# Supplementary material for: DIA-Based Proteomic Analysis Reveals MYOZ2 as a Key Protein Affecting Muscle Growth and Development in Hybrid Sheep
Source: Int J Mol Sci. 2024 Mar 4;25(5):2975. doi: 10.3390/ijms25052975 (PMC10931989; doi:10.3390/ijms25052975)
Supplement: Supplementary file 1 [file ijms-25-02975-s001.zip]

Archive with 13 entries (13 files):
- Figure S1-S4.pdf
- Table S1.xlsx
- Table S10.pdf
- Table S11.pdf
- Table S12.pdf
- Table S2.xls
- Table S3.xlsx
- Table S4.xlsx
- Table S5.xlsx
- Table S6.pdf
- Table S7.pdf
- Table S8.xls
- Table S9.pdf
