# Supplementary material for: DIA-Based Proteomic Analysis Reveals MYOZ2 as a Key Protein Affecting Muscle Growth and Development in Hybrid Sheep
Source: Int J Mol Sci. 2024 Mar 4;25(5):2975. doi: 10.3390/ijms25052975 (PMC10931989; doi:10.3390/ijms25052975)
Supplement: Supplementary file 1 [file ijms-25-02975-s001.zip › Table S1.xlsx]

## Sheet: Table S1
Protein and peptide identification were statistically analyzed
ReferenceRun	PrecursorCharge	Workflow	IntModifiedPeptide	CV	AllowForNormalization	ModifiedPeptide	StrippedPeptide	iRT	IonMobility	iRTSourceSpecific	BGSInferenceId	IsProteotypic	IntLabeledPeptide	LabeledPeptide	PrecursorMz	ReferenceRunQvalue	ReferenceRunMS1Response	FragmentLossType	FragmentNumber	FragmentType	FragmentCharge	FragmentMz	RelativeIntensity	ExcludeFromAssay	Database	ProteinGroups	UniProtIds	Protein Name	ProteinDescription	Organisms	OrganismId	Genes	Protein Existence	Sequence Version	FASTAName
GDEMR21010093-1	2		_LAVPDSK_		TRUE	_LAVPDSK_	LAVPDSK	-16.0536	0.715044	-16.05357|NaN	ENSOART00000010842	TRUE	_LAVPDSK_	_LAVPDSK_	365.211	0.000422254	798014	noloss	3	y	1	349.172	24.6517	FALSE		ENSOART00000010842			gene=ENSOARG00000009962	Unknown					GDEMR21010093
GDEMR21010093-1	2		_LAVPDSK_		TRUE	_LAVPDSK_	LAVPDSK	-16.0536	0.715044	-16.05357|NaN	ENSOART00000010842	TRUE	_LAVPDSK_	_LAVPDSK_	365.211	0.000422254	798014	noloss	4	y	1	446.225	100	FALSE		ENSOART00000010842			gene=ENSOARG00000009962	Unknown					GDEMR21010093
GDEMR21010093-1	2		_LAVPDSK_		TRUE	_LAVPDSK_	LAVPDSK	-16.0536	0.715044	-16.05357|NaN	ENSOART00000010842	TRUE	_LAVPDSK_	_LAVPDSK_	365.211	0.000422254	798014	noloss	5	y	1	545.293	34.6271	FALSE		ENSOART00000010842			gene=ENSOARG00000009962	Unknown					GDEMR21010093
GDEMR21010093-1	2		_LAVPDSK_		TRUE	_LAVPDSK_	LAVPDSK	-16.0536	0.715044	-16.05357|NaN	ENSOART00000010842	TRUE	_LAVPDSK_	_LAVPDSK_	365.211	0.000422254	798014	noloss	6	y	1	616.33	32.5168	FALSE		ENSOART00000010842			gene=ENSOARG00000009962	Unknown					GDEMR21010093
GDEMR21010093-1	2		_LAVPDSK_		TRUE	_LAVPDSK_	LAVPDSK	-16.0536	0.715044	-16.05357|NaN	ENSOART00000010842	TRUE	_LAVPDSK_	_LAVPDSK_	365.211	0.000422254	798014	H2O	4	y	1	428.214	17.6906	FALSE		ENSOART00000010842			gene=ENSOARG00000009962	Unknown					GDEMR21010093
GDEMR21010093-1	2		_LAVPDSK_		TRUE	_LAVPDSK_	LAVPDSK	-16.0536	0.715044	-16.05357|NaN	ENSOART00000010842	TRUE	_LAVPDSK_	_LAVPDSK_	365.211	0.000422254	798014	H2O	5	y	1	527.282	11.3419	FALSE		ENSOART00000010842			gene=ENSOARG00000009962	Unknown					GDEMR21010093
GDEMR21010093-1	1		_LIIAATK_		TRUE	_LIIAATK_	LIIAATK	2.99996	1.17188	2.999958|NaN	ENSOART00000018808	TRUE	_LIIAATK_	_LIIAATK_	729.487	0.000691557	4684918	noloss	3	b	1	340.259	60.125	FALSE		ENSOART00000018808			gene=ENSOARG00000017195	Unknown					GDEMR21010093
GDEMR21010093-1	1		_LIIAATK_		TRUE	_LIIAATK_	LIIAATK	2.99996	1.17188	2.999958|NaN	ENSOART00000018808	TRUE	_LIIAATK_	_LIIAATK_	729.487	0.000691557	4684918	noloss	3	y	1	319.198	71.495	FALSE		ENSOART00000018808			gene=ENSOARG00000017195	Unknown					GDEMR21010093
GDEMR21010093-1	1		_LIIAATK_		TRUE	_LIIAATK_	LIIAATK	2.99996	1.17188	2.999958|NaN	ENSOART00000018808	TRUE	_LIIAATK_	_LIIAATK_	729.487	0.000691557	4684918	noloss	4	b	1	411.297	59.4071	FALSE		ENSOART00000018808			gene=ENSOARG00000017195	Unknown					GDEMR21010093
GDEMR21010093-1	1		_LIIAATK_		TRUE	_LIIAATK_	LIIAATK	2.99996	1.17188	2.999958|NaN	ENSOART00000018808	TRUE	_LIIAATK_	_LIIAATK_	729.487	0.000691557	4684918	noloss	4	y	1	390.235	100	FALSE		ENSOART00000018808			gene=ENSOARG00000017195	Unknown					GDEMR21010093
GDEMR21010093-1	1		_LIIAATK_		TRUE	_LIIAATK_	LIIAATK	2.99996	1.17188	2.999958|NaN	ENSOART00000018808	TRUE	_LIIAATK_	_LIIAATK_	729.487	0.000691557	4684918	noloss	5	b	1	482.334	43.0743	FALSE		ENSOART00000018808			gene=ENSOARG00000017195	Unknown					GDEMR21010093
GDEMR21010093-1	1		_LIIAATK_		TRUE	_LIIAATK_	LIIAATK	2.99996	1.17188	2.999958|NaN	ENSOART00000018808	TRUE	_LIIAATK_	_LIIAATK_	729.487	0.000691557	4684918	noloss	5	y	1	503.319	79.0569	FALSE		ENSOART00000018808			gene=ENSOARG00000017195	Unknown					GDEMR21010093
GDEMR21010093-1	1		_LIIAATK_		TRUE	_LIIAATK_	LIIAATK	2.99996	1.17188	2.999958|NaN	ENSOART00000018808	TRUE	_LIIAATK_	_LIIAATK_	729.487	0.000691557	4684918	noloss	6	b	1	583.381	19.9322	TRUE		ENSOART00000018808			gene=ENSOARG00000017195	Unknown					GDEMR21010093
GDEMR21010093-1	1		_LIIAATK_		TRUE	_LIIAATK_	LIIAATK	2.99996	1.17188	2.999958|NaN	ENSOART00000018808	TRUE	_LIIAATK_	_LIIAATK_	729.487	0.000691557	4684918	noloss	6	y	1	616.403	6.83755	TRUE		ENSOART00000018808			gene=ENSOARG00000017195	Unknown					GDEMR21010093
GDEMR21010093-1	1		_LIIAATK_		TRUE	_LIIAATK_	LIIAATK	2.99996	1.17188	2.999958|NaN	ENSOART00000018808	TRUE	_LIIAATK_	_LIIAATK_	729.487	0.000691557	4684918	H2O	3	y	1	301.187	8.27598	TRUE		ENSOART00000018808			gene=ENSOARG00000017195	Unknown					GDEMR21010093
GDEMR21010093-1	1		_LIIAATK_		TRUE	_LIIAATK_	LIIAATK	2.99996	1.17188	2.999958|NaN	ENSOART00000018808	TRUE	_LIIAATK_	_LIIAATK_	729.487	0.000691557	4684918	H2O	4	y	1	372.224	10.3919	TRUE		ENSOART00000018808			gene=ENSOARG00000017195	Unknown					GDEMR21010093
GDEMR21010093-1	1		_LIIAATK_		TRUE	_LIIAATK_	LIIAATK	2.99996	1.17188	2.999958|NaN	ENSOART00000018808	TRUE	_LIIAATK_	_LIIAATK_	729.487	0.000691557	4684918	H2O	5	y	1	485.308	9.505	TRUE		ENSOART00000018808			gene=ENSOARG00000017195	Unknown					GDEMR21010093
GDEMR21010093-1	1		_LIIAATK_		TRUE	_LIIAATK_	LIIAATK	2.99996	1.17188	2.999958|NaN	ENSOART00000018808	TRUE	_LIIAATK_	_LIIAATK_	729.487	0.000691557	4684918	H2O	6	b	1	565.371	13.7017	TRUE		ENSOART00000018808			gene=ENSOARG00000017195	Unknown					GDEMR21010093
GDEMR21010093-1	2		_MIVGTLK_		TRUE	_MIVGTLK_	MIVGTLK	13.1521	0.7396	13.15209|NaN	ENSOART00000019563	TRUE	_MIVGTLK_	_MIVGTLK_	381.233	0.000108446	1697417	noloss	3	y	1	361.245	11.6608	TRUE		ENSOART00000019563			gene=ENSOARG00000017974	Unknown					GDEMR21010093
GDEMR21010093-1	2		_MIVGTLK_		TRUE	_MIVGTLK_	MIVGTLK	13.1521	0.7396	13.15209|NaN	ENSOART00000019563	TRUE	_MIVGTLK_	_MIVGTLK_	381.233	0.000108446	1697417	noloss	4	y	1	418.266	36.2759	FALSE		ENSOART00000019563			gene=ENSOARG00000017974	Unknown					GDEMR21010093
GDEMR21010093-1	2		_MIVGTLK_		TRUE	_MIVGTLK_	MIVGTLK	13.1521	0.7396	13.15209|NaN	ENSOART00000019563	TRUE	_MIVGTLK_	_MIVGTLK_	381.233	0.000108446	1697417	noloss	5	y	1	517.334	100	FALSE		ENSOART00000019563			gene=ENSOARG00000017974	Unknown					GDEMR21010093
GDEMR21010093-1	2		_MIVGTLK_		TRUE	_MIVGTLK_	MIVGTLK	13.1521	0.7396	13.15209|NaN	ENSOART00000019563	TRUE	_MIVGTLK_	_MIVGTLK_	381.233	0.000108446	1697417	noloss	6	y	1	630.418	33.2856	FALSE		ENSOART00000019563			gene=ENSOARG00000017974	Unknown					GDEMR21010093
GDEMR21010093-1	2		_MIVGTLK_		TRUE	_MIVGTLK_	MIVGTLK	13.1521	0.7396	13.15209|NaN	ENSOART00000019563	TRUE	_MIVGTLK_	_MIVGTLK_	381.233	0.000108446	1697417	H2O	3	y	1	343.234	12.4959	FALSE		ENSOART00000019563			gene=ENSOARG00000017974	Unknown					GDEMR21010093
GDEMR21010093-1	2		_MIVGTLK_		TRUE	_MIVGTLK_	MIVGTLK	13.1521	0.7396	13.15209|NaN	ENSOART00000019563	TRUE	_MIVGTLK_	_MIVGTLK_	381.233	0.000108446	1697417	H2O	4	y	1	400.255	14.4876	FALSE		ENSOART00000019563			gene=ENSOARG00000017974	Unknown					GDEMR21010093
GDEMR21010093-1	2		_MIVGTLK_		TRUE	_MIVGTLK_	MIVGTLK	13.1521	0.7396	13.15209|NaN	ENSOART00000019563	TRUE	_MIVGTLK_	_MIVGTLK_	381.233	0.000108446	1697417	H2O	5	y	1	499.324	14.0083	FALSE		ENSOART00000019563			gene=ENSOARG00000017974	Unknown					GDEMR21010093
GDEMR21010093-1	2		_LSLSLSR_		TRUE	_LSLSLSR_	LSLSLSR	24.5904	0.753887	24.30981|24.59035	ENSOART00000005868	TRUE	_LSLSLSR_	_LSLSLSR_	388.237	0.000149583	17598920	noloss	3	y	1	375.235	14.0407	FALSE		ENSOART00000005868			gene=ENSOARG00000005380	Unknown					GDEMR21010093
GDEMR21010093-1	2		_LSLSLSR_		TRUE	_LSLSLSR_	LSLSLSR	24.5904	0.753887	24.30981|24.59035	ENSOART00000005868	TRUE	_LSLSLSR_	_LSLSLSR_	388.237	0.000149583	17598920	noloss	4	y	1	462.267	71.5552	FALSE		ENSOART00000005868			gene=ENSOARG00000005380	Unknown					GDEMR21010093
GDEMR21010093-1	2		_LSLSLSR_		TRUE	_LSLSLSR_	LSLSLSR	24.5904	0.753887	24.30981|24.59035	ENSOART00000005868	TRUE	_LSLSLSR_	_LSLSLSR_	388.237	0.000149583	17598920	noloss	5	y	1	575.351	81.0027	FALSE		ENSOART00000005868			gene=ENSOARG00000005380	Unknown					GDEMR21010093
GDEMR21010093-1	2		_LSLSLSR_		TRUE	_LSLSLSR_	LSLSLSR	24.5904	0.753887	24.30981|24.59035	ENSOART00000005868	TRUE	_LSLSLSR_	_LSLSLSR_	388.237	0.000149583	17598920	noloss	6	y	1	662.383	100	FALSE		ENSOART00000005868			gene=ENSOARG00000005380	Unknown					GDEMR21010093
GDEMR21010093-1	2		_LSLSLSR_		TRUE	_LSLSLSR_	LSLSLSR	24.5904	0.753887	24.30981|24.59035	ENSOART00000005868	TRUE	_LSLSLSR_	_LSLSLSR_	388.237	0.000149583	17598920	H2O	5	y	1	557.341	5.78266	FALSE		ENSOART00000005868			gene=ENSOARG00000005380	Unknown					GDEMR21010093
GDEMR21010093-1	2		_LSLSLSR_		TRUE	_LSLSLSR_	LSLSLSR	24.5904	0.753887	24.30981|24.59035	ENSOART00000005868	TRUE	_LSLSLSR_	_LSLSLSR_	388.237	0.000149583	17598920	H2O	6	y	1	644.373	13.7231	FALSE		ENSOART00000005868			gene=ENSOARG00000005380	Unknown					GDEMR21010093
GDEMR21010093-1	2		_VGLAEAAR_		TRUE	_VGLAEAAR_	VGLAEAAR	-16.1767	0.761541	-16.17674|NaN	ENSOART00000005419;ENSOART00000005422	FALSE	_VGLAEAAR_	_VGLAEAAR_	393.727	1.3995e-05	1165524	noloss	3	y	1	317.193	28.7404	FALSE		ENSOART00000005419;ENSOART00000005422			gene=ENSOARG00000004979	Unknown					GDEMR21010093
GDEMR21010093-1	2		_VGLAEAAR_		TRUE	_VGLAEAAR_	VGLAEAAR	-16.1767	0.761541	-16.17674|NaN	ENSOART00000005419;ENSOART00000005422	FALSE	_VGLAEAAR_	_VGLAEAAR_	393.727	1.3995e-05	1165524	noloss	4	y	1	446.236	39.867	FALSE		ENSOART00000005419;ENSOART00000005422			gene=ENSOARG00000004979	Unknown					GDEMR21010093
GDEMR21010093-1	2		_VGLAEAAR_		TRUE	_VGLAEAAR_	VGLAEAAR	-16.1767	0.761541	-16.17674|NaN	ENSOART00000005419;ENSOART00000005422	FALSE	_VGLAEAAR_	_VGLAEAAR_	393.727	1.3995e-05	1165524	noloss	5	y	1	517.273	79.8457	FALSE		ENSOART00000005419;ENSOART00000005422			gene=ENSOARG00000004979	Unknown					GDEMR21010093
GDEMR21010093-1	2		_VGLAEAAR_		TRUE	_VGLAEAAR_	VGLAEAAR	-16.1767	0.761541	-16.17674|NaN	ENSOART00000005419;ENSOART00000005422	FALSE	_VGLAEAAR_	_VGLAEAAR_	393.727	1.3995e-05	1165524	noloss	6	y	1	630.357	25.5883	FALSE		ENSOART00000005419;ENSOART00000005422			gene=ENSOARG00000004979	Unknown					GDEMR21010093
GDEMR21010093-1	2		_VGLAEAAR_		TRUE	_VGLAEAAR_	VGLAEAAR	-16.1767	0.761541	-16.17674|NaN	ENSOART00000005419;ENSOART00000005422	FALSE	_VGLAEAAR_	_VGLAEAAR_	393.727	1.3995e-05	1165524	noloss	7	y	1	687.378	100	FALSE		ENSOART00000005419;ENSOART00000005422			gene=ENSOARG00000004979	Unknown					GDEMR21010093
GDEMR21010093-1	2		_VGLAEAAR_		TRUE	_VGLAEAAR_	VGLAEAAR	-16.1767	0.761541	-16.17674|NaN	ENSOART00000005419;ENSOART00000005422	FALSE	_VGLAEAAR_	_VGLAEAAR_	393.727	1.3995e-05	1165524	NH3	3	y	1	300.167	9.81434	FALSE		ENSOART00000005419;ENSOART00000005422			gene=ENSOARG00000004979	Unknown					GDEMR21010093
GDEMR21010093-1	2		_EVMLAAR_		TRUE	_EVMLAAR_	EVMLAAR	-4.54742	0.756016	-4.547416|NaN	ENSOART00000014875	TRUE	_EVMLAAR_	_EVMLAAR_	395.218	2.24623e-05	2782609	noloss	3	y	1	317.193	83.5003	FALSE		ENSOART00000014875			gene=ENSOARG00000013670	Unknown					GDEMR21010093
GDEMR21010093-1	2		_EVMLAAR_		TRUE	_EVMLAAR_	EVMLAAR	-4.54742	0.756016	-4.547416|NaN	ENSOART00000014875	TRUE	_EVMLAAR_	_EVMLAAR_	395.218	2.24623e-05	2782609	noloss	4	y	1	430.277	80.0948	FALSE		ENSOART00000014875			gene=ENSOARG00000013670	Unknown					GDEMR21010093
GDEMR21010093-1	2		_EVMLAAR_		TRUE	_EVMLAAR_	EVMLAAR	-4.54742	0.756016	-4.547416|NaN	ENSOART00000014875	TRUE	_EVMLAAR_	_EVMLAAR_	395.218	2.24623e-05	2782609	noloss	5	y	1	561.318	100	FALSE		ENSOART00000014875			gene=ENSOARG00000013670	Unknown					GDEMR21010093
GDEMR21010093-1	2		_EVMLAAR_		TRUE	_EVMLAAR_	EVMLAAR	-4.54742	0.756016	-4.547416|NaN	ENSOART00000014875	TRUE	_EVMLAAR_	_EVMLAAR_	395.218	2.24623e-05	2782609	H2O	3	b	1	342.148	12.7264	FALSE		ENSOART00000014875			gene=ENSOARG00000013670	Unknown					GDEMR21010093
GDEMR21010093-1	2		_EVMLAAR_		TRUE	_EVMLAAR_	EVMLAAR	-4.54742	0.756016	-4.547416|NaN	ENSOART00000014875	TRUE	_EVMLAAR_	_EVMLAAR_	395.218	2.24623e-05	2782609	NH3	3	y	1	300.167	10.5124	FALSE		ENSOART00000014875			gene=ENSOARG00000013670	Unknown					GDEMR21010093
GDEMR21010093-1	1		_EVMLAAR_		TRUE	_EVMLAAR_	EVMLAAR	-4.54742	1.2307	-4.547416|NaN	ENSOART00000014875	TRUE	_EVMLAAR_	_EVMLAAR_	789.429	0.00116532	4891908	noloss	3	b	1	360.159	100	FALSE		ENSOART00000014875			gene=ENSOARG00000013670	Unknown					GDEMR21010093
GDEMR21010093-1	1		_EVMLAAR_		TRUE	_EVMLAAR_	EVMLAAR	-4.54742	1.2307	-4.547416|NaN	ENSOART00000014875	TRUE	_EVMLAAR_	_EVMLAAR_	789.429	0.00116532	4891908	noloss	3	y	1	317.193	14.3877	TRUE		ENSOART00000014875			gene=ENSOARG00000013670	Unknown					GDEMR21010093
GDEMR21010093-1	1		_EVMLAAR_		TRUE	_EVMLAAR_	EVMLAAR	-4.54742	1.2307	-4.547416|NaN	ENSOART00000014875	TRUE	_EVMLAAR_	_EVMLAAR_	789.429	0.00116532	4891908	noloss	4	b	1	473.243	36.5335	FALSE		ENSOART00000014875			gene=ENSOARG00000013670	Unknown					GDEMR21010093
GDEMR21010093-1	1		_EVMLAAR_		TRUE	_EVMLAAR_	EVMLAAR	-4.54742	1.2307	-4.547416|NaN	ENSOART00000014875	TRUE	_EVMLAAR_	_EVMLAAR_	789.429	0.00116532	4891908	noloss	4	y	1	430.277	11.9097	TRUE		ENSOART00000014875			gene=ENSOARG00000013670	Unknown					GDEMR21010093
GDEMR21010093-1	1		_EVMLAAR_		TRUE	_EVMLAAR_	EVMLAAR	-4.54742	1.2307	-4.547416|NaN	ENSOART00000014875	TRUE	_EVMLAAR_	_EVMLAAR_	789.429	0.00116532	4891908	noloss	5	b	1	544.28	46.57	FALSE		ENSOART00000014875			gene=ENSOARG00000013670	Unknown					GDEMR21010093
GDEMR21010093-1	1		_EVMLAAR_		TRUE	_EVMLAAR_	EVMLAAR	-4.54742	1.2307	-4.547416|NaN	ENSOART00000014875	TRUE	_EVMLAAR_	_EVMLAAR_	789.429	0.00116532	4891908	noloss	5	y	1	561.318	9.73425	TRUE		ENSOART00000014875			gene=ENSOARG00000013670	Unknown					GDEMR21010093
GDEMR21010093-1	1		_EVMLAAR_		TRUE	_EVMLAAR_	EVMLAAR	-4.54742	1.2307	-4.547416|NaN	ENSOART00000014875	TRUE	_EVMLAAR_	_EVMLAAR_	789.429	0.00116532	4891908	noloss	6	b	1	615.317	9.425	TRUE		ENSOART00000014875			gene=ENSOARG00000013670	Unknown					GDEMR21010093
GDEMR21010093-1	1		_EVMLAAR_		TRUE	_EVMLAAR_	EVMLAAR	-4.54742	1.2307	-4.547416|NaN	ENSOART00000014875	TRUE	_EVMLAAR_	_EVMLAAR_	789.429	0.00116532	4891908	noloss	6	y	1	660.386	53.9487	FALSE		ENSOART00000014875			gene=ENSOARG00000013670	Unknown					GDEMR21010093
GDEMR21010093-1	1		_EVMLAAR_		TRUE	_EVMLAAR_	EVMLAAR	-4.54742	1.2307	-4.547416|NaN	ENSOART00000014875	TRUE	_EVMLAAR_	_EVMLAAR_	789.429	0.00116532	4891908	H2O	3	b	1	342.148	29.3325	TRUE		ENSOART00000014875			gene=ENSOARG00000013670	Unknown					GDEMR21010093
GDEMR21010093-1	1		_EVMLAAR_		TRUE	_EVMLAAR_	EVMLAAR	-4.54742	1.2307	-4.547416|NaN	ENSOART00000014875	TRUE	_EVMLAAR_	_EVMLAAR_	789.429	0.00116532	4891908	NH3	3	y	1	300.167	46.1105	FALSE		ENSOART00000014875			gene=ENSOARG00000013670	Unknown					GDEMR21010093
GDEMR21010093-1	1		_EVMLAAR_		TRUE	_EVMLAAR_	EVMLAAR	-4.54742	1.2307	-4.547416|NaN	ENSOART00000014875	TRUE	_EVMLAAR_	_EVMLAAR_	789.429	0.00116532	4891908	H2O	4	b	1	455.232	20.4614	TRUE		ENSOART00000014875			gene=ENSOARG00000013670	Unknown					GDEMR21010093
GDEMR21010093-1	1		_EVMLAAR_		TRUE	_EVMLAAR_	EVMLAAR	-4.54742	1.2307	-4.547416|NaN	ENSOART00000014875	TRUE	_EVMLAAR_	_EVMLAAR_	789.429	0.00116532	4891908	NH3	4	y	1	413.251	34.6274	FALSE		ENSOART00000014875			gene=ENSOARG00000013670	Unknown					GDEMR21010093
GDEMR21010093-1	1		_EVMLAAR_		TRUE	_EVMLAAR_	EVMLAAR	-4.54742	1.2307	-4.547416|NaN	ENSOART00000014875	TRUE	_EVMLAAR_	_EVMLAAR_	789.429	0.00116532	4891908	H2O	5	b	1	526.269	14.6472	TRUE		ENSOART00000014875			gene=ENSOARG00000013670	Unknown					GDEMR21010093
GDEMR21010093-1	1		_EVMLAAR_		TRUE	_EVMLAAR_	EVMLAAR	-4.54742	1.2307	-4.547416|NaN	ENSOART00000014875	TRUE	_EVMLAAR_	_EVMLAAR_	789.429	0.00116532	4891908	NH3	6	y	1	643.36	7.34113	TRUE		ENSOART00000014875			gene=ENSOARG00000013670	Unknown					GDEMR21010093
GDEMR21010093-1	2		_GVFIVAAK_		TRUE	_GVFIVAAK_	GVFIVAAK	25.4052	0.761679	25.44626|25.3632	ENSOART00000004399	TRUE	_GVFIVAAK_	_GVFIVAAK_	402.753	4.20911e-05	2720800	noloss	4	y	1	388.255	96.8945	FALSE		ENSOART00000004399			gene=ENSOARG00000004046	Unknown					GDEMR21010093
GDEMR21010093-1	2		_GVFIVAAK_		TRUE	_GVFIVAAK_	GVFIVAAK	25.4052	0.761679	25.44626|25.3632	ENSOART00000004399	TRUE	_GVFIVAAK_	_GVFIVAAK_	402.753	4.20911e-05	2720800	noloss	5	b	1	516.318	18.1262	FALSE		ENSOART00000004399			gene=ENSOARG00000004046	Unknown					GDEMR21010093
GDEMR21010093-1	2		_GVFIVAAK_		TRUE	_GVFIVAAK_	GVFIVAAK	25.4052	0.761679	25.44626|25.3632	ENSOART00000004399	TRUE	_GVFIVAAK_	_GVFIVAAK_	402.753	4.20911e-05	2720800	noloss	5	y	1	501.34	36.5545	FALSE		ENSOART00000004399			gene=ENSOARG00000004046	Unknown					GDEMR21010093
GDEMR21010093-1	2		_GVFIVAAK_		TRUE	_GVFIVAAK_	GVFIVAAK	25.4052	0.761679	25.44626|25.3632	ENSOART00000004399	TRUE	_GVFIVAAK_	_GVFIVAAK_	402.753	4.20911e-05	2720800	noloss	6	y	1	648.408	100	FALSE		ENSOART00000004399			gene=ENSOARG00000004046	Unknown					GDEMR21010093
GDEMR21010093-1	2		_GVFIVAAK_		TRUE	_GVFIVAAK_	GVFIVAAK	25.4052	0.761679	25.44626|25.3632	ENSOART00000004399	TRUE	_GVFIVAAK_	_GVFIVAAK_	402.753	4.20911e-05	2720800	NH3	4	y	1	371.229	7.25562	FALSE		ENSOART00000004399			gene=ENSOARG00000004046	Unknown					GDEMR21010093
GDEMR21010093-1	2		_ILGPGLNK_		TRUE	_ILGPGLNK_	ILGPGLNK	4.08995	0.752955	4.089951|NaN	ENSOART00000004161;ENSOART00000013039;ENSOART00000013093;ENSOART00000021688	FALSE	_ILGPGLNK_	_ILGPGLNK_	406.255	0	2819281	noloss	3	y	1	374.24	9.57288	FALSE		ENSOART00000004161;ENSOART00000013039;ENSOART00000013093;ENSOART00000021688			gene=ENSOARG00000003832;gene=ENSOARG00000011986;gene=ENSOARG00000012038;gene=ENSOARG00000019921	Unknown					GDEMR21010093
GDEMR21010093-1	2		_ILGPGLNK_		TRUE	_ILGPGLNK_	ILGPGLNK	4.08995	0.752955	4.089951|NaN	ENSOART00000004161;ENSOART00000013039;ENSOART00000013093;ENSOART00000021688	FALSE	_ILGPGLNK_	_ILGPGLNK_	406.255	0	2819281	noloss	4	y	1	431.261	16.0909	FALSE		ENSOART00000004161;ENSOART00000013039;ENSOART00000013093;ENSOART00000021688			gene=ENSOARG00000003832;gene=ENSOARG00000011986;gene=ENSOARG00000012038;gene=ENSOARG00000019921	Unknown					GDEMR21010093
GDEMR21010093-1	2		_ILGPGLNK_		TRUE	_ILGPGLNK_	ILGPGLNK	4.08995	0.752955	4.089951|NaN	ENSOART00000004161;ENSOART00000013039;ENSOART00000013093;ENSOART00000021688	FALSE	_ILGPGLNK_	_ILGPGLNK_	406.255	0	2819281	noloss	5	y	1	528.314	23.5839	FALSE		ENSOART00000004161;ENSOART00000013039;ENSOART00000013093;ENSOART00000021688			gene=ENSOARG00000003832;gene=ENSOARG00000011986;gene=ENSOARG00000012038;gene=ENSOARG00000019921	Unknown					GDEMR21010093
GDEMR21010093-1	2		_ILGPGLNK_		TRUE	_ILGPGLNK_	ILGPGLNK	4.08995	0.752955	4.089951|NaN	ENSOART00000004161;ENSOART00000013039;ENSOART00000013093;ENSOART00000021688	FALSE	_ILGPGLNK_	_ILGPGLNK_	406.255	0	2819281	noloss	6	y	1	585.335	100	FALSE		ENSOART00000004161;ENSOART00000013039;ENSOART00000013093;ENSOART00000021688			gene=ENSOARG00000003832;gene=ENSOARG00000011986;gene=ENSOARG00000012038;gene=ENSOARG00000019921	Unknown					GDEMR21010093
GDEMR21010093-1	2		_ILGPGLNK_		TRUE	_ILGPGLNK_	ILGPGLNK	4.08995	0.752955	4.089951|NaN	ENSOART00000004161;ENSOART00000013039;ENSOART00000013093;ENSOART00000021688	FALSE	_ILGPGLNK_	_ILGPGLNK_	406.255	0	2819281	noloss	7	y	1	698.42	39.9844	FALSE		ENSOART00000004161;ENSOART00000013039;ENSOART00000013093;ENSOART00000021688			gene=ENSOARG00000003832;gene=ENSOARG00000011986;gene=ENSOARG00000012038;gene=ENSOARG00000019921	Unknown					GDEMR21010093
GDEMR21010093-1	2		_ILGPGLNK_		TRUE	_ILGPGLNK_	ILGPGLNK	4.08995	0.752955	4.089951|NaN	ENSOART00000004161;ENSOART00000013039;ENSOART00000013093;ENSOART00000021688	FALSE	_ILGPGLNK_	_ILGPGLNK_	406.255	0	2819281	NH3	3	y	1	357.213	7.19348	FALSE		ENSOART00000004161;ENSOART00000013039;ENSOART00000013093;ENSOART00000021688			gene=ENSOARG00000003832;gene=ENSOARG00000011986;gene=ENSOARG00000012038;gene=ENSOARG00000019921	Unknown					GDEMR21010093
GDEMR21010093-1	2		_VPLGSVIK_		TRUE	_VPLGSVIK_	VPLGSVIK	20.161	0.756474	20.16104|NaN	ENSOART00000003571	TRUE	_VPLGSVIK_	_VPLGSVIK_	406.766	0	580855	noloss	3	b	1	310.213	7.07134	FALSE		ENSOART00000003571			gene=ENSOARG00000003288	Unknown					GDEMR21010093
GDEMR21010093-1	2		_VPLGSVIK_		TRUE	_VPLGSVIK_	VPLGSVIK	20.161	0.756474	20.16104|NaN	ENSOART00000003571	TRUE	_VPLGSVIK_	_VPLGSVIK_	406.766	0	580855	noloss	5	b	1	454.266	15.7536	FALSE		ENSOART00000003571			gene=ENSOARG00000003288	Unknown					GDEMR21010093
GDEMR21010093-1	2		_VPLGSVIK_		TRUE	_VPLGSVIK_	VPLGSVIK	20.161	0.756474	20.16104|NaN	ENSOART00000003571	TRUE	_VPLGSVIK_	_VPLGSVIK_	406.766	0	580855	noloss	5	y	1	503.319	62.281	FALSE		ENSOART00000003571			gene=ENSOARG00000003288	Unknown					GDEMR21010093
GDEMR21010093-1	2		_VPLGSVIK_		TRUE	_VPLGSVIK_	VPLGSVIK	20.161	0.756474	20.16104|NaN	ENSOART00000003571	TRUE	_VPLGSVIK_	_VPLGSVIK_	406.766	0	580855	noloss	6	y	1	616.403	61.0125	FALSE		ENSOART00000003571			gene=ENSOARG00000003288	Unknown					GDEMR21010093
GDEMR21010093-1	2		_VPLGSVIK_		TRUE	_VPLGSVIK_	VPLGSVIK	20.161	0.756474	20.16104|NaN	ENSOART00000003571	TRUE	_VPLGSVIK_	_VPLGSVIK_	406.766	0	580855	noloss	7	y	2	357.231	100	FALSE		ENSOART00000003571			gene=ENSOARG00000003288	Unknown					GDEMR21010093
GDEMR21010093-1	2		_VPLGSVIK_		TRUE	_VPLGSVIK_	VPLGSVIK	20.161	0.756474	20.16104|NaN	ENSOART00000003571	TRUE	_VPLGSVIK_	_VPLGSVIK_	406.766	0	580855	H2O	5	b	1	436.255	15.6754	FALSE		ENSOART00000003571			gene=ENSOARG00000003288	Unknown					GDEMR21010093
GDEMR21010093-1	2		_TALLGLTK_		TRUE	_TALLGLTK_	TALLGLTK	28.2339	0.760365	28.97899|27.94523	ENSOART00000020976	TRUE	_TALLGLTK_	_TALLGLTK_	408.763	3.30236e-05	2190209	noloss	3	y	1	361.245	10.9807	FALSE		ENSOART00000020976			gene=ENSOARG00000019263	Unknown					GDEMR21010093
GDEMR21010093-1	2		_TALLGLTK_		TRUE	_TALLGLTK_	TALLGLTK	28.2339	0.760365	28.97899|27.94523	ENSOART00000020976	TRUE	_TALLGLTK_	_TALLGLTK_	408.763	3.30236e-05	2190209	noloss	4	y	1	418.266	54.204	FALSE		ENSOART00000020976			gene=ENSOARG00000019263	Unknown					GDEMR21010093
GDEMR21010093-1	2		_TALLGLTK_		TRUE	_TALLGLTK_	TALLGLTK	28.2339	0.760365	28.97899|27.94523	ENSOART00000020976	TRUE	_TALLGLTK_	_TALLGLTK_	408.763	3.30236e-05	2190209	noloss	5	y	1	531.35	64.2802	FALSE		ENSOART00000020976			gene=ENSOARG00000019263	Unknown					GDEMR21010093
GDEMR21010093-1	2		_TALLGLTK_		TRUE	_TALLGLTK_	TALLGLTK	28.2339	0.760365	28.97899|27.94523	ENSOART00000020976	TRUE	_TALLGLTK_	_TALLGLTK_	408.763	3.30236e-05	2190209	noloss	6	y	1	644.434	100	FALSE		ENSOART00000020976			gene=ENSOARG00000019263	Unknown					GDEMR21010093
GDEMR21010093-1	2		_TALLGLTK_		TRUE	_TALLGLTK_	TALLGLTK	28.2339	0.760365	28.97899|27.94523	ENSOART00000020976	TRUE	_TALLGLTK_	_TALLGLTK_	408.763	3.30236e-05	2190209	noloss	7	y	1	715.471	23.3942	FALSE		ENSOART00000020976			gene=ENSOARG00000019263	Unknown					GDEMR21010093
GDEMR21010093-1	1		_TALLGLTK_		TRUE	_TALLGLTK_	TALLGLTK	28.2339	1.21034	28.97899|27.94523	ENSOART00000020976	TRUE	_TALLGLTK_	_TALLGLTK_	816.519	0.00317693	318956	noloss	3	y	1	361.245	38.0361	FALSE		ENSOART00000020976			gene=ENSOARG00000019263	Unknown					GDEMR21010093
GDEMR21010093-1	1		_TALLGLTK_		TRUE	_TALLGLTK_	TALLGLTK	28.2339	1.21034	28.97899|27.94523	ENSOART00000020976	TRUE	_TALLGLTK_	_TALLGLTK_	816.519	0.00317693	318956	noloss	4	y	1	418.266	100	FALSE		ENSOART00000020976			gene=ENSOARG00000019263	Unknown					GDEMR21010093
GDEMR21010093-1	1		_TALLGLTK_		TRUE	_TALLGLTK_	TALLGLTK	28.2339	1.21034	28.97899|27.94523	ENSOART00000020976	TRUE	_TALLGLTK_	_TALLGLTK_	816.519	0.00317693	318956	noloss	5	b	1	456.282	82.6813	FALSE		ENSOART00000020976			gene=ENSOARG00000019263	Unknown					GDEMR21010093
GDEMR21010093-1	1		_TALLGLTK_		TRUE	_TALLGLTK_	TALLGLTK	28.2339	1.21034	28.97899|27.94523	ENSOART00000020976	TRUE	_TALLGLTK_	_TALLGLTK_	816.519	0.00317693	318956	noloss	5	y	1	531.35	53.2113	FALSE		ENSOART00000020976			gene=ENSOARG00000019263	Unknown					GDEMR21010093
GDEMR21010093-1	1		_TALLGLTK_		TRUE	_TALLGLTK_	TALLGLTK	28.2339	1.21034	28.97899|27.94523	ENSOART00000020976	TRUE	_TALLGLTK_	_TALLGLTK_	816.519	0.00317693	318956	noloss	6	y	1	644.434	25.2375	FALSE		ENSOART00000020976			gene=ENSOARG00000019263	Unknown					GDEMR21010093
GDEMR21010093-1	1		_TALLGLTK_		TRUE	_TALLGLTK_	TALLGLTK	28.2339	1.21034	28.97899|27.94523	ENSOART00000020976	TRUE	_TALLGLTK_	_TALLGLTK_	816.519	0.00317693	318956	noloss	7	b	1	670.413	20.7833	TRUE		ENSOART00000020976			gene=ENSOARG00000019263	Unknown					GDEMR21010093
GDEMR21010093-1	1		_TALLGLTK_		TRUE	_TALLGLTK_	TALLGLTK	28.2339	1.21034	28.97899|27.94523	ENSOART00000020976	TRUE	_TALLGLTK_	_TALLGLTK_	816.519	0.00317693	318956	H2O	5	b	1	438.271	44.8344	FALSE		ENSOART00000020976			gene=ENSOARG00000019263	Unknown					GDEMR21010093
GDEMR21010093-1	2		_SSILWSK_		TRUE	_SSILWSK_	SSILWSK	18.1128	0.752047	18.55655|17.95253	ENSOART00000018808	TRUE	_SSILWSK_	_SSILWSK_	410.732	5.18888e-05	3348159	noloss	3	y	1	420.224	74.7104	FALSE		ENSOART00000018808			gene=ENSOARG00000017195	Unknown					GDEMR21010093
GDEMR21010093-1	2		_SSILWSK_		TRUE	_SSILWSK_	SSILWSK	18.1128	0.752047	18.55655|17.95253	ENSOART00000018808	TRUE	_SSILWSK_	_SSILWSK_	410.732	5.18888e-05	3348159	noloss	4	y	1	533.308	100	FALSE		ENSOART00000018808			gene=ENSOARG00000017195	Unknown					GDEMR21010093
GDEMR21010093-1	2		_SSILWSK_		TRUE	_SSILWSK_	SSILWSK	18.1128	0.752047	18.55655|17.95253	ENSOART00000018808	TRUE	_SSILWSK_	_SSILWSK_	410.732	5.18888e-05	3348159	noloss	5	y	1	646.392	59.1846	FALSE		ENSOART00000018808			gene=ENSOARG00000017195	Unknown					GDEMR21010093
GDEMR21010093-1	2		_SSILWSK_		TRUE	_SSILWSK_	SSILWSK	18.1128	0.752047	18.55655|17.95253	ENSOART00000018808	TRUE	_SSILWSK_	_SSILWSK_	410.732	5.18888e-05	3348159	noloss	6	y	1	733.424	20.2253	FALSE		ENSOART00000018808			gene=ENSOARG00000017195	Unknown					GDEMR21010093
GDEMR21010093-1	2		_SSILWSK_		TRUE	_SSILWSK_	SSILWSK	18.1128	0.752047	18.55655|17.95253	ENSOART00000018808	TRUE	_SSILWSK_	_SSILWSK_	410.732	5.18888e-05	3348159	NH3	3	y	1	403.198	6.81647	FALSE		ENSOART00000018808			gene=ENSOARG00000017195	Unknown					GDEMR21010093
GDEMR21010093-1	1		_LQDLVDK_		TRUE	_LQDLVDK_	LQDLVDK	-7.73796	1.31132	-7.871284|-7.737961	ENSOART00000012521	FALSE	_LQDLVDK_	_LQDLVDK_	830.462	0.000574793	3627144	noloss	3	b	1	357.177	100	FALSE		ENSOART00000012521			gene=ENSOARG00000011486	Unknown					GDEMR21010093
GDEMR21010093-1	1		_LQDLVDK_		TRUE	_LQDLVDK_	LQDLVDK	-7.73796	1.31132	-7.871284|-7.737961	ENSOART00000012521	FALSE	_LQDLVDK_	_LQDLVDK_	830.462	0.000574793	3627144	noloss	3	y	1	361.208	31.5257	FALSE		ENSOART00000012521			gene=ENSOARG00000011486	Unknown					GDEMR21010093
GDEMR21010093-1	1		_LQDLVDK_		TRUE	_LQDLVDK_	LQDLVDK	-7.73796	1.31132	-7.871284|-7.737961	ENSOART00000012521	FALSE	_LQDLVDK_	_LQDLVDK_	830.462	0.000574793	3627144	noloss	4	b	1	470.261	36.7548	FALSE		ENSOART00000012521			gene=ENSOARG00000011486	Unknown					GDEMR21010093
GDEMR21010093-1	1		_LQDLVDK_		TRUE	_LQDLVDK_	LQDLVDK	-7.73796	1.31132	-7.871284|-7.737961	ENSOART00000012521	FALSE	_LQDLVDK_	_LQDLVDK_	830.462	0.000574793	3627144	noloss	4	y	1	474.292	24.9706	FALSE		ENSOART00000012521			gene=ENSOARG00000011486	Unknown					GDEMR21010093
GDEMR21010093-1	1		_LQDLVDK_		TRUE	_LQDLVDK_	LQDLVDK	-7.73796	1.31132	-7.871284|-7.737961	ENSOART00000012521	FALSE	_LQDLVDK_	_LQDLVDK_	830.462	0.000574793	3627144	noloss	5	b	1	569.329	13.4148	FALSE		ENSOART00000012521			gene=ENSOARG00000011486	Unknown					GDEMR21010093
GDEMR21010093-1	1		_LQDLVDK_		TRUE	_LQDLVDK_	LQDLVDK	-7.73796	1.31132	-7.871284|-7.737961	ENSOART00000012521	FALSE	_LQDLVDK_	_LQDLVDK_	830.462	0.000574793	3627144	noloss	5	y	1	589.319	27.4311	FALSE		ENSOART00000012521			gene=ENSOARG00000011486	Unknown					GDEMR21010093
GDEMR21010093-1	1		_LQDLVDK_		TRUE	_LQDLVDK_	LQDLVDK	-7.73796	1.31132	-7.871284|-7.737961	ENSOART00000012521	FALSE	_LQDLVDK_	_LQDLVDK_	830.462	0.000574793	3627144	noloss	6	b	1	684.356	9.66051	TRUE		ENSOART00000012521			gene=ENSOARG00000011486	Unknown					GDEMR21010093
GDEMR21010093-1	2		_LVTTGVLK_		TRUE	_LVTTGVLK_	LVTTGVLK	11.5101	0.756265	12.91889|11.4674	ENSOART00000022181	TRUE	_LVTTGVLK_	_LVTTGVLK_	415.771	2.24623e-05	22578280	noloss	4	y	1	416.287	34.5837	FALSE		ENSOART00000022181			gene=ENSOARG00000020372	Unknown					GDEMR21010093
GDEMR21010093-1	2		_LVTTGVLK_		TRUE	_LVTTGVLK_	LVTTGVLK	11.5101	0.756265	12.91889|11.4674	ENSOART00000022181	TRUE	_LVTTGVLK_	_LVTTGVLK_	415.771	2.24623e-05	22578280	noloss	5	b	1	472.277	10.8346	FALSE		ENSOART00000022181			gene=ENSOARG00000020372	Unknown					GDEMR21010093
GDEMR21010093-1	2		_LVTTGVLK_		TRUE	_LVTTGVLK_	LVTTGVLK	11.5101	0.756265	12.91889|11.4674	ENSOART00000022181	TRUE	_LVTTGVLK_	_LVTTGVLK_	415.771	2.24623e-05	22578280	noloss	5	y	1	517.334	11.5602	FALSE		ENSOART00000022181			gene=ENSOARG00000020372	Unknown					GDEMR21010093
GDEMR21010093-1	2		_LVTTGVLK_		TRUE	_LVTTGVLK_	LVTTGVLK	11.5101	0.756265	12.91889|11.4674	ENSOART00000022181	TRUE	_LVTTGVLK_	_LVTTGVLK_	415.771	2.24623e-05	22578280	noloss	6	y	1	618.382	100	FALSE		ENSOART00000022181			gene=ENSOARG00000020372	Unknown					GDEMR21010093
GDEMR21010093-1	2		_LVTTGVLK_		TRUE	_LVTTGVLK_	LVTTGVLK	11.5101	0.756265	12.91889|11.4674	ENSOART00000022181	TRUE	_LVTTGVLK_	_LVTTGVLK_	415.771	2.24623e-05	22578280	noloss	7	y	1	717.451	19.243	FALSE		ENSOART00000022181			gene=ENSOARG00000020372	Unknown					GDEMR21010093
GDEMR21010093-1	2		_LVTTGVLK_		TRUE	_LVTTGVLK_	LVTTGVLK	11.5101	0.756265	12.91889|11.4674	ENSOART00000022181	TRUE	_LVTTGVLK_	_LVTTGVLK_	415.771	2.24623e-05	22578280	H2O	7	y	1	699.44	5.42114	FALSE		ENSOART00000022181			gene=ENSOARG00000020372	Unknown					GDEMR21010093
GDEMR21010093-1	2		_SM[+16]LVETR_		TRUE	_SM[Oxidation (M)]LVETR_	SMLVETR	-24.5163	0.853896	-24.51626|NaN	ENSOART00000018552	TRUE	_SM[+16]LVETR_	_SM[Oxidation (M)]LVETR_	426.218	0.0012329	94383.5	noloss	3	y	1	405.209	19.2667	FALSE		ENSOART00000018552			gene=ENSOARG00000017040	Unknown					GDEMR21010093
GDEMR21010093-1	2		_SM[+16]LVETR_		TRUE	_SM[Oxidation (M)]LVETR_	SMLVETR	-24.5163	0.853896	-24.51626|NaN	ENSOART00000018552	TRUE	_SM[+16]LVETR_	_SM[Oxidation (M)]LVETR_	426.218	0.0012329	94383.5	noloss	4	y	1	504.278	30.1981	FALSE		ENSOART00000018552			gene=ENSOARG00000017040	Unknown					GDEMR21010093
GDEMR21010093-1	2		_SM[+16]LVETR_		TRUE	_SM[Oxidation (M)]LVETR_	SMLVETR	-24.5163	0.853896	-24.51626|NaN	ENSOART00000018552	TRUE	_SM[+16]LVETR_	_SM[Oxidation (M)]LVETR_	426.218	0.0012329	94383.5	noloss	5	y	1	617.362	100	FALSE		ENSOART00000018552			gene=ENSOARG00000017040	Unknown					GDEMR21010093
GDEMR21010093-1	2		_GTFESGLK_		TRUE	_GTFESGLK_	GTFESGLK	-7.76028	0.764472	-7.760284|NaN	ENSOART00000008893;ENSOART00000008895	FALSE	_GTFESGLK_	_GTFESGLK_	419.719	3.30236e-05	12608460	noloss	3	y	1	317.218	13.9253	FALSE		ENSOART00000008893;ENSOART00000008895			gene=ENSOARG00000008171	Unknown					GDEMR21010093
GDEMR21010093-1	2		_GTFESGLK_		TRUE	_GTFESGLK_	GTFESGLK	-7.76028	0.764472	-7.760284|NaN	ENSOART00000008893;ENSOART00000008895	FALSE	_GTFESGLK_	_GTFESGLK_	419.719	3.30236e-05	12608460	noloss	4	y	1	404.25	66.4745	FALSE		ENSOART00000008893;ENSOART00000008895			gene=ENSOARG00000008171	Unknown					GDEMR21010093
GDEMR21010093-1	2		_GTFESGLK_		TRUE	_GTFESGLK_	GTFESGLK	-7.76028	0.764472	-7.760284|NaN	ENSOART00000008893;ENSOART00000008895	FALSE	_GTFESGLK_	_GTFESGLK_	419.719	3.30236e-05	12608460	noloss	5	y	1	533.293	55.8096	FALSE		ENSOART00000008893;ENSOART00000008895			gene=ENSOARG00000008171	Unknown					GDEMR21010093
GDEMR21010093-1	2		_GTFESGLK_		TRUE	_GTFESGLK_	GTFESGLK	-7.76028	0.764472	-7.760284|NaN	ENSOART00000008893;ENSOART00000008895	FALSE	_GTFESGLK_	_GTFESGLK_	419.719	3.30236e-05	12608460	noloss	6	y	1	680.361	100	FALSE		ENSOART00000008893;ENSOART00000008895			gene=ENSOARG00000008171	Unknown					GDEMR21010093
GDEMR21010093-1	2		_GTFESGLK_		TRUE	_GTFESGLK_	GTFESGLK	-7.76028	0.764472	-7.760284|NaN	ENSOART00000008893;ENSOART00000008895	FALSE	_GTFESGLK_	_GTFESGLK_	419.719	3.30236e-05	12608460	H2O	5	y	1	515.282	18.1304	FALSE		ENSOART00000008893;ENSOART00000008895			gene=ENSOARG00000008171	Unknown					GDEMR21010093
GDEMR21010093-1	2		_GIVTDSVR_		TRUE	_GIVTDSVR_	GIVTDSVR	-9.40232	0.787895	-9.402324|NaN	ENSOART00000003910	TRUE	_GIVTDSVR_	_GIVTDSVR_	423.738	0.000137868	7501365	noloss	3	y	1	361.219	50.8233	FALSE		ENSOART00000003910			gene=ENSOARG00000003598	Unknown					GDEMR21010093
GDEMR21010093-1	2		_GIVTDSVR_		TRUE	_GIVTDSVR_	GIVTDSVR	-9.40232	0.787895	-9.402324|NaN	ENSOART00000003910	TRUE	_GIVTDSVR_	_GIVTDSVR_	423.738	0.000137868	7501365	noloss	4	b	1	371.229	97.8648	FALSE		ENSOART00000003910			gene=ENSOARG00000003598	Unknown					GDEMR21010093
GDEMR21010093-1	2		_GIVTDSVR_		TRUE	_GIVTDSVR_	GIVTDSVR	-9.40232	0.787895	-9.402324|NaN	ENSOART00000003910	TRUE	_GIVTDSVR_	_GIVTDSVR_	423.738	0.000137868	7501365	noloss	4	y	1	476.246	29.5812	FALSE		ENSOART00000003910			gene=ENSOARG00000003598	Unknown					GDEMR21010093
GDEMR21010093-1	2		_GIVTDSVR_		TRUE	_GIVTDSVR_	GIVTDSVR	-9.40232	0.787895	-9.402324|NaN	ENSOART00000003910	TRUE	_GIVTDSVR_	_GIVTDSVR_	423.738	0.000137868	7501365	noloss	5	y	1	577.294	100	FALSE		ENSOART00000003910			gene=ENSOARG00000003598	Unknown					GDEMR21010093
GDEMR21010093-1	2		_GIVTDSVR_		TRUE	_GIVTDSVR_	GIVTDSVR	-9.40232	0.787895	-9.402324|NaN	ENSOART00000003910	TRUE	_GIVTDSVR_	_GIVTDSVR_	423.738	0.000137868	7501365	noloss	6	y	1	676.362	96.0145	FALSE		ENSOART00000003910			gene=ENSOARG00000003598	Unknown					GDEMR21010093
GDEMR21010093-1	2		_GIVTDSVR_		TRUE	_GIVTDSVR_	GIVTDSVR	-9.40232	0.787895	-9.402324|NaN	ENSOART00000003910	TRUE	_GIVTDSVR_	_GIVTDSVR_	423.738	0.000137868	7501365	H2O	6	y	1	658.352	8.56781	FALSE		ENSOART00000003910			gene=ENSOARG00000003598	Unknown					GDEMR21010093
GDEMR21010093-1	2		_FFKPEGK_		TRUE	_FFKPEGK_	FFKPEGK	-20.2663	0.800478	-20.26627|NaN	ENSOART00000018205	TRUE	_FFKPEGK_	_FFKPEGK_	426.734	0	359492	noloss	3	y	1	333.177	10.0543	TRUE		ENSOART00000018205			gene=ENSOARG00000016717	Unknown					GDEMR21010093
GDEMR21010093-1	2		_FFKPEGK_		TRUE	_FFKPEGK_	FFKPEGK	-20.2663	0.800478	-20.26627|NaN	ENSOART00000018205	TRUE	_FFKPEGK_	_FFKPEGK_	426.734	0	359492	noloss	4	y	1	430.23	90.3045	FALSE		ENSOART00000018205			gene=ENSOARG00000016717	Unknown					GDEMR21010093
GDEMR21010093-1	2		_FFKPEGK_		TRUE	_FFKPEGK_	FFKPEGK	-20.2663	0.800478	-20.26627|NaN	ENSOART00000018205	TRUE	_FFKPEGK_	_FFKPEGK_	426.734	0	359492	noloss	5	b	1	649.334	13.5355	FALSE		ENSOART00000018205			gene=ENSOARG00000016717	Unknown					GDEMR21010093
GDEMR21010093-1	2		_FFKPEGK_		TRUE	_FFKPEGK_	FFKPEGK	-20.2663	0.800478	-20.26627|NaN	ENSOART00000018205	TRUE	_FFKPEGK_	_FFKPEGK_	426.734	0	359492	noloss	5	y	1	558.325	100	FALSE		ENSOART00000018205			gene=ENSOARG00000016717	Unknown					GDEMR21010093
GDEMR21010093-1	2		_FFKPEGK_		TRUE	_FFKPEGK_	FFKPEGK	-20.2663	0.800478	-20.26627|NaN	ENSOART00000018205	TRUE	_FFKPEGK_	_FFKPEGK_	426.734	0	359492	noloss	6	y	1	705.393	32.6447	FALSE		ENSOART00000018205			gene=ENSOARG00000016717	Unknown					GDEMR21010093
GDEMR21010093-1	2		_FFKPEGK_		TRUE	_FFKPEGK_	FFKPEGK	-20.2663	0.800478	-20.26627|NaN	ENSOART00000018205	TRUE	_FFKPEGK_	_FFKPEGK_	426.734	0	359492	H2O	3	y	1	315.166	21.5454	FALSE		ENSOART00000018205			gene=ENSOARG00000016717	Unknown					GDEMR21010093
GDEMR21010093-1	2		_FFKPEGK_		TRUE	_FFKPEGK_	FFKPEGK	-20.2663	0.800478	-20.26627|NaN	ENSOART00000018205	TRUE	_FFKPEGK_	_FFKPEGK_	426.734	0	359492	H2O	5	y	1	540.314	34.0353	FALSE		ENSOART00000018205			gene=ENSOARG00000016717	Unknown					GDEMR21010093
GDEMR21010093-1	2		_FFKPEGK_		TRUE	_FFKPEGK_	FFKPEGK	-20.2663	0.800478	-20.26627|NaN	ENSOART00000018205	TRUE	_FFKPEGK_	_FFKPEGK_	426.734	0	359492	H2O	4	y	1	412.219	10.2465	TRUE		ENSOART00000018205			gene=ENSOARG00000016717	Unknown					GDEMR21010093
GDEMR21010093-1	2		_TGILQEAK_		TRUE	_TGILQEAK_	TGILQEAK	-5.53843	0.783248	-5.538434|NaN	ENSOART00000018383	TRUE	_TGILQEAK_	_TGILQEAK_	430.248	0.000313297	2188343	noloss	3	y	1	347.193	19.1305	TRUE		ENSOART00000018383			gene=ENSOARG00000016878	Unknown					GDEMR21010093
GDEMR21010093-1	2		_TGILQEAK_		TRUE	_TGILQEAK_	TGILQEAK	-5.53843	0.783248	-5.538434|NaN	ENSOART00000018383	TRUE	_TGILQEAK_	_TGILQEAK_	430.248	0.000313297	2188343	noloss	4	y	1	475.251	29.4343	FALSE		ENSOART00000018383			gene=ENSOARG00000016878	Unknown					GDEMR21010093
GDEMR21010093-1	2		_TGILQEAK_		TRUE	_TGILQEAK_	TGILQEAK	-5.53843	0.783248	-5.538434|NaN	ENSOART00000018383	TRUE	_TGILQEAK_	_TGILQEAK_	430.248	0.000313297	2188343	noloss	5	y	1	588.335	100	FALSE		ENSOART00000018383			gene=ENSOARG00000016878	Unknown					GDEMR21010093
GDEMR21010093-1	2		_TGILQEAK_		TRUE	_TGILQEAK_	TGILQEAK	-5.53843	0.783248	-5.538434|NaN	ENSOART00000018383	TRUE	_TGILQEAK_	_TGILQEAK_	430.248	0.000313297	2188343	noloss	6	y	1	701.419	25.4638	FALSE		ENSOART00000018383			gene=ENSOARG00000016878	Unknown					GDEMR21010093
GDEMR21010093-1	2		_TGILQEAK_		TRUE	_TGILQEAK_	TGILQEAK	-5.53843	0.783248	-5.538434|NaN	ENSOART00000018383	TRUE	_TGILQEAK_	_TGILQEAK_	430.248	0.000313297	2188343	noloss	7	y	1	758.441	34.2077	FALSE		ENSOART00000018383			gene=ENSOARG00000016878	Unknown					GDEMR21010093
GDEMR21010093-1	2		_TGILQEAK_		TRUE	_TGILQEAK_	TGILQEAK	-5.53843	0.783248	-5.538434|NaN	ENSOART00000018383	TRUE	_TGILQEAK_	_TGILQEAK_	430.248	0.000313297	2188343	H2O	3	y	1	329.182	51.8467	FALSE		ENSOART00000018383			gene=ENSOARG00000016878	Unknown					GDEMR21010093
GDEMR21010093-1	2		_TGILQEAK_		TRUE	_TGILQEAK_	TGILQEAK	-5.53843	0.783248	-5.538434|NaN	ENSOART00000018383	TRUE	_TGILQEAK_	_TGILQEAK_	430.248	0.000313297	2188343	H2O	4	y	1	457.241	15.9574	TRUE		ENSOART00000018383			gene=ENSOARG00000016878	Unknown					GDEMR21010093
GDEMR21010093-1	2		_TGILQEAK_		TRUE	_TGILQEAK_	TGILQEAK	-5.53843	0.783248	-5.538434|NaN	ENSOART00000018383	TRUE	_TGILQEAK_	_TGILQEAK_	430.248	0.000313297	2188343	NH3	4	y	1	458.225	57.5655	FALSE		ENSOART00000018383			gene=ENSOARG00000016878	Unknown					GDEMR21010093
GDEMR21010093-1	2		_TGILQEAK_		TRUE	_TGILQEAK_	TGILQEAK	-5.53843	0.783248	-5.538434|NaN	ENSOART00000018383	TRUE	_TGILQEAK_	_TGILQEAK_	430.248	0.000313297	2188343	H2O	6	y	1	683.409	7.57839	TRUE		ENSOART00000018383			gene=ENSOARG00000016878	Unknown					GDEMR21010093
GDEMR21010093-1	2		_TGILQEAK_		TRUE	_TGILQEAK_	TGILQEAK	-5.53843	0.783248	-5.538434|NaN	ENSOART00000018383	TRUE	_TGILQEAK_	_TGILQEAK_	430.248	0.000313297	2188343	H2O	7	y	2	370.719	15.4499	TRUE		ENSOART00000018383			gene=ENSOARG00000016878	Unknown					GDEMR21010093
GDEMR21010093-1	1		_IHFGTTGK_		TRUE	_IHFGTTGK_	IHFGTTGK	-19.5228	1.23753	-19.44559|-19.65656	ENSOART00000012521	FALSE	_IHFGTTGK_	_IHFGTTGK_	860.462	0.000163388	988824	noloss	3	b	1	398.219	29.046	FALSE		ENSOART00000012521			gene=ENSOARG00000011486	Unknown					GDEMR21010093
GDEMR21010093-1	1		_IHFGTTGK_		TRUE	_IHFGTTGK_	IHFGTTGK	-19.5228	1.23753	-19.44559|-19.65656	ENSOART00000012521	FALSE	_IHFGTTGK_	_IHFGTTGK_	860.462	0.000163388	988824	noloss	5	b	1	556.288	13.4594	FALSE		ENSOART00000012521			gene=ENSOARG00000011486	Unknown					GDEMR21010093
GDEMR21010093-1	1		_IHFGTTGK_		TRUE	_IHFGTTGK_	IHFGTTGK	-19.5228	1.23753	-19.44559|-19.65656	ENSOART00000012521	FALSE	_IHFGTTGK_	_IHFGTTGK_	860.462	0.000163388	988824	noloss	5	y	1	463.251	39.3172	FALSE		ENSOART00000012521			gene=ENSOARG00000011486	Unknown					GDEMR21010093
GDEMR21010093-1	1		_IHFGTTGK_		TRUE	_IHFGTTGK_	IHFGTTGK	-19.5228	1.23753	-19.44559|-19.65656	ENSOART00000012521	FALSE	_IHFGTTGK_	_IHFGTTGK_	860.462	0.000163388	988824	noloss	6	y	1	610.32	100	FALSE		ENSOART00000012521			gene=ENSOARG00000011486	Unknown					GDEMR21010093
GDEMR21010093-1	1		_IHFGTTGK_		TRUE	_IHFGTTGK_	IHFGTTGK	-19.5228	1.23753	-19.44559|-19.65656	ENSOART00000012521	FALSE	_IHFGTTGK_	_IHFGTTGK_	860.462	0.000163388	988824	H2O	6	y	1	592.309	15.894	FALSE		ENSOART00000012521			gene=ENSOARG00000011486	Unknown					GDEMR21010093
GDEMR21010093-1	2		_NSILWTK_		TRUE	_NSILWTK_	NSILWTK	19.8671	0.773749	20.86055|19.68885	ENSOART00000018808	TRUE	_NSILWTK_	_NSILWTK_	431.245	0.000108446	8336898	noloss	3	b	1	315.166	5.15639	FALSE		ENSOART00000018808			gene=ENSOARG00000017195	Unknown					GDEMR21010093
GDEMR21010093-1	2		_NSILWTK_		TRUE	_NSILWTK_	NSILWTK	19.8671	0.773749	20.86055|19.68885	ENSOART00000018808	TRUE	_NSILWTK_	_NSILWTK_	431.245	0.000108446	8336898	noloss	3	y	1	434.24	66.3947	FALSE		ENSOART00000018808			gene=ENSOARG00000017195	Unknown					GDEMR21010093
GDEMR21010093-1	2		_NSILWTK_		TRUE	_NSILWTK_	NSILWTK	19.8671	0.773749	20.86055|19.68885	ENSOART00000018808	TRUE	_NSILWTK_	_NSILWTK_	431.245	0.000108446	8336898	noloss	4	y	1	547.324	100	FALSE		ENSOART00000018808			gene=ENSOARG00000017195	Unknown					GDEMR21010093
GDEMR21010093-1	2		_NSILWTK_		TRUE	_NSILWTK_	NSILWTK	19.8671	0.773749	20.86055|19.68885	ENSOART00000018808	TRUE	_NSILWTK_	_NSILWTK_	431.245	0.000108446	8336898	noloss	5	y	1	660.408	37.1435	FALSE		ENSOART00000018808			gene=ENSOARG00000017195	Unknown					GDEMR21010093
GDEMR21010093-1	2		_NSILWTK_		TRUE	_NSILWTK_	NSILWTK	19.8671	0.773749	20.86055|19.68885	ENSOART00000018808	TRUE	_NSILWTK_	_NSILWTK_	431.245	0.000108446	8336898	noloss	6	y	1	747.44	21.5493	FALSE		ENSOART00000018808			gene=ENSOARG00000017195	Unknown					GDEMR21010093
GDEMR21010093-1	2		_ESPYFTK_		TRUE	_ESPYFTK_	ESPYFTK	-10.9823	0.780163	-10.98234|NaN	ENSOART00000018808	TRUE	_ESPYFTK_	_ESPYFTK_	436.213	0.00109329	3833636	noloss	3	y	1	395.229	67.0857	FALSE		ENSOART00000018808			gene=ENSOARG00000017195	Unknown					GDEMR21010093
GDEMR21010093-1	2		_ESPYFTK_		TRUE	_ESPYFTK_	ESPYFTK	-10.9823	0.780163	-10.98234|NaN	ENSOART00000018808	TRUE	_ESPYFTK_	_ESPYFTK_	436.213	0.00109329	3833636	noloss	4	y	1	558.292	63.704	FALSE		ENSOART00000018808			gene=ENSOARG00000017195	Unknown					GDEMR21010093
GDEMR21010093-1	2		_ESPYFTK_		TRUE	_ESPYFTK_	ESPYFTK	-10.9823	0.780163	-10.98234|NaN	ENSOART00000018808	TRUE	_ESPYFTK_	_ESPYFTK_	436.213	0.00109329	3833636	noloss	5	y	2	328.176	100	FALSE		ENSOART00000018808			gene=ENSOARG00000017195	Unknown					GDEMR21010093
GDEMR21010093-1	2		_ESPYFTK_		TRUE	_ESPYFTK_	ESPYFTK	-10.9823	0.780163	-10.98234|NaN	ENSOART00000018808	TRUE	_ESPYFTK_	_ESPYFTK_	436.213	0.00109329	3833636	H2O	3	y	1	377.218	5.92569	FALSE		ENSOART00000018808			gene=ENSOARG00000017195	Unknown					GDEMR21010093
GDEMR21010093-1	2		_ESPYFTK_		TRUE	_ESPYFTK_	ESPYFTK	-10.9823	0.780163	-10.98234|NaN	ENSOART00000018808	TRUE	_ESPYFTK_	_ESPYFTK_	436.213	0.00109329	3833636	H2O	4	y	1	540.282	5.25604	FALSE		ENSOART00000018808			gene=ENSOARG00000017195	Unknown					GDEMR21010093
GDEMR21010093-1	1		_ESPYFTK_		TRUE	_ESPYFTK_	ESPYFTK	-10.9823	1.30884	-10.98234|NaN	ENSOART00000018808	TRUE	_ESPYFTK_	_ESPYFTK_	871.42	0.000288571	1454523	noloss	3	b	1	314.135	5.10026	TRUE		ENSOART00000018808			gene=ENSOARG00000017195	Unknown					GDEMR21010093
GDEMR21010093-1	1		_ESPYFTK_		TRUE	_ESPYFTK_	ESPYFTK	-10.9823	1.30884	-10.98234|NaN	ENSOART00000018808	TRUE	_ESPYFTK_	_ESPYFTK_	871.42	0.000288571	1454523	noloss	3	y	1	395.229	58.6004	FALSE		ENSOART00000018808			gene=ENSOARG00000017195	Unknown					GDEMR21010093
GDEMR21010093-1	1		_ESPYFTK_		TRUE	_ESPYFTK_	ESPYFTK	-10.9823	1.30884	-10.98234|NaN	ENSOART00000018808	TRUE	_ESPYFTK_	_ESPYFTK_	871.42	0.000288571	1454523	noloss	4	b	1	477.198	19.2252	FALSE		ENSOART00000018808			gene=ENSOARG00000017195	Unknown					GDEMR21010093
GDEMR21010093-1	1		_ESPYFTK_		TRUE	_ESPYFTK_	ESPYFTK	-10.9823	1.30884	-10.98234|NaN	ENSOART00000018808	TRUE	_ESPYFTK_	_ESPYFTK_	871.42	0.000288571	1454523	noloss	4	y	1	558.292	6.95007	TRUE		ENSOART00000018808			gene=ENSOARG00000017195	Unknown					GDEMR21010093
GDEMR21010093-1	1		_ESPYFTK_		TRUE	_ESPYFTK_	ESPYFTK	-10.9823	1.30884	-10.98234|NaN	ENSOART00000018808	TRUE	_ESPYFTK_	_ESPYFTK_	871.42	0.000288571	1454523	noloss	5	b	1	624.266	22.1692	FALSE		ENSOART00000018808			gene=ENSOARG00000017195	Unknown					GDEMR21010093
GDEMR21010093-1	1		_ESPYFTK_		TRUE	_ESPYFTK_	ESPYFTK	-10.9823	1.30884	-10.98234|NaN	ENSOART00000018808	TRUE	_ESPYFTK_	_ESPYFTK_	871.42	0.000288571	1454523	noloss	5	y	1	655.345	100	FALSE		ENSOART00000018808			gene=ENSOARG00000017195	Unknown					GDEMR21010093
GDEMR21010093-1	1		_ESPYFTK_		TRUE	_ESPYFTK_	ESPYFTK	-10.9823	1.30884	-10.98234|NaN	ENSOART00000018808	TRUE	_ESPYFTK_	_ESPYFTK_	871.42	0.000288571	1454523	noloss	6	b	1	725.314	12.0262	TRUE		ENSOART00000018808			gene=ENSOARG00000017195	Unknown					GDEMR21010093
GDEMR21010093-1	1		_ESPYFTK_		TRUE	_ESPYFTK_	ESPYFTK	-10.9823	1.30884	-10.98234|NaN	ENSOART00000018808	TRUE	_ESPYFTK_	_ESPYFTK_	871.42	0.000288571	1454523	noloss	6	y	1	742.377	19.1563	FALSE		ENSOART00000018808			gene=ENSOARG00000017195	Unknown					GDEMR21010093
GDEMR21010093-1	1		_ESPYFTK_		TRUE	_ESPYFTK_	ESPYFTK	-10.9823	1.30884	-10.98234|NaN	ENSOART00000018808	TRUE	_ESPYFTK_	_ESPYFTK_	871.42	0.000288571	1454523	H2O	3	y	1	377.218	6.92269	TRUE		ENSOART00000018808			gene=ENSOARG00000017195	Unknown					GDEMR21010093
GDEMR21010093-1	1		_ESPYFTK_		TRUE	_ESPYFTK_	ESPYFTK	-10.9823	1.30884	-10.98234|NaN	ENSOART00000018808	TRUE	_ESPYFTK_	_ESPYFTK_	871.42	0.000288571	1454523	H2O	4	b	1	459.187	20.2041	FALSE		ENSOART00000018808			gene=ENSOARG00000017195	Unknown					GDEMR21010093
GDEMR21010093-1	1		_ESPYFTK_		TRUE	_ESPYFTK_	ESPYFTK	-10.9823	1.30884	-10.98234|NaN	ENSOART00000018808	TRUE	_ESPYFTK_	_ESPYFTK_	871.42	0.000288571	1454523	H2O	5	b	1	606.256	8.87928	TRUE		ENSOART00000018808			gene=ENSOARG00000017195	Unknown					GDEMR21010093
GDEMR21010093-1	1		_ESPYFTK_		TRUE	_ESPYFTK_	ESPYFTK	-10.9823	1.30884	-10.98234|NaN	ENSOART00000018808	TRUE	_ESPYFTK_	_ESPYFTK_	871.42	0.000288571	1454523	H2O	5	y	1	637.334	6.85428	TRUE		ENSOART00000018808			gene=ENSOARG00000017195	Unknown					GDEMR21010093
GDEMR21010093-1	1		_ESPYFTK_		TRUE	_ESPYFTK_	ESPYFTK	-10.9823	1.30884	-10.98234|NaN	ENSOART00000018808	TRUE	_ESPYFTK_	_ESPYFTK_	871.42	0.000288571	1454523	H2O	6	b	1	707.304	16.5124	TRUE		ENSOART00000018808			gene=ENSOARG00000017195	Unknown					GDEMR21010093
GDEMR21010093-1	1		_ESPYFTK_		TRUE	_ESPYFTK_	ESPYFTK	-10.9823	1.30884	-10.98234|NaN	ENSOART00000018808	TRUE	_ESPYFTK_	_ESPYFTK_	871.42	0.000288571	1454523	H2O	6	y	1	724.366	5.13895	TRUE		ENSOART00000018808			gene=ENSOARG00000017195	Unknown					GDEMR21010093
GDEMR21010093-1	1		_INATLETK_		TRUE	_INATLETK_	INATLETK	-13.9377	1.33919	-13.78475|-13.97539	ENSOART00000021037	FALSE	_INATLETK_	_INATLETK_	889.499	0.000158198	1913795	noloss	3	y	1	377.203	66.6383	FALSE		ENSOART00000021037			gene=ENSOARG00000019316	Unknown					GDEMR21010093
GDEMR21010093-1	1		_INATLETK_		TRUE	_INATLETK_	INATLETK	-13.9377	1.33919	-13.78475|-13.97539	ENSOART00000021037	FALSE	_INATLETK_	_INATLETK_	889.499	0.000158198	1913795	noloss	4	b	1	400.219	69.7327	FALSE		ENSOART00000021037			gene=ENSOARG00000019316	Unknown					GDEMR21010093
GDEMR21010093-1	1		_INATLETK_		TRUE	_INATLETK_	INATLETK	-13.9377	1.33919	-13.78475|-13.97539	ENSOART00000021037	FALSE	_INATLETK_	_INATLETK_	889.499	0.000158198	1913795	noloss	4	y	1	490.287	83.6128	FALSE		ENSOART00000021037			gene=ENSOARG00000019316	Unknown					GDEMR21010093
GDEMR21010093-1	1		_INATLETK_		TRUE	_INATLETK_	INATLETK	-13.9377	1.33919	-13.78475|-13.97539	ENSOART00000021037	FALSE	_INATLETK_	_INATLETK_	889.499	0.000158198	1913795	noloss	5	b	1	513.303	29.9988	TRUE		ENSOART00000021037			gene=ENSOARG00000019316	Unknown					GDEMR21010093
GDEMR21010093-1	1		_INATLETK_		TRUE	_INATLETK_	INATLETK	-13.9377	1.33919	-13.78475|-13.97539	ENSOART00000021037	FALSE	_INATLETK_	_INATLETK_	889.499	0.000158198	1913795	noloss	5	y	1	591.335	63.1156	TRUE		ENSOART00000021037			gene=ENSOARG00000019316	Unknown					GDEMR21010093
GDEMR21010093-1	1		_INATLETK_		TRUE	_INATLETK_	INATLETK	-13.9377	1.33919	-13.78475|-13.97539	ENSOART00000021037	FALSE	_INATLETK_	_INATLETK_	889.499	0.000158198	1913795	noloss	6	b	1	642.346	75.0855	FALSE		ENSOART00000021037			gene=ENSOARG00000019316	Unknown					GDEMR21010093
GDEMR21010093-1	1		_INATLETK_		TRUE	_INATLETK_	INATLETK	-13.9377	1.33919	-13.78475|-13.97539	ENSOART00000021037	FALSE	_INATLETK_	_INATLETK_	889.499	0.000158198	1913795	noloss	6	y	1	662.372	31.7171	TRUE		ENSOART00000021037			gene=ENSOARG00000019316	Unknown					GDEMR21010093
GDEMR21010093-1	1		_INATLETK_		TRUE	_INATLETK_	INATLETK	-13.9377	1.33919	-13.78475|-13.97539	ENSOART00000021037	FALSE	_INATLETK_	_INATLETK_	889.499	0.000158198	1913795	noloss	7	b	1	743.393	45.1746	TRUE		ENSOART00000021037			gene=ENSOARG00000019316	Unknown					GDEMR21010093
GDEMR21010093-1	1		_INATLETK_		TRUE	_INATLETK_	INATLETK	-13.9377	1.33919	-13.78475|-13.97539	ENSOART00000021037	FALSE	_INATLETK_	_INATLETK_	889.499	0.000158198	1913795	noloss	7	y	1	776.415	5.87663	TRUE		ENSOART00000021037			gene=ENSOARG00000019316	Unknown					GDEMR21010093
GDEMR21010093-1	1		_INATLETK_		TRUE	_INATLETK_	INATLETK	-13.9377	1.33919	-13.78475|-13.97539	ENSOART00000021037	FALSE	_INATLETK_	_INATLETK_	889.499	0.000158198	1913795	H2O	3	y	1	359.193	100	FALSE		ENSOART00000021037			gene=ENSOARG00000019316	Unknown					GDEMR21010093
GDEMR21010093-1	1		_INATLETK_		TRUE	_INATLETK_	INATLETK	-13.9377	1.33919	-13.78475|-13.97539	ENSOART00000021037	FALSE	_INATLETK_	_INATLETK_	889.499	0.000158198	1913795	H2O	4	b	1	382.208	94.0708	FALSE		ENSOART00000021037			gene=ENSOARG00000019316	Unknown					GDEMR21010093
GDEMR21010093-1	1		_INATLETK_		TRUE	_INATLETK_	INATLETK	-13.9377	1.33919	-13.78475|-13.97539	ENSOART00000021037	FALSE	_INATLETK_	_INATLETK_	889.499	0.000158198	1913795	H2O	4	y	1	472.277	6.10114	TRUE		ENSOART00000021037			gene=ENSOARG00000019316	Unknown					GDEMR21010093
GDEMR21010093-1	1		_INATLETK_		TRUE	_INATLETK_	INATLETK	-13.9377	1.33919	-13.78475|-13.97539	ENSOART00000021037	FALSE	_INATLETK_	_INATLETK_	889.499	0.000158198	1913795	H2O	5	b	1	495.293	46.8176	TRUE		ENSOART00000021037			gene=ENSOARG00000019316	Unknown					GDEMR21010093
GDEMR21010093-1	1		_INATLETK_		TRUE	_INATLETK_	INATLETK	-13.9377	1.33919	-13.78475|-13.97539	ENSOART00000021037	FALSE	_INATLETK_	_INATLETK_	889.499	0.000158198	1913795	H2O	6	b	1	624.335	57.0386	TRUE		ENSOART00000021037			gene=ENSOARG00000019316	Unknown					GDEMR21010093
GDEMR21010093-1	1		_INATLETK_		TRUE	_INATLETK_	INATLETK	-13.9377	1.33919	-13.78475|-13.97539	ENSOART00000021037	FALSE	_INATLETK_	_INATLETK_	889.499	0.000158198	1913795	H2O	7	b	1	725.383	15.5175	TRUE		ENSOART00000021037			gene=ENSOARG00000019316	Unknown					GDEMR21010093
GDEMR21010093-1	2		_SPAQILLR_		TRUE	_SPAQILLR_	SPAQILLR	29.2917	0.802078	29.60881|29.29174	ENSOART00000001929	TRUE	_SPAQILLR_	_SPAQILLR_	449.279	1.51485e-05	1321523	noloss	3	y	1	401.287	12.3622	FALSE		ENSOART00000001929			gene=ENSOARG00000001793	Unknown					GDEMR21010093
GDEMR21010093-1	2		_SPAQILLR_		TRUE	_SPAQILLR_	SPAQILLR	29.2917	0.802078	29.60881|29.29174	ENSOART00000001929	TRUE	_SPAQILLR_	_SPAQILLR_	449.279	1.51485e-05	1321523	noloss	4	y	1	514.371	23.9359	FALSE		ENSOART00000001929			gene=ENSOARG00000001793	Unknown					GDEMR21010093
GDEMR21010093-1	2		_SPAQILLR_		TRUE	_SPAQILLR_	SPAQILLR	29.2917	0.802078	29.60881|29.29174	ENSOART00000001929	TRUE	_SPAQILLR_	_SPAQILLR_	449.279	1.51485e-05	1321523	noloss	5	y	1	642.43	29.549	FALSE		ENSOART00000001929			gene=ENSOARG00000001793	Unknown					GDEMR21010093
GDEMR21010093-1	2		_SPAQILLR_		TRUE	_SPAQILLR_	SPAQILLR	29.2917	0.802078	29.60881|29.29174	ENSOART00000001929	TRUE	_SPAQILLR_	_SPAQILLR_	449.279	1.51485e-05	1321523	noloss	6	y	1	713.467	100	FALSE		ENSOART00000001929			gene=ENSOARG00000001793	Unknown					GDEMR21010093
GDEMR21010093-1	2		_SPAQILLR_		TRUE	_SPAQILLR_	SPAQILLR	29.2917	0.802078	29.60881|29.29174	ENSOART00000001929	TRUE	_SPAQILLR_	_SPAQILLR_	449.279	1.51485e-05	1321523	noloss	7	y	2	405.763	19.5089	FALSE		ENSOART00000001929			gene=ENSOARG00000001793	Unknown					GDEMR21010093
GDEMR21010093-1	2		_SPAQILLR_		TRUE	_SPAQILLR_	SPAQILLR	29.2917	0.802078	29.60881|29.29174	ENSOART00000001929	TRUE	_SPAQILLR_	_SPAQILLR_	449.279	1.51485e-05	1321523	NH3	5	y	1	625.403	5.8519	FALSE		ENSOART00000001929			gene=ENSOARG00000001793	Unknown					GDEMR21010093
GDEMR21010093-1	2		_M[+16]TFQMPK_		TRUE	_M[Oxidation (M)]TFQMPK_	MTFQMPK	10.7083	0.863304	10.61724|10.70826	ENSOART00000008573	TRUE	_M[+16]TFQMPK_	_M[Oxidation (M)]TFQMPK_	449.712	0.000320013	2853519	noloss	3	b	1	396.159	11.2126	FALSE		ENSOART00000008573			gene=ENSOARG00000007876	Unknown					GDEMR21010093
GDEMR21010093-1	2		_M[+16]TFQMPK_		TRUE	_M[Oxidation (M)]TFQMPK_	MTFQMPK	10.7083	0.863304	10.61724|10.70826	ENSOART00000008573	TRUE	_M[+16]TFQMPK_	_M[Oxidation (M)]TFQMPK_	449.712	0.000320013	2853519	noloss	3	y	1	375.206	26.2891	FALSE		ENSOART00000008573			gene=ENSOARG00000007876	Unknown					GDEMR21010093
GDEMR21010093-1	2		_M[+16]TFQMPK_		TRUE	_M[Oxidation (M)]TFQMPK_	MTFQMPK	10.7083	0.863304	10.61724|10.70826	ENSOART00000008573	TRUE	_M[+16]TFQMPK_	_M[Oxidation (M)]TFQMPK_	449.712	0.000320013	2853519	noloss	4	y	1	503.265	12.967	FALSE		ENSOART00000008573			gene=ENSOARG00000007876	Unknown					GDEMR21010093
GDEMR21010093-1	2		_M[+16]TFQMPK_		TRUE	_M[Oxidation (M)]TFQMPK_	MTFQMPK	10.7083	0.863304	10.61724|10.70826	ENSOART00000008573	TRUE	_M[+16]TFQMPK_	_M[Oxidation (M)]TFQMPK_	449.712	0.000320013	2853519	noloss	5	y	1	650.333	35.9288	FALSE		ENSOART00000008573			gene=ENSOARG00000007876	Unknown					GDEMR21010093
GDEMR21010093-1	2		_M[+16]TFQMPK_		TRUE	_M[Oxidation (M)]TFQMPK_	MTFQMPK	10.7083	0.863304	10.61724|10.70826	ENSOART00000008573	TRUE	_M[+16]TFQMPK_	_M[Oxidation (M)]TFQMPK_	449.712	0.000320013	2853519	noloss	6	y	1	751.381	12.8096	FALSE		ENSOART00000008573			gene=ENSOARG00000007876	Unknown					GDEMR21010093
GDEMR21010093-1	2		_M[+16]TFQMPK_		TRUE	_M[Oxidation (M)]TFQMPK_	MTFQMPK	10.7083	0.863304	10.61724|10.70826	ENSOART00000008573	TRUE	_M[+16]TFQMPK_	_M[Oxidation (M)]TFQMPK_	449.712	0.000320013	2853519	H2O	6	y	2	367.189	9.81486	FALSE		ENSOART00000008573			gene=ENSOARG00000007876	Unknown					GDEMR21010093
GDEMR21010093-1	2		_M[+16]TFQM[+16]PK_		TRUE	_M[Oxidation (M)]TFQM[Oxidation (M)]PK_	MTFQMPK	-24.4718	0.907006	-24.47175|NaN	ENSOART00000008573	TRUE	_M[+16]TFQM[+16]PK_	_M[Oxidation (M)]TFQM[Oxidation (M)]PK_	457.709	6.96614e-05	198941	noloss	3	y	1	391.201	42.5528	FALSE		ENSOART00000008573			gene=ENSOARG00000007876	Unknown					GDEMR21010093
GDEMR21010093-1	2		_M[+16]TFQM[+16]PK_		TRUE	_M[Oxidation (M)]TFQM[Oxidation (M)]PK_	MTFQMPK	-24.4718	0.907006	-24.47175|NaN	ENSOART00000008573	TRUE	_M[+16]TFQM[+16]PK_	_M[Oxidation (M)]TFQM[Oxidation (M)]PK_	457.709	6.96614e-05	198941	noloss	4	y	1	519.26	51.3924	FALSE		ENSOART00000008573			gene=ENSOARG00000007876	Unknown					GDEMR21010093
GDEMR21010093-1	2		_M[+16]TFQM[+16]PK_		TRUE	_M[Oxidation (M)]TFQM[Oxidation (M)]PK_	MTFQMPK	-24.4718	0.907006	-24.47175|NaN	ENSOART00000008573	TRUE	_M[+16]TFQM[+16]PK_	_M[Oxidation (M)]TFQM[Oxidation (M)]PK_	457.709	6.96614e-05	198941	noloss	5	y	1	666.328	82.2358	FALSE		ENSOART00000008573			gene=ENSOARG00000007876	Unknown					GDEMR21010093
GDEMR21010093-1	2		_M[+16]TFQM[+16]PK_		TRUE	_M[Oxidation (M)]TFQM[Oxidation (M)]PK_	MTFQMPK	-24.4718	0.907006	-24.47175|NaN	ENSOART00000008573	TRUE	_M[+16]TFQM[+16]PK_	_M[Oxidation (M)]TFQM[Oxidation (M)]PK_	457.709	6.96614e-05	198941	noloss	6	y	1	767.376	14.4621	FALSE		ENSOART00000008573			gene=ENSOARG00000007876	Unknown					GDEMR21010093
GDEMR21010093-1	2		_M[+16]TFQM[+16]PK_		TRUE	_M[Oxidation (M)]TFQM[Oxidation (M)]PK_	MTFQMPK	-24.4718	0.907006	-24.47175|NaN	ENSOART00000008573	TRUE	_M[+16]TFQM[+16]PK_	_M[Oxidation (M)]TFQM[Oxidation (M)]PK_	457.709	6.96614e-05	198941	NH3	4	y	1	502.233	27.5177	FALSE		ENSOART00000008573			gene=ENSOARG00000007876	Unknown					GDEMR21010093
GDEMR21010093-1	2		_TKPIWTR_		TRUE	_TKPIWTR_	TKPIWTR	-7.97843	0.798236	-7.978432|NaN	ENSOART00000010171	FALSE	_TKPIWTR_	_TKPIWTR_	451.266	0.000116567	2809983	noloss	3	y	1	462.246	15.219	FALSE		ENSOART00000010171			gene=ENSOARG00000009343	Unknown					GDEMR21010093
GDEMR21010093-1	2		_TKPIWTR_		TRUE	_TKPIWTR_	TKPIWTR	-7.97843	0.798236	-7.978432|NaN	ENSOART00000010171	FALSE	_TKPIWTR_	_TKPIWTR_	451.266	0.000116567	2809983	noloss	4	y	1	575.33	7.67153	FALSE		ENSOART00000010171			gene=ENSOARG00000009343	Unknown					GDEMR21010093
GDEMR21010093-1	2		_TKPIWTR_		TRUE	_TKPIWTR_	TKPIWTR	-7.97843	0.798236	-7.978432|NaN	ENSOART00000010171	FALSE	_TKPIWTR_	_TKPIWTR_	451.266	0.000116567	2809983	noloss	5	y	1	672.383	100	FALSE		ENSOART00000010171			gene=ENSOARG00000009343	Unknown					GDEMR21010093
GDEMR21010093-1	2		_SQWLNEK_		TRUE	_SQWLNEK_	SQWLNEK	-5.44299	0.788517	-5.442991|NaN	ENSOART00000021014	FALSE	_SQWLNEK_	_SQWLNEK_	452.73	0.000219529	10612710	noloss	3	y	1	390.198	46.5893	FALSE		ENSOART00000021014			gene=ENSOARG00000019297	Unknown					GDEMR21010093
GDEMR21010093-1	2		_SQWLNEK_		TRUE	_SQWLNEK_	SQWLNEK	-5.44299	0.788517	-5.442991|NaN	ENSOART00000021014	FALSE	_SQWLNEK_	_SQWLNEK_	452.73	0.000219529	10612710	noloss	4	b	1	515.261	6.18876	FALSE		ENSOART00000021014			gene=ENSOARG00000019297	Unknown					GDEMR21010093
GDEMR21010093-1	2		_SQWLNEK_		TRUE	_SQWLNEK_	SQWLNEK	-5.44299	0.788517	-5.442991|NaN	ENSOART00000021014	FALSE	_SQWLNEK_	_SQWLNEK_	452.73	0.000219529	10612710	noloss	4	y	1	503.282	37.608	FALSE		ENSOART00000021014			gene=ENSOARG00000019297	Unknown					GDEMR21010093
GDEMR21010093-1	2		_SQWLNEK_		TRUE	_SQWLNEK_	SQWLNEK	-5.44299	0.788517	-5.442991|NaN	ENSOART00000021014	FALSE	_SQWLNEK_	_SQWLNEK_	452.73	0.000219529	10612710	noloss	5	y	1	689.362	100	FALSE		ENSOART00000021014			gene=ENSOARG00000019297	Unknown					GDEMR21010093
GDEMR21010093-1	2		_SQWLNEK_		TRUE	_SQWLNEK_	SQWLNEK	-5.44299	0.788517	-5.442991|NaN	ENSOART00000021014	FALSE	_SQWLNEK_	_SQWLNEK_	452.73	0.000219529	10612710	NH3	3	y	1	373.172	13.9251	FALSE		ENSOART00000021014			gene=ENSOARG00000019297	Unknown					GDEMR21010093
GDEMR21010093-1	2		_SQWLNEK_		TRUE	_SQWLNEK_	SQWLNEK	-5.44299	0.788517	-5.442991|NaN	ENSOART00000021014	FALSE	_SQWLNEK_	_SQWLNEK_	452.73	0.000219529	10612710	NH3	5	y	1	672.335	6.8236	FALSE		ENSOART00000021014			gene=ENSOARG00000019297	Unknown					GDEMR21010093
GDEMR21010093-1	2		_SQWLNEK_		TRUE	_SQWLNEK_	SQWLNEK	-5.44299	0.788517	-5.442991|NaN	ENSOART00000021014	FALSE	_SQWLNEK_	_SQWLNEK_	452.73	0.000219529	10612710	NH3	6	y	1	800.394	5.2238	TRUE		ENSOART00000021014			gene=ENSOARG00000019297	Unknown					GDEMR21010093
GDEMR21010093-1	2		_LVEVDSSR_		TRUE	_LVEVDSSR_	LVEVDSSR	-19.5851	0.810487	-19.58512|NaN	ENSOART00000014889	TRUE	_LVEVDSSR_	_LVEVDSSR_	452.74	2.24623e-05	349043	noloss	3	y	1	349.183	30.7215	FALSE		ENSOART00000014889			gene=ENSOARG00000013683	Unknown					GDEMR21010093
GDEMR21010093-1	2		_LVEVDSSR_		TRUE	_LVEVDSSR_	LVEVDSSR	-19.5851	0.810487	-19.58512|NaN	ENSOART00000014889	TRUE	_LVEVDSSR_	_LVEVDSSR_	452.74	2.24623e-05	349043	noloss	4	y	1	464.21	19.39	FALSE		ENSOART00000014889			gene=ENSOARG00000013683	Unknown					GDEMR21010093
GDEMR21010093-1	2		_LVEVDSSR_		TRUE	_LVEVDSSR_	LVEVDSSR	-19.5851	0.810487	-19.58512|NaN	ENSOART00000014889	TRUE	_LVEVDSSR_	_LVEVDSSR_	452.74	2.24623e-05	349043	noloss	5	y	1	563.278	20.3199	FALSE		ENSOART00000014889			gene=ENSOARG00000013683	Unknown					GDEMR21010093
GDEMR21010093-1	2		_LVEVDSSR_		TRUE	_LVEVDSSR_	LVEVDSSR	-19.5851	0.810487	-19.58512|NaN	ENSOART00000014889	TRUE	_LVEVDSSR_	_LVEVDSSR_	452.74	2.24623e-05	349043	noloss	6	y	1	692.321	100	FALSE		ENSOART00000014889			gene=ENSOARG00000013683	Unknown					GDEMR21010093
GDEMR21010093-1	2		_LVEVDSSR_		TRUE	_LVEVDSSR_	LVEVDSSR	-19.5851	0.810487	-19.58512|NaN	ENSOART00000014889	TRUE	_LVEVDSSR_	_LVEVDSSR_	452.74	2.24623e-05	349043	noloss	7	y	1	791.389	9.42608	FALSE		ENSOART00000014889			gene=ENSOARG00000013683	Unknown					GDEMR21010093
GDEMR21010093-1	2		_LVEVDSSR_		TRUE	_LVEVDSSR_	LVEVDSSR	-19.5851	0.810487	-19.58512|NaN	ENSOART00000014889	TRUE	_LVEVDSSR_	_LVEVDSSR_	452.74	2.24623e-05	349043	H2O	6	y	1	674.31	13.1227	FALSE		ENSOART00000014889			gene=ENSOARG00000013683	Unknown					GDEMR21010093
GDEMR21010093-1	2		_SHTVWER_		TRUE	_SHTVWER_	SHTVWER	-22.8527	0.79944	-22.85272|NaN	ENSOART00000006262	TRUE	_SHTVWER_	_SHTVWER_	457.728	2.30649e-05	4918104	noloss	3	b	1	326.146	10.9319	TRUE		ENSOART00000006262			gene=ENSOARG00000005748	Unknown					GDEMR21010093
GDEMR21010093-1	2		_SHTVWER_		TRUE	_SHTVWER_	SHTVWER	-22.8527	0.79944	-22.85272|NaN	ENSOART00000006262	TRUE	_SHTVWER_	_SHTVWER_	457.728	2.30649e-05	4918104	noloss	3	y	1	490.241	15.2876	FALSE		ENSOART00000006262			gene=ENSOARG00000005748	Unknown					GDEMR21010093
GDEMR21010093-1	2		_SHTVWER_		TRUE	_SHTVWER_	SHTVWER	-22.8527	0.79944	-22.85272|NaN	ENSOART00000006262	TRUE	_SHTVWER_	_SHTVWER_	457.728	2.30649e-05	4918104	noloss	4	y	1	589.309	34.3692	FALSE		ENSOART00000006262			gene=ENSOARG00000005748	Unknown					GDEMR21010093
GDEMR21010093-1	2		_SHTVWER_		TRUE	_SHTVWER_	SHTVWER	-22.8527	0.79944	-22.85272|NaN	ENSOART00000006262	TRUE	_SHTVWER_	_SHTVWER_	457.728	2.30649e-05	4918104	noloss	5	y	1	690.357	94.9884	FALSE		ENSOART00000006262			gene=ENSOARG00000005748	Unknown					GDEMR21010093
GDEMR21010093-1	2		_SHTVWER_		TRUE	_SHTVWER_	SHTVWER	-22.8527	0.79944	-22.85272|NaN	ENSOART00000006262	TRUE	_SHTVWER_	_SHTVWER_	457.728	2.30649e-05	4918104	noloss	6	y	2	414.212	11.1845	FALSE		ENSOART00000006262			gene=ENSOARG00000005748	Unknown					GDEMR21010093
GDEMR21010093-1	2		_SHTVWER_		TRUE	_SHTVWER_	SHTVWER	-22.8527	0.79944	-22.85272|NaN	ENSOART00000006262	TRUE	_SHTVWER_	_SHTVWER_	457.728	2.30649e-05	4918104	H2O	3	b	1	308.135	6.44481	TRUE		ENSOART00000006262			gene=ENSOARG00000005748	Unknown					GDEMR21010093
GDEMR21010093-1	2		_SHTVWER_		TRUE	_SHTVWER_	SHTVWER	-22.8527	0.79944	-22.85272|NaN	ENSOART00000006262	TRUE	_SHTVWER_	_SHTVWER_	457.728	2.30649e-05	4918104	NH3	3	y	1	473.214	9.82225	TRUE		ENSOART00000006262			gene=ENSOARG00000005748	Unknown					GDEMR21010093
GDEMR21010093-1	2		_SHTVWER_		TRUE	_SHTVWER_	SHTVWER	-22.8527	0.79944	-22.85272|NaN	ENSOART00000006262	TRUE	_SHTVWER_	_SHTVWER_	457.728	2.30649e-05	4918104	H2O	5	y	1	672.346	15.7034	FALSE		ENSOART00000006262			gene=ENSOARG00000005748	Unknown					GDEMR21010093
GDEMR21010093-1	2		_SHTVWER_		TRUE	_SHTVWER_	SHTVWER	-22.8527	0.79944	-22.85272|NaN	ENSOART00000006262	TRUE	_SHTVWER_	_SHTVWER_	457.728	2.30649e-05	4918104	H2O	6	y	2	405.206	18.3723	FALSE		ENSOART00000006262			gene=ENSOARG00000005748	Unknown					GDEMR21010093
GDEMR21010093-1	2		_LIGEYGLR_		TRUE	_LIGEYGLR_	LIGEYGLR	23.8082	0.822352	23.37356|23.80888	ENSOART00000002980	FALSE	_LIGEYGLR_	_LIGEYGLR_	460.764	2.64834e-05	1082994	noloss	4	y	1	508.288	15.5892	FALSE		ENSOART00000002980			gene=ENSOARG00000002753	Unknown					GDEMR21010093
GDEMR21010093-1	2		_LIGEYGLR_		TRUE	_LIGEYGLR_	LIGEYGLR	23.8082	0.822352	23.37356|23.80888	ENSOART00000002980	FALSE	_LIGEYGLR_	_LIGEYGLR_	460.764	2.64834e-05	1082994	noloss	5	y	1	637.33	5.73614	FALSE		ENSOART00000002980			gene=ENSOARG00000002753	Unknown					GDEMR21010093
GDEMR21010093-1	2		_LIGEYGLR_		TRUE	_LIGEYGLR_	LIGEYGLR	23.8082	0.822352	23.37356|23.80888	ENSOART00000002980	FALSE	_LIGEYGLR_	_LIGEYGLR_	460.764	2.64834e-05	1082994	noloss	6	y	1	694.352	100	FALSE		ENSOART00000002980			gene=ENSOARG00000002753	Unknown					GDEMR21010093
GDEMR21010093-1	2		_LIGEYGLR_		TRUE	_LIGEYGLR_	LIGEYGLR	23.8082	0.822352	23.37356|23.80888	ENSOART00000002980	FALSE	_LIGEYGLR_	_LIGEYGLR_	460.764	2.64834e-05	1082994	noloss	7	y	1	807.436	8.88157	FALSE		ENSOART00000002980			gene=ENSOARG00000002753	Unknown					GDEMR21010093
GDEMR21010093-1	2		_IIAPPERK_		TRUE	_IIAPPERK_	IIAPPERK	-22.352	0.818283	-23.64905|-22.17689	ENSOART00000003299	FALSE	_IIAPPERK_	_IIAPPERK_	462.287	3.30236e-05	1571946	noloss	4	y	1	529.309	36.0877	FALSE		ENSOART00000003299			gene=ENSOARG00000003044	Unknown					GDEMR21010093
GDEMR21010093-1	2		_IIAPPERK_		TRUE	_IIAPPERK_	IIAPPERK	-22.352	0.818283	-23.64905|-22.17689	ENSOART00000003299	FALSE	_IIAPPERK_	_IIAPPERK_	462.287	3.30236e-05	1571946	noloss	5	y	1	626.362	70.1101	FALSE		ENSOART00000003299			gene=ENSOARG00000003044	Unknown					GDEMR21010093
GDEMR21010093-1	2		_IIAPPERK_		TRUE	_IIAPPERK_	IIAPPERK	-22.352	0.818283	-23.64905|-22.17689	ENSOART00000003299	FALSE	_IIAPPERK_	_IIAPPERK_	462.287	3.30236e-05	1571946	noloss	6	y	1	697.399	100	FALSE		ENSOART00000003299			gene=ENSOARG00000003044	Unknown					GDEMR21010093
GDEMR21010093-1	2		_IIAPPERK_		TRUE	_IIAPPERK_	IIAPPERK	-22.352	0.818283	-23.64905|-22.17689	ENSOART00000003299	FALSE	_IIAPPERK_	_IIAPPERK_	462.287	3.30236e-05	1571946	noloss	7	y	1	810.483	10.6076	FALSE		ENSOART00000003299			gene=ENSOARG00000003044	Unknown					GDEMR21010093
GDEMR21010093-1	2		_IIAPPERK_		TRUE	_IIAPPERK_	IIAPPERK	-22.352	0.818283	-23.64905|-22.17689	ENSOART00000003299	FALSE	_IIAPPERK_	_IIAPPERK_	462.287	3.30236e-05	1571946	NH3	5	y	1	609.335	5.93193	FALSE		ENSOART00000003299			gene=ENSOARG00000003044	Unknown					GDEMR21010093
GDEMR21010093-1	2		_DLQQSIAR_		TRUE	_DLQQSIAR_	DLQQSIAR	-8.17457	0.815068	-8.174567|NaN	ENSOART00000017625	TRUE	_DLQQSIAR_	_DLQQSIAR_	465.754	0.000140947	2344116	noloss	3	y	1	359.24	51.5431	FALSE		ENSOART00000017625			gene=ENSOARG00000016185	Unknown					GDEMR21010093
GDEMR21010093-1	2		_DLQQSIAR_		TRUE	_DLQQSIAR_	DLQQSIAR	-8.17457	0.815068	-8.174567|NaN	ENSOART00000017625	TRUE	_DLQQSIAR_	_DLQQSIAR_	465.754	0.000140947	2344116	noloss	4	y	1	446.272	72.0099	FALSE		ENSOART00000017625			gene=ENSOARG00000016185	Unknown					GDEMR21010093
GDEMR21010093-1	2		_DLQQSIAR_		TRUE	_DLQQSIAR_	DLQQSIAR	-8.17457	0.815068	-8.174567|NaN	ENSOART00000017625	TRUE	_DLQQSIAR_	_DLQQSIAR_	465.754	0.000140947	2344116	noloss	5	y	1	574.331	100	FALSE		ENSOART00000017625			gene=ENSOARG00000016185	Unknown					GDEMR21010093
GDEMR21010093-1	2		_DLQQSIAR_		TRUE	_DLQQSIAR_	DLQQSIAR	-8.17457	0.815068	-8.174567|NaN	ENSOART00000017625	TRUE	_DLQQSIAR_	_DLQQSIAR_	465.754	0.000140947	2344116	noloss	6	y	1	702.389	93.8647	FALSE		ENSOART00000017625			gene=ENSOARG00000016185	Unknown					GDEMR21010093
GDEMR21010093-1	2		_DLQQSIAR_		TRUE	_DLQQSIAR_	DLQQSIAR	-8.17457	0.815068	-8.174567|NaN	ENSOART00000017625	TRUE	_DLQQSIAR_	_DLQQSIAR_	465.754	0.000140947	2344116	NH3	3	y	1	342.214	8.33627	TRUE		ENSOART00000017625			gene=ENSOARG00000016185	Unknown					GDEMR21010093
GDEMR21010093-1	2		_DLQQSIAR_		TRUE	_DLQQSIAR_	DLQQSIAR	-8.17457	0.815068	-8.174567|NaN	ENSOART00000017625	TRUE	_DLQQSIAR_	_DLQQSIAR_	465.754	0.000140947	2344116	H2O	5	y	1	556.32	15.7556	TRUE		ENSOART00000017625			gene=ENSOARG00000016185	Unknown					GDEMR21010093
GDEMR21010093-1	2		_DLQQSIAR_		TRUE	_DLQQSIAR_	DLQQSIAR	-8.17457	0.815068	-8.174567|NaN	ENSOART00000017625	TRUE	_DLQQSIAR_	_DLQQSIAR_	465.754	0.000140947	2344116	H2O	6	y	2	342.693	47.8859	FALSE		ENSOART00000017625			gene=ENSOARG00000016185	Unknown					GDEMR21010093
GDEMR21010093-1	2		_DLQQSIAR_		TRUE	_DLQQSIAR_	DLQQSIAR	-8.17457	0.815068	-8.174567|NaN	ENSOART00000017625	TRUE	_DLQQSIAR_	_DLQQSIAR_	465.754	0.000140947	2344116	NH3	6	y	1	685.363	49.3957	FALSE		ENSOART00000017625			gene=ENSOARG00000016185	Unknown					GDEMR21010093
GDEMR21010093-1	2		_FFEFLTK_		TRUE	_FFEFLTK_	FFEFLTK	66.9346	0.808001	66.93464|NaN	ENSOART00000014834	TRUE	_FFEFLTK_	_FFEFLTK_	466.25	1.51485e-05	969332	noloss	3	b	1	424.187	27.0806	FALSE		ENSOART00000014834			gene=ENSOARG00000013634	Unknown					GDEMR21010093
GDEMR21010093-1	2		_FFEFLTK_		TRUE	_FFEFLTK_	FFEFLTK	66.9346	0.808001	66.93464|NaN	ENSOART00000014834	TRUE	_FFEFLTK_	_FFEFLTK_	466.25	1.51485e-05	969332	noloss	3	y	1	361.245	25.2066	FALSE		ENSOART00000014834			gene=ENSOARG00000013634	Unknown					GDEMR21010093
GDEMR21010093-1	2		_FFEFLTK_		TRUE	_FFEFLTK_	FFEFLTK	66.9346	0.808001	66.93464|NaN	ENSOART00000014834	TRUE	_FFEFLTK_	_FFEFLTK_	466.25	1.51485e-05	969332	noloss	4	y	1	508.313	32.0633	FALSE		ENSOART00000014834			gene=ENSOARG00000013634	Unknown					GDEMR21010093
GDEMR21010093-1	2		_FFEFLTK_		TRUE	_FFEFLTK_	FFEFLTK	66.9346	0.808001	66.93464|NaN	ENSOART00000014834	TRUE	_FFEFLTK_	_FFEFLTK_	466.25	1.51485e-05	969332	noloss	5	y	1	637.356	84.044	FALSE		ENSOART00000014834			gene=ENSOARG00000013634	Unknown					GDEMR21010093
GDEMR21010093-1	2		_FFEFLTK_		TRUE	_FFEFLTK_	FFEFLTK	66.9346	0.808001	66.93464|NaN	ENSOART00000014834	TRUE	_FFEFLTK_	_FFEFLTK_	466.25	1.51485e-05	969332	noloss	6	y	1	784.424	100	FALSE		ENSOART00000014834			gene=ENSOARG00000013634	Unknown					GDEMR21010093
GDEMR21010093-1	2		_FFEFLTK_		TRUE	_FFEFLTK_	FFEFLTK	66.9346	0.808001	66.93464|NaN	ENSOART00000014834	TRUE	_FFEFLTK_	_FFEFLTK_	466.25	1.51485e-05	969332	H2O	5	y	1	619.345	21.6481	FALSE		ENSOART00000014834			gene=ENSOARG00000013634	Unknown					GDEMR21010093
GDEMR21010093-1	2		_FFEFLTK_		TRUE	_FFEFLTK_	FFEFLTK	66.9346	0.808001	66.93464|NaN	ENSOART00000014834	TRUE	_FFEFLTK_	_FFEFLTK_	466.25	1.51485e-05	969332	H2O	6	y	1	766.413	7.28412	TRUE		ENSOART00000014834			gene=ENSOARG00000013634	Unknown					GDEMR21010093
GDEMR21010093-1	2		_DAFPVAGQK_		TRUE	_DAFPVAGQK_	DAFPVAGQK	-1.60534	0.789418	-1.811498|-0.05685802	ENSOART00000007820	FALSE	_DAFPVAGQK_	_DAFPVAGQK_	466.745	1.51485e-05	4032504	noloss	3	y	1	332.193	17.6346	FALSE		ENSOART00000007820			gene=ENSOARG00000007188	Unknown					GDEMR21010093
GDEMR21010093-1	2		_DAFPVAGQK_		TRUE	_DAFPVAGQK_	DAFPVAGQK	-1.60534	0.789418	-1.811498|-0.05685802	ENSOART00000007820	FALSE	_DAFPVAGQK_	_DAFPVAGQK_	466.745	1.51485e-05	4032504	noloss	4	y	1	403.23	31.4447	FALSE		ENSOART00000007820			gene=ENSOARG00000007188	Unknown					GDEMR21010093
GDEMR21010093-1	2		_DAFPVAGQK_		TRUE	_DAFPVAGQK_	DAFPVAGQK	-1.60534	0.789418	-1.811498|-0.05685802	ENSOART00000007820	FALSE	_DAFPVAGQK_	_DAFPVAGQK_	466.745	1.51485e-05	4032504	noloss	5	y	1	502.298	17.1027	FALSE		ENSOART00000007820			gene=ENSOARG00000007188	Unknown					GDEMR21010093
GDEMR21010093-1	2		_DAFPVAGQK_		TRUE	_DAFPVAGQK_	DAFPVAGQK	-1.60534	0.789418	-1.811498|-0.05685802	ENSOART00000007820	FALSE	_DAFPVAGQK_	_DAFPVAGQK_	466.745	1.51485e-05	4032504	noloss	6	y	1	599.351	100	FALSE		ENSOART00000007820			gene=ENSOARG00000007188	Unknown					GDEMR21010093
GDEMR21010093-1	2		_DAFPVAGQK_		TRUE	_DAFPVAGQK_	DAFPVAGQK	-1.60534	0.789418	-1.811498|-0.05685802	ENSOART00000007820	FALSE	_DAFPVAGQK_	_DAFPVAGQK_	466.745	1.51485e-05	4032504	noloss	7	y	1	746.42	14.4879	FALSE		ENSOART00000007820			gene=ENSOARG00000007188	Unknown					GDEMR21010093
GDEMR21010093-1	2		_DAFPVAGQK_		TRUE	_DAFPVAGQK_	DAFPVAGQK	-1.60534	0.789418	-1.811498|-0.05685802	ENSOART00000007820	FALSE	_DAFPVAGQK_	_DAFPVAGQK_	466.745	1.51485e-05	4032504	NH3	4	y	1	386.203	9.23937	FALSE		ENSOART00000007820			gene=ENSOARG00000007188	Unknown					GDEMR21010093
GDEMR21010093-1	2		_GLMPDGTSR_		TRUE	_GLMPDGTSR_	GLMPDGTSR	-4.53746	0.794649	-5.538434|-4.474658	ENSOART00000017131	TRUE	_GLMPDGTSR_	_GLMPDGTSR_	467.227	0	1125520	noloss	4	y	1	420.22	40.5718	FALSE		ENSOART00000017131			gene=ENSOARG00000015738	Unknown					GDEMR21010093
GDEMR21010093-1	2		_GLMPDGTSR_		TRUE	_GLMPDGTSR_	GLMPDGTSR	-4.53746	0.794649	-5.538434|-4.474658	ENSOART00000017131	TRUE	_GLMPDGTSR_	_GLMPDGTSR_	467.227	0	1125520	noloss	5	y	1	535.247	27.5972	FALSE		ENSOART00000017131			gene=ENSOARG00000015738	Unknown					GDEMR21010093
GDEMR21010093-1	2		_GLMPDGTSR_		TRUE	_GLMPDGTSR_	GLMPDGTSR	-4.53746	0.794649	-5.538434|-4.474658	ENSOART00000017131	TRUE	_GLMPDGTSR_	_GLMPDGTSR_	467.227	0	1125520	noloss	6	y	1	632.3	100	FALSE		ENSOART00000017131			gene=ENSOARG00000015738	Unknown					GDEMR21010093
GDEMR21010093-1	2		_GLMPDGTSR_		TRUE	_GLMPDGTSR_	GLMPDGTSR	-4.53746	0.794649	-5.538434|-4.474658	ENSOART00000017131	TRUE	_GLMPDGTSR_	_GLMPDGTSR_	467.227	0	1125520	noloss	7	y	1	763.34	12.3452	FALSE		ENSOART00000017131			gene=ENSOARG00000015738	Unknown					GDEMR21010093
GDEMR21010093-1	2		_GLMPDGTSR_		TRUE	_GLMPDGTSR_	GLMPDGTSR	-4.53746	0.794649	-5.538434|-4.474658	ENSOART00000017131	TRUE	_GLMPDGTSR_	_GLMPDGTSR_	467.227	0	1125520	H2O	6	y	1	614.289	5.14588	FALSE		ENSOART00000017131			gene=ENSOARG00000015738	Unknown					GDEMR21010093
GDEMR21010093-1	2		_GLMPDGTSR_		TRUE	_GLMPDGTSR_	GLMPDGTSR	-4.53746	0.794649	-5.538434|-4.474658	ENSOART00000017131	TRUE	_GLMPDGTSR_	_GLMPDGTSR_	467.227	0	1125520	noloss	7	y	2	382.174	14.3355	FALSE		ENSOART00000017131			gene=ENSOARG00000015738	Unknown					GDEMR21010093
GDEMR21010093-1	2		_MVPPSFTR_		TRUE	_MVPPSFTR_	MVPPSFTR	16.6564	0.804841	16.36853|16.77444	ENSOART00000018808	TRUE	_MVPPSFTR_	_MVPPSFTR_	467.744	0.000136774	28409390	noloss	4	y	1	510.267	13.3713	FALSE		ENSOART00000018808			gene=ENSOARG00000017195	Unknown					GDEMR21010093
GDEMR21010093-1	2		_MVPPSFTR_		TRUE	_MVPPSFTR_	MVPPSFTR	16.6564	0.804841	16.36853|16.77444	ENSOART00000018808	TRUE	_MVPPSFTR_	_MVPPSFTR_	467.744	0.000136774	28409390	noloss	5	y	1	607.32	62.4588	FALSE		ENSOART00000018808			gene=ENSOARG00000017195	Unknown					GDEMR21010093
GDEMR21010093-1	2		_MVPPSFTR_		TRUE	_MVPPSFTR_	MVPPSFTR	16.6564	0.804841	16.36853|16.77444	ENSOART00000018808	TRUE	_MVPPSFTR_	_MVPPSFTR_	467.744	0.000136774	28409390	noloss	6	y	2	352.69	100	FALSE		ENSOART00000018808			gene=ENSOARG00000017195	Unknown					GDEMR21010093
GDEMR21010093-1	2		_MVPPSFTR_		TRUE	_MVPPSFTR_	MVPPSFTR	16.6564	0.804841	16.36853|16.77444	ENSOART00000018808	TRUE	_MVPPSFTR_	_MVPPSFTR_	467.744	0.000136774	28409390	NH3	6	y	1	687.346	5.13619	FALSE		ENSOART00000018808			gene=ENSOARG00000017195	Unknown					GDEMR21010093
GDEMR21010093-1	2		_M[+16]VPPSFTR_		TRUE	_M[Oxidation (M)]VPPSFTR_	MVPPSFTR	3.67699	0.875244	3.676991|NaN	ENSOART00000018808	TRUE	_M[+16]VPPSFTR_	_M[Oxidation (M)]VPPSFTR_	475.742	2.24623e-05	772816	noloss	4	y	1	510.267	7.59768	FALSE		ENSOART00000018808			gene=ENSOARG00000017195	Unknown					GDEMR21010093
GDEMR21010093-1	2		_M[+16]VPPSFTR_		TRUE	_M[Oxidation (M)]VPPSFTR_	MVPPSFTR	3.67699	0.875244	3.676991|NaN	ENSOART00000018808	TRUE	_M[+16]VPPSFTR_	_M[Oxidation (M)]VPPSFTR_	475.742	2.24623e-05	772816	noloss	5	y	1	607.32	35.1481	FALSE		ENSOART00000018808			gene=ENSOARG00000017195	Unknown					GDEMR21010093
GDEMR21010093-1	2		_M[+16]VPPSFTR_		TRUE	_M[Oxidation (M)]VPPSFTR_	MVPPSFTR	3.67699	0.875244	3.676991|NaN	ENSOART00000018808	TRUE	_M[+16]VPPSFTR_	_M[Oxidation (M)]VPPSFTR_	475.742	2.24623e-05	772816	noloss	6	y	1	704.373	100	FALSE		ENSOART00000018808			gene=ENSOARG00000017195	Unknown					GDEMR21010093
GDEMR21010093-1	2		_ITAFVVER_		TRUE	_ITAFVVER_	ITAFVVER	26.6833	0.812144	26.23786|26.76477	ENSOART00000011600	TRUE	_ITAFVVER_	_ITAFVVER_	467.771	1.51485e-05	6414692	noloss	3	y	1	403.23	16.4068	FALSE		ENSOART00000011600			gene=ENSOARG00000010662	Unknown					GDEMR21010093
GDEMR21010093-1	2		_ITAFVVER_		TRUE	_ITAFVVER_	ITAFVVER	26.6833	0.812144	26.23786|26.76477	ENSOART00000011600	TRUE	_ITAFVVER_	_ITAFVVER_	467.771	1.51485e-05	6414692	noloss	4	y	1	502.298	26.4528	FALSE		ENSOART00000011600			gene=ENSOARG00000010662	Unknown					GDEMR21010093
GDEMR21010093-1	2		_ITAFVVER_		TRUE	_ITAFVVER_	ITAFVVER	26.6833	0.812144	26.23786|26.76477	ENSOART00000011600	TRUE	_ITAFVVER_	_ITAFVVER_	467.771	1.51485e-05	6414692	noloss	5	y	1	649.367	40.7878	FALSE		ENSOART00000011600			gene=ENSOARG00000010662	Unknown					GDEMR21010093
GDEMR21010093-1	2		_ITAFVVER_		TRUE	_ITAFVVER_	ITAFVVER	26.6833	0.812144	26.23786|26.76477	ENSOART00000011600	TRUE	_ITAFVVER_	_ITAFVVER_	467.771	1.51485e-05	6414692	noloss	6	y	1	720.404	100	FALSE		ENSOART00000011600			gene=ENSOARG00000010662	Unknown					GDEMR21010093
GDEMR21010093-1	2		_ITAFVVER_		TRUE	_ITAFVVER_	ITAFVVER	26.6833	0.812144	26.23786|26.76477	ENSOART00000011600	TRUE	_ITAFVVER_	_ITAFVVER_	467.771	1.51485e-05	6414692	noloss	7	y	1	821.452	58.7136	FALSE		ENSOART00000011600			gene=ENSOARG00000010662	Unknown					GDEMR21010093
GDEMR21010093-1	2		_HVGDLGNVK_		TRUE	_HVGDLGNVK_	HVGDLGNVK	-22.5456	0.820025	-22.5456|NaN	ENSOART00000004690;ENSOART00000008577	FALSE	_HVGDLGNVK_	_HVGDLGNVK_	469.756	1.51485e-05	1650424	noloss	3	y	1	360.224	8.07296	TRUE		ENSOART00000004690;ENSOART00000008577			gene=ENSOARG00000004311;gene=ENSOARG00000007880	Unknown					GDEMR21010093
GDEMR21010093-1	2		_HVGDLGNVK_		TRUE	_HVGDLGNVK_	HVGDLGNVK	-22.5456	0.820025	-22.5456|NaN	ENSOART00000004690;ENSOART00000008577	FALSE	_HVGDLGNVK_	_HVGDLGNVK_	469.756	1.51485e-05	1650424	noloss	4	b	1	409.183	23.193	FALSE		ENSOART00000004690;ENSOART00000008577			gene=ENSOARG00000004311;gene=ENSOARG00000007880	Unknown					GDEMR21010093
GDEMR21010093-1	2		_HVGDLGNVK_		TRUE	_HVGDLGNVK_	HVGDLGNVK	-22.5456	0.820025	-22.5456|NaN	ENSOART00000004690;ENSOART00000008577	FALSE	_HVGDLGNVK_	_HVGDLGNVK_	469.756	1.51485e-05	1650424	noloss	4	y	1	417.246	15.1127	TRUE		ENSOART00000004690;ENSOART00000008577			gene=ENSOARG00000004311;gene=ENSOARG00000007880	Unknown					GDEMR21010093
GDEMR21010093-1	2		_HVGDLGNVK_		TRUE	_HVGDLGNVK_	HVGDLGNVK	-22.5456	0.820025	-22.5456|NaN	ENSOART00000004690;ENSOART00000008577	FALSE	_HVGDLGNVK_	_HVGDLGNVK_	469.756	1.51485e-05	1650424	noloss	5	b	1	522.267	10.1163	TRUE		ENSOART00000004690;ENSOART00000008577			gene=ENSOARG00000004311;gene=ENSOARG00000007880	Unknown					GDEMR21010093
GDEMR21010093-1	2		_HVGDLGNVK_		TRUE	_HVGDLGNVK_	HVGDLGNVK	-22.5456	0.820025	-22.5456|NaN	ENSOART00000004690;ENSOART00000008577	FALSE	_HVGDLGNVK_	_HVGDLGNVK_	469.756	1.51485e-05	1650424	noloss	5	y	1	530.33	39.0544	FALSE		ENSOART00000004690;ENSOART00000008577			gene=ENSOARG00000004311;gene=ENSOARG00000007880	Unknown					GDEMR21010093
GDEMR21010093-1	2		_HVGDLGNVK_		TRUE	_HVGDLGNVK_	HVGDLGNVK	-22.5456	0.820025	-22.5456|NaN	ENSOART00000004690;ENSOART00000008577	FALSE	_HVGDLGNVK_	_HVGDLGNVK_	469.756	1.51485e-05	1650424	noloss	6	b	1	579.289	19.2204	FALSE		ENSOART00000004690;ENSOART00000008577			gene=ENSOARG00000004311;gene=ENSOARG00000007880	Unknown					GDEMR21010093
GDEMR21010093-1	2		_HVGDLGNVK_		TRUE	_HVGDLGNVK_	HVGDLGNVK	-22.5456	0.820025	-22.5456|NaN	ENSOART00000004690;ENSOART00000008577	FALSE	_HVGDLGNVK_	_HVGDLGNVK_	469.756	1.51485e-05	1650424	noloss	7	b	1	693.331	44.3799	FALSE		ENSOART00000004690;ENSOART00000008577			gene=ENSOARG00000004311;gene=ENSOARG00000007880	Unknown					GDEMR21010093
GDEMR21010093-1	2		_HVGDLGNVK_		TRUE	_HVGDLGNVK_	HVGDLGNVK	-22.5456	0.820025	-22.5456|NaN	ENSOART00000004690;ENSOART00000008577	FALSE	_HVGDLGNVK_	_HVGDLGNVK_	469.756	1.51485e-05	1650424	noloss	7	y	1	702.378	100	FALSE		ENSOART00000004690;ENSOART00000008577			gene=ENSOARG00000004311;gene=ENSOARG00000007880	Unknown					GDEMR21010093
GDEMR21010093-1	2		_HVGDLGNVK_		TRUE	_HVGDLGNVK_	HVGDLGNVK	-22.5456	0.820025	-22.5456|NaN	ENSOART00000004690;ENSOART00000008577	FALSE	_HVGDLGNVK_	_HVGDLGNVK_	469.756	1.51485e-05	1650424	noloss	8	b	1	792.4	11.2999	TRUE		ENSOART00000004690;ENSOART00000008577			gene=ENSOARG00000004311;gene=ENSOARG00000007880	Unknown					GDEMR21010093
GDEMR21010093-1	2		_HVGDLGNVK_		TRUE	_HVGDLGNVK_	HVGDLGNVK	-22.5456	0.820025	-22.5456|NaN	ENSOART00000004690;ENSOART00000008577	FALSE	_HVGDLGNVK_	_HVGDLGNVK_	469.756	1.51485e-05	1650424	noloss	8	y	1	801.446	47.1998	FALSE		ENSOART00000004690;ENSOART00000008577			gene=ENSOARG00000004311;gene=ENSOARG00000007880	Unknown					GDEMR21010093
GDEMR21010093-1	2		_HVGDLGNVK_		TRUE	_HVGDLGNVK_	HVGDLGNVK	-22.5456	0.820025	-22.5456|NaN	ENSOART00000004690;ENSOART00000008577	FALSE	_HVGDLGNVK_	_HVGDLGNVK_	469.756	1.51485e-05	1650424	NH3	3	y	1	343.198	5.22605	TRUE		ENSOART00000004690;ENSOART00000008577			gene=ENSOARG00000004311;gene=ENSOARG00000007880	Unknown					GDEMR21010093
GDEMR21010093-1	2		_HVGDLGNVK_		TRUE	_HVGDLGNVK_	HVGDLGNVK	-22.5456	0.820025	-22.5456|NaN	ENSOART00000004690;ENSOART00000008577	FALSE	_HVGDLGNVK_	_HVGDLGNVK_	469.756	1.51485e-05	1650424	NH3	7	y	1	685.352	6.67476	TRUE		ENSOART00000004690;ENSOART00000008577			gene=ENSOARG00000004311;gene=ENSOARG00000007880	Unknown					GDEMR21010093
GDEMR21010093-1	2		_NEVVVELR_		TRUE	_NEVVVELR_	NEVVVELR	17.3156	0.834909	17.31555|NaN	ENSOART00000002134	TRUE	_NEVVVELR_	_NEVVVELR_	479.272	0	179757	noloss	3	b	1	343.161	27.3492	FALSE		ENSOART00000002134			gene=ENSOARG00000001978	Unknown					GDEMR21010093
GDEMR21010093-1	2		_NEVVVELR_		TRUE	_NEVVVELR_	NEVVVELR	17.3156	0.834909	17.31555|NaN	ENSOART00000002134	TRUE	_NEVVVELR_	_NEVVVELR_	479.272	0	179757	noloss	3	y	1	417.246	29.8809	FALSE		ENSOART00000002134			gene=ENSOARG00000001978	Unknown					GDEMR21010093
GDEMR21010093-1	2		_NEVVVELR_		TRUE	_NEVVVELR_	NEVVVELR	17.3156	0.834909	17.31555|NaN	ENSOART00000002134	TRUE	_NEVVVELR_	_NEVVVELR_	479.272	0	179757	noloss	4	y	1	516.314	56.5072	FALSE		ENSOART00000002134			gene=ENSOARG00000001978	Unknown					GDEMR21010093
GDEMR21010093-1	2		_NEVVVELR_		TRUE	_NEVVVELR_	NEVVVELR	17.3156	0.834909	17.31555|NaN	ENSOART00000002134	TRUE	_NEVVVELR_	_NEVVVELR_	479.272	0	179757	noloss	5	y	1	615.382	100	FALSE		ENSOART00000002134			gene=ENSOARG00000001978	Unknown					GDEMR21010093
GDEMR21010093-1	2		_NEVVVELR_		TRUE	_NEVVVELR_	NEVVVELR	17.3156	0.834909	17.31555|NaN	ENSOART00000002134	TRUE	_NEVVVELR_	_NEVVVELR_	479.272	0	179757	noloss	6	y	1	714.451	79.1532	FALSE		ENSOART00000002134			gene=ENSOARG00000001978	Unknown					GDEMR21010093
GDEMR21010093-1	2		_NNVVNTM[+16]R_		TRUE	_NNVVNTM[Oxidation (M)]R_	NNVVNTMR	-39.426	0.821459	-38.14552|-39.66216	ENSOART00000009802	TRUE	_NNVVNTM[+16]R_	_NNVVNTM[Oxidation (M)]R_	482.237	1.51485e-05	2805298	noloss	3	b	1	328.162	48.3628	FALSE		ENSOART00000009802			gene=ENSOARG00000008997	Unknown					GDEMR21010093
GDEMR21010093-1	2		_NNVVNTM[+16]R_		TRUE	_NNVVNTM[Oxidation (M)]R_	NNVVNTMR	-39.426	0.821459	-38.14552|-39.66216	ENSOART00000009802	TRUE	_NNVVNTM[+16]R_	_NNVVNTM[Oxidation (M)]R_	482.237	1.51485e-05	2805298	noloss	3	y	1	423.202	11.3363	FALSE		ENSOART00000009802			gene=ENSOARG00000008997	Unknown					GDEMR21010093
GDEMR21010093-1	2		_NNVVNTM[+16]R_		TRUE	_NNVVNTM[Oxidation (M)]R_	NNVVNTMR	-39.426	0.821459	-38.14552|-39.66216	ENSOART00000009802	TRUE	_NNVVNTM[+16]R_	_NNVVNTM[Oxidation (M)]R_	482.237	1.51485e-05	2805298	noloss	4	y	1	537.245	59.3944	FALSE		ENSOART00000009802			gene=ENSOARG00000008997	Unknown					GDEMR21010093
GDEMR21010093-1	2		_NNVVNTM[+16]R_		TRUE	_NNVVNTM[Oxidation (M)]R_	NNVVNTMR	-39.426	0.821459	-38.14552|-39.66216	ENSOART00000009802	TRUE	_NNVVNTM[+16]R_	_NNVVNTM[Oxidation (M)]R_	482.237	1.51485e-05	2805298	noloss	5	y	1	636.313	100	FALSE		ENSOART00000009802			gene=ENSOARG00000008997	Unknown					GDEMR21010093
GDEMR21010093-1	2		_NNVVNTM[+16]R_		TRUE	_NNVVNTM[Oxidation (M)]R_	NNVVNTMR	-39.426	0.821459	-38.14552|-39.66216	ENSOART00000009802	TRUE	_NNVVNTM[+16]R_	_NNVVNTM[Oxidation (M)]R_	482.237	1.51485e-05	2805298	noloss	6	y	1	735.382	48.7313	FALSE		ENSOART00000009802			gene=ENSOARG00000008997	Unknown					GDEMR21010093
GDEMR21010093-1	2		_NNVVNTM[+16]R_		TRUE	_NNVVNTM[Oxidation (M)]R_	NNVVNTMR	-39.426	0.821459	-38.14552|-39.66216	ENSOART00000009802	TRUE	_NNVVNTM[+16]R_	_NNVVNTM[Oxidation (M)]R_	482.237	1.51485e-05	2805298	NH3	3	b	1	311.135	27.7032	FALSE		ENSOART00000009802			gene=ENSOARG00000008997	Unknown					GDEMR21010093
GDEMR21010093-1	2		_VSAVNQYGK_		TRUE	_VSAVNQYGK_	VSAVNQYGK	-28.1656	0.821861	-30.47547|-28.09021	ENSOART00000018808	TRUE	_VSAVNQYGK_	_VSAVNQYGK_	483.256	0	3098525	noloss	3	y	1	367.198	35.9382	FALSE		ENSOART00000018808			gene=ENSOARG00000017195	Unknown					GDEMR21010093
GDEMR21010093-1	2		_VSAVNQYGK_		TRUE	_VSAVNQYGK_	VSAVNQYGK	-28.1656	0.821861	-30.47547|-28.09021	ENSOART00000018808	TRUE	_VSAVNQYGK_	_VSAVNQYGK_	483.256	0	3098525	noloss	4	y	1	495.256	14.5632	TRUE		ENSOART00000018808			gene=ENSOARG00000017195	Unknown					GDEMR21010093
GDEMR21010093-1	2		_VSAVNQYGK_		TRUE	_VSAVNQYGK_	VSAVNQYGK	-28.1656	0.821861	-30.47547|-28.09021	ENSOART00000018808	TRUE	_VSAVNQYGK_	_VSAVNQYGK_	483.256	0	3098525	noloss	5	y	1	609.299	60.5501	FALSE		ENSOART00000018808			gene=ENSOARG00000017195	Unknown					GDEMR21010093
GDEMR21010093-1	2		_VSAVNQYGK_		TRUE	_VSAVNQYGK_	VSAVNQYGK	-28.1656	0.821861	-30.47547|-28.09021	ENSOART00000018808	TRUE	_VSAVNQYGK_	_VSAVNQYGK_	483.256	0	3098525	noloss	6	y	1	708.368	46.775	FALSE		ENSOART00000018808			gene=ENSOARG00000017195	Unknown					GDEMR21010093
GDEMR21010093-1	2		_VSAVNQYGK_		TRUE	_VSAVNQYGK_	VSAVNQYGK	-28.1656	0.821861	-30.47547|-28.09021	ENSOART00000018808	TRUE	_VSAVNQYGK_	_VSAVNQYGK_	483.256	0	3098525	noloss	7	y	1	779.405	80.4117	FALSE		ENSOART00000018808			gene=ENSOARG00000017195	Unknown					GDEMR21010093
GDEMR21010093-1	2		_VSAVNQYGK_		TRUE	_VSAVNQYGK_	VSAVNQYGK	-28.1656	0.821861	-30.47547|-28.09021	ENSOART00000018808	TRUE	_VSAVNQYGK_	_VSAVNQYGK_	483.256	0	3098525	noloss	8	y	1	866.437	100	FALSE		ENSOART00000018808			gene=ENSOARG00000017195	Unknown					GDEMR21010093
GDEMR21010093-1	2		_VSAVNQYGK_		TRUE	_VSAVNQYGK_	VSAVNQYGK	-28.1656	0.821861	-30.47547|-28.09021	ENSOART00000018808	TRUE	_VSAVNQYGK_	_VSAVNQYGK_	483.256	0	3098525	NH3	5	y	1	592.273	20.4007	FALSE		ENSOART00000018808			gene=ENSOARG00000017195	Unknown					GDEMR21010093
GDEMR21010093-1	2		_VSAVNQYGK_		TRUE	_VSAVNQYGK_	VSAVNQYGK	-28.1656	0.821861	-30.47547|-28.09021	ENSOART00000018808	TRUE	_VSAVNQYGK_	_VSAVNQYGK_	483.256	0	3098525	H2O	8	y	1	848.426	8.34018	TRUE		ENSOART00000018808			gene=ENSOARG00000017195	Unknown					GDEMR21010093
GDEMR21010093-1	2		_FRDVIVVK_		TRUE	_FRDVIVVK_	FRDVIVVK	15.1867	0.865422	15.45214|15.1769	ENSOART00000018808	TRUE	_FRDVIVVK_	_FRDVIVVK_	488.303	0	6808887	noloss	3	b	1	419.204	8.92812	FALSE		ENSOART00000018808			gene=ENSOARG00000017195	Unknown					GDEMR21010093
GDEMR21010093-1	2		_FRDVIVVK_		TRUE	_FRDVIVVK_	FRDVIVVK	15.1867	0.865422	15.45214|15.1769	ENSOART00000018808	TRUE	_FRDVIVVK_	_FRDVIVVK_	488.303	0	6808887	noloss	4	b	1	518.272	16.8447	FALSE		ENSOART00000018808			gene=ENSOARG00000017195	Unknown					GDEMR21010093
GDEMR21010093-1	2		_FRDVIVVK_		TRUE	_FRDVIVVK_	FRDVIVVK	15.1867	0.865422	15.45214|15.1769	ENSOART00000018808	TRUE	_FRDVIVVK_	_FRDVIVVK_	488.303	0	6808887	noloss	5	b	1	631.356	64.7857	FALSE		ENSOART00000018808			gene=ENSOARG00000017195	Unknown					GDEMR21010093
GDEMR21010093-1	2		_FRDVIVVK_		TRUE	_FRDVIVVK_	FRDVIVVK	15.1867	0.865422	15.45214|15.1769	ENSOART00000018808	TRUE	_FRDVIVVK_	_FRDVIVVK_	488.303	0	6808887	noloss	6	b	1	730.425	100	FALSE		ENSOART00000018808			gene=ENSOARG00000017195	Unknown					GDEMR21010093
GDEMR21010093-1	2		_FRDVIVVK_		TRUE	_FRDVIVVK_	FRDVIVVK	15.1867	0.865422	15.45214|15.1769	ENSOART00000018808	TRUE	_FRDVIVVK_	_FRDVIVVK_	488.303	0	6808887	noloss	7	b	1	829.493	41.9034	FALSE		ENSOART00000018808			gene=ENSOARG00000017195	Unknown					GDEMR21010093
GDEMR21010093-1	2		_LPETYSNR_		TRUE	_LPETYSNR_	LPETYSNR	-21.478	0.828862	-21.47801|NaN	ENSOART00000000887	TRUE	_LPETYSNR_	_LPETYSNR_	490.246	4.84191e-05	354688	noloss	3	b	1	340.187	6.74223	TRUE		ENSOART00000000887			gene=ENSOARG00000000826	Unknown					GDEMR21010093
GDEMR21010093-1	2		_LPETYSNR_		TRUE	_LPETYSNR_	LPETYSNR	-21.478	0.828862	-21.47801|NaN	ENSOART00000000887	TRUE	_LPETYSNR_	_LPETYSNR_	490.246	4.84191e-05	354688	noloss	3	y	1	376.194	13.4966	FALSE		ENSOART00000000887			gene=ENSOARG00000000826	Unknown					GDEMR21010093
GDEMR21010093-1	2		_LPETYSNR_		TRUE	_LPETYSNR_	LPETYSNR	-21.478	0.828862	-21.47801|NaN	ENSOART00000000887	TRUE	_LPETYSNR_	_LPETYSNR_	490.246	4.84191e-05	354688	noloss	4	y	1	539.257	21.9672	FALSE		ENSOART00000000887			gene=ENSOARG00000000826	Unknown					GDEMR21010093
GDEMR21010093-1	2		_LPETYSNR_		TRUE	_LPETYSNR_	LPETYSNR	-21.478	0.828862	-21.47801|NaN	ENSOART00000000887	TRUE	_LPETYSNR_	_LPETYSNR_	490.246	4.84191e-05	354688	noloss	5	y	1	640.305	71.9335	FALSE		ENSOART00000000887			gene=ENSOARG00000000826	Unknown					GDEMR21010093
GDEMR21010093-1	2		_LPETYSNR_		TRUE	_LPETYSNR_	LPETYSNR	-21.478	0.828862	-21.47801|NaN	ENSOART00000000887	TRUE	_LPETYSNR_	_LPETYSNR_	490.246	4.84191e-05	354688	noloss	6	y	1	769.348	74.9485	FALSE		ENSOART00000000887			gene=ENSOARG00000000826	Unknown					GDEMR21010093
GDEMR21010093-1	2		_LPETYSNR_		TRUE	_LPETYSNR_	LPETYSNR	-21.478	0.828862	-21.47801|NaN	ENSOART00000000887	TRUE	_LPETYSNR_	_LPETYSNR_	490.246	4.84191e-05	354688	noloss	7	y	2	433.704	100	FALSE		ENSOART00000000887			gene=ENSOARG00000000826	Unknown					GDEMR21010093
GDEMR21010093-1	2		_LPETYSNR_		TRUE	_LPETYSNR_	LPETYSNR	-21.478	0.828862	-21.47801|NaN	ENSOART00000000887	TRUE	_LPETYSNR_	_LPETYSNR_	490.246	4.84191e-05	354688	H2O	6	y	1	751.337	11.009	TRUE		ENSOART00000000887			gene=ENSOARG00000000826	Unknown					GDEMR21010093
GDEMR21010093-1	2		_LPETYSNR_		TRUE	_LPETYSNR_	LPETYSNR	-21.478	0.828862	-21.47801|NaN	ENSOART00000000887	TRUE	_LPETYSNR_	_LPETYSNR_	490.246	4.84191e-05	354688	H2O	7	y	2	424.698	19.7697	FALSE		ENSOART00000000887			gene=ENSOARG00000000826	Unknown					GDEMR21010093
GDEMR21010093-1	1		_VGAFTVVC[+57]K_		TRUE	_VGAFTVVC[Carbamidomethyl (C)]K_	VGAFTVVCK	18.3597	1.25642	18.5227|18.22515	ENSOART00000001848	TRUE	_VGAFTVVC[+57]K_	_VGAFTVVC[Carbamidomethyl (C)]K_	980.523	8.88722e-05	1983212	noloss	3	y	1	406.212	100	FALSE		ENSOART00000001848			gene=ENSOARG00000001717	Unknown					GDEMR21010093
GDEMR21010093-1	1		_VGAFTVVC[+57]K_		TRUE	_VGAFTVVC[Carbamidomethyl (C)]K_	VGAFTVVCK	18.3597	1.25642	18.5227|18.22515	ENSOART00000001848	TRUE	_VGAFTVVC[+57]K_	_VGAFTVVC[Carbamidomethyl (C)]K_	980.523	8.88722e-05	1983212	noloss	4	y	1	505.28	41.9261	FALSE		ENSOART00000001848			gene=ENSOARG00000001717	Unknown					GDEMR21010093
GDEMR21010093-1	1		_VGAFTVVC[+57]K_		TRUE	_VGAFTVVC[Carbamidomethyl (C)]K_	VGAFTVVCK	18.3597	1.25642	18.5227|18.22515	ENSOART00000001848	TRUE	_VGAFTVVC[+57]K_	_VGAFTVVC[Carbamidomethyl (C)]K_	980.523	8.88722e-05	1983212	noloss	5	b	1	476.25	46.4731	FALSE		ENSOART00000001848			gene=ENSOARG00000001717	Unknown					GDEMR21010093
GDEMR21010093-1	1		_VGAFTVVC[+57]K_		TRUE	_VGAFTVVC[Carbamidomethyl (C)]K_	VGAFTVVCK	18.3597	1.25642	18.5227|18.22515	ENSOART00000001848	TRUE	_VGAFTVVC[+57]K_	_VGAFTVVC[Carbamidomethyl (C)]K_	980.523	8.88722e-05	1983212	noloss	5	y	1	606.328	36.5846	TRUE		ENSOART00000001848			gene=ENSOARG00000001717	Unknown					GDEMR21010093
GDEMR21010093-1	1		_VGAFTVVC[+57]K_		TRUE	_VGAFTVVC[Carbamidomethyl (C)]K_	VGAFTVVCK	18.3597	1.25642	18.5227|18.22515	ENSOART00000001848	TRUE	_VGAFTVVC[+57]K_	_VGAFTVVC[Carbamidomethyl (C)]K_	980.523	8.88722e-05	1983212	noloss	6	b	1	575.319	70.8261	FALSE		ENSOART00000001848			gene=ENSOARG00000001717	Unknown					GDEMR21010093
GDEMR21010093-1	1		_VGAFTVVC[+57]K_		TRUE	_VGAFTVVC[Carbamidomethyl (C)]K_	VGAFTVVCK	18.3597	1.25642	18.5227|18.22515	ENSOART00000001848	TRUE	_VGAFTVVC[+57]K_	_VGAFTVVC[Carbamidomethyl (C)]K_	980.523	8.88722e-05	1983212	noloss	6	y	1	753.396	15.6837	TRUE		ENSOART00000001848			gene=ENSOARG00000001717	Unknown					GDEMR21010093
GDEMR21010093-1	1		_VGAFTVVC[+57]K_		TRUE	_VGAFTVVC[Carbamidomethyl (C)]K_	VGAFTVVCK	18.3597	1.25642	18.5227|18.22515	ENSOART00000001848	TRUE	_VGAFTVVC[+57]K_	_VGAFTVVC[Carbamidomethyl (C)]K_	980.523	8.88722e-05	1983212	noloss	7	b	1	674.387	29.3659	TRUE		ENSOART00000001848			gene=ENSOARG00000001717	Unknown					GDEMR21010093
GDEMR21010093-1	1		_VGAFTVVC[+57]K_		TRUE	_VGAFTVVC[Carbamidomethyl (C)]K_	VGAFTVVCK	18.3597	1.25642	18.5227|18.22515	ENSOART00000001848	TRUE	_VGAFTVVC[+57]K_	_VGAFTVVC[Carbamidomethyl (C)]K_	980.523	8.88722e-05	1983212	noloss	7	y	1	824.433	10.0495	TRUE		ENSOART00000001848			gene=ENSOARG00000001717	Unknown					GDEMR21010093
GDEMR21010093-1	1		_VGAFTVVC[+57]K_		TRUE	_VGAFTVVC[Carbamidomethyl (C)]K_	VGAFTVVCK	18.3597	1.25642	18.5227|18.22515	ENSOART00000001848	TRUE	_VGAFTVVC[+57]K_	_VGAFTVVC[Carbamidomethyl (C)]K_	980.523	8.88722e-05	1983212	noloss	8	b	1	834.418	11.3938	TRUE		ENSOART00000001848			gene=ENSOARG00000001717	Unknown					GDEMR21010093
GDEMR21010093-1	1		_VGAFTVVC[+57]K_		TRUE	_VGAFTVVC[Carbamidomethyl (C)]K_	VGAFTVVCK	18.3597	1.25642	18.5227|18.22515	ENSOART00000001848	TRUE	_VGAFTVVC[+57]K_	_VGAFTVVC[Carbamidomethyl (C)]K_	980.523	8.88722e-05	1983212	H2O	5	b	1	458.24	82.9221	FALSE		ENSOART00000001848			gene=ENSOARG00000001717	Unknown					GDEMR21010093
GDEMR21010093-1	1		_VGAFTVVC[+57]K_		TRUE	_VGAFTVVC[Carbamidomethyl (C)]K_	VGAFTVVCK	18.3597	1.25642	18.5227|18.22515	ENSOART00000001848	TRUE	_VGAFTVVC[+57]K_	_VGAFTVVC[Carbamidomethyl (C)]K_	980.523	8.88722e-05	1983212	H2O	6	b	1	557.308	92.5404	FALSE		ENSOART00000001848			gene=ENSOARG00000001717	Unknown					GDEMR21010093
GDEMR21010093-1	1		_VGAFTVVC[+57]K_		TRUE	_VGAFTVVC[Carbamidomethyl (C)]K_	VGAFTVVCK	18.3597	1.25642	18.5227|18.22515	ENSOART00000001848	TRUE	_VGAFTVVC[+57]K_	_VGAFTVVC[Carbamidomethyl (C)]K_	980.523	8.88722e-05	1983212	H2O	7	b	1	656.377	32.9039	TRUE		ENSOART00000001848			gene=ENSOARG00000001717	Unknown					GDEMR21010093
GDEMR21010093-1	1		_VGAFTVVC[+57]K_		TRUE	_VGAFTVVC[Carbamidomethyl (C)]K_	VGAFTVVCK	18.3597	1.25642	18.5227|18.22515	ENSOART00000001848	TRUE	_VGAFTVVC[+57]K_	_VGAFTVVC[Carbamidomethyl (C)]K_	980.523	8.88722e-05	1983212	H2O	8	b	1	816.407	8.1054	TRUE		ENSOART00000001848			gene=ENSOARG00000001717	Unknown					GDEMR21010093
GDEMR21010093-1	1		_VGAFTVVC[+57]K_		TRUE	_VGAFTVVC[Carbamidomethyl (C)]K_	VGAFTVVCK	18.3597	1.25642	18.5227|18.22515	ENSOART00000001848	TRUE	_VGAFTVVC[+57]K_	_VGAFTVVC[Carbamidomethyl (C)]K_	980.523	8.88722e-05	1983212	noloss	4	b	1	375.203	13.6479	TRUE		ENSOART00000001848			gene=ENSOARG00000001717	Unknown					GDEMR21010093
GDEMR21010093-1	1		_VGAFTVVC[+57]K_		TRUE	_VGAFTVVC[Carbamidomethyl (C)]K_	VGAFTVVCK	18.3597	1.25642	18.5227|18.22515	ENSOART00000001848	TRUE	_VGAFTVVC[+57]K_	_VGAFTVVC[Carbamidomethyl (C)]K_	980.523	8.88722e-05	1983212	noloss	8	y	1	881.455	8.1252	TRUE		ENSOART00000001848			gene=ENSOARG00000001717	Unknown					GDEMR21010093
GDEMR21010093-1	1		_VGAFTVVC[+57]K_		TRUE	_VGAFTVVC[Carbamidomethyl (C)]K_	VGAFTVVCK	18.3597	1.25642	18.5227|18.22515	ENSOART00000001848	TRUE	_VGAFTVVC[+57]K_	_VGAFTVVC[Carbamidomethyl (C)]K_	980.523	8.88722e-05	1983212	NH3	7	y	1	807.407	10.2614	TRUE		ENSOART00000001848			gene=ENSOARG00000001717	Unknown					GDEMR21010093
GDEMR21010093-1	2		_AM[+16]EAVAAQGK_		TRUE	_AM[Oxidation (M)]EAVAAQGK_	AMEAVAAQGK	-45.7345	0.899934	-38.61431|-46.35059	ENSOART00000014833	TRUE	_AM[+16]EAVAAQGK_	_AM[Oxidation (M)]EAVAAQGK_	496.247	0	280181	noloss	3	b	1	348.122	29.7554	FALSE		ENSOART00000014833			gene=ENSOARG00000013633	Unknown					GDEMR21010093
GDEMR21010093-1	2		_AM[+16]EAVAAQGK_		TRUE	_AM[Oxidation (M)]EAVAAQGK_	AMEAVAAQGK	-45.7345	0.899934	-38.61431|-46.35059	ENSOART00000014833	TRUE	_AM[+16]EAVAAQGK_	_AM[Oxidation (M)]EAVAAQGK_	496.247	0	280181	noloss	3	y	1	332.193	15.693	TRUE		ENSOART00000014833			gene=ENSOARG00000013633	Unknown					GDEMR21010093
GDEMR21010093-1	2		_AM[+16]EAVAAQGK_		TRUE	_AM[Oxidation (M)]EAVAAQGK_	AMEAVAAQGK	-45.7345	0.899934	-38.61431|-46.35059	ENSOART00000014833	TRUE	_AM[+16]EAVAAQGK_	_AM[Oxidation (M)]EAVAAQGK_	496.247	0	280181	noloss	4	b	1	419.159	11.0688	TRUE		ENSOART00000014833			gene=ENSOARG00000013633	Unknown					GDEMR21010093
GDEMR21010093-1	2		_AM[+16]EAVAAQGK_		TRUE	_AM[Oxidation (M)]EAVAAQGK_	AMEAVAAQGK	-45.7345	0.899934	-38.61431|-46.35059	ENSOART00000014833	TRUE	_AM[+16]EAVAAQGK_	_AM[Oxidation (M)]EAVAAQGK_	496.247	0	280181	noloss	4	y	1	403.23	31.0773	FALSE		ENSOART00000014833			gene=ENSOARG00000013633	Unknown					GDEMR21010093
GDEMR21010093-1	2		_AM[+16]EAVAAQGK_		TRUE	_AM[Oxidation (M)]EAVAAQGK_	AMEAVAAQGK	-45.7345	0.899934	-38.61431|-46.35059	ENSOART00000014833	TRUE	_AM[+16]EAVAAQGK_	_AM[Oxidation (M)]EAVAAQGK_	496.247	0	280181	noloss	5	y	1	474.267	54.3184	FALSE		ENSOART00000014833			gene=ENSOARG00000013633	Unknown					GDEMR21010093
GDEMR21010093-1	2		_AM[+16]EAVAAQGK_		TRUE	_AM[Oxidation (M)]EAVAAQGK_	AMEAVAAQGK	-45.7345	0.899934	-38.61431|-46.35059	ENSOART00000014833	TRUE	_AM[+16]EAVAAQGK_	_AM[Oxidation (M)]EAVAAQGK_	496.247	0	280181	noloss	6	y	1	573.335	45.5856	FALSE		ENSOART00000014833			gene=ENSOARG00000013633	Unknown					GDEMR21010093
GDEMR21010093-1	2		_AM[+16]EAVAAQGK_		TRUE	_AM[Oxidation (M)]EAVAAQGK_	AMEAVAAQGK	-45.7345	0.899934	-38.61431|-46.35059	ENSOART00000014833	TRUE	_AM[+16]EAVAAQGK_	_AM[Oxidation (M)]EAVAAQGK_	496.247	0	280181	noloss	7	y	1	644.373	49.7142	FALSE		ENSOART00000014833			gene=ENSOARG00000013633	Unknown					GDEMR21010093
GDEMR21010093-1	2		_AM[+16]EAVAAQGK_		TRUE	_AM[Oxidation (M)]EAVAAQGK_	AMEAVAAQGK	-45.7345	0.899934	-38.61431|-46.35059	ENSOART00000014833	TRUE	_AM[+16]EAVAAQGK_	_AM[Oxidation (M)]EAVAAQGK_	496.247	0	280181	noloss	8	y	1	773.415	100	FALSE		ENSOART00000014833			gene=ENSOARG00000013633	Unknown					GDEMR21010093
GDEMR21010093-1	2		_AM[+16]EAVAAQGK_		TRUE	_AM[Oxidation (M)]EAVAAQGK_	AMEAVAAQGK	-45.7345	0.899934	-38.61431|-46.35059	ENSOART00000014833	TRUE	_AM[+16]EAVAAQGK_	_AM[Oxidation (M)]EAVAAQGK_	496.247	0	280181	noloss	9	y	2	460.729	10.4916	TRUE		ENSOART00000014833			gene=ENSOARG00000013633	Unknown					GDEMR21010093
GDEMR21010093-1	2		_AM[+16]EAVAAQGK_		TRUE	_AM[Oxidation (M)]EAVAAQGK_	AMEAVAAQGK	-45.7345	0.899934	-38.61431|-46.35059	ENSOART00000014833	TRUE	_AM[+16]EAVAAQGK_	_AM[Oxidation (M)]EAVAAQGK_	496.247	0	280181	NH3	3	y	1	315.166	11.9146	TRUE		ENSOART00000014833			gene=ENSOARG00000013633	Unknown					GDEMR21010093
GDEMR21010093-1	2		_AM[+16]EAVAAQGK_		TRUE	_AM[Oxidation (M)]EAVAAQGK_	AMEAVAAQGK	-45.7345	0.899934	-38.61431|-46.35059	ENSOART00000014833	TRUE	_AM[+16]EAVAAQGK_	_AM[Oxidation (M)]EAVAAQGK_	496.247	0	280181	NH3	7	y	2	314.177	6.6313	TRUE		ENSOART00000014833			gene=ENSOARG00000013633	Unknown					GDEMR21010093
GDEMR21010093-1	2		_AM[+16]EAVAAQGK_		TRUE	_AM[Oxidation (M)]EAVAAQGK_	AMEAVAAQGK	-45.7345	0.899934	-38.61431|-46.35059	ENSOART00000014833	TRUE	_AM[+16]EAVAAQGK_	_AM[Oxidation (M)]EAVAAQGK_	496.247	0	280181	H2O	8	y	1	755.405	11.8496	TRUE		ENSOART00000014833			gene=ENSOARG00000013633	Unknown					GDEMR21010093
GDEMR21010093-1	2		_FSPSPLSMK_		TRUE	_FSPSPLSMK_	FSPSPLSMK	27.4907	0.824313	27.49069|NaN	ENSOART00000005785	FALSE	_FSPSPLSMK_	_FSPSPLSMK_	497.257	0.000171933	2609385	noloss	3	y	1	365.185	27.898	FALSE		ENSOART00000005785			gene=ENSOARG00000005308	Unknown					GDEMR21010093
GDEMR21010093-1	2		_FSPSPLSMK_		TRUE	_FSPSPLSMK_	FSPSPLSMK	27.4907	0.824313	27.49069|NaN	ENSOART00000005785	FALSE	_FSPSPLSMK_	_FSPSPLSMK_	497.257	0.000171933	2609385	noloss	5	y	1	575.322	100	FALSE		ENSOART00000005785			gene=ENSOARG00000005308	Unknown					GDEMR21010093
GDEMR21010093-1	2		_FSPSPLSMK_		TRUE	_FSPSPLSMK_	FSPSPLSMK	27.4907	0.824313	27.49069|NaN	ENSOART00000005785	FALSE	_FSPSPLSMK_	_FSPSPLSMK_	497.257	0.000171933	2609385	noloss	6	y	1	662.354	47.9194	FALSE		ENSOART00000005785			gene=ENSOARG00000005308	Unknown					GDEMR21010093
GDEMR21010093-1	2		_FSPSPLSMK_		TRUE	_FSPSPLSMK_	FSPSPLSMK	27.4907	0.824313	27.49069|NaN	ENSOART00000005785	FALSE	_FSPSPLSMK_	_FSPSPLSMK_	497.257	0.000171933	2609385	noloss	7	y	1	759.407	94.2822	FALSE		ENSOART00000005785			gene=ENSOARG00000005308	Unknown					GDEMR21010093
GDEMR21010093-1	2		_FSPSPLSMK_		TRUE	_FSPSPLSMK_	FSPSPLSMK	27.4907	0.824313	27.49069|NaN	ENSOART00000005785	FALSE	_FSPSPLSMK_	_FSPSPLSMK_	497.257	0.000171933	2609385	noloss	8	y	1	846.439	14.1154	TRUE		ENSOART00000005785			gene=ENSOARG00000005308	Unknown					GDEMR21010093
GDEMR21010093-1	2		_FSPSPLSMK_		TRUE	_FSPSPLSMK_	FSPSPLSMK	27.4907	0.824313	27.49069|NaN	ENSOART00000005785	FALSE	_FSPSPLSMK_	_FSPSPLSMK_	497.257	0.000171933	2609385	H2O	3	y	1	347.175	28.5433	FALSE		ENSOART00000005785			gene=ENSOARG00000005308	Unknown					GDEMR21010093
GDEMR21010093-1	2		_FSPSPLSMK_		TRUE	_FSPSPLSMK_	FSPSPLSMK	27.4907	0.824313	27.49069|NaN	ENSOART00000005785	FALSE	_FSPSPLSMK_	_FSPSPLSMK_	497.257	0.000171933	2609385	H2O	7	y	1	741.396	14.7831	FALSE		ENSOART00000005785			gene=ENSOARG00000005308	Unknown					GDEMR21010093
GDEMR21010093-1	2		_FVPLQNQR_		TRUE	_FVPLQNQR_	FVPLQNQR	1.72643	0.840839	0.8075082|1.726432	ENSOART00000017880	FALSE	_FVPLQNQR_	_FVPLQNQR_	501.28	0	2301782	noloss	3	y	1	417.22	7.74206	FALSE		ENSOART00000017880			gene=ENSOARG00000016405	Unknown					GDEMR21010093
GDEMR21010093-1	2		_FVPLQNQR_		TRUE	_FVPLQNQR_	FVPLQNQR	1.72643	0.840839	0.8075082|1.726432	ENSOART00000017880	FALSE	_FVPLQNQR_	_FVPLQNQR_	501.28	0	2301782	noloss	4	y	1	545.279	44.3738	FALSE		ENSOART00000017880			gene=ENSOARG00000016405	Unknown					GDEMR21010093
GDEMR21010093-1	2		_FVPLQNQR_		TRUE	_FVPLQNQR_	FVPLQNQR	1.72643	0.840839	0.8075082|1.726432	ENSOART00000017880	FALSE	_FVPLQNQR_	_FVPLQNQR_	501.28	0	2301782	noloss	5	y	1	658.363	29.5465	FALSE		ENSOART00000017880			gene=ENSOARG00000016405	Unknown					GDEMR21010093
GDEMR21010093-1	2		_FVPLQNQR_		TRUE	_FVPLQNQR_	FVPLQNQR	1.72643	0.840839	0.8075082|1.726432	ENSOART00000017880	FALSE	_FVPLQNQR_	_FVPLQNQR_	501.28	0	2301782	noloss	6	y	1	755.416	100	FALSE		ENSOART00000017880			gene=ENSOARG00000016405	Unknown					GDEMR21010093
GDEMR21010093-1	2		_TAVFVNISR_		TRUE	_TAVFVNISR_	TAVFVNISR	29.5142	0.832159	29.51418|NaN	ENSOART00000012487	TRUE	_TAVFVNISR_	_TAVFVNISR_	503.788	1.51485e-05	1440640	noloss	4	y	1	489.278	31.0996	FALSE		ENSOART00000012487			gene=ENSOARG00000011482	Unknown					GDEMR21010093
GDEMR21010093-1	2		_TAVFVNISR_		TRUE	_TAVFVNISR_	TAVFVNISR	29.5142	0.832159	29.51418|NaN	ENSOART00000012487	TRUE	_TAVFVNISR_	_TAVFVNISR_	503.788	1.51485e-05	1440640	noloss	5	y	1	588.346	53.6744	FALSE		ENSOART00000012487			gene=ENSOARG00000011482	Unknown					GDEMR21010093
GDEMR21010093-1	2		_TAVFVNISR_		TRUE	_TAVFVNISR_	TAVFVNISR	29.5142	0.832159	29.51418|NaN	ENSOART00000012487	TRUE	_TAVFVNISR_	_TAVFVNISR_	503.788	1.51485e-05	1440640	noloss	6	y	1	735.415	100	FALSE		ENSOART00000012487			gene=ENSOARG00000011482	Unknown					GDEMR21010093
GDEMR21010093-1	2		_TAVFVNISR_		TRUE	_TAVFVNISR_	TAVFVNISR	29.5142	0.832159	29.51418|NaN	ENSOART00000012487	TRUE	_TAVFVNISR_	_TAVFVNISR_	503.788	1.51485e-05	1440640	noloss	7	y	1	834.483	45.6609	FALSE		ENSOART00000012487			gene=ENSOARG00000011482	Unknown					GDEMR21010093
GDEMR21010093-1	2		_TAVFVNISR_		TRUE	_TAVFVNISR_	TAVFVNISR	29.5142	0.832159	29.51418|NaN	ENSOART00000012487	TRUE	_TAVFVNISR_	_TAVFVNISR_	503.788	1.51485e-05	1440640	NH3	6	y	1	718.388	6.35078	FALSE		ENSOART00000012487			gene=ENSOARG00000011482	Unknown					GDEMR21010093
GDEMR21010093-1	2		_SAATC[+57]LQTR_		TRUE	_SAATC[Carbamidomethyl (C)]LQTR_	SAATCLQTR	-27.5178	0.799928	-27.51782|NaN	ENSOART00000008939	TRUE	_SAATC[+57]LQTR_	_SAATC[Carbamidomethyl (C)]LQTR_	504.251	0	1224269	noloss	3	y	1	404.225	38.9726	FALSE		ENSOART00000008939			gene=ENSOARG00000008216	Unknown					GDEMR21010093
GDEMR21010093-1	2		_SAATC[+57]LQTR_		TRUE	_SAATC[Carbamidomethyl (C)]LQTR_	SAATCLQTR	-27.5178	0.799928	-27.51782|NaN	ENSOART00000008939	TRUE	_SAATC[+57]LQTR_	_SAATC[Carbamidomethyl (C)]LQTR_	504.251	0	1224269	noloss	4	y	1	517.309	58.9379	FALSE		ENSOART00000008939			gene=ENSOARG00000008216	Unknown					GDEMR21010093
GDEMR21010093-1	2		_SAATC[+57]LQTR_		TRUE	_SAATC[Carbamidomethyl (C)]LQTR_	SAATCLQTR	-27.5178	0.799928	-27.51782|NaN	ENSOART00000008939	TRUE	_SAATC[+57]LQTR_	_SAATC[Carbamidomethyl (C)]LQTR_	504.251	0	1224269	noloss	5	y	1	677.34	97.4421	FALSE		ENSOART00000008939			gene=ENSOARG00000008216	Unknown					GDEMR21010093
GDEMR21010093-1	2		_SAATC[+57]LQTR_		TRUE	_SAATC[Carbamidomethyl (C)]LQTR_	SAATCLQTR	-27.5178	0.799928	-27.51782|NaN	ENSOART00000008939	TRUE	_SAATC[+57]LQTR_	_SAATC[Carbamidomethyl (C)]LQTR_	504.251	0	1224269	noloss	6	y	1	778.388	100	FALSE		ENSOART00000008939			gene=ENSOARG00000008216	Unknown					GDEMR21010093
GDEMR21010093-1	2		_SAATC[+57]LQTR_		TRUE	_SAATC[Carbamidomethyl (C)]LQTR_	SAATCLQTR	-27.5178	0.799928	-27.51782|NaN	ENSOART00000008939	TRUE	_SAATC[+57]LQTR_	_SAATC[Carbamidomethyl (C)]LQTR_	504.251	0	1224269	noloss	7	y	1	849.425	89.4686	FALSE		ENSOART00000008939			gene=ENSOARG00000008216	Unknown					GDEMR21010093
GDEMR21010093-1	2		_SAATC[+57]LQTR_		TRUE	_SAATC[Carbamidomethyl (C)]LQTR_	SAATCLQTR	-27.5178	0.799928	-27.51782|NaN	ENSOART00000008939	TRUE	_SAATC[+57]LQTR_	_SAATC[Carbamidomethyl (C)]LQTR_	504.251	0	1224269	noloss	8	b	1	833.382	18.7481	TRUE		ENSOART00000008939			gene=ENSOARG00000008216	Unknown					GDEMR21010093
GDEMR21010093-1	2		_SAATC[+57]LQTR_		TRUE	_SAATC[Carbamidomethyl (C)]LQTR_	SAATCLQTR	-27.5178	0.799928	-27.51782|NaN	ENSOART00000008939	TRUE	_SAATC[+57]LQTR_	_SAATC[Carbamidomethyl (C)]LQTR_	504.251	0	1224269	NH3	3	y	1	387.199	8.75952	TRUE		ENSOART00000008939			gene=ENSOARG00000008216	Unknown					GDEMR21010093
GDEMR21010093-1	2		_SAATC[+57]LQTR_		TRUE	_SAATC[Carbamidomethyl (C)]LQTR_	SAATCLQTR	-27.5178	0.799928	-27.51782|NaN	ENSOART00000008939	TRUE	_SAATC[+57]LQTR_	_SAATC[Carbamidomethyl (C)]LQTR_	504.251	0	1224269	H2O	6	y	1	760.377	95.1006	FALSE		ENSOART00000008939			gene=ENSOARG00000008216	Unknown					GDEMR21010093
GDEMR21010093-1	2		_SAATC[+57]LQTR_		TRUE	_SAATC[Carbamidomethyl (C)]LQTR_	SAATCLQTR	-27.5178	0.799928	-27.51782|NaN	ENSOART00000008939	TRUE	_SAATC[+57]LQTR_	_SAATC[Carbamidomethyl (C)]LQTR_	504.251	0	1224269	H2O	7	y	2	416.211	18.173	TRUE		ENSOART00000008939			gene=ENSOARG00000008216	Unknown					GDEMR21010093
GDEMR21010093-1	2		_SAATC[+57]LQTR_		TRUE	_SAATC[Carbamidomethyl (C)]LQTR_	SAATCLQTR	-27.5178	0.799928	-27.51782|NaN	ENSOART00000008939	TRUE	_SAATC[+57]LQTR_	_SAATC[Carbamidomethyl (C)]LQTR_	504.251	0	1224269	NH3	7	y	1	832.398	6.15126	TRUE		ENSOART00000008939			gene=ENSOARG00000008216	Unknown					GDEMR21010093
GDEMR21010093-1	2		_LVHSMQVAK_		TRUE	_LVHSMQVAK_	LVHSMQVAK	-20.1229	0.864848	-20.12293|NaN	ENSOART00000009461	FALSE	_LVHSMQVAK_	_LVHSMQVAK_	506.784	2.41657e-05	4692009	noloss	3	b	1	350.219	19.0774	FALSE		ENSOART00000009461			gene=ENSOARG00000008659	Unknown					GDEMR21010093
GDEMR21010093-1	2		_LVHSMQVAK_		TRUE	_LVHSMQVAK_	LVHSMQVAK	-20.1229	0.864848	-20.12293|NaN	ENSOART00000009461	FALSE	_LVHSMQVAK_	_LVHSMQVAK_	506.784	2.41657e-05	4692009	noloss	3	y	1	317.218	5.76686	TRUE		ENSOART00000009461			gene=ENSOARG00000008659	Unknown					GDEMR21010093
GDEMR21010093-1	2		_LVHSMQVAK_		TRUE	_LVHSMQVAK_	LVHSMQVAK	-20.1229	0.864848	-20.12293|NaN	ENSOART00000009461	FALSE	_LVHSMQVAK_	_LVHSMQVAK_	506.784	2.41657e-05	4692009	noloss	4	b	1	437.251	5.92744	TRUE		ENSOART00000009461			gene=ENSOARG00000008659	Unknown					GDEMR21010093
GDEMR21010093-1	2		_LVHSMQVAK_		TRUE	_LVHSMQVAK_	LVHSMQVAK	-20.1229	0.864848	-20.12293|NaN	ENSOART00000009461	FALSE	_LVHSMQVAK_	_LVHSMQVAK_	506.784	2.41657e-05	4692009	noloss	6	y	1	663.349	43.4189	FALSE		ENSOART00000009461			gene=ENSOARG00000008659	Unknown					GDEMR21010093
GDEMR21010093-1	2		_LVHSMQVAK_		TRUE	_LVHSMQVAK_	LVHSMQVAK	-20.1229	0.864848	-20.12293|NaN	ENSOART00000009461	FALSE	_LVHSMQVAK_	_LVHSMQVAK_	506.784	2.41657e-05	4692009	noloss	7	b	1	795.418	9.70506	FALSE		ENSOART00000009461			gene=ENSOARG00000008659	Unknown					GDEMR21010093
GDEMR21010093-1	2		_LVHSMQVAK_		TRUE	_LVHSMQVAK_	LVHSMQVAK	-20.1229	0.864848	-20.12293|NaN	ENSOART00000009461	FALSE	_LVHSMQVAK_	_LVHSMQVAK_	506.784	2.41657e-05	4692009	noloss	7	y	2	400.708	100	FALSE		ENSOART00000009461			gene=ENSOARG00000008659	Unknown					GDEMR21010093
GDEMR21010093-1	2		_LVHSMQVAK_		TRUE	_LVHSMQVAK_	LVHSMQVAK	-20.1229	0.864848	-20.12293|NaN	ENSOART00000009461	FALSE	_LVHSMQVAK_	_LVHSMQVAK_	506.784	2.41657e-05	4692009	noloss	8	y	2	450.242	15.3102	FALSE		ENSOART00000009461			gene=ENSOARG00000008659	Unknown					GDEMR21010093
GDEMR21010093-1	2		_LVHSMQVAK_		TRUE	_LVHSMQVAK_	LVHSMQVAK	-20.1229	0.864848	-20.12293|NaN	ENSOART00000009461	FALSE	_LVHSMQVAK_	_LVHSMQVAK_	506.784	2.41657e-05	4692009	H2O	7	y	2	391.703	21.9648	FALSE		ENSOART00000009461			gene=ENSOARG00000008659	Unknown					GDEMR21010093
GDEMR21010093-1	2		_VADFGVLHR_		TRUE	_VADFGVLHR_	VADFGVLHR	17.7793	0.861917	17.77929|NaN	ENSOART00000013148	TRUE	_VADFGVLHR_	_VADFGVLHR_	507.28	0	1846127	noloss	3	y	1	425.262	44.3851	FALSE		ENSOART00000013148			gene=ENSOARG00000012085	Unknown					GDEMR21010093
GDEMR21010093-1	2		_VADFGVLHR_		TRUE	_VADFGVLHR_	VADFGVLHR	17.7793	0.861917	17.77929|NaN	ENSOART00000013148	TRUE	_VADFGVLHR_	_VADFGVLHR_	507.28	0	1846127	noloss	4	y	1	524.33	19.0209	FALSE		ENSOART00000013148			gene=ENSOARG00000012085	Unknown					GDEMR21010093
GDEMR21010093-1	2		_VADFGVLHR_		TRUE	_VADFGVLHR_	VADFGVLHR	17.7793	0.861917	17.77929|NaN	ENSOART00000013148	TRUE	_VADFGVLHR_	_VADFGVLHR_	507.28	0	1846127	noloss	5	y	1	581.352	97.6468	FALSE		ENSOART00000013148			gene=ENSOARG00000012085	Unknown					GDEMR21010093
GDEMR21010093-1	2		_VADFGVLHR_		TRUE	_VADFGVLHR_	VADFGVLHR	17.7793	0.861917	17.77929|NaN	ENSOART00000013148	TRUE	_VADFGVLHR_	_VADFGVLHR_	507.28	0	1846127	noloss	6	y	1	728.42	71.1218	FALSE		ENSOART00000013148			gene=ENSOARG00000012085	Unknown					GDEMR21010093
GDEMR21010093-1	2		_VADFGVLHR_		TRUE	_VADFGVLHR_	VADFGVLHR	17.7793	0.861917	17.77929|NaN	ENSOART00000013148	TRUE	_VADFGVLHR_	_VADFGVLHR_	507.28	0	1846127	noloss	7	y	1	843.447	100	FALSE		ENSOART00000013148			gene=ENSOARG00000012085	Unknown					GDEMR21010093
GDEMR21010093-1	2		_VADFGVLHR_		TRUE	_VADFGVLHR_	VADFGVLHR	17.7793	0.861917	17.77929|NaN	ENSOART00000013148	TRUE	_VADFGVLHR_	_VADFGVLHR_	507.28	0	1846127	noloss	8	b	2	420.224	7.92483	TRUE		ENSOART00000013148			gene=ENSOARG00000012085	Unknown					GDEMR21010093
GDEMR21010093-1	2		_VADFGVLHR_		TRUE	_VADFGVLHR_	VADFGVLHR	17.7793	0.861917	17.77929|NaN	ENSOART00000013148	TRUE	_VADFGVLHR_	_VADFGVLHR_	507.28	0	1846127	noloss	8	y	1	914.484	48.3635	FALSE		ENSOART00000013148			gene=ENSOARG00000012085	Unknown					GDEMR21010093
GDEMR21010093-1	2		_VADFGVLHR_		TRUE	_VADFGVLHR_	VADFGVLHR	17.7793	0.861917	17.77929|NaN	ENSOART00000013148	TRUE	_VADFGVLHR_	_VADFGVLHR_	507.28	0	1846127	NH3	5	y	1	564.325	6.99038	TRUE		ENSOART00000013148			gene=ENSOARG00000012085	Unknown					GDEMR21010093
GDEMR21010093-1	2		_VADFGVLHR_		TRUE	_VADFGVLHR_	VADFGVLHR	17.7793	0.861917	17.77929|NaN	ENSOART00000013148	TRUE	_VADFGVLHR_	_VADFGVLHR_	507.28	0	1846127	NH3	7	y	1	826.421	8.69944	TRUE		ENSOART00000013148			gene=ENSOARG00000012085	Unknown					GDEMR21010093
GDEMR21010093-1	2		_GHLLDSFAR_		TRUE	_GHLLDSFAR_	GHLLDSFAR	19.7345	0.865283	19.73447|NaN	ENSOART00000009825	TRUE	_GHLLDSFAR_	_GHLLDSFAR_	508.27	1.51485e-05	266599	noloss	3	b	1	308.172	46.774	FALSE		ENSOART00000009825			gene=ENSOARG00000009016	Unknown					GDEMR21010093
GDEMR21010093-1	2		_GHLLDSFAR_		TRUE	_GHLLDSFAR_	GHLLDSFAR	19.7345	0.865283	19.73447|NaN	ENSOART00000009825	TRUE	_GHLLDSFAR_	_GHLLDSFAR_	508.27	1.51485e-05	266599	noloss	4	y	1	480.257	53.4193	FALSE		ENSOART00000009825			gene=ENSOARG00000009016	Unknown					GDEMR21010093
GDEMR21010093-1	2		_GHLLDSFAR_		TRUE	_GHLLDSFAR_	GHLLDSFAR	19.7345	0.865283	19.73447|NaN	ENSOART00000009825	TRUE	_GHLLDSFAR_	_GHLLDSFAR_	508.27	1.51485e-05	266599	noloss	5	y	1	595.283	40.6295	FALSE		ENSOART00000009825			gene=ENSOARG00000009016	Unknown					GDEMR21010093
GDEMR21010093-1	2		_GHLLDSFAR_		TRUE	_GHLLDSFAR_	GHLLDSFAR	19.7345	0.865283	19.73447|NaN	ENSOART00000009825	TRUE	_GHLLDSFAR_	_GHLLDSFAR_	508.27	1.51485e-05	266599	noloss	6	y	1	708.368	81.1816	FALSE		ENSOART00000009825			gene=ENSOARG00000009016	Unknown					GDEMR21010093
GDEMR21010093-1	2		_GHLLDSFAR_		TRUE	_GHLLDSFAR_	GHLLDSFAR	19.7345	0.865283	19.73447|NaN	ENSOART00000009825	TRUE	_GHLLDSFAR_	_GHLLDSFAR_	508.27	1.51485e-05	266599	noloss	7	y	1	821.452	100	FALSE		ENSOART00000009825			gene=ENSOARG00000009016	Unknown					GDEMR21010093
GDEMR21010093-1	2		_GHLLDSFAR_		TRUE	_GHLLDSFAR_	GHLLDSFAR	19.7345	0.865283	19.73447|NaN	ENSOART00000009825	TRUE	_GHLLDSFAR_	_GHLLDSFAR_	508.27	1.51485e-05	266599	noloss	8	y	2	479.759	7.85125	TRUE		ENSOART00000009825			gene=ENSOARG00000009016	Unknown					GDEMR21010093
GDEMR21010093-1	2		_GHLLDSFAR_		TRUE	_GHLLDSFAR_	GHLLDSFAR	19.7345	0.865283	19.73447|NaN	ENSOART00000009825	TRUE	_GHLLDSFAR_	_GHLLDSFAR_	508.27	1.51485e-05	266599	H2O	6	y	1	690.357	10.9864	FALSE		ENSOART00000009825			gene=ENSOARG00000009016	Unknown					GDEMR21010093
GDEMR21010093-1	2		_DPLQDIC[+57]R_		TRUE	_DPLQDIC[Carbamidomethyl (C)]R_	DPLQDICR	14.9256	0.831447	14.92561|NaN	ENSOART00000010773	TRUE	_DPLQDIC[+57]R_	_DPLQDIC[Carbamidomethyl (C)]R_	508.745	2.41657e-05	548429	noloss	3	b	1	326.171	13.2329	FALSE		ENSOART00000010773			gene=ENSOARG00000009895	Unknown					GDEMR21010093
GDEMR21010093-1	2		_DPLQDIC[+57]R_		TRUE	_DPLQDIC[Carbamidomethyl (C)]R_	DPLQDICR	14.9256	0.831447	14.92561|NaN	ENSOART00000010773	TRUE	_DPLQDIC[+57]R_	_DPLQDIC[Carbamidomethyl (C)]R_	508.745	2.41657e-05	548429	noloss	3	y	1	448.234	28.4527	FALSE		ENSOART00000010773			gene=ENSOARG00000009895	Unknown					GDEMR21010093
GDEMR21010093-1	2		_DPLQDIC[+57]R_		TRUE	_DPLQDIC[Carbamidomethyl (C)]R_	DPLQDICR	14.9256	0.831447	14.92561|NaN	ENSOART00000010773	TRUE	_DPLQDIC[+57]R_	_DPLQDIC[Carbamidomethyl (C)]R_	508.745	2.41657e-05	548429	noloss	4	b	1	454.23	6.66897	TRUE		ENSOART00000010773			gene=ENSOARG00000009895	Unknown					GDEMR21010093
GDEMR21010093-1	2		_DPLQDIC[+57]R_		TRUE	_DPLQDIC[Carbamidomethyl (C)]R_	DPLQDICR	14.9256	0.831447	14.92561|NaN	ENSOART00000010773	TRUE	_DPLQDIC[+57]R_	_DPLQDIC[Carbamidomethyl (C)]R_	508.745	2.41657e-05	548429	noloss	4	y	1	563.261	46.9699	FALSE		ENSOART00000010773			gene=ENSOARG00000009895	Unknown					GDEMR21010093
GDEMR21010093-1	2		_DPLQDIC[+57]R_		TRUE	_DPLQDIC[Carbamidomethyl (C)]R_	DPLQDICR	14.9256	0.831447	14.92561|NaN	ENSOART00000010773	TRUE	_DPLQDIC[+57]R_	_DPLQDIC[Carbamidomethyl (C)]R_	508.745	2.41657e-05	548429	noloss	5	b	1	569.257	7.78821	TRUE		ENSOART00000010773			gene=ENSOARG00000009895	Unknown					GDEMR21010093
GDEMR21010093-1	2		_DPLQDIC[+57]R_		TRUE	_DPLQDIC[Carbamidomethyl (C)]R_	DPLQDICR	14.9256	0.831447	14.92561|NaN	ENSOART00000010773	TRUE	_DPLQDIC[+57]R_	_DPLQDIC[Carbamidomethyl (C)]R_	508.745	2.41657e-05	548429	noloss	5	y	1	691.319	100	FALSE		ENSOART00000010773			gene=ENSOARG00000009895	Unknown					GDEMR21010093
GDEMR21010093-1	2		_DPLQDIC[+57]R_		TRUE	_DPLQDIC[Carbamidomethyl (C)]R_	DPLQDICR	14.9256	0.831447	14.92561|NaN	ENSOART00000010773	TRUE	_DPLQDIC[+57]R_	_DPLQDIC[Carbamidomethyl (C)]R_	508.745	2.41657e-05	548429	noloss	6	y	1	804.403	40.6007	FALSE		ENSOART00000010773			gene=ENSOARG00000009895	Unknown					GDEMR21010093
GDEMR21010093-1	2		_DPLQDIC[+57]R_		TRUE	_DPLQDIC[Carbamidomethyl (C)]R_	DPLQDICR	14.9256	0.831447	14.92561|NaN	ENSOART00000010773	TRUE	_DPLQDIC[+57]R_	_DPLQDIC[Carbamidomethyl (C)]R_	508.745	2.41657e-05	548429	H2O	3	b	1	308.16	9.54562	FALSE		ENSOART00000010773			gene=ENSOARG00000009895	Unknown					GDEMR21010093
GDEMR21010093-1	2		_DPLQDIC[+57]R_		TRUE	_DPLQDIC[Carbamidomethyl (C)]R_	DPLQDICR	14.9256	0.831447	14.92561|NaN	ENSOART00000010773	TRUE	_DPLQDIC[+57]R_	_DPLQDIC[Carbamidomethyl (C)]R_	508.745	2.41657e-05	548429	noloss	7	y	2	451.232	8.66798	TRUE		ENSOART00000010773			gene=ENSOARG00000009895	Unknown					GDEMR21010093
GDEMR21010093-1	2		_GVC[+57]ELLIPK_		TRUE	_GVC[Carbamidomethyl (C)]ELLIPK_	GVCELLIPK	47.7954	0.823256	47.79538|47.79263	ENSOART00000006262	TRUE	_GVC[+57]ELLIPK_	_GVC[Carbamidomethyl (C)]ELLIPK_	514.794	1.3995e-05	25242710	noloss	3	b	1	317.128	6.40734	FALSE		ENSOART00000006262			gene=ENSOARG00000005748	Unknown					GDEMR21010093
GDEMR21010093-1	2		_GVC[+57]ELLIPK_		TRUE	_GVC[Carbamidomethyl (C)]ELLIPK_	GVCELLIPK	47.7954	0.823256	47.79538|47.79263	ENSOART00000006262	TRUE	_GVC[+57]ELLIPK_	_GVC[Carbamidomethyl (C)]ELLIPK_	514.794	1.3995e-05	25242710	noloss	3	y	1	357.25	17.5433	FALSE		ENSOART00000006262			gene=ENSOARG00000005748	Unknown					GDEMR21010093
GDEMR21010093-1	2		_GVC[+57]ELLIPK_		TRUE	_GVC[Carbamidomethyl (C)]ELLIPK_	GVCELLIPK	47.7954	0.823256	47.79538|47.79263	ENSOART00000006262	TRUE	_GVC[+57]ELLIPK_	_GVC[Carbamidomethyl (C)]ELLIPK_	514.794	1.3995e-05	25242710	noloss	4	y	1	470.334	6.13438	TRUE		ENSOART00000006262			gene=ENSOARG00000005748	Unknown					GDEMR21010093
GDEMR21010093-1	2		_GVC[+57]ELLIPK_		TRUE	_GVC[Carbamidomethyl (C)]ELLIPK_	GVCELLIPK	47.7954	0.823256	47.79538|47.79263	ENSOART00000006262	TRUE	_GVC[+57]ELLIPK_	_GVC[Carbamidomethyl (C)]ELLIPK_	514.794	1.3995e-05	25242710	noloss	5	b	1	559.254	5.84727	TRUE		ENSOART00000006262			gene=ENSOARG00000005748	Unknown					GDEMR21010093
GDEMR21010093-1	2		_GVC[+57]ELLIPK_		TRUE	_GVC[Carbamidomethyl (C)]ELLIPK_	GVCELLIPK	47.7954	0.823256	47.79538|47.79263	ENSOART00000006262	TRUE	_GVC[+57]ELLIPK_	_GVC[Carbamidomethyl (C)]ELLIPK_	514.794	1.3995e-05	25242710	noloss	5	y	1	583.418	14.1433	FALSE		ENSOART00000006262			gene=ENSOARG00000005748	Unknown					GDEMR21010093
GDEMR21010093-1	2		_GVC[+57]ELLIPK_		TRUE	_GVC[Carbamidomethyl (C)]ELLIPK_	GVCELLIPK	47.7954	0.823256	47.79538|47.79263	ENSOART00000006262	TRUE	_GVC[+57]ELLIPK_	_GVC[Carbamidomethyl (C)]ELLIPK_	514.794	1.3995e-05	25242710	noloss	6	b	1	672.339	6.12935	TRUE		ENSOART00000006262			gene=ENSOARG00000005748	Unknown					GDEMR21010093
GDEMR21010093-1	2		_GVC[+57]ELLIPK_		TRUE	_GVC[Carbamidomethyl (C)]ELLIPK_	GVCELLIPK	47.7954	0.823256	47.79538|47.79263	ENSOART00000006262	TRUE	_GVC[+57]ELLIPK_	_GVC[Carbamidomethyl (C)]ELLIPK_	514.794	1.3995e-05	25242710	noloss	6	y	1	712.46	17.1783	FALSE		ENSOART00000006262			gene=ENSOARG00000005748	Unknown					GDEMR21010093
GDEMR21010093-1	2		_GVC[+57]ELLIPK_		TRUE	_GVC[Carbamidomethyl (C)]ELLIPK_	GVCELLIPK	47.7954	0.823256	47.79538|47.79263	ENSOART00000006262	TRUE	_GVC[+57]ELLIPK_	_GVC[Carbamidomethyl (C)]ELLIPK_	514.794	1.3995e-05	25242710	noloss	7	y	1	872.491	43.4184	FALSE		ENSOART00000006262			gene=ENSOARG00000005748	Unknown					GDEMR21010093
GDEMR21010093-1	2		_GVC[+57]ELLIPK_		TRUE	_GVC[Carbamidomethyl (C)]ELLIPK_	GVCELLIPK	47.7954	0.823256	47.79538|47.79263	ENSOART00000006262	TRUE	_GVC[+57]ELLIPK_	_GVC[Carbamidomethyl (C)]ELLIPK_	514.794	1.3995e-05	25242710	H2O	7	y	2	427.744	6.39775	FALSE		ENSOART00000006262			gene=ENSOARG00000005748	Unknown					GDEMR21010093
GDEMR21010093-1	2		_QESSGLNLGK_		TRUE	_QESSGLNLGK_	QESSGLNLGK	-10.0326	0.853016	-10.03258|NaN	ENSOART00000008573	TRUE	_QESSGLNLGK_	_QESSGLNLGK_	516.77	2.24623e-05	3434384	noloss	3	y	1	317.218	45.2177	FALSE		ENSOART00000008573			gene=ENSOARG00000007876	Unknown					GDEMR21010093
GDEMR21010093-1	2		_QESSGLNLGK_		TRUE	_QESSGLNLGK_	QESSGLNLGK	-10.0326	0.853016	-10.03258|NaN	ENSOART00000008573	TRUE	_QESSGLNLGK_	_QESSGLNLGK_	516.77	2.24623e-05	3434384	noloss	4	y	1	431.261	52.8563	FALSE		ENSOART00000008573			gene=ENSOARG00000007876	Unknown					GDEMR21010093
GDEMR21010093-1	2		_QESSGLNLGK_		TRUE	_QESSGLNLGK_	QESSGLNLGK	-10.0326	0.853016	-10.03258|NaN	ENSOART00000008573	TRUE	_QESSGLNLGK_	_QESSGLNLGK_	516.77	2.24623e-05	3434384	noloss	5	y	1	544.345	20.9455	TRUE		ENSOART00000008573			gene=ENSOARG00000007876	Unknown					GDEMR21010093
GDEMR21010093-1	2		_QESSGLNLGK_		TRUE	_QESSGLNLGK_	QESSGLNLGK	-10.0326	0.853016	-10.03258|NaN	ENSOART00000008573	TRUE	_QESSGLNLGK_	_QESSGLNLGK_	516.77	2.24623e-05	3434384	noloss	6	y	1	601.367	82.0966	FALSE		ENSOART00000008573			gene=ENSOARG00000007876	Unknown					GDEMR21010093
GDEMR21010093-1	2		_QESSGLNLGK_		TRUE	_QESSGLNLGK_	QESSGLNLGK	-10.0326	0.853016	-10.03258|NaN	ENSOART00000008573	TRUE	_QESSGLNLGK_	_QESSGLNLGK_	516.77	2.24623e-05	3434384	noloss	7	y	1	688.399	61.5595	FALSE		ENSOART00000008573			gene=ENSOARG00000007876	Unknown					GDEMR21010093
GDEMR21010093-1	2		_QESSGLNLGK_		TRUE	_QESSGLNLGK_	QESSGLNLGK	-10.0326	0.853016	-10.03258|NaN	ENSOART00000008573	TRUE	_QESSGLNLGK_	_QESSGLNLGK_	516.77	2.24623e-05	3434384	noloss	8	y	1	775.431	93.0605	FALSE		ENSOART00000008573			gene=ENSOARG00000007876	Unknown					GDEMR21010093
GDEMR21010093-1	2		_QESSGLNLGK_		TRUE	_QESSGLNLGK_	QESSGLNLGK	-10.0326	0.853016	-10.03258|NaN	ENSOART00000008573	TRUE	_QESSGLNLGK_	_QESSGLNLGK_	516.77	2.24623e-05	3434384	noloss	9	y	1	904.473	29.4242	TRUE		ENSOART00000008573			gene=ENSOARG00000007876	Unknown					GDEMR21010093
GDEMR21010093-1	2		_QESSGLNLGK_		TRUE	_QESSGLNLGK_	QESSGLNLGK	-10.0326	0.853016	-10.03258|NaN	ENSOART00000008573	TRUE	_QESSGLNLGK_	_QESSGLNLGK_	516.77	2.24623e-05	3434384	NH3	8	y	1	758.404	100	FALSE		ENSOART00000008573			gene=ENSOARG00000007876	Unknown					GDEMR21010093
GDEMR21010093-1	2		_QESSGLNLGK_		TRUE	_QESSGLNLGK_	QESSGLNLGK	-10.0326	0.853016	-10.03258|NaN	ENSOART00000008573	TRUE	_QESSGLNLGK_	_QESSGLNLGK_	516.77	2.24623e-05	3434384	NH3	4	y	1	414.235	12.5439	TRUE		ENSOART00000008573			gene=ENSOARG00000007876	Unknown					GDEMR21010093
GDEMR21010093-1	2		_QESSGLNLGK_		TRUE	_QESSGLNLGK_	QESSGLNLGK	-10.0326	0.853016	-10.03258|NaN	ENSOART00000008573	TRUE	_QESSGLNLGK_	_QESSGLNLGK_	516.77	2.24623e-05	3434384	noloss	7	y	2	344.703	5.09429	TRUE		ENSOART00000008573			gene=ENSOARG00000007876	Unknown					GDEMR21010093
GDEMR21010093-1	2		_QESSGLNLGK_		TRUE	_QESSGLNLGK_	QESSGLNLGK	-10.0326	0.853016	-10.03258|NaN	ENSOART00000008573	TRUE	_QESSGLNLGK_	_QESSGLNLGK_	516.77	2.24623e-05	3434384	noloss	9	b	1	886.426	16.0669	TRUE		ENSOART00000008573			gene=ENSOARG00000007876	Unknown					GDEMR21010093
GDEMR21010093-1	2		_QESSGLNLGK_		TRUE	_QESSGLNLGK_	QESSGLNLGK	-10.0326	0.853016	-10.03258|NaN	ENSOART00000008573	TRUE	_QESSGLNLGK_	_QESSGLNLGK_	516.77	2.24623e-05	3434384	H2O	7	y	1	670.388	7.96143	TRUE		ENSOART00000008573			gene=ENSOARG00000007876	Unknown					GDEMR21010093
GDEMR21010093-1	2		_QESSGLNLGK_		TRUE	_QESSGLNLGK_	QESSGLNLGK	-10.0326	0.853016	-10.03258|NaN	ENSOART00000008573	TRUE	_QESSGLNLGK_	_QESSGLNLGK_	516.77	2.24623e-05	3434384	H2O	8	y	2	379.214	12.6355	TRUE		ENSOART00000008573			gene=ENSOARG00000007876	Unknown					GDEMR21010093
GDEMR21010093-1	2		_QESSGLNLGK_		TRUE	_QESSGLNLGK_	QESSGLNLGK	-10.0326	0.853016	-10.03258|NaN	ENSOART00000008573	TRUE	_QESSGLNLGK_	_QESSGLNLGK_	516.77	2.24623e-05	3434384	H2O	9	b	1	868.416	24.1538	TRUE		ENSOART00000008573			gene=ENSOARG00000007876	Unknown					GDEMR21010093
GDEMR21010093-1	2		_SM[+16]PTSGALDR_		TRUE	_SM[Oxidation (M)]PTSGALDR_	SMPTSGALDR	-27.5982	0.915699	-26.40976|-27.5982	ENSOART00000010693	TRUE	_SM[+16]PTSGALDR_	_SM[Oxidation (M)]PTSGALDR_	525.748	0	3688545	noloss	5	y	1	531.289	8.29118	FALSE		ENSOART00000010693			gene=ENSOARG00000009826	Unknown					GDEMR21010093
GDEMR21010093-1	2		_SM[+16]PTSGALDR_		TRUE	_SM[Oxidation (M)]PTSGALDR_	SMPTSGALDR	-27.5982	0.915699	-26.40976|-27.5982	ENSOART00000010693	TRUE	_SM[+16]PTSGALDR_	_SM[Oxidation (M)]PTSGALDR_	525.748	0	3688545	noloss	6	y	1	618.321	15.2838	FALSE		ENSOART00000010693			gene=ENSOARG00000009826	Unknown					GDEMR21010093
GDEMR21010093-1	2		_SM[+16]PTSGALDR_		TRUE	_SM[Oxidation (M)]PTSGALDR_	SMPTSGALDR	-27.5982	0.915699	-26.40976|-27.5982	ENSOART00000010693	TRUE	_SM[+16]PTSGALDR_	_SM[Oxidation (M)]PTSGALDR_	525.748	0	3688545	noloss	7	y	1	719.368	11.2967	FALSE		ENSOART00000010693			gene=ENSOARG00000009826	Unknown					GDEMR21010093
GDEMR21010093-1	2		_SM[+16]PTSGALDR_		TRUE	_SM[Oxidation (M)]PTSGALDR_	SMPTSGALDR	-27.5982	0.915699	-26.40976|-27.5982	ENSOART00000010693	TRUE	_SM[+16]PTSGALDR_	_SM[Oxidation (M)]PTSGALDR_	525.748	0	3688545	noloss	8	y	1	816.421	100	FALSE		ENSOART00000010693			gene=ENSOARG00000009826	Unknown					GDEMR21010093
GDEMR21010093-1	2		_SM[+16]PTSGALDR_		TRUE	_SM[Oxidation (M)]PTSGALDR_	SMPTSGALDR	-27.5982	0.915699	-26.40976|-27.5982	ENSOART00000010693	TRUE	_SM[+16]PTSGALDR_	_SM[Oxidation (M)]PTSGALDR_	525.748	0	3688545	H2O	8	y	1	798.41	6.67915	FALSE		ENSOART00000010693			gene=ENSOARG00000009826	Unknown					GDEMR21010093
GDEMR21010093-1	2		_LDHVVTIIK_		TRUE	_LDHVVTIIK_	LDHVVTIIK	20.8571	0.881363	20.85705|NaN	ENSOART00000014552;ENSOART00000014553	FALSE	_LDHVVTIIK_	_LDHVVTIIK_	519.321	0	508662	noloss	3	b	1	366.177	48.8287	FALSE		ENSOART00000014552;ENSOART00000014553			gene=ENSOARG00000013381	Unknown					GDEMR21010093
GDEMR21010093-1	2		_LDHVVTIIK_		TRUE	_LDHVVTIIK_	LDHVVTIIK	20.8571	0.881363	20.85705|NaN	ENSOART00000014552;ENSOART00000014553	FALSE	_LDHVVTIIK_	_LDHVVTIIK_	519.321	0	508662	noloss	3	y	1	373.281	5.08065	TRUE		ENSOART00000014552;ENSOART00000014553			gene=ENSOARG00000013381	Unknown					GDEMR21010093
GDEMR21010093-1	2		_LDHVVTIIK_		TRUE	_LDHVVTIIK_	LDHVVTIIK	20.8571	0.881363	20.85705|NaN	ENSOART00000014552;ENSOART00000014553	FALSE	_LDHVVTIIK_	_LDHVVTIIK_	519.321	0	508662	noloss	4	b	1	465.246	23.4236	TRUE		ENSOART00000014552;ENSOART00000014553			gene=ENSOARG00000013381	Unknown					GDEMR21010093
GDEMR21010093-1	2		_LDHVVTIIK_		TRUE	_LDHVVTIIK_	LDHVVTIIK	20.8571	0.881363	20.85705|NaN	ENSOART00000014552;ENSOART00000014553	FALSE	_LDHVVTIIK_	_LDHVVTIIK_	519.321	0	508662	noloss	4	y	1	474.329	6.25275	TRUE		ENSOART00000014552;ENSOART00000014553			gene=ENSOARG00000013381	Unknown					GDEMR21010093
GDEMR21010093-1	2		_LDHVVTIIK_		TRUE	_LDHVVTIIK_	LDHVVTIIK	20.8571	0.881363	20.85705|NaN	ENSOART00000014552;ENSOART00000014553	FALSE	_LDHVVTIIK_	_LDHVVTIIK_	519.321	0	508662	noloss	5	b	1	564.314	13.3332	TRUE		ENSOART00000014552;ENSOART00000014553			gene=ENSOARG00000013381	Unknown					GDEMR21010093
GDEMR21010093-1	2		_LDHVVTIIK_		TRUE	_LDHVVTIIK_	LDHVVTIIK	20.8571	0.881363	20.85705|NaN	ENSOART00000014552;ENSOART00000014553	FALSE	_LDHVVTIIK_	_LDHVVTIIK_	519.321	0	508662	noloss	5	y	1	573.397	35.0983	FALSE		ENSOART00000014552;ENSOART00000014553			gene=ENSOARG00000013381	Unknown					GDEMR21010093
GDEMR21010093-1	2		_LDHVVTIIK_		TRUE	_LDHVVTIIK_	LDHVVTIIK	20.8571	0.881363	20.85705|NaN	ENSOART00000014552;ENSOART00000014553	FALSE	_LDHVVTIIK_	_LDHVVTIIK_	519.321	0	508662	noloss	6	y	1	672.465	44.2154	FALSE		ENSOART00000014552;ENSOART00000014553			gene=ENSOARG00000013381	Unknown					GDEMR21010093
GDEMR21010093-1	2		_LDHVVTIIK_		TRUE	_LDHVVTIIK_	LDHVVTIIK	20.8571	0.881363	20.85705|NaN	ENSOART00000014552;ENSOART00000014553	FALSE	_LDHVVTIIK_	_LDHVVTIIK_	519.321	0	508662	noloss	7	b	1	778.446	17.4518	TRUE		ENSOART00000014552;ENSOART00000014553			gene=ENSOARG00000013381	Unknown					GDEMR21010093
GDEMR21010093-1	2		_LDHVVTIIK_		TRUE	_LDHVVTIIK_	LDHVVTIIK	20.8571	0.881363	20.85705|NaN	ENSOART00000014552;ENSOART00000014553	FALSE	_LDHVVTIIK_	_LDHVVTIIK_	519.321	0	508662	noloss	7	y	2	405.266	100	FALSE		ENSOART00000014552;ENSOART00000014553			gene=ENSOARG00000013381	Unknown					GDEMR21010093
GDEMR21010093-1	2		_LDHVVTIIK_		TRUE	_LDHVVTIIK_	LDHVVTIIK	20.8571	0.881363	20.85705|NaN	ENSOART00000014552;ENSOART00000014553	FALSE	_LDHVVTIIK_	_LDHVVTIIK_	519.321	0	508662	noloss	8	b	1	891.53	10.9021	TRUE		ENSOART00000014552;ENSOART00000014553			gene=ENSOARG00000013381	Unknown					GDEMR21010093
GDEMR21010093-1	2		_LDHVVTIIK_		TRUE	_LDHVVTIIK_	LDHVVTIIK	20.8571	0.881363	20.85705|NaN	ENSOART00000014552;ENSOART00000014553	FALSE	_LDHVVTIIK_	_LDHVVTIIK_	519.321	0	508662	noloss	8	y	2	462.779	42.1339	FALSE		ENSOART00000014552;ENSOART00000014553			gene=ENSOARG00000013381	Unknown					GDEMR21010093
GDEMR21010093-1	2		_LDHVVTIIK_		TRUE	_LDHVVTIIK_	LDHVVTIIK	20.8571	0.881363	20.85705|NaN	ENSOART00000014552;ENSOART00000014553	FALSE	_LDHVVTIIK_	_LDHVVTIIK_	519.321	0	508662	H2O	3	b	1	348.167	12.8297	TRUE		ENSOART00000014552;ENSOART00000014553			gene=ENSOARG00000013381	Unknown					GDEMR21010093
GDEMR21010093-1	2		_LDHVVTIIK_		TRUE	_LDHVVTIIK_	LDHVVTIIK	20.8571	0.881363	20.85705|NaN	ENSOART00000014552;ENSOART00000014553	FALSE	_LDHVVTIIK_	_LDHVVTIIK_	519.321	0	508662	H2O	7	b	1	760.435	30.5722	FALSE		ENSOART00000014552;ENSOART00000014553			gene=ENSOARG00000013381	Unknown					GDEMR21010093
GDEMR21010093-1	2		_VIC[+57]VQPVVK_		TRUE	_VIC[Carbamidomethyl (C)]VQPVVK_	VICVQPVVK	21.6138	0.822293	21.61378|NaN	ENSOART00000008058;ENSOART00000008060	FALSE	_VIC[+57]VQPVVK_	_VIC[Carbamidomethyl (C)]VQPVVK_	521.31	0.000384888	1129953	noloss	3	b	1	373.19	7.8372	FALSE		ENSOART00000008058;ENSOART00000008060			gene=ENSOARG00000007405	Unknown					GDEMR21010093
GDEMR21010093-1	2		_VIC[+57]VQPVVK_		TRUE	_VIC[Carbamidomethyl (C)]VQPVVK_	VICVQPVVK	21.6138	0.822293	21.61378|NaN	ENSOART00000008058;ENSOART00000008060	FALSE	_VIC[+57]VQPVVK_	_VIC[Carbamidomethyl (C)]VQPVVK_	521.31	0.000384888	1129953	noloss	4	y	1	442.302	41.4969	FALSE		ENSOART00000008058;ENSOART00000008060			gene=ENSOARG00000007405	Unknown					GDEMR21010093
GDEMR21010093-1	2		_VIC[+57]VQPVVK_		TRUE	_VIC[Carbamidomethyl (C)]VQPVVK_	VICVQPVVK	21.6138	0.822293	21.61378|NaN	ENSOART00000008058;ENSOART00000008060	FALSE	_VIC[+57]VQPVVK_	_VIC[Carbamidomethyl (C)]VQPVVK_	521.31	0.000384888	1129953	noloss	6	y	1	669.429	24.7188	FALSE		ENSOART00000008058;ENSOART00000008060			gene=ENSOARG00000007405	Unknown					GDEMR21010093
GDEMR21010093-1	2		_VIC[+57]VQPVVK_		TRUE	_VIC[Carbamidomethyl (C)]VQPVVK_	VICVQPVVK	21.6138	0.822293	21.61378|NaN	ENSOART00000008058;ENSOART00000008060	FALSE	_VIC[+57]VQPVVK_	_VIC[Carbamidomethyl (C)]VQPVVK_	521.31	0.000384888	1129953	noloss	7	y	1	829.46	100	FALSE		ENSOART00000008058;ENSOART00000008060			gene=ENSOARG00000007405	Unknown					GDEMR21010093
GDEMR21010093-1	2		_VIC[+57]VQPVVK_		TRUE	_VIC[Carbamidomethyl (C)]VQPVVK_	VICVQPVVK	21.6138	0.822293	21.61378|NaN	ENSOART00000008058;ENSOART00000008060	FALSE	_VIC[+57]VQPVVK_	_VIC[Carbamidomethyl (C)]VQPVVK_	521.31	0.000384888	1129953	NH3	7	y	1	812.433	6.48388	TRUE		ENSOART00000008058;ENSOART00000008060			gene=ENSOARG00000007405	Unknown					GDEMR21010093
GDEMR21010093-1	2		_VIC[+57]VQPVVK_		TRUE	_VIC[Carbamidomethyl (C)]VQPVVK_	VICVQPVVK	21.6138	0.822293	21.61378|NaN	ENSOART00000008058;ENSOART00000008060	FALSE	_VIC[+57]VQPVVK_	_VIC[Carbamidomethyl (C)]VQPVVK_	521.31	0.000384888	1129953	noloss	5	y	1	570.361	17.1849	FALSE		ENSOART00000008058;ENSOART00000008060			gene=ENSOARG00000007405	Unknown					GDEMR21010093
GDEMR21010093-1	2		_VIC[+57]VQPVVK_		TRUE	_VIC[Carbamidomethyl (C)]VQPVVK_	VICVQPVVK	21.6138	0.822293	21.61378|NaN	ENSOART00000008058;ENSOART00000008060	FALSE	_VIC[+57]VQPVVK_	_VIC[Carbamidomethyl (C)]VQPVVK_	521.31	0.000384888	1129953	noloss	8	y	2	471.776	13.4404	FALSE		ENSOART00000008058;ENSOART00000008060			gene=ENSOARG00000007405	Unknown					GDEMR21010093
GDEMR21010093-1	2		_ILLISEDLK_		TRUE	_ILLISEDLK_	ILLISEDLK	57.1874	0.880371	58.52661|57.10297	ENSOART00000004074	TRUE	_ILLISEDLK_	_ILLISEDLK_	522.321	3.30236e-05	1297358	noloss	3	b	1	340.259	10.84	FALSE		ENSOART00000004074			gene=ENSOARG00000003745	Unknown					GDEMR21010093
GDEMR21010093-1	2		_ILLISEDLK_		TRUE	_ILLISEDLK_	ILLISEDLK	57.1874	0.880371	58.52661|57.10297	ENSOART00000004074	TRUE	_ILLISEDLK_	_ILLISEDLK_	522.321	3.30236e-05	1297358	noloss	3	y	1	375.224	5.08124	FALSE		ENSOART00000004074			gene=ENSOARG00000003745	Unknown					GDEMR21010093
GDEMR21010093-1	2		_ILLISEDLK_		TRUE	_ILLISEDLK_	ILLISEDLK	57.1874	0.880371	58.52661|57.10297	ENSOART00000004074	TRUE	_ILLISEDLK_	_ILLISEDLK_	522.321	3.30236e-05	1297358	noloss	5	y	1	591.298	37.3781	FALSE		ENSOART00000004074			gene=ENSOARG00000003745	Unknown					GDEMR21010093
GDEMR21010093-1	2		_ILLISEDLK_		TRUE	_ILLISEDLK_	ILLISEDLK	57.1874	0.880371	58.52661|57.10297	ENSOART00000004074	TRUE	_ILLISEDLK_	_ILLISEDLK_	522.321	3.30236e-05	1297358	noloss	6	y	1	704.382	43.9681	FALSE		ENSOART00000004074			gene=ENSOARG00000003745	Unknown					GDEMR21010093
GDEMR21010093-1	2		_ILLISEDLK_		TRUE	_ILLISEDLK_	ILLISEDLK	57.1874	0.880371	58.52661|57.10297	ENSOART00000004074	TRUE	_ILLISEDLK_	_ILLISEDLK_	522.321	3.30236e-05	1297358	noloss	7	y	1	817.467	100	FALSE		ENSOART00000004074			gene=ENSOARG00000003745	Unknown					GDEMR21010093
GDEMR21010093-1	2		_ILLISEDLK_		TRUE	_ILLISEDLK_	ILLISEDLK	57.1874	0.880371	58.52661|57.10297	ENSOART00000004074	TRUE	_ILLISEDLK_	_ILLISEDLK_	522.321	3.30236e-05	1297358	noloss	8	y	1	930.551	16.7112	FALSE		ENSOART00000004074			gene=ENSOARG00000003745	Unknown					GDEMR21010093
GDEMR21010093-1	3		_FHINQPALK_		TRUE	_FHINQPALK_	FHINQPALK	14.1285	0.721089	14.68963|14.12846	ENSOART00000015349	TRUE	_FHINQPALK_	_FHINQPALK_	356.538	0.00513893	600487	noloss	3	b	1	398.219	24.8635	FALSE		ENSOART00000015349			gene=ENSOARG00000014098	Unknown					GDEMR21010093
GDEMR21010093-1	3		_FHINQPALK_		TRUE	_FHINQPALK_	FHINQPALK	14.1285	0.721089	14.68963|14.12846	ENSOART00000015349	TRUE	_FHINQPALK_	_FHINQPALK_	356.538	0.00513893	600487	noloss	3	y	1	331.234	15.2471	FALSE		ENSOART00000015349			gene=ENSOARG00000014098	Unknown					GDEMR21010093
GDEMR21010093-1	3		_FHINQPALK_		TRUE	_FHINQPALK_	FHINQPALK	14.1285	0.721089	14.68963|14.12846	ENSOART00000015349	TRUE	_FHINQPALK_	_FHINQPALK_	356.538	0.00513893	600487	noloss	4	y	1	428.287	13.5042	FALSE		ENSOART00000015349			gene=ENSOARG00000014098	Unknown					GDEMR21010093
GDEMR21010093-1	3		_NIIHGSDSVK_		TRUE	_NIIHGSDSVK_	NIIHGSDSVK	-24.5747	0.741713	-24.57472|NaN	ENSOART00000003280	TRUE	_NIIHGSDSVK_	_NIIHGSDSVK_	357.193	0	7281243	noloss	3	y	1	333.213	24.8318	FALSE		ENSOART00000003280			gene=ENSOARG00000003026	Unknown					GDEMR21010093
GDEMR21010093-1	3		_NIIHGSDSVK_		TRUE	_NIIHGSDSVK_	NIIHGSDSVK	-24.5747	0.741713	-24.57472|NaN	ENSOART00000003280	TRUE	_NIIHGSDSVK_	_NIIHGSDSVK_	357.193	0	7281243	noloss	4	y	1	448.24	9.75953	TRUE		ENSOART00000003280			gene=ENSOARG00000003026	Unknown					GDEMR21010093
GDEMR21010093-1	3		_NIIHGSDSVK_		TRUE	_NIIHGSDSVK_	NIIHGSDSVK	-24.5747	0.741713	-24.57472|NaN	ENSOART00000003280	TRUE	_NIIHGSDSVK_	_NIIHGSDSVK_	357.193	0	7281243	noloss	5	y	1	535.272	6.39273	TRUE		ENSOART00000003280			gene=ENSOARG00000003026	Unknown					GDEMR21010093
GDEMR21010093-1	3		_NIIHGSDSVK_		TRUE	_NIIHGSDSVK_	NIIHGSDSVK	-24.5747	0.741713	-24.57472|NaN	ENSOART00000003280	TRUE	_NIIHGSDSVK_	_NIIHGSDSVK_	357.193	0	7281243	noloss	6	y	1	592.294	63.9145	FALSE		ENSOART00000003280			gene=ENSOARG00000003026	Unknown					GDEMR21010093
GDEMR21010093-1	3		_NIIHGSDSVK_		TRUE	_NIIHGSDSVK_	NIIHGSDSVK	-24.5747	0.741713	-24.57472|NaN	ENSOART00000003280	TRUE	_NIIHGSDSVK_	_NIIHGSDSVK_	357.193	0	7281243	noloss	7	y	2	365.18	100	FALSE		ENSOART00000003280			gene=ENSOARG00000003026	Unknown					GDEMR21010093
GDEMR21010093-1	3		_NIIHGSDSVK_		TRUE	_NIIHGSDSVK_	NIIHGSDSVK	-24.5747	0.741713	-24.57472|NaN	ENSOART00000003280	TRUE	_NIIHGSDSVK_	_NIIHGSDSVK_	357.193	0	7281243	noloss	8	y	2	421.722	39.159	FALSE		ENSOART00000003280			gene=ENSOARG00000003026	Unknown					GDEMR21010093
GDEMR21010093-1	3		_NIIHGSDSVK_		TRUE	_NIIHGSDSVK_	NIIHGSDSVK	-24.5747	0.741713	-24.57472|NaN	ENSOART00000003280	TRUE	_NIIHGSDSVK_	_NIIHGSDSVK_	357.193	0	7281243	H2O	6	y	1	574.283	9.93404	FALSE		ENSOART00000003280			gene=ENSOARG00000003026	Unknown					GDEMR21010093
GDEMR21010093-1	3		_NIIHGSDSVK_		TRUE	_NIIHGSDSVK_	NIIHGSDSVK	-24.5747	0.741713	-24.57472|NaN	ENSOART00000003280	TRUE	_NIIHGSDSVK_	_NIIHGSDSVK_	357.193	0	7281243	H2O	7	y	2	356.175	13.7725	FALSE		ENSOART00000003280			gene=ENSOARG00000003026	Unknown					GDEMR21010093
GDEMR21010093-1	3		_NIIHGSDSVK_		TRUE	_NIIHGSDSVK_	NIIHGSDSVK	-24.5747	0.741713	-24.57472|NaN	ENSOART00000003280	TRUE	_NIIHGSDSVK_	_NIIHGSDSVK_	357.193	0	7281243	H2O	8	y	2	412.717	8.39214	TRUE		ENSOART00000003280			gene=ENSOARG00000003026	Unknown					GDEMR21010093
GDEMR21010093-1	2		_NSMTVVWSR_		TRUE	_NSMTVVWSR_	NSMTVVWSR	27.1666	0.859327	25.90664|27.35748	ENSOART00000018808	TRUE	_NSMTVVWSR_	_NSMTVVWSR_	540.269	0	7755790	noloss	3	b	1	333.123	13.1364	FALSE		ENSOART00000018808			gene=ENSOARG00000017195	Unknown					GDEMR21010093
GDEMR21010093-1	2		_NSMTVVWSR_		TRUE	_NSMTVVWSR_	NSMTVVWSR	27.1666	0.859327	25.90664|27.35748	ENSOART00000018808	TRUE	_NSMTVVWSR_	_NSMTVVWSR_	540.269	0	7755790	noloss	3	y	1	448.23	21.0392	FALSE		ENSOART00000018808			gene=ENSOARG00000017195	Unknown					GDEMR21010093
GDEMR21010093-1	2		_NSMTVVWSR_		TRUE	_NSMTVVWSR_	NSMTVVWSR	27.1666	0.859327	25.90664|27.35748	ENSOART00000018808	TRUE	_NSMTVVWSR_	_NSMTVVWSR_	540.269	0	7755790	noloss	4	y	1	547.299	57.5299	FALSE		ENSOART00000018808			gene=ENSOARG00000017195	Unknown					GDEMR21010093
GDEMR21010093-1	2		_NSMTVVWSR_		TRUE	_NSMTVVWSR_	NSMTVVWSR	27.1666	0.859327	25.90664|27.35748	ENSOART00000018808	TRUE	_NSMTVVWSR_	_NSMTVVWSR_	540.269	0	7755790	noloss	5	b	1	533.239	8.93573	TRUE		ENSOART00000018808			gene=ENSOARG00000017195	Unknown					GDEMR21010093
GDEMR21010093-1	2		_NSMTVVWSR_		TRUE	_NSMTVVWSR_	NSMTVVWSR	27.1666	0.859327	25.90664|27.35748	ENSOART00000018808	TRUE	_NSMTVVWSR_	_NSMTVVWSR_	540.269	0	7755790	noloss	5	y	1	646.367	45.2806	FALSE		ENSOART00000018808			gene=ENSOARG00000017195	Unknown					GDEMR21010093
GDEMR21010093-1	2		_NSMTVVWSR_		TRUE	_NSMTVVWSR_	NSMTVVWSR	27.1666	0.859327	25.90664|27.35748	ENSOART00000018808	TRUE	_NSMTVVWSR_	_NSMTVVWSR_	540.269	0	7755790	noloss	6	y	1	747.415	100	FALSE		ENSOART00000018808			gene=ENSOARG00000017195	Unknown					GDEMR21010093
GDEMR21010093-1	2		_NSMTVVWSR_		TRUE	_NSMTVVWSR_	NSMTVVWSR	27.1666	0.859327	25.90664|27.35748	ENSOART00000018808	TRUE	_NSMTVVWSR_	_NSMTVVWSR_	540.269	0	7755790	noloss	7	y	1	878.455	51.4438	FALSE		ENSOART00000018808			gene=ENSOARG00000017195	Unknown					GDEMR21010093
GDEMR21010093-1	2		_NSMTVVWSR_		TRUE	_NSMTVVWSR_	NSMTVVWSR	27.1666	0.859327	25.90664|27.35748	ENSOART00000018808	TRUE	_NSMTVVWSR_	_NSMTVVWSR_	540.269	0	7755790	H2O	3	b	1	315.112	6.74953	TRUE		ENSOART00000018808			gene=ENSOARG00000017195	Unknown					GDEMR21010093
GDEMR21010093-1	2		_VSERPLPPGK_		TRUE	_VSERPLPPGK_	VSERPLPPGK	-25.8626	0.878995	-25.86258|NaN	ENSOART00000018808	TRUE	_VSERPLPPGK_	_VSERPLPPGK_	540.314	0	2177451	noloss	3	y	1	301.187	28.5653	FALSE		ENSOART00000018808			gene=ENSOARG00000017195	Unknown					GDEMR21010093
GDEMR21010093-1	2		_VSERPLPPGK_		TRUE	_VSERPLPPGK_	VSERPLPPGK	-25.8626	0.878995	-25.86258|NaN	ENSOART00000018808	TRUE	_VSERPLPPGK_	_VSERPLPPGK_	540.314	0	2177451	noloss	4	b	1	472.251	13.486	FALSE		ENSOART00000018808			gene=ENSOARG00000017195	Unknown					GDEMR21010093
GDEMR21010093-1	2		_VSERPLPPGK_		TRUE	_VSERPLPPGK_	VSERPLPPGK	-25.8626	0.878995	-25.86258|NaN	ENSOART00000018808	TRUE	_VSERPLPPGK_	_VSERPLPPGK_	540.314	0	2177451	noloss	4	y	1	398.24	50.4551	FALSE		ENSOART00000018808			gene=ENSOARG00000017195	Unknown					GDEMR21010093
GDEMR21010093-1	2		_VSERPLPPGK_		TRUE	_VSERPLPPGK_	VSERPLPPGK	-25.8626	0.878995	-25.86258|NaN	ENSOART00000018808	TRUE	_VSERPLPPGK_	_VSERPLPPGK_	540.314	0	2177451	noloss	6	b	1	682.388	100	FALSE		ENSOART00000018808			gene=ENSOARG00000017195	Unknown					GDEMR21010093
GDEMR21010093-1	2		_VSERPLPPGK_		TRUE	_VSERPLPPGK_	VSERPLPPGK	-25.8626	0.878995	-25.86258|NaN	ENSOART00000018808	TRUE	_VSERPLPPGK_	_VSERPLPPGK_	540.314	0	2177451	noloss	7	b	2	390.224	15.5175	FALSE		ENSOART00000018808			gene=ENSOARG00000017195	Unknown					GDEMR21010093
GDEMR21010093-1	2		_VSERPLPPGK_		TRUE	_VSERPLPPGK_	VSERPLPPGK	-25.8626	0.878995	-25.86258|NaN	ENSOART00000018808	TRUE	_VSERPLPPGK_	_VSERPLPPGK_	540.314	0	2177451	noloss	9	b	1	933.515	14.7337	FALSE		ENSOART00000018808			gene=ENSOARG00000017195	Unknown					GDEMR21010093
GDEMR21010093-1	2		_DLLNNHILK_		TRUE	_DLLNNHILK_	DLLNNHILK	30.3552	0.891697	30.35523|NaN	ENSOART00000016423	TRUE	_DLLNNHILK_	_DLLNNHILK_	540.314	2.41657e-05	573892	noloss	3	y	1	373.281	12.5979	TRUE		ENSOART00000016423			gene=ENSOARG00000015081	Unknown					GDEMR21010093
GDEMR21010093-1	2		_DLLNNHILK_		TRUE	_DLLNNHILK_	DLLNNHILK	30.3552	0.891697	30.35523|NaN	ENSOART00000016423	TRUE	_DLLNNHILK_	_DLLNNHILK_	540.314	2.41657e-05	573892	noloss	4	y	1	510.34	12.0781	TRUE		ENSOART00000016423			gene=ENSOARG00000015081	Unknown					GDEMR21010093
GDEMR21010093-1	2		_DLLNNHILK_		TRUE	_DLLNNHILK_	DLLNNHILK	30.3552	0.891697	30.35523|NaN	ENSOART00000016423	TRUE	_DLLNNHILK_	_DLLNNHILK_	540.314	2.41657e-05	573892	noloss	5	y	1	624.383	17.557	TRUE		ENSOART00000016423			gene=ENSOARG00000015081	Unknown					GDEMR21010093
GDEMR21010093-1	2		_DLLNNHILK_		TRUE	_DLLNNHILK_	DLLNNHILK	30.3552	0.891697	30.35523|NaN	ENSOART00000016423	TRUE	_DLLNNHILK_	_DLLNNHILK_	540.314	2.41657e-05	573892	noloss	6	b	1	707.347	17.6318	FALSE		ENSOART00000016423			gene=ENSOARG00000015081	Unknown					GDEMR21010093
GDEMR21010093-1	2		_DLLNNHILK_		TRUE	_DLLNNHILK_	DLLNNHILK	30.3552	0.891697	30.35523|NaN	ENSOART00000016423	TRUE	_DLLNNHILK_	_DLLNNHILK_	540.314	2.41657e-05	573892	noloss	6	y	1	738.426	74.6046	FALSE		ENSOART00000016423			gene=ENSOARG00000015081	Unknown					GDEMR21010093
GDEMR21010093-1	2		_DLLNNHILK_		TRUE	_DLLNNHILK_	DLLNNHILK	30.3552	0.891697	30.35523|NaN	ENSOART00000016423	TRUE	_DLLNNHILK_	_DLLNNHILK_	540.314	2.41657e-05	573892	noloss	7	b	1	820.431	13.7688	TRUE		ENSOART00000016423			gene=ENSOARG00000015081	Unknown					GDEMR21010093
GDEMR21010093-1	2		_DLLNNHILK_		TRUE	_DLLNNHILK_	DLLNNHILK	30.3552	0.891697	30.35523|NaN	ENSOART00000016423	TRUE	_DLLNNHILK_	_DLLNNHILK_	540.314	2.41657e-05	573892	noloss	7	y	1	851.51	75.8932	FALSE		ENSOART00000016423			gene=ENSOARG00000015081	Unknown					GDEMR21010093
GDEMR21010093-1	2		_DLLNNHILK_		TRUE	_DLLNNHILK_	DLLNNHILK	30.3552	0.891697	30.35523|NaN	ENSOART00000016423	TRUE	_DLLNNHILK_	_DLLNNHILK_	540.314	2.41657e-05	573892	noloss	8	b	1	933.515	14.7722	TRUE		ENSOART00000016423			gene=ENSOARG00000015081	Unknown					GDEMR21010093
GDEMR21010093-1	2		_DLLNNHILK_		TRUE	_DLLNNHILK_	DLLNNHILK	30.3552	0.891697	30.35523|NaN	ENSOART00000016423	TRUE	_DLLNNHILK_	_DLLNNHILK_	540.314	2.41657e-05	573892	noloss	8	y	2	482.801	10.9923	TRUE		ENSOART00000016423			gene=ENSOARG00000015081	Unknown					GDEMR21010093
GDEMR21010093-1	2		_DLLNNHILK_		TRUE	_DLLNNHILK_	DLLNNHILK	30.3552	0.891697	30.35523|NaN	ENSOART00000016423	TRUE	_DLLNNHILK_	_DLLNNHILK_	540.314	2.41657e-05	573892	NH3	6	b	1	690.321	18.5867	FALSE		ENSOART00000016423			gene=ENSOARG00000015081	Unknown					GDEMR21010093
GDEMR21010093-1	2		_DLLNNHILK_		TRUE	_DLLNNHILK_	DLLNNHILK	30.3552	0.891697	30.35523|NaN	ENSOART00000016423	TRUE	_DLLNNHILK_	_DLLNNHILK_	540.314	2.41657e-05	573892	NH3	7	y	1	834.483	9.98383	TRUE		ENSOART00000016423			gene=ENSOARG00000015081	Unknown					GDEMR21010093
GDEMR21010093-1	2		_DLLNNHILK_		TRUE	_DLLNNHILK_	DLLNNHILK	30.3552	0.891697	30.35523|NaN	ENSOART00000016423	TRUE	_DLLNNHILK_	_DLLNNHILK_	540.314	2.41657e-05	573892	noloss	4	b	1	456.245	13.0007	TRUE		ENSOART00000016423			gene=ENSOARG00000015081	Unknown					GDEMR21010093
GDEMR21010093-1	2		_DLLNNHILK_		TRUE	_DLLNNHILK_	DLLNNHILK	30.3552	0.891697	30.35523|NaN	ENSOART00000016423	TRUE	_DLLNNHILK_	_DLLNNHILK_	540.314	2.41657e-05	573892	noloss	7	y	2	426.259	27.9501	FALSE		ENSOART00000016423			gene=ENSOARG00000015081	Unknown					GDEMR21010093
GDEMR21010093-1	2		_DLLNNHILK_		TRUE	_DLLNNHILK_	DLLNNHILK	30.3552	0.891697	30.35523|NaN	ENSOART00000016423	TRUE	_DLLNNHILK_	_DLLNNHILK_	540.314	2.41657e-05	573892	H2O	4	b	1	438.235	100	FALSE		ENSOART00000016423			gene=ENSOARG00000015081	Unknown					GDEMR21010093
GDEMR21010093-1	2		_PGSGFTNTMR_		TRUE	_PGSGFTNTMR_	PGSGFTNTMR	-8.70116	0.852588	-8.868915|-8.383978	ENSOART00000020568	TRUE	_PGSGFTNTMR_	_PGSGFTNTMR_	534.251	0	10603030	noloss	4	y	1	521.25	11.4307	FALSE		ENSOART00000020568			gene=ENSOARG00000018886	Unknown					GDEMR21010093
GDEMR21010093-1	2		_PGSGFTNTMR_		TRUE	_PGSGFTNTMR_	PGSGFTNTMR	-8.70116	0.852588	-8.868915|-8.383978	ENSOART00000020568	TRUE	_PGSGFTNTMR_	_PGSGFTNTMR_	534.251	0	10603030	noloss	5	y	1	622.298	32.9714	FALSE		ENSOART00000020568			gene=ENSOARG00000018886	Unknown					GDEMR21010093
GDEMR21010093-1	2		_PGSGFTNTMR_		TRUE	_PGSGFTNTMR_	PGSGFTNTMR	-8.70116	0.852588	-8.868915|-8.383978	ENSOART00000020568	TRUE	_PGSGFTNTMR_	_PGSGFTNTMR_	534.251	0	10603030	noloss	6	y	1	769.366	14.7024	FALSE		ENSOART00000020568			gene=ENSOARG00000018886	Unknown					GDEMR21010093
GDEMR21010093-1	2		_PGSGFTNTMR_		TRUE	_PGSGFTNTMR_	PGSGFTNTMR	-8.70116	0.852588	-8.868915|-8.383978	ENSOART00000020568	TRUE	_PGSGFTNTMR_	_PGSGFTNTMR_	534.251	0	10603030	noloss	7	y	1	826.388	27.2533	FALSE		ENSOART00000020568			gene=ENSOARG00000018886	Unknown					GDEMR21010093
GDEMR21010093-1	2		_PGSGFTNTMR_		TRUE	_PGSGFTNTMR_	PGSGFTNTMR	-8.70116	0.852588	-8.868915|-8.383978	ENSOART00000020568	TRUE	_PGSGFTNTMR_	_PGSGFTNTMR_	534.251	0	10603030	noloss	8	y	1	913.42	50.1487	FALSE		ENSOART00000020568			gene=ENSOARG00000018886	Unknown					GDEMR21010093
GDEMR21010093-1	2		_PGSGFTNTMR_		TRUE	_PGSGFTNTMR_	PGSGFTNTMR	-8.70116	0.852588	-8.868915|-8.383978	ENSOART00000020568	TRUE	_PGSGFTNTMR_	_PGSGFTNTMR_	534.251	0	10603030	noloss	9	y	1	970.441	100	FALSE		ENSOART00000020568			gene=ENSOARG00000018886	Unknown					GDEMR21010093
GDEMR21010093-1	2		_LKAEVTEAAR_		TRUE	_LKAEVTEAAR_	LKAEVTEAAR	-22.8527	0.889291	-22.85272|-24.05898	ENSOART00000017276	TRUE	_LKAEVTEAAR_	_LKAEVTEAAR_	544.309	0	3154021	noloss	5	y	1	547.283	10.9762	FALSE		ENSOART00000017276			gene=ENSOARG00000015846	Unknown					GDEMR21010093
GDEMR21010093-1	2		_LKAEVTEAAR_		TRUE	_LKAEVTEAAR_	LKAEVTEAAR	-22.8527	0.889291	-22.85272|-24.05898	ENSOART00000017276	TRUE	_LKAEVTEAAR_	_LKAEVTEAAR_	544.309	0	3154021	noloss	6	y	1	646.352	17.885	FALSE		ENSOART00000017276			gene=ENSOARG00000015846	Unknown					GDEMR21010093
GDEMR21010093-1	2		_LKAEVTEAAR_		TRUE	_LKAEVTEAAR_	LKAEVTEAAR	-22.8527	0.889291	-22.85272|-24.05898	ENSOART00000017276	TRUE	_LKAEVTEAAR_	_LKAEVTEAAR_	544.309	0	3154021	noloss	7	y	1	775.394	25.0583	FALSE		ENSOART00000017276			gene=ENSOARG00000015846	Unknown					GDEMR21010093
GDEMR21010093-1	2		_LKAEVTEAAR_		TRUE	_LKAEVTEAAR_	LKAEVTEAAR	-22.8527	0.889291	-22.85272|-24.05898	ENSOART00000017276	TRUE	_LKAEVTEAAR_	_LKAEVTEAAR_	544.309	0	3154021	noloss	8	y	1	846.432	100	FALSE		ENSOART00000017276			gene=ENSOARG00000015846	Unknown					GDEMR21010093
GDEMR21010093-1	2		_LKAEVTEAAR_		TRUE	_LKAEVTEAAR_	LKAEVTEAAR	-22.8527	0.889291	-22.85272|-24.05898	ENSOART00000017276	TRUE	_LKAEVTEAAR_	_LKAEVTEAAR_	544.309	0	3154021	noloss	9	y	2	487.767	16.8324	FALSE		ENSOART00000017276			gene=ENSOARG00000015846	Unknown					GDEMR21010093
GDEMR21010093-1	3		_LKAEVTEAAR_		TRUE	_LKAEVTEAAR_	LKAEVTEAAR	-22.8527	0.741817	-22.85272|-24.05898	ENSOART00000017276	TRUE	_LKAEVTEAAR_	_LKAEVTEAAR_	363.208	0	2774505	noloss	3	y	1	317.193	100	FALSE		ENSOART00000017276			gene=ENSOARG00000015846	Unknown					GDEMR21010093
GDEMR21010093-1	3		_LKAEVTEAAR_		TRUE	_LKAEVTEAAR_	LKAEVTEAAR	-22.8527	0.741817	-22.85272|-24.05898	ENSOART00000017276	TRUE	_LKAEVTEAAR_	_LKAEVTEAAR_	363.208	0	2774505	noloss	4	b	1	442.266	11.465	FALSE		ENSOART00000017276			gene=ENSOARG00000015846	Unknown					GDEMR21010093
GDEMR21010093-1	3		_LKAEVTEAAR_		TRUE	_LKAEVTEAAR_	LKAEVTEAAR	-22.8527	0.741817	-22.85272|-24.05898	ENSOART00000017276	TRUE	_LKAEVTEAAR_	_LKAEVTEAAR_	363.208	0	2774505	noloss	4	y	1	446.236	84.1171	FALSE		ENSOART00000017276			gene=ENSOARG00000015846	Unknown					GDEMR21010093
GDEMR21010093-1	3		_LKAEVTEAAR_		TRUE	_LKAEVTEAAR_	LKAEVTEAAR	-22.8527	0.741817	-22.85272|-24.05898	ENSOART00000017276	TRUE	_LKAEVTEAAR_	_LKAEVTEAAR_	363.208	0	2774505	noloss	5	y	1	547.283	34.3561	FALSE		ENSOART00000017276			gene=ENSOARG00000015846	Unknown					GDEMR21010093
GDEMR21010093-1	3		_LKAEVTEAAR_		TRUE	_LKAEVTEAAR_	LKAEVTEAAR	-22.8527	0.741817	-22.85272|-24.05898	ENSOART00000017276	TRUE	_LKAEVTEAAR_	_LKAEVTEAAR_	363.208	0	2774505	H2O	4	y	1	428.225	13.5405	FALSE		ENSOART00000017276			gene=ENSOARG00000015846	Unknown					GDEMR21010093
GDEMR21010093-1	2		_QDEHGFISR_		TRUE	_QDEHGFISR_	QDEHGFISR	-18.2868	0.875641	-18.2868|NaN	ENSOART00000016534	TRUE	_QDEHGFISR_	_QDEHGFISR_	544.76	0.000441737	595065	noloss	4	y	1	522.303	22.7537	FALSE		ENSOART00000016534			gene=ENSOARG00000015194	Unknown					GDEMR21010093
GDEMR21010093-1	2		_QDEHGFISR_		TRUE	_QDEHGFISR_	QDEHGFISR	-18.2868	0.875641	-18.2868|NaN	ENSOART00000016534	TRUE	_QDEHGFISR_	_QDEHGFISR_	544.76	0.000441737	595065	noloss	5	y	1	579.325	100	FALSE		ENSOART00000016534			gene=ENSOARG00000015194	Unknown					GDEMR21010093
GDEMR21010093-1	2		_QDEHGFISR_		TRUE	_QDEHGFISR_	QDEHGFISR	-18.2868	0.875641	-18.2868|NaN	ENSOART00000016534	TRUE	_QDEHGFISR_	_QDEHGFISR_	544.76	0.000441737	595065	noloss	6	y	1	716.384	52.0645	FALSE		ENSOART00000016534			gene=ENSOARG00000015194	Unknown					GDEMR21010093
GDEMR21010093-1	2		_QDEHGFISR_		TRUE	_QDEHGFISR_	QDEHGFISR	-18.2868	0.875641	-18.2868|NaN	ENSOART00000016534	TRUE	_QDEHGFISR_	_QDEHGFISR_	544.76	0.000441737	595065	noloss	7	y	2	423.217	22.2759	FALSE		ENSOART00000016534			gene=ENSOARG00000015194	Unknown					GDEMR21010093
GDEMR21010093-1	2		_QDEHGFISR_		TRUE	_QDEHGFISR_	QDEHGFISR	-18.2868	0.875641	-18.2868|NaN	ENSOART00000016534	TRUE	_QDEHGFISR_	_QDEHGFISR_	544.76	0.000441737	595065	noloss	6	y	2	358.696	26.2116	FALSE		ENSOART00000016534			gene=ENSOARG00000015194	Unknown					GDEMR21010093
GDEMR21010093-1	2		_QDEHGFISR_		TRUE	_QDEHGFISR_	QDEHGFISR	-18.2868	0.875641	-18.2868|NaN	ENSOART00000016534	TRUE	_QDEHGFISR_	_QDEHGFISR_	544.76	0.000441737	595065	noloss	7	y	1	845.426	16.9899	FALSE		ENSOART00000016534			gene=ENSOARG00000015194	Unknown					GDEMR21010093
GDEMR21010093-1	2		_QDEHGFISR_		TRUE	_QDEHGFISR_	QDEHGFISR	-18.2868	0.875641	-18.2868|NaN	ENSOART00000016534	TRUE	_QDEHGFISR_	_QDEHGFISR_	544.76	0.000441737	595065	noloss	3	y	1	375.235	13.0553	TRUE		ENSOART00000016534			gene=ENSOARG00000015194	Unknown					GDEMR21010093
GDEMR21010093-1	2		_QDEHGFISR_		TRUE	_QDEHGFISR_	QDEHGFISR	-18.2868	0.875641	-18.2868|NaN	ENSOART00000016534	TRUE	_QDEHGFISR_	_QDEHGFISR_	544.76	0.000441737	595065	H2O	7	y	2	414.212	7.7121	TRUE		ENSOART00000016534			gene=ENSOARG00000015194	Unknown					GDEMR21010093
GDEMR21010093-1	3		_QDEHGFISR_		TRUE	_QDEHGFISR_	QDEHGFISR	-18.2868	0.726432	-18.2868|NaN	ENSOART00000016534	TRUE	_QDEHGFISR_	_QDEHGFISR_	363.509	7.76872e-05	1279771	noloss	3	y	1	375.235	54.7335	FALSE		ENSOART00000016534			gene=ENSOARG00000015194	Unknown					GDEMR21010093
GDEMR21010093-1	3		_QDEHGFISR_		TRUE	_QDEHGFISR_	QDEHGFISR	-18.2868	0.726432	-18.2868|NaN	ENSOART00000016534	TRUE	_QDEHGFISR_	_QDEHGFISR_	363.509	7.76872e-05	1279771	noloss	4	y	1	522.303	22.6208	FALSE		ENSOART00000016534			gene=ENSOARG00000015194	Unknown					GDEMR21010093
GDEMR21010093-1	3		_QDEHGFISR_		TRUE	_QDEHGFISR_	QDEHGFISR	-18.2868	0.726432	-18.2868|NaN	ENSOART00000016534	TRUE	_QDEHGFISR_	_QDEHGFISR_	363.509	7.76872e-05	1279771	noloss	5	y	1	579.325	94.8481	FALSE		ENSOART00000016534			gene=ENSOARG00000015194	Unknown					GDEMR21010093
GDEMR21010093-1	3		_QDEHGFISR_		TRUE	_QDEHGFISR_	QDEHGFISR	-18.2868	0.726432	-18.2868|NaN	ENSOART00000016534	TRUE	_QDEHGFISR_	_QDEHGFISR_	363.509	7.76872e-05	1279771	noloss	6	y	2	358.696	24.0778	FALSE		ENSOART00000016534			gene=ENSOARG00000015194	Unknown					GDEMR21010093
GDEMR21010093-1	2		_ANEVEQMIR_		TRUE	_ANEVEQMIR_	ANEVEQMIR	15.5131	0.865872	15.51313|NaN	ENSOART00000003358	TRUE	_ANEVEQMIR_	_ANEVEQMIR_	545.271	3.30236e-05	914959	noloss	3	b	1	315.13	30.9172	FALSE		ENSOART00000003358			gene=ENSOARG00000003064	Unknown					GDEMR21010093
GDEMR21010093-1	2		_ANEVEQMIR_		TRUE	_ANEVEQMIR_	ANEVEQMIR	15.5131	0.865872	15.51313|NaN	ENSOART00000003358	TRUE	_ANEVEQMIR_	_ANEVEQMIR_	545.271	3.30236e-05	914959	noloss	3	y	1	419.244	13.2803	FALSE		ENSOART00000003358			gene=ENSOARG00000003064	Unknown					GDEMR21010093
GDEMR21010093-1	2		_ANEVEQMIR_		TRUE	_ANEVEQMIR_	ANEVEQMIR	15.5131	0.865872	15.51313|NaN	ENSOART00000003358	TRUE	_ANEVEQMIR_	_ANEVEQMIR_	545.271	3.30236e-05	914959	noloss	4	y	1	547.302	27.5178	FALSE		ENSOART00000003358			gene=ENSOARG00000003064	Unknown					GDEMR21010093
GDEMR21010093-1	2		_ANEVEQMIR_		TRUE	_ANEVEQMIR_	ANEVEQMIR	15.5131	0.865872	15.51313|NaN	ENSOART00000003358	TRUE	_ANEVEQMIR_	_ANEVEQMIR_	545.271	3.30236e-05	914959	noloss	5	y	1	676.345	100	FALSE		ENSOART00000003358			gene=ENSOARG00000003064	Unknown					GDEMR21010093
GDEMR21010093-1	2		_ANEVEQMIR_		TRUE	_ANEVEQMIR_	ANEVEQMIR	15.5131	0.865872	15.51313|NaN	ENSOART00000003358	TRUE	_ANEVEQMIR_	_ANEVEQMIR_	545.271	3.30236e-05	914959	noloss	6	y	1	775.413	53.1666	FALSE		ENSOART00000003358			gene=ENSOARG00000003064	Unknown					GDEMR21010093
GDEMR21010093-1	2		_ANEVEQMIR_		TRUE	_ANEVEQMIR_	ANEVEQMIR	15.5131	0.865872	15.51313|NaN	ENSOART00000003358	TRUE	_ANEVEQMIR_	_ANEVEQMIR_	545.271	3.30236e-05	914959	noloss	7	y	1	904.456	41.1292	FALSE		ENSOART00000003358			gene=ENSOARG00000003064	Unknown					GDEMR21010093
GDEMR21010093-1	2		_ANEVEQMIR_		TRUE	_ANEVEQMIR_	ANEVEQMIR	15.5131	0.865872	15.51313|NaN	ENSOART00000003358	TRUE	_ANEVEQMIR_	_ANEVEQMIR_	545.271	3.30236e-05	914959	H2O	5	y	1	658.334	11.1396	TRUE		ENSOART00000003358			gene=ENSOARG00000003064	Unknown					GDEMR21010093
GDEMR21010093-1	2		_ANEVEQMIR_		TRUE	_ANEVEQMIR_	ANEVEQMIR	15.5131	0.865872	15.51313|NaN	ENSOART00000003358	TRUE	_ANEVEQMIR_	_ANEVEQMIR_	545.271	3.30236e-05	914959	NH3	5	y	1	659.318	8.78791	TRUE		ENSOART00000003358			gene=ENSOARG00000003064	Unknown					GDEMR21010093
GDEMR21010093-1	2		_ANEVEQMIR_		TRUE	_ANEVEQMIR_	ANEVEQMIR	15.5131	0.865872	15.51313|NaN	ENSOART00000003358	TRUE	_ANEVEQMIR_	_ANEVEQMIR_	545.271	3.30236e-05	914959	H2O	7	y	1	886.445	8.66079	TRUE		ENSOART00000003358			gene=ENSOARG00000003064	Unknown					GDEMR21010093
GDEMR21010093-1	2		_YTRPTPVQK_		TRUE	_YTRPTPVQK_	YTRPTPVQK	-36.137	0.873001	-36.137|NaN	ENSOART00000002644	TRUE	_YTRPTPVQK_	_YTRPTPVQK_	545.306	2.24623e-05	1594592	noloss	3	b	1	421.219	22.2342	FALSE		ENSOART00000002644			gene=ENSOARG00000002433	Unknown					GDEMR21010093
GDEMR21010093-1	2		_YTRPTPVQK_		TRUE	_YTRPTPVQK_	YTRPTPVQK	-36.137	0.873001	-36.137|NaN	ENSOART00000002644	TRUE	_YTRPTPVQK_	_YTRPTPVQK_	545.306	2.24623e-05	1594592	noloss	4	y	1	471.293	11.2314	TRUE		ENSOART00000002644			gene=ENSOARG00000002433	Unknown					GDEMR21010093
GDEMR21010093-1	2		_YTRPTPVQK_		TRUE	_YTRPTPVQK_	YTRPTPVQK	-36.137	0.873001	-36.137|NaN	ENSOART00000002644	TRUE	_YTRPTPVQK_	_YTRPTPVQK_	545.306	2.24623e-05	1594592	noloss	5	b	1	619.32	66.1251	FALSE		ENSOART00000002644			gene=ENSOARG00000002433	Unknown					GDEMR21010093
GDEMR21010093-1	2		_YTRPTPVQK_		TRUE	_YTRPTPVQK_	YTRPTPVQK	-36.137	0.873001	-36.137|NaN	ENSOART00000002644	TRUE	_YTRPTPVQK_	_YTRPTPVQK_	545.306	2.24623e-05	1594592	noloss	6	b	2	358.69	22.5336	FALSE		ENSOART00000002644			gene=ENSOARG00000002433	Unknown					GDEMR21010093
GDEMR21010093-1	2		_YTRPTPVQK_		TRUE	_YTRPTPVQK_	YTRPTPVQK	-36.137	0.873001	-36.137|NaN	ENSOART00000002644	TRUE	_YTRPTPVQK_	_YTRPTPVQK_	545.306	2.24623e-05	1594592	noloss	6	y	1	669.393	8.2973	TRUE		ENSOART00000002644			gene=ENSOARG00000002433	Unknown					GDEMR21010093
GDEMR21010093-1	2		_YTRPTPVQK_		TRUE	_YTRPTPVQK_	YTRPTPVQK	-36.137	0.873001	-36.137|NaN	ENSOART00000002644	TRUE	_YTRPTPVQK_	_YTRPTPVQK_	545.306	2.24623e-05	1594592	noloss	7	b	1	815.441	100	FALSE		ENSOART00000002644			gene=ENSOARG00000002433	Unknown					GDEMR21010093
GDEMR21010093-1	2		_YTRPTPVQK_		TRUE	_YTRPTPVQK_	YTRPTPVQK	-36.137	0.873001	-36.137|NaN	ENSOART00000002644	TRUE	_YTRPTPVQK_	_YTRPTPVQK_	545.306	2.24623e-05	1594592	noloss	8	b	1	943.5	40.856	FALSE		ENSOART00000002644			gene=ENSOARG00000002433	Unknown					GDEMR21010093
GDEMR21010093-1	2		_YTRPTPVQK_		TRUE	_YTRPTPVQK_	YTRPTPVQK	-36.137	0.873001	-36.137|NaN	ENSOART00000002644	TRUE	_YTRPTPVQK_	_YTRPTPVQK_	545.306	2.24623e-05	1594592	noloss	8	y	2	463.775	6.00811	TRUE		ENSOART00000002644			gene=ENSOARG00000002433	Unknown					GDEMR21010093
GDEMR21010093-1	2		_YTRPTPVQK_		TRUE	_YTRPTPVQK_	YTRPTPVQK	-36.137	0.873001	-36.137|NaN	ENSOART00000002644	TRUE	_YTRPTPVQK_	_YTRPTPVQK_	545.306	2.24623e-05	1594592	H2O	5	b	1	601.309	14.0746	FALSE		ENSOART00000002644			gene=ENSOARG00000002433	Unknown					GDEMR21010093
GDEMR21010093-1	2		_YTRPTPVQK_		TRUE	_YTRPTPVQK_	YTRPTPVQK	-36.137	0.873001	-36.137|NaN	ENSOART00000002644	TRUE	_YTRPTPVQK_	_YTRPTPVQK_	545.306	2.24623e-05	1594592	H2O	6	b	2	349.685	6.6612	TRUE		ENSOART00000002644			gene=ENSOARG00000002433	Unknown					GDEMR21010093
GDEMR21010093-1	2		_YTRPTPVQK_		TRUE	_YTRPTPVQK_	YTRPTPVQK	-36.137	0.873001	-36.137|NaN	ENSOART00000002644	TRUE	_YTRPTPVQK_	_YTRPTPVQK_	545.306	2.24623e-05	1594592	NH3	3	b	1	404.193	5.92976	TRUE		ENSOART00000002644			gene=ENSOARG00000002433	Unknown					GDEMR21010093
GDEMR21010093-1	3		_KPTVPEPPPK_		TRUE	_KPTVPEPPPK_	KPTVPEPPPK	-19.5547	0.731259	-19.66619|-19.35055	ENSOART00000018808	TRUE	_KPTVPEPPPK_	_KPTVPEPPPK_	363.882	0	9656759	noloss	3	y	1	341.218	100	FALSE		ENSOART00000018808			gene=ENSOARG00000017195	Unknown					GDEMR21010093
GDEMR21010093-1	3		_KPTVPEPPPK_		TRUE	_KPTVPEPPPK_	KPTVPEPPPK	-19.5547	0.731259	-19.66619|-19.35055	ENSOART00000018808	TRUE	_KPTVPEPPPK_	_KPTVPEPPPK_	363.882	0	9656759	noloss	4	b	1	426.271	86.8341	FALSE		ENSOART00000018808			gene=ENSOARG00000017195	Unknown					GDEMR21010093
GDEMR21010093-1	3		_KPTVPEPPPK_		TRUE	_KPTVPEPPPK_	KPTVPEPPPK	-19.5547	0.731259	-19.66619|-19.35055	ENSOART00000018808	TRUE	_KPTVPEPPPK_	_KPTVPEPPPK_	363.882	0	9656759	noloss	4	y	1	438.271	56.027	FALSE		ENSOART00000018808			gene=ENSOARG00000017195	Unknown					GDEMR21010093
GDEMR21010093-1	2		_KLVPELTYK_		TRUE	_KLVPELTYK_	KLVPELTYK	19.9328	0.884716	20.86418|19.68885	ENSOART00000018808	TRUE	_KLVPELTYK_	_KLVPELTYK_	545.829	1.51485e-05	4519336	noloss	3	b	1	341.255	20.6928	FALSE		ENSOART00000018808			gene=ENSOARG00000017195	Unknown					GDEMR21010093
GDEMR21010093-1	2		_KLVPELTYK_		TRUE	_KLVPELTYK_	KLVPELTYK	19.9328	0.884716	20.86418|19.68885	ENSOART00000018808	TRUE	_KLVPELTYK_	_KLVPELTYK_	545.829	1.51485e-05	4519336	noloss	3	y	1	411.224	11.6427	FALSE		ENSOART00000018808			gene=ENSOARG00000017195	Unknown					GDEMR21010093
GDEMR21010093-1	2		_KLVPELTYK_		TRUE	_KLVPELTYK_	KLVPELTYK	19.9328	0.884716	20.86418|19.68885	ENSOART00000018808	TRUE	_KLVPELTYK_	_KLVPELTYK_	545.829	1.51485e-05	4519336	noloss	4	y	1	524.308	6.55904	FALSE		ENSOART00000018808			gene=ENSOARG00000017195	Unknown					GDEMR21010093
GDEMR21010093-1	2		_KLVPELTYK_		TRUE	_KLVPELTYK_	KLVPELTYK	19.9328	0.884716	20.86418|19.68885	ENSOART00000018808	TRUE	_KLVPELTYK_	_KLVPELTYK_	545.829	1.51485e-05	4519336	noloss	6	y	1	750.403	100	FALSE		ENSOART00000018808			gene=ENSOARG00000017195	Unknown					GDEMR21010093
GDEMR21010093-1	2		_KLVPELTYK_		TRUE	_KLVPELTYK_	KLVPELTYK	19.9328	0.884716	20.86418|19.68885	ENSOART00000018808	TRUE	_KLVPELTYK_	_KLVPELTYK_	545.829	1.51485e-05	4519336	noloss	7	y	1	849.472	44.2352	FALSE		ENSOART00000018808			gene=ENSOARG00000017195	Unknown					GDEMR21010093
GDEMR21010093-1	2		_KLVPELTYK_		TRUE	_KLVPELTYK_	KLVPELTYK	19.9328	0.884716	20.86418|19.68885	ENSOART00000018808	TRUE	_KLVPELTYK_	_KLVPELTYK_	545.829	1.51485e-05	4519336	noloss	8	y	1	962.556	23.532	FALSE		ENSOART00000018808			gene=ENSOARG00000017195	Unknown					GDEMR21010093
GDEMR21010093-1	3		_ENVEYHFR_		TRUE	_ENVEYHFR_	ENVEYHFR	-5.0976	0.697385	-5.934708|-5.018617	ENSOART00000018808	TRUE	_ENVEYHFR_	_ENVEYHFR_	365.174	0.00059014	11682030	noloss	4	y	1	622.31	40.8766	FALSE		ENSOART00000018808			gene=ENSOARG00000017195	Unknown					GDEMR21010093
GDEMR21010093-1	3		_ENVEYHFR_		TRUE	_ENVEYHFR_	ENVEYHFR	-5.0976	0.697385	-5.934708|-5.018617	ENSOART00000018808	TRUE	_ENVEYHFR_	_ENVEYHFR_	365.174	0.00059014	11682030	noloss	5	y	2	376.18	22.1737	FALSE		ENSOART00000018808			gene=ENSOARG00000017195	Unknown					GDEMR21010093
GDEMR21010093-1	3		_ENVEYHFR_		TRUE	_ENVEYHFR_	ENVEYHFR	-5.0976	0.697385	-5.934708|-5.018617	ENSOART00000018808	TRUE	_ENVEYHFR_	_ENVEYHFR_	365.174	0.00059014	11682030	NH3	3	b	1	326.135	5.41444	TRUE		ENSOART00000018808			gene=ENSOARG00000017195	Unknown					GDEMR21010093
GDEMR21010093-1	3		_ENVEYHFR_		TRUE	_ENVEYHFR_	ENVEYHFR	-5.0976	0.697385	-5.934708|-5.018617	ENSOART00000018808	TRUE	_ENVEYHFR_	_ENVEYHFR_	365.174	0.00059014	11682030	NH3	3	y	1	442.22	10.5062	FALSE		ENSOART00000018808			gene=ENSOARG00000017195	Unknown					GDEMR21010093
GDEMR21010093-1	3		_ENVEYHFR_		TRUE	_ENVEYHFR_	ENVEYHFR	-5.0976	0.697385	-5.934708|-5.018617	ENSOART00000018808	TRUE	_ENVEYHFR_	_ENVEYHFR_	365.174	0.00059014	11682030	NH3	4	y	2	303.145	10.0338	TRUE		ENSOART00000018808			gene=ENSOARG00000017195	Unknown					GDEMR21010093
GDEMR21010093-1	3		_ENVEYHFR_		TRUE	_ENVEYHFR_	ENVEYHFR	-5.0976	0.697385	-5.934708|-5.018617	ENSOART00000018808	TRUE	_ENVEYHFR_	_ENVEYHFR_	365.174	0.00059014	11682030	H2O	5	y	2	367.174	54.8725	FALSE		ENSOART00000018808			gene=ENSOARG00000017195	Unknown					GDEMR21010093
GDEMR21010093-1	3		_ENVEYHFR_		TRUE	_ENVEYHFR_	ENVEYHFR	-5.0976	0.697385	-5.934708|-5.018617	ENSOART00000018808	TRUE	_ENVEYHFR_	_ENVEYHFR_	365.174	0.00059014	11682030	noloss	5	y	1	751.352	17.1726	FALSE		ENSOART00000018808			gene=ENSOARG00000017195	Unknown					GDEMR21010093
GDEMR21010093-1	3		_ENVEYHFR_		TRUE	_ENVEYHFR_	ENVEYHFR	-5.0976	0.697385	-5.934708|-5.018617	ENSOART00000018808	TRUE	_ENVEYHFR_	_ENVEYHFR_	365.174	0.00059014	11682030	noloss	3	y	1	459.246	64.7529	FALSE		ENSOART00000018808			gene=ENSOARG00000017195	Unknown					GDEMR21010093
GDEMR21010093-1	3		_GFIYKPELK_		TRUE	_GFIYKPELK_	GFIYKPELK	23.8163	0.725054	24.08268|23.20055	ENSOART00000022901	TRUE	_GFIYKPELK_	_GFIYKPELK_	365.546	1.51485e-05	1355075	noloss	3	y	1	389.239	14.0526	FALSE		ENSOART00000022901			gene=ENSOARG00000021018	Unknown					GDEMR21010093
GDEMR21010093-1	3		_GFIYKPELK_		TRUE	_GFIYKPELK_	GFIYKPELK	23.8163	0.725054	24.08268|23.20055	ENSOART00000022901	TRUE	_GFIYKPELK_	_GFIYKPELK_	365.546	1.51485e-05	1355075	noloss	4	y	1	486.292	100	FALSE		ENSOART00000022901			gene=ENSOARG00000021018	Unknown					GDEMR21010093
GDEMR21010093-1	3		_GFIYKPELK_		TRUE	_GFIYKPELK_	GFIYKPELK	23.8163	0.725054	24.08268|23.20055	ENSOART00000022901	TRUE	_GFIYKPELK_	_GFIYKPELK_	365.546	1.51485e-05	1355075	noloss	5	y	1	614.387	26.9866	FALSE		ENSOART00000022901			gene=ENSOARG00000021018	Unknown					GDEMR21010093
GDEMR21010093-1	3		_GFIYKPELK_		TRUE	_GFIYKPELK_	GFIYKPELK	23.8163	0.725054	24.08268|23.20055	ENSOART00000022901	TRUE	_GFIYKPELK_	_GFIYKPELK_	365.546	1.51485e-05	1355075	noloss	6	y	1	777.451	16.514	FALSE		ENSOART00000022901			gene=ENSOARG00000021018	Unknown					GDEMR21010093
GDEMR21010093-1	3		_GFIYKPELK_		TRUE	_GFIYKPELK_	GFIYKPELK	23.8163	0.725054	24.08268|23.20055	ENSOART00000022901	TRUE	_GFIYKPELK_	_GFIYKPELK_	365.546	1.51485e-05	1355075	H2O	4	y	1	468.282	11.6867	FALSE		ENSOART00000022901			gene=ENSOARG00000021018	Unknown					GDEMR21010093
GDEMR21010093-1	2		_IVPIGQPSQR_		TRUE	_IVPIGQPSQR_	IVPIGQPSQR	0.528386	0.876614	0.5283865|NaN	ENSOART00000021177	TRUE	_IVPIGQPSQR_	_IVPIGQPSQR_	547.819	0.000108446	787521	noloss	4	y	1	487.262	42.4499	FALSE		ENSOART00000021177			gene=ENSOARG00000019446	Unknown					GDEMR21010093
GDEMR21010093-1	2		_IVPIGQPSQR_		TRUE	_IVPIGQPSQR_	IVPIGQPSQR	0.528386	0.876614	0.5283865|NaN	ENSOART00000021177	TRUE	_IVPIGQPSQR_	_IVPIGQPSQR_	547.819	0.000108446	787521	noloss	6	y	1	672.342	100	FALSE		ENSOART00000021177			gene=ENSOARG00000019446	Unknown					GDEMR21010093
GDEMR21010093-1	2		_IVPIGQPSQR_		TRUE	_IVPIGQPSQR_	IVPIGQPSQR	0.528386	0.876614	0.5283865|NaN	ENSOART00000021177	TRUE	_IVPIGQPSQR_	_IVPIGQPSQR_	547.819	0.000108446	787521	noloss	7	y	1	785.426	24.1547	FALSE		ENSOART00000021177			gene=ENSOARG00000019446	Unknown					GDEMR21010093
GDEMR21010093-1	2		_IVPIGQPSQR_		TRUE	_IVPIGQPSQR_	IVPIGQPSQR	0.528386	0.876614	0.5283865|NaN	ENSOART00000021177	TRUE	_IVPIGQPSQR_	_IVPIGQPSQR_	547.819	0.000108446	787521	noloss	8	y	2	441.743	87.6571	FALSE		ENSOART00000021177			gene=ENSOARG00000019446	Unknown					GDEMR21010093
GDEMR21010093-1	2		_M[+16]FNWM[+16]VTR_		TRUE	_M[Oxidation (M)]FNWM[Oxidation (M)]VTR_	MFNWMVTR	50.1011	0.97884	44.85778|50.10114	ENSOART00000021037	FALSE	_M[+16]FNWM[+16]VTR_	_M[Oxidation (M)]FNWM[Oxidation (M)]VTR_	558.752	0	815373	noloss	3	y	1	375.235	40.2258	FALSE		ENSOART00000021037			gene=ENSOARG00000019316	Unknown					GDEMR21010093
GDEMR21010093-1	2		_M[+16]FNWM[+16]VTR_		TRUE	_M[Oxidation (M)]FNWM[Oxidation (M)]VTR_	MFNWMVTR	50.1011	0.97884	44.85778|50.10114	ENSOART00000021037	FALSE	_M[+16]FNWM[+16]VTR_	_M[Oxidation (M)]FNWM[Oxidation (M)]VTR_	558.752	0	815373	noloss	4	y	1	522.27	39.8134	FALSE		ENSOART00000021037			gene=ENSOARG00000019316	Unknown					GDEMR21010093
GDEMR21010093-1	2		_M[+16]FNWM[+16]VTR_		TRUE	_M[Oxidation (M)]FNWM[Oxidation (M)]VTR_	MFNWMVTR	50.1011	0.97884	44.85778|50.10114	ENSOART00000021037	FALSE	_M[+16]FNWM[+16]VTR_	_M[Oxidation (M)]FNWM[Oxidation (M)]VTR_	558.752	0	815373	noloss	5	y	1	708.35	100	FALSE		ENSOART00000021037			gene=ENSOARG00000019316	Unknown					GDEMR21010093
GDEMR21010093-1	2		_M[+16]FNWM[+16]VTR_		TRUE	_M[Oxidation (M)]FNWM[Oxidation (M)]VTR_	MFNWMVTR	50.1011	0.97884	44.85778|50.10114	ENSOART00000021037	FALSE	_M[+16]FNWM[+16]VTR_	_M[Oxidation (M)]FNWM[Oxidation (M)]VTR_	558.752	0	815373	noloss	6	y	1	822.393	12.088	TRUE		ENSOART00000021037			gene=ENSOARG00000019316	Unknown					GDEMR21010093
GDEMR21010093-1	2		_M[+16]FNWM[+16]VTR_		TRUE	_M[Oxidation (M)]FNWM[Oxidation (M)]VTR_	MFNWMVTR	50.1011	0.97884	44.85778|50.10114	ENSOART00000021037	FALSE	_M[+16]FNWM[+16]VTR_	_M[Oxidation (M)]FNWM[Oxidation (M)]VTR_	558.752	0	815373	noloss	7	y	1	969.461	13.3586	FALSE		ENSOART00000021037			gene=ENSOARG00000019316	Unknown					GDEMR21010093
GDEMR21010093-1	2		_M[+16]FNWM[+16]VTR_		TRUE	_M[Oxidation (M)]FNWM[Oxidation (M)]VTR_	MFNWMVTR	50.1011	0.97884	44.85778|50.10114	ENSOART00000021037	FALSE	_M[+16]FNWM[+16]VTR_	_M[Oxidation (M)]FNWM[Oxidation (M)]VTR_	558.752	0	815373	H2O	5	y	1	690.339	18.84	FALSE		ENSOART00000021037			gene=ENSOARG00000019316	Unknown					GDEMR21010093
GDEMR21010093-1	2		_M[+16]FNWM[+16]VTR_		TRUE	_M[Oxidation (M)]FNWM[Oxidation (M)]VTR_	MFNWMVTR	50.1011	0.97884	44.85778|50.10114	ENSOART00000021037	FALSE	_M[+16]FNWM[+16]VTR_	_M[Oxidation (M)]FNWM[Oxidation (M)]VTR_	558.752	0	815373	NH3	3	y	1	358.208	17.3413	FALSE		ENSOART00000021037			gene=ENSOARG00000019316	Unknown					GDEMR21010093
GDEMR21010093-1	2		_M[+16]FNWM[+16]VTR_		TRUE	_M[Oxidation (M)]FNWM[Oxidation (M)]VTR_	MFNWMVTR	50.1011	0.97884	44.85778|50.10114	ENSOART00000021037	FALSE	_M[+16]FNWM[+16]VTR_	_M[Oxidation (M)]FNWM[Oxidation (M)]VTR_	558.752	0	815373	NH3	5	y	2	346.165	11.469	TRUE		ENSOART00000021037			gene=ENSOARG00000019316	Unknown					GDEMR21010093
GDEMR21010093-1	2		_MFNWM[+16]VTR_		TRUE	_MFNWM[Oxidation (M)]VTR_	MFNWMVTR	45.841	0.929248	45.75434|46.43548	ENSOART00000021037	FALSE	_MFNWM[+16]VTR_	_MFNWM[Oxidation (M)]VTR_	550.754	0	3028607	noloss	3	b	1	393.159	8.41003	FALSE		ENSOART00000021037			gene=ENSOARG00000019316	Unknown					GDEMR21010093
GDEMR21010093-1	2		_MFNWM[+16]VTR_		TRUE	_MFNWM[Oxidation (M)]VTR_	MFNWMVTR	45.841	0.929248	45.75434|46.43548	ENSOART00000021037	FALSE	_MFNWM[+16]VTR_	_MFNWM[Oxidation (M)]VTR_	550.754	0	3028607	noloss	3	y	1	375.235	17.2858	FALSE		ENSOART00000021037			gene=ENSOARG00000019316	Unknown					GDEMR21010093
GDEMR21010093-1	2		_MFNWM[+16]VTR_		TRUE	_MFNWM[Oxidation (M)]VTR_	MFNWMVTR	45.841	0.929248	45.75434|46.43548	ENSOART00000021037	FALSE	_MFNWM[+16]VTR_	_MFNWM[Oxidation (M)]VTR_	550.754	0	3028607	noloss	4	y	1	522.27	15.9619	FALSE		ENSOART00000021037			gene=ENSOARG00000019316	Unknown					GDEMR21010093
GDEMR21010093-1	2		_MFNWM[+16]VTR_		TRUE	_MFNWM[Oxidation (M)]VTR_	MFNWMVTR	45.841	0.929248	45.75434|46.43548	ENSOART00000021037	FALSE	_MFNWM[+16]VTR_	_MFNWM[Oxidation (M)]VTR_	550.754	0	3028607	noloss	5	y	1	708.35	29.8034	FALSE		ENSOART00000021037			gene=ENSOARG00000019316	Unknown					GDEMR21010093
GDEMR21010093-1	2		_MFNWM[+16]VTR_		TRUE	_MFNWM[Oxidation (M)]VTR_	MFNWMVTR	45.841	0.929248	45.75434|46.43548	ENSOART00000021037	FALSE	_MFNWM[+16]VTR_	_MFNWM[Oxidation (M)]VTR_	550.754	0	3028607	noloss	6	y	1	822.393	100	FALSE		ENSOART00000021037			gene=ENSOARG00000019316	Unknown					GDEMR21010093
GDEMR21010093-1	2		_MFNWM[+16]VTR_		TRUE	_MFNWM[Oxidation (M)]VTR_	MFNWMVTR	45.841	0.929248	45.75434|46.43548	ENSOART00000021037	FALSE	_MFNWM[+16]VTR_	_MFNWM[Oxidation (M)]VTR_	550.754	0	3028607	noloss	7	y	1	969.461	19.9395	FALSE		ENSOART00000021037			gene=ENSOARG00000019316	Unknown					GDEMR21010093
GDEMR21010093-1	2		_MFNWM[+16]VTR_		TRUE	_MFNWM[Oxidation (M)]VTR_	MFNWMVTR	45.841	0.929248	45.75434|46.43548	ENSOART00000021037	FALSE	_MFNWM[+16]VTR_	_MFNWM[Oxidation (M)]VTR_	550.754	0	3028607	NH3	6	y	1	805.366	6.81197	TRUE		ENSOART00000021037			gene=ENSOARG00000019316	Unknown					GDEMR21010093
GDEMR21010093-1	2		_MFNWM[+16]VTR_		TRUE	_MFNWM[Oxidation (M)]VTR_	MFNWMVTR	45.841	0.929248	45.75434|46.43548	ENSOART00000021037	FALSE	_MFNWM[+16]VTR_	_MFNWM[Oxidation (M)]VTR_	550.754	0	3028607	NH3	7	y	1	952.435	5.67054	TRUE		ENSOART00000021037			gene=ENSOARG00000019316	Unknown					GDEMR21010093
GDEMR21010093-1	3		_DGKYDLDFK_		TRUE	_DGKYDLDFK_	DGKYDLDFK	19.6326	0.699434	19.81761|19.58932	ENSOART00000005711	TRUE	_DGKYDLDFK_	_DGKYDLDFK_	367.513	0	2227229	noloss	3	y	1	409.208	31.1573	FALSE		ENSOART00000005711			gene=ENSOARG00000005238	Unknown					GDEMR21010093
GDEMR21010093-1	3		_DGKYDLDFK_		TRUE	_DGKYDLDFK_	DGKYDLDFK	19.6326	0.699434	19.81761|19.58932	ENSOART00000005711	TRUE	_DGKYDLDFK_	_DGKYDLDFK_	367.513	0	2227229	noloss	4	b	1	464.214	30.0001	FALSE		ENSOART00000005711			gene=ENSOARG00000005238	Unknown					GDEMR21010093
GDEMR21010093-1	3		_DGKYDLDFK_		TRUE	_DGKYDLDFK_	DGKYDLDFK	19.6326	0.699434	19.81761|19.58932	ENSOART00000005711	TRUE	_DGKYDLDFK_	_DGKYDLDFK_	367.513	0	2227229	noloss	4	y	1	522.292	12.6708	FALSE		ENSOART00000005711			gene=ENSOARG00000005238	Unknown					GDEMR21010093
GDEMR21010093-1	3		_DGKYDLDFK_		TRUE	_DGKYDLDFK_	DGKYDLDFK	19.6326	0.699434	19.81761|19.58932	ENSOART00000005711	TRUE	_DGKYDLDFK_	_DGKYDLDFK_	367.513	0	2227229	noloss	5	b	1	579.241	30.5789	FALSE		ENSOART00000005711			gene=ENSOARG00000005238	Unknown					GDEMR21010093
GDEMR21010093-1	3		_DGKYDLDFK_		TRUE	_DGKYDLDFK_	DGKYDLDFK	19.6326	0.699434	19.81761|19.58932	ENSOART00000005711	TRUE	_DGKYDLDFK_	_DGKYDLDFK_	367.513	0	2227229	noloss	5	y	1	637.319	8.43331	TRUE		ENSOART00000005711			gene=ENSOARG00000005238	Unknown					GDEMR21010093
GDEMR21010093-1	3		_DGKYDLDFK_		TRUE	_DGKYDLDFK_	DGKYDLDFK	19.6326	0.699434	19.81761|19.58932	ENSOART00000005711	TRUE	_DGKYDLDFK_	_DGKYDLDFK_	367.513	0	2227229	noloss	6	y	1	800.382	16.4562	FALSE		ENSOART00000005711			gene=ENSOARG00000005238	Unknown					GDEMR21010093
GDEMR21010093-1	3		_DGKYDLDFK_		TRUE	_DGKYDLDFK_	DGKYDLDFK	19.6326	0.699434	19.81761|19.58932	ENSOART00000005711	TRUE	_DGKYDLDFK_	_DGKYDLDFK_	367.513	0	2227229	H2O	4	b	1	446.203	8.76686	FALSE		ENSOART00000005711			gene=ENSOARG00000005238	Unknown					GDEMR21010093
GDEMR21010093-1	3		_DGKYDLDFK_		TRUE	_DGKYDLDFK_	DGKYDLDFK	19.6326	0.699434	19.81761|19.58932	ENSOART00000005711	TRUE	_DGKYDLDFK_	_DGKYDLDFK_	367.513	0	2227229	H2O	5	b	1	561.23	6.35419	TRUE		ENSOART00000005711			gene=ENSOARG00000005238	Unknown					GDEMR21010093
GDEMR21010093-1	2		_GADLSKPPC[+57]R_		TRUE	_GADLSKPPC[Carbamidomethyl (C)]R_	GADLSKPPCR	-29.5886	0.858922	-29.58859|NaN	ENSOART00000006403	FALSE	_GADLSKPPC[+57]R_	_GADLSKPPC[Carbamidomethyl (C)]R_	550.779	0	261737	noloss	3	y	1	432.202	6.7863	FALSE		ENSOART00000006403			gene=ENSOARG00000005882	Unknown					GDEMR21010093
GDEMR21010093-1	2		_GADLSKPPC[+57]R_		TRUE	_GADLSKPPC[Carbamidomethyl (C)]R_	GADLSKPPCR	-29.5886	0.858922	-29.58859|NaN	ENSOART00000006403	FALSE	_GADLSKPPC[+57]R_	_GADLSKPPC[Carbamidomethyl (C)]R_	550.779	0	261737	noloss	4	b	1	357.177	6.15947	FALSE		ENSOART00000006403			gene=ENSOARG00000005882	Unknown					GDEMR21010093
GDEMR21010093-1	2		_GADLSKPPC[+57]R_		TRUE	_GADLSKPPC[Carbamidomethyl (C)]R_	GADLSKPPCR	-29.5886	0.858922	-29.58859|NaN	ENSOART00000006403	FALSE	_GADLSKPPC[+57]R_	_GADLSKPPC[Carbamidomethyl (C)]R_	550.779	0	261737	noloss	4	y	1	529.255	100	FALSE		ENSOART00000006403			gene=ENSOARG00000005882	Unknown					GDEMR21010093
GDEMR21010093-1	2		_GADLSKPPC[+57]R_		TRUE	_GADLSKPPC[Carbamidomethyl (C)]R_	GADLSKPPCR	-29.5886	0.858922	-29.58859|NaN	ENSOART00000006403	FALSE	_GADLSKPPC[+57]R_	_GADLSKPPC[Carbamidomethyl (C)]R_	550.779	0	261737	noloss	5	y	1	657.35	15.3026	FALSE		ENSOART00000006403			gene=ENSOARG00000005882	Unknown					GDEMR21010093
GDEMR21010093-1	2		_GADLSKPPC[+57]R_		TRUE	_GADLSKPPC[Carbamidomethyl (C)]R_	GADLSKPPCR	-29.5886	0.858922	-29.58859|NaN	ENSOART00000006403	FALSE	_GADLSKPPC[+57]R_	_GADLSKPPC[Carbamidomethyl (C)]R_	550.779	0	261737	noloss	6	y	1	744.382	39.8669	FALSE		ENSOART00000006403			gene=ENSOARG00000005882	Unknown					GDEMR21010093
GDEMR21010093-1	2		_GADLSKPPC[+57]R_		TRUE	_GADLSKPPC[Carbamidomethyl (C)]R_	GADLSKPPCR	-29.5886	0.858922	-29.58859|NaN	ENSOART00000006403	FALSE	_GADLSKPPC[+57]R_	_GADLSKPPC[Carbamidomethyl (C)]R_	550.779	0	261737	noloss	7	y	2	429.237	12.4346	FALSE		ENSOART00000006403			gene=ENSOARG00000005882	Unknown					GDEMR21010093
GDEMR21010093-1	2		_GADLSKPPC[+57]R_		TRUE	_GADLSKPPC[Carbamidomethyl (C)]R_	GADLSKPPCR	-29.5886	0.858922	-29.58859|NaN	ENSOART00000006403	FALSE	_GADLSKPPC[+57]R_	_GADLSKPPC[Carbamidomethyl (C)]R_	550.779	0	261737	noloss	8	y	2	486.75	5.67291	TRUE		ENSOART00000006403			gene=ENSOARG00000005882	Unknown					GDEMR21010093
GDEMR21010093-1	3		_GADLSKPPC[+57]R_		TRUE	_GADLSKPPC[Carbamidomethyl (C)]R_	GADLSKPPCR	-29.5886	0.705308	-29.58859|NaN	ENSOART00000006403	FALSE	_GADLSKPPC[+57]R_	_GADLSKPPC[Carbamidomethyl (C)]R_	367.522	0.002043	297900	noloss	4	y	1	529.255	100	FALSE		ENSOART00000006403			gene=ENSOARG00000005882	Unknown					GDEMR21010093
GDEMR21010093-1	3		_GADLSKPPC[+57]R_		TRUE	_GADLSKPPC[Carbamidomethyl (C)]R_	GADLSKPPCR	-29.5886	0.705308	-29.58859|NaN	ENSOART00000006403	FALSE	_GADLSKPPC[+57]R_	_GADLSKPPC[Carbamidomethyl (C)]R_	367.522	0.002043	297900	noloss	6	y	1	744.382	12.7046	FALSE		ENSOART00000006403			gene=ENSOARG00000005882	Unknown					GDEMR21010093
GDEMR21010093-1	3		_GADLSKPPC[+57]R_		TRUE	_GADLSKPPC[Carbamidomethyl (C)]R_	GADLSKPPCR	-29.5886	0.705308	-29.58859|NaN	ENSOART00000006403	FALSE	_GADLSKPPC[+57]R_	_GADLSKPPC[Carbamidomethyl (C)]R_	367.522	0.002043	297900	noloss	7	b	2	335.182	8.9619	FALSE		ENSOART00000006403			gene=ENSOARG00000005882	Unknown					GDEMR21010093
GDEMR21010093-1	3		_GADLSKPPC[+57]R_		TRUE	_GADLSKPPC[Carbamidomethyl (C)]R_	GADLSKPPCR	-29.5886	0.705308	-29.58859|NaN	ENSOART00000006403	FALSE	_GADLSKPPC[+57]R_	_GADLSKPPC[Carbamidomethyl (C)]R_	367.522	0.002043	297900	NH3	4	y	1	512.229	9.12618	FALSE		ENSOART00000006403			gene=ENSOARG00000005882	Unknown					GDEMR21010093
GDEMR21010093-1	2		_EHSSLAFWK_		TRUE	_EHSSLAFWK_	EHSSLAFWK	32.3178	0.870985	32.31781|NaN	ENSOART00000017044	FALSE	_EHSSLAFWK_	_EHSSLAFWK_	552.777	1.51485e-05	1810630	noloss	3	b	1	354.141	15.4765	TRUE		ENSOART00000017044			gene=ENSOARG00000015661	Unknown					GDEMR21010093
GDEMR21010093-1	2		_EHSSLAFWK_		TRUE	_EHSSLAFWK_	EHSSLAFWK	32.3178	0.870985	32.31781|NaN	ENSOART00000017044	FALSE	_EHSSLAFWK_	_EHSSLAFWK_	552.777	1.51485e-05	1810630	noloss	3	y	1	480.261	18.3825	TRUE		ENSOART00000017044			gene=ENSOARG00000015661	Unknown					GDEMR21010093
GDEMR21010093-1	2		_EHSSLAFWK_		TRUE	_EHSSLAFWK_	EHSSLAFWK	32.3178	0.870985	32.31781|NaN	ENSOART00000017044	FALSE	_EHSSLAFWK_	_EHSSLAFWK_	552.777	1.51485e-05	1810630	noloss	4	b	1	441.173	6.84979	TRUE		ENSOART00000017044			gene=ENSOARG00000015661	Unknown					GDEMR21010093
GDEMR21010093-1	2		_EHSSLAFWK_		TRUE	_EHSSLAFWK_	EHSSLAFWK	32.3178	0.870985	32.31781|NaN	ENSOART00000017044	FALSE	_EHSSLAFWK_	_EHSSLAFWK_	552.777	1.51485e-05	1810630	noloss	4	y	1	551.298	52.9375	FALSE		ENSOART00000017044			gene=ENSOARG00000015661	Unknown					GDEMR21010093
GDEMR21010093-1	2		_EHSSLAFWK_		TRUE	_EHSSLAFWK_	EHSSLAFWK	32.3178	0.870985	32.31781|NaN	ENSOART00000017044	FALSE	_EHSSLAFWK_	_EHSSLAFWK_	552.777	1.51485e-05	1810630	noloss	5	b	1	554.257	7.35068	TRUE		ENSOART00000017044			gene=ENSOARG00000015661	Unknown					GDEMR21010093
GDEMR21010093-1	2		_EHSSLAFWK_		TRUE	_EHSSLAFWK_	EHSSLAFWK	32.3178	0.870985	32.31781|NaN	ENSOART00000017044	FALSE	_EHSSLAFWK_	_EHSSLAFWK_	552.777	1.51485e-05	1810630	noloss	6	b	1	625.294	21.4476	FALSE		ENSOART00000017044			gene=ENSOARG00000015661	Unknown					GDEMR21010093
GDEMR21010093-1	2		_EHSSLAFWK_		TRUE	_EHSSLAFWK_	EHSSLAFWK	32.3178	0.870985	32.31781|NaN	ENSOART00000017044	FALSE	_EHSSLAFWK_	_EHSSLAFWK_	552.777	1.51485e-05	1810630	noloss	6	y	1	751.414	14.49	TRUE		ENSOART00000017044			gene=ENSOARG00000015661	Unknown					GDEMR21010093
GDEMR21010093-1	2		_EHSSLAFWK_		TRUE	_EHSSLAFWK_	EHSSLAFWK	32.3178	0.870985	32.31781|NaN	ENSOART00000017044	FALSE	_EHSSLAFWK_	_EHSSLAFWK_	552.777	1.51485e-05	1810630	noloss	7	b	1	772.362	15.4947	TRUE		ENSOART00000017044			gene=ENSOARG00000015661	Unknown					GDEMR21010093
GDEMR21010093-1	2		_EHSSLAFWK_		TRUE	_EHSSLAFWK_	EHSSLAFWK	32.3178	0.870985	32.31781|NaN	ENSOART00000017044	FALSE	_EHSSLAFWK_	_EHSSLAFWK_	552.777	1.51485e-05	1810630	noloss	7	y	1	838.446	93.3079	FALSE		ENSOART00000017044			gene=ENSOARG00000015661	Unknown					GDEMR21010093
GDEMR21010093-1	2		_EHSSLAFWK_		TRUE	_EHSSLAFWK_	EHSSLAFWK	32.3178	0.870985	32.31781|NaN	ENSOART00000017044	FALSE	_EHSSLAFWK_	_EHSSLAFWK_	552.777	1.51485e-05	1810630	noloss	8	y	2	488.256	39.0132	FALSE		ENSOART00000017044			gene=ENSOARG00000015661	Unknown					GDEMR21010093
GDEMR21010093-1	2		_EHSSLAFWK_		TRUE	_EHSSLAFWK_	EHSSLAFWK	32.3178	0.870985	32.31781|NaN	ENSOART00000017044	FALSE	_EHSSLAFWK_	_EHSSLAFWK_	552.777	1.51485e-05	1810630	H2O	3	b	1	336.13	27.0514	FALSE		ENSOART00000017044			gene=ENSOARG00000015661	Unknown					GDEMR21010093
GDEMR21010093-1	2		_EHSSLAFWK_		TRUE	_EHSSLAFWK_	EHSSLAFWK	32.3178	0.870985	32.31781|NaN	ENSOART00000017044	FALSE	_EHSSLAFWK_	_EHSSLAFWK_	552.777	1.51485e-05	1810630	H2O	4	b	1	423.162	33.1248	FALSE		ENSOART00000017044			gene=ENSOARG00000015661	Unknown					GDEMR21010093
GDEMR21010093-1	2		_EHSSLAFWK_		TRUE	_EHSSLAFWK_	EHSSLAFWK	32.3178	0.870985	32.31781|NaN	ENSOART00000017044	FALSE	_EHSSLAFWK_	_EHSSLAFWK_	552.777	1.51485e-05	1810630	H2O	5	b	1	536.246	13.3718	TRUE		ENSOART00000017044			gene=ENSOARG00000015661	Unknown					GDEMR21010093
GDEMR21010093-1	2		_EHSSLAFWK_		TRUE	_EHSSLAFWK_	EHSSLAFWK	32.3178	0.870985	32.31781|NaN	ENSOART00000017044	FALSE	_EHSSLAFWK_	_EHSSLAFWK_	552.777	1.51485e-05	1810630	H2O	6	b	1	607.283	20.1593	TRUE		ENSOART00000017044			gene=ENSOARG00000015661	Unknown					GDEMR21010093
GDEMR21010093-1	2		_EHSSLAFWK_		TRUE	_EHSSLAFWK_	EHSSLAFWK	32.3178	0.870985	32.31781|NaN	ENSOART00000017044	FALSE	_EHSSLAFWK_	_EHSSLAFWK_	552.777	1.51485e-05	1810630	H2O	7	b	1	754.352	14.5542	TRUE		ENSOART00000017044			gene=ENSOARG00000015661	Unknown					GDEMR21010093
GDEMR21010093-1	3		_EHSSLAFWK_		TRUE	_EHSSLAFWK_	EHSSLAFWK	32.3178	0.713856	32.31781|NaN	ENSOART00000017044	FALSE	_EHSSLAFWK_	_EHSSLAFWK_	368.854	0.000170902	2170974	noloss	3	b	1	354.141	22.8382	TRUE		ENSOART00000017044			gene=ENSOARG00000015661	Unknown					GDEMR21010093
GDEMR21010093-1	3		_EHSSLAFWK_		TRUE	_EHSSLAFWK_	EHSSLAFWK	32.3178	0.713856	32.31781|NaN	ENSOART00000017044	FALSE	_EHSSLAFWK_	_EHSSLAFWK_	368.854	0.000170902	2170974	noloss	3	y	1	480.261	60.222	FALSE		ENSOART00000017044			gene=ENSOARG00000015661	Unknown					GDEMR21010093
GDEMR21010093-1	3		_EHSSLAFWK_		TRUE	_EHSSLAFWK_	EHSSLAFWK	32.3178	0.713856	32.31781|NaN	ENSOART00000017044	FALSE	_EHSSLAFWK_	_EHSSLAFWK_	368.854	0.000170902	2170974	noloss	4	b	1	441.173	34.3676	FALSE		ENSOART00000017044			gene=ENSOARG00000015661	Unknown					GDEMR21010093
GDEMR21010093-1	3		_EHSSLAFWK_		TRUE	_EHSSLAFWK_	EHSSLAFWK	32.3178	0.713856	32.31781|NaN	ENSOART00000017044	FALSE	_EHSSLAFWK_	_EHSSLAFWK_	368.854	0.000170902	2170974	noloss	4	y	1	551.298	47.2694	FALSE		ENSOART00000017044			gene=ENSOARG00000015661	Unknown					GDEMR21010093
GDEMR21010093-1	3		_EHSSLAFWK_		TRUE	_EHSSLAFWK_	EHSSLAFWK	32.3178	0.713856	32.31781|NaN	ENSOART00000017044	FALSE	_EHSSLAFWK_	_EHSSLAFWK_	368.854	0.000170902	2170974	noloss	5	b	1	554.257	23.2077	FALSE		ENSOART00000017044			gene=ENSOARG00000015661	Unknown					GDEMR21010093
GDEMR21010093-1	3		_EHSSLAFWK_		TRUE	_EHSSLAFWK_	EHSSLAFWK	32.3178	0.713856	32.31781|NaN	ENSOART00000017044	FALSE	_EHSSLAFWK_	_EHSSLAFWK_	368.854	0.000170902	2170974	noloss	6	b	1	625.294	6.42042	TRUE		ENSOART00000017044			gene=ENSOARG00000015661	Unknown					GDEMR21010093
GDEMR21010093-1	3		_EHSSLAFWK_		TRUE	_EHSSLAFWK_	EHSSLAFWK	32.3178	0.713856	32.31781|NaN	ENSOART00000017044	FALSE	_EHSSLAFWK_	_EHSSLAFWK_	368.854	0.000170902	2170974	H2O	3	b	1	336.13	37.824	FALSE		ENSOART00000017044			gene=ENSOARG00000015661	Unknown					GDEMR21010093
GDEMR21010093-1	3		_EHSSLAFWK_		TRUE	_EHSSLAFWK_	EHSSLAFWK	32.3178	0.713856	32.31781|NaN	ENSOART00000017044	FALSE	_EHSSLAFWK_	_EHSSLAFWK_	368.854	0.000170902	2170974	H2O	4	b	1	423.162	66.4984	FALSE		ENSOART00000017044			gene=ENSOARG00000015661	Unknown					GDEMR21010093
GDEMR21010093-1	3		_EHSSLAFWK_		TRUE	_EHSSLAFWK_	EHSSLAFWK	32.3178	0.713856	32.31781|NaN	ENSOART00000017044	FALSE	_EHSSLAFWK_	_EHSSLAFWK_	368.854	0.000170902	2170974	H2O	5	b	1	536.246	21.2399	TRUE		ENSOART00000017044			gene=ENSOARG00000015661	Unknown					GDEMR21010093
GDEMR21010093-1	2		_ASSAALSC[+57]SPR_		TRUE	_ASSAALSC[Carbamidomethyl (C)]SPR_	ASSAALSCSPR	-24.6363	0.856142	-24.63628|NaN	ENSOART00000018234	TRUE	_ASSAALSC[+57]SPR_	_ASSAALSC[Carbamidomethyl (C)]SPR_	553.767	3.30236e-05	261708	noloss	4	y	1	519.234	54.7095	FALSE		ENSOART00000018234			gene=ENSOARG00000016737	Unknown					GDEMR21010093
GDEMR21010093-1	2		_ASSAALSC[+57]SPR_		TRUE	_ASSAALSC[Carbamidomethyl (C)]SPR_	ASSAALSCSPR	-24.6363	0.856142	-24.63628|NaN	ENSOART00000018234	TRUE	_ASSAALSC[+57]SPR_	_ASSAALSC[Carbamidomethyl (C)]SPR_	553.767	3.30236e-05	261708	noloss	5	y	1	606.266	100	FALSE		ENSOART00000018234			gene=ENSOARG00000016737	Unknown					GDEMR21010093
GDEMR21010093-1	2		_ASSAALSC[+57]SPR_		TRUE	_ASSAALSC[Carbamidomethyl (C)]SPR_	ASSAALSCSPR	-24.6363	0.856142	-24.63628|NaN	ENSOART00000018234	TRUE	_ASSAALSC[+57]SPR_	_ASSAALSC[Carbamidomethyl (C)]SPR_	553.767	3.30236e-05	261708	noloss	6	y	1	719.35	69.8115	FALSE		ENSOART00000018234			gene=ENSOARG00000016737	Unknown					GDEMR21010093
GDEMR21010093-1	2		_ASSAALSC[+57]SPR_		TRUE	_ASSAALSC[Carbamidomethyl (C)]SPR_	ASSAALSCSPR	-24.6363	0.856142	-24.63628|NaN	ENSOART00000018234	TRUE	_ASSAALSC[+57]SPR_	_ASSAALSC[Carbamidomethyl (C)]SPR_	553.767	3.30236e-05	261708	noloss	7	y	1	790.388	63.6305	FALSE		ENSOART00000018234			gene=ENSOARG00000016737	Unknown					GDEMR21010093
GDEMR21010093-1	2		_ASSAALSC[+57]SPR_		TRUE	_ASSAALSC[Carbamidomethyl (C)]SPR_	ASSAALSCSPR	-24.6363	0.856142	-24.63628|NaN	ENSOART00000018234	TRUE	_ASSAALSC[+57]SPR_	_ASSAALSC[Carbamidomethyl (C)]SPR_	553.767	3.30236e-05	261708	noloss	8	y	1	861.425	16.5025	FALSE		ENSOART00000018234			gene=ENSOARG00000016737	Unknown					GDEMR21010093
GDEMR21010093-1	2		_ASSAALSC[+57]SPR_		TRUE	_ASSAALSC[Carbamidomethyl (C)]SPR_	ASSAALSCSPR	-24.6363	0.856142	-24.63628|NaN	ENSOART00000018234	TRUE	_ASSAALSC[+57]SPR_	_ASSAALSC[Carbamidomethyl (C)]SPR_	553.767	3.30236e-05	261708	H2O	4	y	1	501.224	16.1335	TRUE		ENSOART00000018234			gene=ENSOARG00000016737	Unknown					GDEMR21010093
GDEMR21010093-1	2		_ASSAALSC[+57]SPR_		TRUE	_ASSAALSC[Carbamidomethyl (C)]SPR_	ASSAALSCSPR	-24.6363	0.856142	-24.63628|NaN	ENSOART00000018234	TRUE	_ASSAALSC[+57]SPR_	_ASSAALSC[Carbamidomethyl (C)]SPR_	553.767	3.30236e-05	261708	NH3	4	y	1	502.208	13.7458	TRUE		ENSOART00000018234			gene=ENSOARG00000016737	Unknown					GDEMR21010093
GDEMR21010093-1	2		_ASSAALSC[+57]SPR_		TRUE	_ASSAALSC[Carbamidomethyl (C)]SPR_	ASSAALSCSPR	-24.6363	0.856142	-24.63628|NaN	ENSOART00000018234	TRUE	_ASSAALSC[+57]SPR_	_ASSAALSC[Carbamidomethyl (C)]SPR_	553.767	3.30236e-05	261708	NH3	7	y	2	387.184	15.8578	TRUE		ENSOART00000018234			gene=ENSOARG00000016737	Unknown					GDEMR21010093
GDEMR21010093-1	2		_ASSAALSC[+57]SPR_		TRUE	_ASSAALSC[Carbamidomethyl (C)]SPR_	ASSAALSCSPR	-24.6363	0.856142	-24.63628|NaN	ENSOART00000018234	TRUE	_ASSAALSC[+57]SPR_	_ASSAALSC[Carbamidomethyl (C)]SPR_	553.767	3.30236e-05	261708	H2O	8	y	2	422.211	26.3561	FALSE		ENSOART00000018234			gene=ENSOARG00000016737	Unknown					GDEMR21010093
GDEMR21010093-1	1		_VEAMGLSSEAK_		TRUE	_VEAMGLSSEAK_	VEAMGLSSEAK	0.644163	1.20458	0.7997347|0.5234593	ENSOART00000018808	TRUE	_VEAMGLSSEAK_	_VEAMGLSSEAK_	1121.55	5.18888e-05	404106	noloss	3	b	1	300.155	26.5823	TRUE		ENSOART00000018808			gene=ENSOARG00000017195	Unknown					GDEMR21010093
GDEMR21010093-1	1		_VEAMGLSSEAK_		TRUE	_VEAMGLSSEAK_	VEAMGLSSEAK	0.644163	1.20458	0.7997347|0.5234593	ENSOART00000018808	TRUE	_VEAMGLSSEAK_	_VEAMGLSSEAK_	1121.55	5.18888e-05	404106	noloss	3	y	1	347.193	7.13276	TRUE		ENSOART00000018808			gene=ENSOARG00000017195	Unknown					GDEMR21010093
GDEMR21010093-1	1		_VEAMGLSSEAK_		TRUE	_VEAMGLSSEAK_	VEAMGLSSEAK	0.644163	1.20458	0.7997347|0.5234593	ENSOART00000018808	TRUE	_VEAMGLSSEAK_	_VEAMGLSSEAK_	1121.55	5.18888e-05	404106	noloss	4	y	1	434.225	33.5387	FALSE		ENSOART00000018808			gene=ENSOARG00000017195	Unknown					GDEMR21010093
GDEMR21010093-1	1		_VEAMGLSSEAK_		TRUE	_VEAMGLSSEAK_	VEAMGLSSEAK	0.644163	1.20458	0.7997347|0.5234593	ENSOART00000018808	TRUE	_VEAMGLSSEAK_	_VEAMGLSSEAK_	1121.55	5.18888e-05	404106	noloss	5	b	1	488.217	15.1484	TRUE		ENSOART00000018808			gene=ENSOARG00000017195	Unknown					GDEMR21010093
GDEMR21010093-1	1		_VEAMGLSSEAK_		TRUE	_VEAMGLSSEAK_	VEAMGLSSEAK	0.644163	1.20458	0.7997347|0.5234593	ENSOART00000018808	TRUE	_VEAMGLSSEAK_	_VEAMGLSSEAK_	1121.55	5.18888e-05	404106	noloss	5	y	1	521.257	100	FALSE		ENSOART00000018808			gene=ENSOARG00000017195	Unknown					GDEMR21010093
GDEMR21010093-1	1		_VEAMGLSSEAK_		TRUE	_VEAMGLSSEAK_	VEAMGLSSEAK	0.644163	1.20458	0.7997347|0.5234593	ENSOART00000018808	TRUE	_VEAMGLSSEAK_	_VEAMGLSSEAK_	1121.55	5.18888e-05	404106	noloss	6	b	1	601.301	20.6108	TRUE		ENSOART00000018808			gene=ENSOARG00000017195	Unknown					GDEMR21010093
GDEMR21010093-1	1		_VEAMGLSSEAK_		TRUE	_VEAMGLSSEAK_	VEAMGLSSEAK	0.644163	1.20458	0.7997347|0.5234593	ENSOART00000018808	TRUE	_VEAMGLSSEAK_	_VEAMGLSSEAK_	1121.55	5.18888e-05	404106	noloss	6	y	1	634.341	20.9349	TRUE		ENSOART00000018808			gene=ENSOARG00000017195	Unknown					GDEMR21010093
GDEMR21010093-1	1		_VEAMGLSSEAK_		TRUE	_VEAMGLSSEAK_	VEAMGLSSEAK	0.644163	1.20458	0.7997347|0.5234593	ENSOART00000018808	TRUE	_VEAMGLSSEAK_	_VEAMGLSSEAK_	1121.55	5.18888e-05	404106	noloss	7	y	1	691.362	67.6201	FALSE		ENSOART00000018808			gene=ENSOARG00000017195	Unknown					GDEMR21010093
GDEMR21010093-1	1		_VEAMGLSSEAK_		TRUE	_VEAMGLSSEAK_	VEAMGLSSEAK	0.644163	1.20458	0.7997347|0.5234593	ENSOART00000018808	TRUE	_VEAMGLSSEAK_	_VEAMGLSSEAK_	1121.55	5.18888e-05	404106	noloss	8	y	1	822.403	33.446	FALSE		ENSOART00000018808			gene=ENSOARG00000017195	Unknown					GDEMR21010093
GDEMR21010093-1	1		_VEAMGLSSEAK_		TRUE	_VEAMGLSSEAK_	VEAMGLSSEAK	0.644163	1.20458	0.7997347|0.5234593	ENSOART00000018808	TRUE	_VEAMGLSSEAK_	_VEAMGLSSEAK_	1121.55	5.18888e-05	404106	noloss	9	b	1	904.408	47.1181	FALSE		ENSOART00000018808			gene=ENSOARG00000017195	Unknown					GDEMR21010093
GDEMR21010093-1	1		_VEAMGLSSEAK_		TRUE	_VEAMGLSSEAK_	VEAMGLSSEAK	0.644163	1.20458	0.7997347|0.5234593	ENSOART00000018808	TRUE	_VEAMGLSSEAK_	_VEAMGLSSEAK_	1121.55	5.18888e-05	404106	noloss	9	y	1	893.44	56.7399	FALSE		ENSOART00000018808			gene=ENSOARG00000017195	Unknown					GDEMR21010093
GDEMR21010093-1	1		_VEAMGLSSEAK_		TRUE	_VEAMGLSSEAK_	VEAMGLSSEAK	0.644163	1.20458	0.7997347|0.5234593	ENSOART00000018808	TRUE	_VEAMGLSSEAK_	_VEAMGLSSEAK_	1121.55	5.18888e-05	404106	noloss	10	b	1	975.445	28.4938	TRUE		ENSOART00000018808			gene=ENSOARG00000017195	Unknown					GDEMR21010093
GDEMR21010093-1	1		_VEAMGLSSEAK_		TRUE	_VEAMGLSSEAK_	VEAMGLSSEAK	0.644163	1.20458	0.7997347|0.5234593	ENSOART00000018808	TRUE	_VEAMGLSSEAK_	_VEAMGLSSEAK_	1121.55	5.18888e-05	404106	H2O	3	y	1	329.182	9.98618	TRUE		ENSOART00000018808			gene=ENSOARG00000017195	Unknown					GDEMR21010093
GDEMR21010093-1	1		_VEAMGLSSEAK_		TRUE	_VEAMGLSSEAK_	VEAMGLSSEAK	0.644163	1.20458	0.7997347|0.5234593	ENSOART00000018808	TRUE	_VEAMGLSSEAK_	_VEAMGLSSEAK_	1121.55	5.18888e-05	404106	H2O	5	y	1	503.246	6.27262	TRUE		ENSOART00000018808			gene=ENSOARG00000017195	Unknown					GDEMR21010093
GDEMR21010093-1	2		_IEAIPSGYFK_		TRUE	_IEAIPSGYFK_	IEAIPSGYFK	43.1459	0.886369	43.14589|42.86927	ENSOART00000001787	TRUE	_IEAIPSGYFK_	_IEAIPSGYFK_	562.803	0	2211998	noloss	3	b	1	314.171	47.1611	FALSE		ENSOART00000001787			gene=ENSOARG00000001660	Unknown					GDEMR21010093
GDEMR21010093-1	2		_IEAIPSGYFK_		TRUE	_IEAIPSGYFK_	IEAIPSGYFK	43.1459	0.886369	43.14589|42.86927	ENSOART00000001787	TRUE	_IEAIPSGYFK_	_IEAIPSGYFK_	562.803	0	2211998	noloss	6	y	1	698.351	100	FALSE		ENSOART00000001787			gene=ENSOARG00000001660	Unknown					GDEMR21010093
GDEMR21010093-1	2		_IEAIPSGYFK_		TRUE	_IEAIPSGYFK_	IEAIPSGYFK	43.1459	0.886369	43.14589|42.86927	ENSOART00000001787	TRUE	_IEAIPSGYFK_	_IEAIPSGYFK_	562.803	0	2211998	noloss	7	y	1	811.435	10.0536	FALSE		ENSOART00000001787			gene=ENSOARG00000001660	Unknown					GDEMR21010093
GDEMR21010093-1	2		_IEAIPSGYFK_		TRUE	_IEAIPSGYFK_	IEAIPSGYFK	43.1459	0.886369	43.14589|42.86927	ENSOART00000001787	TRUE	_IEAIPSGYFK_	_IEAIPSGYFK_	562.803	0	2211998	noloss	8	y	1	882.472	37.9023	FALSE		ENSOART00000001787			gene=ENSOARG00000001660	Unknown					GDEMR21010093
GDEMR21010093-1	2		_IEAIPSGYFK_		TRUE	_IEAIPSGYFK_	IEAIPSGYFK	43.1459	0.886369	43.14589|42.86927	ENSOART00000001787	TRUE	_IEAIPSGYFK_	_IEAIPSGYFK_	562.803	0	2211998	noloss	9	y	1	1011.51	10.9452	FALSE		ENSOART00000001787			gene=ENSOARG00000001660	Unknown					GDEMR21010093
GDEMR21010093-1	2		_IEAIPSGYFK_		TRUE	_IEAIPSGYFK_	IEAIPSGYFK	43.1459	0.886369	43.14589|42.86927	ENSOART00000001787	TRUE	_IEAIPSGYFK_	_IEAIPSGYFK_	562.803	0	2211998	H2O	6	y	1	680.34	5.91685	FALSE		ENSOART00000001787			gene=ENSOARG00000001660	Unknown					GDEMR21010093
GDEMR21010093-1	3		_ITEKPSPPEK_		TRUE	_ITEKPSPPEK_	ITEKPSPPEK	-33.077	0.716767	-32.61519|-34.44209	ENSOART00000018808	TRUE	_ITEKPSPPEK_	_ITEKPSPPEK_	375.877	1.3995e-05	3217164	noloss	3	y	1	373.208	24.0318	FALSE		ENSOART00000018808			gene=ENSOARG00000017195	Unknown					GDEMR21010093
GDEMR21010093-1	3		_ITEKPSPPEK_		TRUE	_ITEKPSPPEK_	ITEKPSPPEK	-33.077	0.716767	-32.61519|-34.44209	ENSOART00000018808	TRUE	_ITEKPSPPEK_	_ITEKPSPPEK_	375.877	1.3995e-05	3217164	noloss	4	y	1	470.261	100	FALSE		ENSOART00000018808			gene=ENSOARG00000017195	Unknown					GDEMR21010093
GDEMR21010093-1	3		_ITEKPSPPEK_		TRUE	_ITEKPSPPEK_	ITEKPSPPEK	-33.077	0.716767	-32.61519|-34.44209	ENSOART00000018808	TRUE	_ITEKPSPPEK_	_ITEKPSPPEK_	375.877	1.3995e-05	3217164	noloss	6	y	1	654.346	54.4543	FALSE		ENSOART00000018808			gene=ENSOARG00000017195	Unknown					GDEMR21010093
GDEMR21010093-1	3		_ITEKPSPPEK_		TRUE	_ITEKPSPPEK_	ITEKPSPPEK	-33.077	0.716767	-32.61519|-34.44209	ENSOART00000018808	TRUE	_ITEKPSPPEK_	_ITEKPSPPEK_	375.877	1.3995e-05	3217164	noloss	9	y	2	506.769	71.9899	FALSE		ENSOART00000018808			gene=ENSOARG00000017195	Unknown					GDEMR21010093
GDEMR21010093-1	2		_KNNPEPWNK_		TRUE	_KNNPEPWNK_	KNNPEPWNK	-23.6686	0.860903	-23.66865|NaN	ENSOART00000006921	FALSE	_KNNPEPWNK_	_KNNPEPWNK_	563.786	0	1315279	noloss	3	y	1	447.235	10.71	TRUE		ENSOART00000006921			gene=ENSOARG00000006367	Unknown					GDEMR21010093
GDEMR21010093-1	2		_KNNPEPWNK_		TRUE	_KNNPEPWNK_	KNNPEPWNK	-23.6686	0.860903	-23.66865|NaN	ENSOART00000006921	FALSE	_KNNPEPWNK_	_KNNPEPWNK_	563.786	0	1315279	noloss	4	y	1	544.288	100	FALSE		ENSOART00000006921			gene=ENSOARG00000006367	Unknown					GDEMR21010093
GDEMR21010093-1	2		_KNNPEPWNK_		TRUE	_KNNPEPWNK_	KNNPEPWNK	-23.6686	0.860903	-23.66865|NaN	ENSOART00000006921	FALSE	_KNNPEPWNK_	_KNNPEPWNK_	563.786	0	1315279	noloss	5	b	1	583.283	26.6629	FALSE		ENSOART00000006921			gene=ENSOARG00000006367	Unknown					GDEMR21010093
GDEMR21010093-1	2		_KNNPEPWNK_		TRUE	_KNNPEPWNK_	KNNPEPWNK	-23.6686	0.860903	-23.66865|NaN	ENSOART00000006921	FALSE	_KNNPEPWNK_	_KNNPEPWNK_	563.786	0	1315279	noloss	5	y	1	673.33	6.16118	TRUE		ENSOART00000006921			gene=ENSOARG00000006367	Unknown					GDEMR21010093
GDEMR21010093-1	2		_KNNPEPWNK_		TRUE	_KNNPEPWNK_	KNNPEPWNK	-23.6686	0.860903	-23.66865|NaN	ENSOART00000006921	FALSE	_KNNPEPWNK_	_KNNPEPWNK_	563.786	0	1315279	noloss	6	y	1	770.383	52.1716	FALSE		ENSOART00000006921			gene=ENSOARG00000006367	Unknown					GDEMR21010093
GDEMR21010093-1	2		_KNNPEPWNK_		TRUE	_KNNPEPWNK_	KNNPEPWNK	-23.6686	0.860903	-23.66865|NaN	ENSOART00000006921	FALSE	_KNNPEPWNK_	_KNNPEPWNK_	563.786	0	1315279	noloss	7	b	1	866.416	16.9108	TRUE		ENSOART00000006921			gene=ENSOARG00000006367	Unknown					GDEMR21010093
GDEMR21010093-1	2		_KNNPEPWNK_		TRUE	_KNNPEPWNK_	KNNPEPWNK	-23.6686	0.860903	-23.66865|NaN	ENSOART00000006921	FALSE	_KNNPEPWNK_	_KNNPEPWNK_	563.786	0	1315279	noloss	7	y	1	884.426	22.5601	FALSE		ENSOART00000006921			gene=ENSOARG00000006367	Unknown					GDEMR21010093
GDEMR21010093-1	2		_KNNPEPWNK_		TRUE	_KNNPEPWNK_	KNNPEPWNK	-23.6686	0.860903	-23.66865|NaN	ENSOART00000006921	FALSE	_KNNPEPWNK_	_KNNPEPWNK_	563.786	0	1315279	noloss	8	b	1	980.458	7.32207	TRUE		ENSOART00000006921			gene=ENSOARG00000006367	Unknown					GDEMR21010093
GDEMR21010093-1	2		_KNNPEPWNK_		TRUE	_KNNPEPWNK_	KNNPEPWNK	-23.6686	0.860903	-23.66865|NaN	ENSOART00000006921	FALSE	_KNNPEPWNK_	_KNNPEPWNK_	563.786	0	1315279	noloss	8	y	1	998.469	32.1427	FALSE		ENSOART00000006921			gene=ENSOARG00000006367	Unknown					GDEMR21010093
GDEMR21010093-1	2		_KNNPEPWNK_		TRUE	_KNNPEPWNK_	KNNPEPWNK	-23.6686	0.860903	-23.66865|NaN	ENSOART00000006921	FALSE	_KNNPEPWNK_	_KNNPEPWNK_	563.786	0	1315279	NH3	4	y	1	527.261	15.1796	TRUE		ENSOART00000006921			gene=ENSOARG00000006367	Unknown					GDEMR21010093
GDEMR21010093-1	2		_KNNPEPWNK_		TRUE	_KNNPEPWNK_	KNNPEPWNK	-23.6686	0.860903	-23.66865|NaN	ENSOART00000006921	FALSE	_KNNPEPWNK_	_KNNPEPWNK_	563.786	0	1315279	NH3	7	b	1	849.389	7.46039	TRUE		ENSOART00000006921			gene=ENSOARG00000006367	Unknown					GDEMR21010093
GDEMR21010093-1	2		_KNNPEPWNK_		TRUE	_KNNPEPWNK_	KNNPEPWNK	-23.6686	0.860903	-23.66865|NaN	ENSOART00000006921	FALSE	_KNNPEPWNK_	_KNNPEPWNK_	563.786	0	1315279	H2O	7	y	1	866.416	16.9108	TRUE		ENSOART00000006921			gene=ENSOARG00000006367	Unknown					GDEMR21010093
GDEMR21010093-1	2		_KNNPEPWNK_		TRUE	_KNNPEPWNK_	KNNPEPWNK	-23.6686	0.860903	-23.66865|NaN	ENSOART00000006921	FALSE	_KNNPEPWNK_	_KNNPEPWNK_	563.786	0	1315279	H2O	8	y	1	980.458	7.32207	TRUE		ENSOART00000006921			gene=ENSOARG00000006367	Unknown					GDEMR21010093
GDEMR21010093-1	2		_KNNPEPWNK_		TRUE	_KNNPEPWNK_	KNNPEPWNK	-23.6686	0.860903	-23.66865|NaN	ENSOART00000006921	FALSE	_KNNPEPWNK_	_KNNPEPWNK_	563.786	0	1315279	noloss	3	b	1	357.188	22.5042	FALSE		ENSOART00000006921			gene=ENSOARG00000006367	Unknown					GDEMR21010093
GDEMR21010093-1	2		_KNNPEPWNK_		TRUE	_KNNPEPWNK_	KNNPEPWNK	-23.6686	0.860903	-23.66865|NaN	ENSOART00000006921	FALSE	_KNNPEPWNK_	_KNNPEPWNK_	563.786	0	1315279	NH3	3	b	1	340.162	19.7266	TRUE		ENSOART00000006921			gene=ENSOARG00000006367	Unknown					GDEMR21010093
GDEMR21010093-1	2		_KNNPEPWNK_		TRUE	_KNNPEPWNK_	KNNPEPWNK	-23.6686	0.860903	-23.66865|NaN	ENSOART00000006921	FALSE	_KNNPEPWNK_	_KNNPEPWNK_	563.786	0	1315279	NH3	5	b	1	566.257	13.8728	TRUE		ENSOART00000006921			gene=ENSOARG00000006367	Unknown					GDEMR21010093
GDEMR21010093-1	2		_KNNPEPWNK_		TRUE	_KNNPEPWNK_	KNNPEPWNK	-23.6686	0.860903	-23.66865|NaN	ENSOART00000006921	FALSE	_KNNPEPWNK_	_KNNPEPWNK_	563.786	0	1315279	NH3	6	y	1	753.357	5.84066	TRUE		ENSOART00000006921			gene=ENSOARG00000006367	Unknown					GDEMR21010093
GDEMR21010093-1	3		_KNNPEPWNK_		TRUE	_KNNPEPWNK_	KNNPEPWNK	-23.6686	0.705642	-23.66865|NaN	ENSOART00000006921	FALSE	_KNNPEPWNK_	_KNNPEPWNK_	376.193	0.00015774	5369663	noloss	3	b	1	357.188	100	FALSE		ENSOART00000006921			gene=ENSOARG00000006367	Unknown					GDEMR21010093
GDEMR21010093-1	3		_KNNPEPWNK_		TRUE	_KNNPEPWNK_	KNNPEPWNK	-23.6686	0.705642	-23.66865|NaN	ENSOART00000006921	FALSE	_KNNPEPWNK_	_KNNPEPWNK_	376.193	0.00015774	5369663	noloss	3	y	1	447.235	32.0019	FALSE		ENSOART00000006921			gene=ENSOARG00000006367	Unknown					GDEMR21010093
GDEMR21010093-1	3		_KNNPEPWNK_		TRUE	_KNNPEPWNK_	KNNPEPWNK	-23.6686	0.705642	-23.66865|NaN	ENSOART00000006921	FALSE	_KNNPEPWNK_	_KNNPEPWNK_	376.193	0.00015774	5369663	noloss	4	b	1	454.241	35.0902	FALSE		ENSOART00000006921			gene=ENSOARG00000006367	Unknown					GDEMR21010093
GDEMR21010093-1	3		_KNNPEPWNK_		TRUE	_KNNPEPWNK_	KNNPEPWNK	-23.6686	0.705642	-23.66865|NaN	ENSOART00000006921	FALSE	_KNNPEPWNK_	_KNNPEPWNK_	376.193	0.00015774	5369663	noloss	4	y	1	544.288	90.5237	FALSE		ENSOART00000006921			gene=ENSOARG00000006367	Unknown					GDEMR21010093
GDEMR21010093-1	3		_KNNPEPWNK_		TRUE	_KNNPEPWNK_	KNNPEPWNK	-23.6686	0.705642	-23.66865|NaN	ENSOART00000006921	FALSE	_KNNPEPWNK_	_KNNPEPWNK_	376.193	0.00015774	5369663	NH3	3	b	1	340.162	53.3064	FALSE		ENSOART00000006921			gene=ENSOARG00000006367	Unknown					GDEMR21010093
GDEMR21010093-1	3		_KNNPEPWNK_		TRUE	_KNNPEPWNK_	KNNPEPWNK	-23.6686	0.705642	-23.66865|NaN	ENSOART00000006921	FALSE	_KNNPEPWNK_	_KNNPEPWNK_	376.193	0.00015774	5369663	NH3	3	y	1	430.208	8.43881	TRUE		ENSOART00000006921			gene=ENSOARG00000006367	Unknown					GDEMR21010093
GDEMR21010093-1	3		_KNNPEPWNK_		TRUE	_KNNPEPWNK_	KNNPEPWNK	-23.6686	0.705642	-23.66865|NaN	ENSOART00000006921	FALSE	_KNNPEPWNK_	_KNNPEPWNK_	376.193	0.00015774	5369663	NH3	4	b	1	437.214	32.5971	FALSE		ENSOART00000006921			gene=ENSOARG00000006367	Unknown					GDEMR21010093
GDEMR21010093-1	2		_DLIPAEEALR_		TRUE	_DLIPAEEALR_	DLIPAEEALR	45.6445	0.88645	45.64453|NaN	ENSOART00000017276	TRUE	_DLIPAEEALR_	_DLIPAEEALR_	563.809	2.41657e-05	790536	noloss	3	y	1	359.24	9.38474	FALSE		ENSOART00000017276			gene=ENSOARG00000015846	Unknown					GDEMR21010093
GDEMR21010093-1	2		_DLIPAEEALR_		TRUE	_DLIPAEEALR_	DLIPAEEALR	45.6445	0.88645	45.64453|NaN	ENSOART00000017276	TRUE	_DLIPAEEALR_	_DLIPAEEALR_	563.809	2.41657e-05	790536	noloss	4	y	1	488.283	6.18341	FALSE		ENSOART00000017276			gene=ENSOARG00000015846	Unknown					GDEMR21010093
GDEMR21010093-1	2		_DLIPAEEALR_		TRUE	_DLIPAEEALR_	DLIPAEEALR	45.6445	0.88645	45.64453|NaN	ENSOART00000017276	TRUE	_DLIPAEEALR_	_DLIPAEEALR_	563.809	2.41657e-05	790536	noloss	6	y	1	688.362	14.0917	FALSE		ENSOART00000017276			gene=ENSOARG00000015846	Unknown					GDEMR21010093
GDEMR21010093-1	2		_DLIPAEEALR_		TRUE	_DLIPAEEALR_	DLIPAEEALR	45.6445	0.88645	45.64453|NaN	ENSOART00000017276	TRUE	_DLIPAEEALR_	_DLIPAEEALR_	563.809	2.41657e-05	790536	noloss	7	y	1	785.415	100	FALSE		ENSOART00000017276			gene=ENSOARG00000015846	Unknown					GDEMR21010093
GDEMR21010093-1	2		_IHC[+57]LENVDK_		TRUE	_IHC[Carbamidomethyl (C)]LENVDK_	IHCLENVDK	-19.7732	0.853315	-19.77318|NaN	ENSOART00000003794	FALSE	_IHC[+57]LENVDK_	_IHC[Carbamidomethyl (C)]LENVDK_	564.279	1.51485e-05	792989	noloss	3	b	1	411.181	22.5615	FALSE		ENSOART00000003794			gene=ENSOARG00000003474	Unknown					GDEMR21010093
GDEMR21010093-1	2		_IHC[+57]LENVDK_		TRUE	_IHC[Carbamidomethyl (C)]LENVDK_	IHCLENVDK	-19.7732	0.853315	-19.77318|NaN	ENSOART00000003794	FALSE	_IHC[+57]LENVDK_	_IHC[Carbamidomethyl (C)]LENVDK_	564.279	1.51485e-05	792989	noloss	4	y	1	475.251	10.1046	FALSE		ENSOART00000003794			gene=ENSOARG00000003474	Unknown					GDEMR21010093
GDEMR21010093-1	2		_IHC[+57]LENVDK_		TRUE	_IHC[Carbamidomethyl (C)]LENVDK_	IHCLENVDK	-19.7732	0.853315	-19.77318|NaN	ENSOART00000003794	FALSE	_IHC[+57]LENVDK_	_IHC[Carbamidomethyl (C)]LENVDK_	564.279	1.51485e-05	792989	noloss	5	y	1	604.294	9.0657	TRUE		ENSOART00000003794			gene=ENSOARG00000003474	Unknown					GDEMR21010093
GDEMR21010093-1	2		_IHC[+57]LENVDK_		TRUE	_IHC[Carbamidomethyl (C)]LENVDK_	IHCLENVDK	-19.7732	0.853315	-19.77318|NaN	ENSOART00000003794	FALSE	_IHC[+57]LENVDK_	_IHC[Carbamidomethyl (C)]LENVDK_	564.279	1.51485e-05	792989	noloss	6	b	1	767.35	11.7493	FALSE		ENSOART00000003794			gene=ENSOARG00000003474	Unknown					GDEMR21010093
GDEMR21010093-1	2		_IHC[+57]LENVDK_		TRUE	_IHC[Carbamidomethyl (C)]LENVDK_	IHCLENVDK	-19.7732	0.853315	-19.77318|NaN	ENSOART00000003794	FALSE	_IHC[+57]LENVDK_	_IHC[Carbamidomethyl (C)]LENVDK_	564.279	1.51485e-05	792989	noloss	6	y	1	717.378	19.3536	FALSE		ENSOART00000003794			gene=ENSOARG00000003474	Unknown					GDEMR21010093
GDEMR21010093-1	2		_IHC[+57]LENVDK_		TRUE	_IHC[Carbamidomethyl (C)]LENVDK_	IHCLENVDK	-19.7732	0.853315	-19.77318|NaN	ENSOART00000003794	FALSE	_IHC[+57]LENVDK_	_IHC[Carbamidomethyl (C)]LENVDK_	564.279	1.51485e-05	792989	noloss	7	b	1	866.419	9.26243	TRUE		ENSOART00000003794			gene=ENSOARG00000003474	Unknown					GDEMR21010093
GDEMR21010093-1	2		_IHC[+57]LENVDK_		TRUE	_IHC[Carbamidomethyl (C)]LENVDK_	IHCLENVDK	-19.7732	0.853315	-19.77318|NaN	ENSOART00000003794	FALSE	_IHC[+57]LENVDK_	_IHC[Carbamidomethyl (C)]LENVDK_	564.279	1.51485e-05	792989	noloss	7	y	1	877.408	93.117	FALSE		ENSOART00000003794			gene=ENSOARG00000003474	Unknown					GDEMR21010093
GDEMR21010093-1	2		_IHC[+57]LENVDK_		TRUE	_IHC[Carbamidomethyl (C)]LENVDK_	IHCLENVDK	-19.7732	0.853315	-19.77318|NaN	ENSOART00000003794	FALSE	_IHC[+57]LENVDK_	_IHC[Carbamidomethyl (C)]LENVDK_	564.279	1.51485e-05	792989	noloss	8	b	1	981.446	9.0839	TRUE		ENSOART00000003794			gene=ENSOARG00000003474	Unknown					GDEMR21010093
GDEMR21010093-1	2		_IHC[+57]LENVDK_		TRUE	_IHC[Carbamidomethyl (C)]LENVDK_	IHCLENVDK	-19.7732	0.853315	-19.77318|NaN	ENSOART00000003794	FALSE	_IHC[+57]LENVDK_	_IHC[Carbamidomethyl (C)]LENVDK_	564.279	1.51485e-05	792989	noloss	8	y	2	507.737	100	FALSE		ENSOART00000003794			gene=ENSOARG00000003474	Unknown					GDEMR21010093
GDEMR21010093-1	2		_IHC[+57]LENVDK_		TRUE	_IHC[Carbamidomethyl (C)]LENVDK_	IHCLENVDK	-19.7732	0.853315	-19.77318|NaN	ENSOART00000003794	FALSE	_IHC[+57]LENVDK_	_IHC[Carbamidomethyl (C)]LENVDK_	564.279	1.51485e-05	792989	NH3	7	y	1	860.382	9.5047	TRUE		ENSOART00000003794			gene=ENSOARG00000003474	Unknown					GDEMR21010093
GDEMR21010093-1	2		_IHC[+57]LENVDK_		TRUE	_IHC[Carbamidomethyl (C)]LENVDK_	IHCLENVDK	-19.7732	0.853315	-19.77318|NaN	ENSOART00000003794	FALSE	_IHC[+57]LENVDK_	_IHC[Carbamidomethyl (C)]LENVDK_	564.279	1.51485e-05	792989	NH3	8	y	2	499.224	5.08361	TRUE		ENSOART00000003794			gene=ENSOARG00000003474	Unknown					GDEMR21010093
GDEMR21010093-1	3		_KPLNALDVMK_		TRUE	_KPLNALDVMK_	KPLNALDVMK	22.5429	0.724588	22.62591|22.19187	ENSOART00000018383	TRUE	_KPLNALDVMK_	_KPLNALDVMK_	376.886	5.07769e-05	1861020	noloss	3	b	1	339.239	16.5302	TRUE		ENSOART00000018383			gene=ENSOARG00000016878	Unknown					GDEMR21010093
GDEMR21010093-1	3		_KPLNALDVMK_		TRUE	_KPLNALDVMK_	KPLNALDVMK	22.5429	0.724588	22.62591|22.19187	ENSOART00000018383	TRUE	_KPLNALDVMK_	_KPLNALDVMK_	376.886	5.07769e-05	1861020	noloss	3	y	1	377.222	25.811	FALSE		ENSOART00000018383			gene=ENSOARG00000016878	Unknown					GDEMR21010093
GDEMR21010093-1	3		_KPLNALDVMK_		TRUE	_KPLNALDVMK_	KPLNALDVMK	22.5429	0.724588	22.62591|22.19187	ENSOART00000018383	TRUE	_KPLNALDVMK_	_KPLNALDVMK_	376.886	5.07769e-05	1861020	noloss	4	b	1	453.282	21.8216	FALSE		ENSOART00000018383			gene=ENSOARG00000016878	Unknown					GDEMR21010093
GDEMR21010093-1	3		_KPLNALDVMK_		TRUE	_KPLNALDVMK_	KPLNALDVMK	22.5429	0.724588	22.62591|22.19187	ENSOART00000018383	TRUE	_KPLNALDVMK_	_KPLNALDVMK_	376.886	5.07769e-05	1861020	noloss	4	y	1	492.249	77.6421	FALSE		ENSOART00000018383			gene=ENSOARG00000016878	Unknown					GDEMR21010093
GDEMR21010093-1	3		_KPLNALDVMK_		TRUE	_KPLNALDVMK_	KPLNALDVMK	22.5429	0.724588	22.62591|22.19187	ENSOART00000018383	TRUE	_KPLNALDVMK_	_KPLNALDVMK_	376.886	5.07769e-05	1861020	noloss	5	b	1	524.319	100	FALSE		ENSOART00000018383			gene=ENSOARG00000016878	Unknown					GDEMR21010093
GDEMR21010093-1	3		_KPLNALDVMK_		TRUE	_KPLNALDVMK_	KPLNALDVMK	22.5429	0.724588	22.62591|22.19187	ENSOART00000018383	TRUE	_KPLNALDVMK_	_KPLNALDVMK_	376.886	5.07769e-05	1861020	noloss	5	y	1	605.333	13.3445	TRUE		ENSOART00000018383			gene=ENSOARG00000016878	Unknown					GDEMR21010093
GDEMR21010093-1	3		_KPLNALDVMK_		TRUE	_KPLNALDVMK_	KPLNALDVMK	22.5429	0.724588	22.62591|22.19187	ENSOART00000018383	TRUE	_KPLNALDVMK_	_KPLNALDVMK_	376.886	5.07769e-05	1861020	NH3	4	b	1	436.255	38.8598	FALSE		ENSOART00000018383			gene=ENSOARG00000016878	Unknown					GDEMR21010093
GDEMR21010093-1	3		_KPLNALDVMK_		TRUE	_KPLNALDVMK_	KPLNALDVMK	22.5429	0.724588	22.62591|22.19187	ENSOART00000018383	TRUE	_KPLNALDVMK_	_KPLNALDVMK_	376.886	5.07769e-05	1861020	NH3	5	b	1	507.293	40.1483	FALSE		ENSOART00000018383			gene=ENSOARG00000016878	Unknown					GDEMR21010093
GDEMR21010093-1	2		_ALANSLAC[+57]QGK_		TRUE	_ALANSLAC[Carbamidomethyl (C)]QGK_	ALANSLACQGK	-7.27387	0.865553	-7.167072|-7.29149	ENSOART00000004506	TRUE	_ALANSLAC[+57]QGK_	_ALANSLAC[Carbamidomethyl (C)]QGK_	566.793	0	10350390	noloss	3	y	1	332.193	20.412	TRUE		ENSOART00000004506			gene=ENSOARG00000004143	Unknown					GDEMR21010093
GDEMR21010093-1	2		_ALANSLAC[+57]QGK_		TRUE	_ALANSLAC[Carbamidomethyl (C)]QGK_	ALANSLACQGK	-7.27387	0.865553	-7.167072|-7.29149	ENSOART00000004506	TRUE	_ALANSLAC[+57]QGK_	_ALANSLAC[Carbamidomethyl (C)]QGK_	566.793	0	10350390	noloss	4	y	1	492.223	47.449	FALSE		ENSOART00000004506			gene=ENSOARG00000004143	Unknown					GDEMR21010093
GDEMR21010093-1	2		_ALANSLAC[+57]QGK_		TRUE	_ALANSLAC[Carbamidomethyl (C)]QGK_	ALANSLACQGK	-7.27387	0.865553	-7.167072|-7.29149	ENSOART00000004506	TRUE	_ALANSLAC[+57]QGK_	_ALANSLAC[Carbamidomethyl (C)]QGK_	566.793	0	10350390	noloss	5	y	1	563.261	100	FALSE		ENSOART00000004506			gene=ENSOARG00000004143	Unknown					GDEMR21010093
GDEMR21010093-1	2		_ALANSLAC[+57]QGK_		TRUE	_ALANSLAC[Carbamidomethyl (C)]QGK_	ALANSLACQGK	-7.27387	0.865553	-7.167072|-7.29149	ENSOART00000004506	TRUE	_ALANSLAC[+57]QGK_	_ALANSLAC[Carbamidomethyl (C)]QGK_	566.793	0	10350390	noloss	6	y	1	676.345	51.9373	FALSE		ENSOART00000004506			gene=ENSOARG00000004143	Unknown					GDEMR21010093
GDEMR21010093-1	2		_ALANSLAC[+57]QGK_		TRUE	_ALANSLAC[Carbamidomethyl (C)]QGK_	ALANSLACQGK	-7.27387	0.865553	-7.167072|-7.29149	ENSOART00000004506	TRUE	_ALANSLAC[+57]QGK_	_ALANSLAC[Carbamidomethyl (C)]QGK_	566.793	0	10350390	noloss	7	y	1	763.377	69.2723	FALSE		ENSOART00000004506			gene=ENSOARG00000004143	Unknown					GDEMR21010093
GDEMR21010093-1	2		_ALANSLAC[+57]QGK_		TRUE	_ALANSLAC[Carbamidomethyl (C)]QGK_	ALANSLACQGK	-7.27387	0.865553	-7.167072|-7.29149	ENSOART00000004506	TRUE	_ALANSLAC[+57]QGK_	_ALANSLAC[Carbamidomethyl (C)]QGK_	566.793	0	10350390	noloss	8	y	1	877.42	67.4595	FALSE		ENSOART00000004506			gene=ENSOARG00000004143	Unknown					GDEMR21010093
GDEMR21010093-1	2		_ALANSLAC[+57]QGK_		TRUE	_ALANSLAC[Carbamidomethyl (C)]QGK_	ALANSLACQGK	-7.27387	0.865553	-7.167072|-7.29149	ENSOART00000004506	TRUE	_ALANSLAC[+57]QGK_	_ALANSLAC[Carbamidomethyl (C)]QGK_	566.793	0	10350390	noloss	9	y	1	948.457	93.9557	FALSE		ENSOART00000004506			gene=ENSOARG00000004143	Unknown					GDEMR21010093
GDEMR21010093-1	2		_ALANSLAC[+57]QGK_		TRUE	_ALANSLAC[Carbamidomethyl (C)]QGK_	ALANSLACQGK	-7.27387	0.865553	-7.167072|-7.29149	ENSOART00000004506	TRUE	_ALANSLAC[+57]QGK_	_ALANSLAC[Carbamidomethyl (C)]QGK_	566.793	0	10350390	NH3	3	y	1	315.166	17.9111	TRUE		ENSOART00000004506			gene=ENSOARG00000004143	Unknown					GDEMR21010093
GDEMR21010093-1	2		_ALANSLAC[+57]QGK_		TRUE	_ALANSLAC[Carbamidomethyl (C)]QGK_	ALANSLACQGK	-7.27387	0.865553	-7.167072|-7.29149	ENSOART00000004506	TRUE	_ALANSLAC[+57]QGK_	_ALANSLAC[Carbamidomethyl (C)]QGK_	566.793	0	10350390	NH3	5	b	1	440.214	5.01503	TRUE		ENSOART00000004506			gene=ENSOARG00000004143	Unknown					GDEMR21010093
GDEMR21010093-1	2		_ALANSLAC[+57]QGK_		TRUE	_ALANSLAC[Carbamidomethyl (C)]QGK_	ALANSLACQGK	-7.27387	0.865553	-7.167072|-7.29149	ENSOART00000004506	TRUE	_ALANSLAC[+57]QGK_	_ALANSLAC[Carbamidomethyl (C)]QGK_	566.793	0	10350390	NH3	5	y	1	546.234	9.24671	TRUE		ENSOART00000004506			gene=ENSOARG00000004143	Unknown					GDEMR21010093
GDEMR21010093-1	2		_ALANSLAC[+57]QGK_		TRUE	_ALANSLAC[Carbamidomethyl (C)]QGK_	ALANSLACQGK	-7.27387	0.865553	-7.167072|-7.29149	ENSOART00000004506	TRUE	_ALANSLAC[+57]QGK_	_ALANSLAC[Carbamidomethyl (C)]QGK_	566.793	0	10350390	NH3	8	y	1	860.393	6.43741	TRUE		ENSOART00000004506			gene=ENSOARG00000004143	Unknown					GDEMR21010093
GDEMR21010093-1	2		_ALANSLAC[+57]QGK_		TRUE	_ALANSLAC[Carbamidomethyl (C)]QGK_	ALANSLACQGK	-7.27387	0.865553	-7.167072|-7.29149	ENSOART00000004506	TRUE	_ALANSLAC[+57]QGK_	_ALANSLAC[Carbamidomethyl (C)]QGK_	566.793	0	10350390	NH3	9	y	1	931.43	28.2207	TRUE		ENSOART00000004506			gene=ENSOARG00000004143	Unknown					GDEMR21010093
GDEMR21010093-1	3		_GNLEDFFHR_		TRUE	_GNLEDFFHR_	GNLEDFFHR	42.1387	0.699071	42.46355|41.9531	ENSOART00000018219	TRUE	_GNLEDFFHR_	_GNLEDFFHR_	378.849	0.000244366	1334838	noloss	3	y	1	459.246	100	FALSE		ENSOART00000018219			gene=ENSOARG00000016733	Unknown					GDEMR21010093
GDEMR21010093-1	3		_GNLEDFFHR_		TRUE	_GNLEDFFHR_	GNLEDFFHR	42.1387	0.699071	42.46355|41.9531	ENSOART00000018219	TRUE	_GNLEDFFHR_	_GNLEDFFHR_	378.849	0.000244366	1334838	noloss	4	y	1	606.315	48.8957	FALSE		ENSOART00000018219			gene=ENSOARG00000016733	Unknown					GDEMR21010093
GDEMR21010093-1	3		_GNLEDFFHR_		TRUE	_GNLEDFFHR_	GNLEDFFHR	42.1387	0.699071	42.46355|41.9531	ENSOART00000018219	TRUE	_GNLEDFFHR_	_GNLEDFFHR_	378.849	0.000244366	1334838	noloss	5	y	1	721.342	55.285	FALSE		ENSOART00000018219			gene=ENSOARG00000016733	Unknown					GDEMR21010093
GDEMR21010093-1	3		_GNLEDFFHR_		TRUE	_GNLEDFFHR_	GNLEDFFHR	42.1387	0.699071	42.46355|41.9531	ENSOART00000018219	TRUE	_GNLEDFFHR_	_GNLEDFFHR_	378.849	0.000244366	1334838	NH3	3	y	1	442.22	11.0062	FALSE		ENSOART00000018219			gene=ENSOARG00000016733	Unknown					GDEMR21010093
GDEMR21010093-1	3		_GNLEDFFHR_		TRUE	_GNLEDFFHR_	GNLEDFFHR	42.1387	0.699071	42.46355|41.9531	ENSOART00000018219	TRUE	_GNLEDFFHR_	_GNLEDFFHR_	378.849	0.000244366	1334838	noloss	6	y	1	850.384	15.8523	FALSE		ENSOART00000018219			gene=ENSOARG00000016733	Unknown					GDEMR21010093
GDEMR21010093-1	3		_GNLEDFFHR_		TRUE	_GNLEDFFHR_	GNLEDFFHR	42.1387	0.699071	42.46355|41.9531	ENSOART00000018219	TRUE	_GNLEDFFHR_	_GNLEDFFHR_	378.849	0.000244366	1334838	H2O	6	y	2	416.69	29.6619	FALSE		ENSOART00000018219			gene=ENSOARG00000016733	Unknown					GDEMR21010093
GDEMR21010093-1	3		_KELC[+57]DIAHR_		TRUE	_KELC[Carbamidomethyl (C)]DIAHR_	KELCDIAHR	-24.6004	0.692773	-22.94662|-24.62918	ENSOART00000004506	TRUE	_KELC[+57]DIAHR_	_KELC[Carbamidomethyl (C)]DIAHR_	381.198	0	6801161	noloss	3	b	1	371.229	19.2449	FALSE		ENSOART00000004506			gene=ENSOARG00000004143	Unknown					GDEMR21010093
GDEMR21010093-1	3		_KELC[+57]DIAHR_		TRUE	_KELC[Carbamidomethyl (C)]DIAHR_	KELCDIAHR	-24.6004	0.692773	-22.94662|-24.62918	ENSOART00000004506	TRUE	_KELC[+57]DIAHR_	_KELC[Carbamidomethyl (C)]DIAHR_	381.198	0	6801161	noloss	3	y	1	383.215	100	FALSE		ENSOART00000004506			gene=ENSOARG00000004143	Unknown					GDEMR21010093
GDEMR21010093-1	3		_KELC[+57]DIAHR_		TRUE	_KELC[Carbamidomethyl (C)]DIAHR_	KELCDIAHR	-24.6004	0.692773	-22.94662|-24.62918	ENSOART00000004506	TRUE	_KELC[+57]DIAHR_	_KELC[Carbamidomethyl (C)]DIAHR_	381.198	0	6801161	noloss	4	y	1	496.299	21.2674	FALSE		ENSOART00000004506			gene=ENSOARG00000004143	Unknown					GDEMR21010093
GDEMR21010093-1	3		_KELC[+57]DIAHR_		TRUE	_KELC[Carbamidomethyl (C)]DIAHR_	KELCDIAHR	-24.6004	0.692773	-22.94662|-24.62918	ENSOART00000004506	TRUE	_KELC[+57]DIAHR_	_KELC[Carbamidomethyl (C)]DIAHR_	381.198	0	6801161	noloss	5	b	1	646.286	34.8045	FALSE		ENSOART00000004506			gene=ENSOARG00000004143	Unknown					GDEMR21010093
GDEMR21010093-1	3		_KELC[+57]DIAHR_		TRUE	_KELC[Carbamidomethyl (C)]DIAHR_	KELCDIAHR	-24.6004	0.692773	-22.94662|-24.62918	ENSOART00000004506	TRUE	_KELC[+57]DIAHR_	_KELC[Carbamidomethyl (C)]DIAHR_	381.198	0	6801161	noloss	5	y	1	611.326	18.3855	FALSE		ENSOART00000004506			gene=ENSOARG00000004143	Unknown					GDEMR21010093
GDEMR21010093-1	3		_KELC[+57]DIAHR_		TRUE	_KELC[Carbamidomethyl (C)]DIAHR_	KELCDIAHR	-24.6004	0.692773	-22.94662|-24.62918	ENSOART00000004506	TRUE	_KELC[+57]DIAHR_	_KELC[Carbamidomethyl (C)]DIAHR_	381.198	0	6801161	noloss	6	y	1	771.357	16.4987	FALSE		ENSOART00000004506			gene=ENSOARG00000004143	Unknown					GDEMR21010093
GDEMR21010093-1	3		_KELC[+57]DIAHR_		TRUE	_KELC[Carbamidomethyl (C)]DIAHR_	KELCDIAHR	-24.6004	0.692773	-22.94662|-24.62918	ENSOART00000004506	TRUE	_KELC[+57]DIAHR_	_KELC[Carbamidomethyl (C)]DIAHR_	381.198	0	6801161	NH3	3	b	1	354.202	5.33009	TRUE		ENSOART00000004506			gene=ENSOARG00000004143	Unknown					GDEMR21010093
GDEMR21010093-1	3		_KELC[+57]DIAHR_		TRUE	_KELC[Carbamidomethyl (C)]DIAHR_	KELCDIAHR	-24.6004	0.692773	-22.94662|-24.62918	ENSOART00000004506	TRUE	_KELC[+57]DIAHR_	_KELC[Carbamidomethyl (C)]DIAHR_	381.198	0	6801161	NH3	3	y	1	366.188	13.0855	TRUE		ENSOART00000004506			gene=ENSOARG00000004143	Unknown					GDEMR21010093
GDEMR21010093-1	3		_KELC[+57]DIAHR_		TRUE	_KELC[Carbamidomethyl (C)]DIAHR_	KELCDIAHR	-24.6004	0.692773	-22.94662|-24.62918	ENSOART00000004506	TRUE	_KELC[+57]DIAHR_	_KELC[Carbamidomethyl (C)]DIAHR_	381.198	0	6801161	NH3	5	b	1	629.26	13.8136	TRUE		ENSOART00000004506			gene=ENSOARG00000004143	Unknown					GDEMR21010093
GDEMR21010093-1	2		_KELC[+57]DIAHR_		TRUE	_KELC[Carbamidomethyl (C)]DIAHR_	KELCDIAHR	-24.6004	0.850949	-22.94662|-24.62918	ENSOART00000004506	TRUE	_KELC[+57]DIAHR_	_KELC[Carbamidomethyl (C)]DIAHR_	571.293	0	1048446	noloss	3	b	1	371.229	12.4697	TRUE		ENSOART00000004506			gene=ENSOARG00000004143	Unknown					GDEMR21010093
GDEMR21010093-1	2		_KELC[+57]DIAHR_		TRUE	_KELC[Carbamidomethyl (C)]DIAHR_	KELCDIAHR	-24.6004	0.850949	-22.94662|-24.62918	ENSOART00000004506	TRUE	_KELC[+57]DIAHR_	_KELC[Carbamidomethyl (C)]DIAHR_	571.293	0	1048446	noloss	3	y	1	383.215	18.6558	TRUE		ENSOART00000004506			gene=ENSOARG00000004143	Unknown					GDEMR21010093
GDEMR21010093-1	2		_KELC[+57]DIAHR_		TRUE	_KELC[Carbamidomethyl (C)]DIAHR_	KELCDIAHR	-24.6004	0.850949	-22.94662|-24.62918	ENSOART00000004506	TRUE	_KELC[+57]DIAHR_	_KELC[Carbamidomethyl (C)]DIAHR_	571.293	0	1048446	noloss	4	y	1	496.299	43.5374	FALSE		ENSOART00000004506			gene=ENSOARG00000004143	Unknown					GDEMR21010093
GDEMR21010093-1	2		_KELC[+57]DIAHR_		TRUE	_KELC[Carbamidomethyl (C)]DIAHR_	KELCDIAHR	-24.6004	0.850949	-22.94662|-24.62918	ENSOART00000004506	TRUE	_KELC[+57]DIAHR_	_KELC[Carbamidomethyl (C)]DIAHR_	571.293	0	1048446	noloss	5	b	1	646.286	12.4878	TRUE		ENSOART00000004506			gene=ENSOARG00000004143	Unknown					GDEMR21010093
GDEMR21010093-1	2		_KELC[+57]DIAHR_		TRUE	_KELC[Carbamidomethyl (C)]DIAHR_	KELCDIAHR	-24.6004	0.850949	-22.94662|-24.62918	ENSOART00000004506	TRUE	_KELC[+57]DIAHR_	_KELC[Carbamidomethyl (C)]DIAHR_	571.293	0	1048446	noloss	5	y	1	611.326	24.6124	FALSE		ENSOART00000004506			gene=ENSOARG00000004143	Unknown					GDEMR21010093
GDEMR21010093-1	2		_KELC[+57]DIAHR_		TRUE	_KELC[Carbamidomethyl (C)]DIAHR_	KELCDIAHR	-24.6004	0.850949	-22.94662|-24.62918	ENSOART00000004506	TRUE	_KELC[+57]DIAHR_	_KELC[Carbamidomethyl (C)]DIAHR_	571.293	0	1048446	noloss	6	y	1	771.357	58.0562	FALSE		ENSOART00000004506			gene=ENSOARG00000004143	Unknown					GDEMR21010093
GDEMR21010093-1	2		_KELC[+57]DIAHR_		TRUE	_KELC[Carbamidomethyl (C)]DIAHR_	KELCDIAHR	-24.6004	0.850949	-22.94662|-24.62918	ENSOART00000004506	TRUE	_KELC[+57]DIAHR_	_KELC[Carbamidomethyl (C)]DIAHR_	571.293	0	1048446	noloss	7	y	1	884.441	100	FALSE		ENSOART00000004506			gene=ENSOARG00000004143	Unknown					GDEMR21010093
GDEMR21010093-1	2		_KELC[+57]DIAHR_		TRUE	_KELC[Carbamidomethyl (C)]DIAHR_	KELCDIAHR	-24.6004	0.850949	-22.94662|-24.62918	ENSOART00000004506	TRUE	_KELC[+57]DIAHR_	_KELC[Carbamidomethyl (C)]DIAHR_	571.293	0	1048446	noloss	8	b	1	967.467	10.0835	TRUE		ENSOART00000004506			gene=ENSOARG00000004143	Unknown					GDEMR21010093
GDEMR21010093-1	2		_KELC[+57]DIAHR_		TRUE	_KELC[Carbamidomethyl (C)]DIAHR_	KELCDIAHR	-24.6004	0.850949	-22.94662|-24.62918	ENSOART00000004506	TRUE	_KELC[+57]DIAHR_	_KELC[Carbamidomethyl (C)]DIAHR_	571.293	0	1048446	noloss	8	y	1	1013.48	69.5979	FALSE		ENSOART00000004506			gene=ENSOARG00000004143	Unknown					GDEMR21010093
GDEMR21010093-1	2		_KELC[+57]DIAHR_		TRUE	_KELC[Carbamidomethyl (C)]DIAHR_	KELCDIAHR	-24.6004	0.850949	-22.94662|-24.62918	ENSOART00000004506	TRUE	_KELC[+57]DIAHR_	_KELC[Carbamidomethyl (C)]DIAHR_	571.293	0	1048446	NH3	3	y	1	366.188	20.3438	TRUE		ENSOART00000004506			gene=ENSOARG00000004143	Unknown					GDEMR21010093
GDEMR21010093-1	2		_KELC[+57]DIAHR_		TRUE	_KELC[Carbamidomethyl (C)]DIAHR_	KELCDIAHR	-24.6004	0.850949	-22.94662|-24.62918	ENSOART00000004506	TRUE	_KELC[+57]DIAHR_	_KELC[Carbamidomethyl (C)]DIAHR_	571.293	0	1048446	NH3	7	y	1	867.414	5.81132	TRUE		ENSOART00000004506			gene=ENSOARG00000004143	Unknown					GDEMR21010093
GDEMR21010093-1	2		_KELC[+57]DIAHR_		TRUE	_KELC[Carbamidomethyl (C)]DIAHR_	KELCDIAHR	-24.6004	0.850949	-22.94662|-24.62918	ENSOART00000004506	TRUE	_KELC[+57]DIAHR_	_KELC[Carbamidomethyl (C)]DIAHR_	571.293	0	1048446	H2O	8	y	1	995.473	9.03604	TRUE		ENSOART00000004506			gene=ENSOARG00000004143	Unknown					GDEMR21010093
GDEMR21010093-1	2		_KELC[+57]DIAHR_		TRUE	_KELC[Carbamidomethyl (C)]DIAHR_	KELCDIAHR	-24.6004	0.850949	-22.94662|-24.62918	ENSOART00000004506	TRUE	_KELC[+57]DIAHR_	_KELC[Carbamidomethyl (C)]DIAHR_	571.293	0	1048446	NH3	8	y	2	498.732	28.956	FALSE		ENSOART00000004506			gene=ENSOARG00000004143	Unknown					GDEMR21010093
GDEMR21010093-1	2		_KELC[+57]DIAHR_		TRUE	_KELC[Carbamidomethyl (C)]DIAHR_	KELCDIAHR	-24.6004	0.850949	-22.94662|-24.62918	ENSOART00000004506	TRUE	_KELC[+57]DIAHR_	_KELC[Carbamidomethyl (C)]DIAHR_	571.293	0	1048446	H2O	3	b	1	353.218	7.64289	TRUE		ENSOART00000004506			gene=ENSOARG00000004143	Unknown					GDEMR21010093
GDEMR21010093-1	2		_KELC[+57]DIAHR_		TRUE	_KELC[Carbamidomethyl (C)]DIAHR_	KELCDIAHR	-24.6004	0.850949	-22.94662|-24.62918	ENSOART00000004506	TRUE	_KELC[+57]DIAHR_	_KELC[Carbamidomethyl (C)]DIAHR_	571.293	0	1048446	NH3	5	y	1	594.299	14.869	TRUE		ENSOART00000004506			gene=ENSOARG00000004143	Unknown					GDEMR21010093
GDEMR21010093-1	2		_KELC[+57]DIAHR_		TRUE	_KELC[Carbamidomethyl (C)]DIAHR_	KELCDIAHR	-24.6004	0.850949	-22.94662|-24.62918	ENSOART00000004506	TRUE	_KELC[+57]DIAHR_	_KELC[Carbamidomethyl (C)]DIAHR_	571.293	0	1048446	NH3	8	y	1	996.457	8.20074	TRUE		ENSOART00000004506			gene=ENSOARG00000004143	Unknown					GDEMR21010093
GDEMR21010093-1	2		_KELC[+57]DIAHR_		TRUE	_KELC[Carbamidomethyl (C)]DIAHR_	KELCDIAHR	-24.6004	0.850949	-22.94662|-24.62918	ENSOART00000004506	TRUE	_KELC[+57]DIAHR_	_KELC[Carbamidomethyl (C)]DIAHR_	571.293	0	1048446	H2O	6	y	1	753.346	6.57643	TRUE		ENSOART00000004506			gene=ENSOARG00000004143	Unknown					GDEMR21010093
GDEMR21010093-1	3		_SEGLYHEVVK_		TRUE	_SEGLYHEVVK_	SEGLYHEVVK	-0.448623	0.733647	-0.4343495|-0.5898042	ENSOART00000022605	TRUE	_SEGLYHEVVK_	_SEGLYHEVVK_	387.536	0.000221954	5204802	noloss	3	y	1	345.25	16.4068	TRUE		ENSOART00000022605			gene=ENSOARG00000020750	Unknown					GDEMR21010093
GDEMR21010093-1	3		_SEGLYHEVVK_		TRUE	_SEGLYHEVVK_	SEGLYHEVVK	-0.448623	0.733647	-0.4343495|-0.5898042	ENSOART00000022605	TRUE	_SEGLYHEVVK_	_SEGLYHEVVK_	387.536	0.000221954	5204802	noloss	4	y	1	474.292	34.7337	FALSE		ENSOART00000022605			gene=ENSOARG00000020750	Unknown					GDEMR21010093
GDEMR21010093-1	3		_SEGLYHEVVK_		TRUE	_SEGLYHEVVK_	SEGLYHEVVK	-0.448623	0.733647	-0.4343495|-0.5898042	ENSOART00000022605	TRUE	_SEGLYHEVVK_	_SEGLYHEVVK_	387.536	0.000221954	5204802	noloss	5	y	1	611.351	63.6654	FALSE		ENSOART00000022605			gene=ENSOARG00000020750	Unknown					GDEMR21010093
GDEMR21010093-1	3		_SEGLYHEVVK_		TRUE	_SEGLYHEVVK_	SEGLYHEVVK	-0.448623	0.733647	-0.4343495|-0.5898042	ENSOART00000022605	TRUE	_SEGLYHEVVK_	_SEGLYHEVVK_	387.536	0.000221954	5204802	noloss	6	y	1	774.414	47.3149	FALSE		ENSOART00000022605			gene=ENSOARG00000020750	Unknown					GDEMR21010093
GDEMR21010093-1	3		_SEGLYHEVVK_		TRUE	_SEGLYHEVVK_	SEGLYHEVVK	-0.448623	0.733647	-0.4343495|-0.5898042	ENSOART00000022605	TRUE	_SEGLYHEVVK_	_SEGLYHEVVK_	387.536	0.000221954	5204802	noloss	8	y	2	472.764	43.9674	FALSE		ENSOART00000022605			gene=ENSOARG00000020750	Unknown					GDEMR21010093
GDEMR21010093-1	3		_SEGLYHEVVK_		TRUE	_SEGLYHEVVK_	SEGLYHEVVK	-0.448623	0.733647	-0.4343495|-0.5898042	ENSOART00000022605	TRUE	_SEGLYHEVVK_	_SEGLYHEVVK_	387.536	0.000221954	5204802	H2O	4	y	1	456.282	17.6774	TRUE		ENSOART00000022605			gene=ENSOARG00000020750	Unknown					GDEMR21010093
GDEMR21010093-1	3		_SEGLYHEVVK_		TRUE	_SEGLYHEVVK_	SEGLYHEVVK	-0.448623	0.733647	-0.4343495|-0.5898042	ENSOART00000022605	TRUE	_SEGLYHEVVK_	_SEGLYHEVVK_	387.536	0.000221954	5204802	H2O	5	y	1	593.341	8.63361	TRUE		ENSOART00000022605			gene=ENSOARG00000020750	Unknown					GDEMR21010093
GDEMR21010093-1	3		_SEGLYHEVVK_		TRUE	_SEGLYHEVVK_	SEGLYHEVVK	-0.448623	0.733647	-0.4343495|-0.5898042	ENSOART00000022605	TRUE	_SEGLYHEVVK_	_SEGLYHEVVK_	387.536	0.000221954	5204802	noloss	7	b	1	816.352	5.37376	TRUE		ENSOART00000022605			gene=ENSOARG00000020750	Unknown					GDEMR21010093
GDEMR21010093-1	3		_SEGLYHEVVK_		TRUE	_SEGLYHEVVK_	SEGLYHEVVK	-0.448623	0.733647	-0.4343495|-0.5898042	ENSOART00000022605	TRUE	_SEGLYHEVVK_	_SEGLYHEVVK_	387.536	0.000221954	5204802	noloss	7	y	2	444.253	28.5058	FALSE		ENSOART00000022605			gene=ENSOARG00000020750	Unknown					GDEMR21010093
GDEMR21010093-1	3		_SEGLYHEVVK_		TRUE	_SEGLYHEVVK_	SEGLYHEVVK	-0.448623	0.733647	-0.4343495|-0.5898042	ENSOART00000022605	TRUE	_SEGLYHEVVK_	_SEGLYHEVVK_	387.536	0.000221954	5204802	noloss	9	y	2	537.285	5.9923	TRUE		ENSOART00000022605			gene=ENSOARG00000020750	Unknown					GDEMR21010093
GDEMR21010093-1	3		_SEGLYHEVVK_		TRUE	_SEGLYHEVVK_	SEGLYHEVVK	-0.448623	0.733647	-0.4343495|-0.5898042	ENSOART00000022605	TRUE	_SEGLYHEVVK_	_SEGLYHEVVK_	387.536	0.000221954	5204802	H2O	9	y	2	528.28	41.1319	FALSE		ENSOART00000022605			gene=ENSOARG00000020750	Unknown					GDEMR21010093
GDEMR21010093-1	3		_SEGLYHEVVK_		TRUE	_SEGLYHEVVK_	SEGLYHEVVK	-0.448623	0.733647	-0.4343495|-0.5898042	ENSOART00000022605	TRUE	_SEGLYHEVVK_	_SEGLYHEVVK_	387.536	0.000221954	5204802	NH3	6	y	2	379.198	6.58162	TRUE		ENSOART00000022605			gene=ENSOARG00000020750	Unknown					GDEMR21010093
GDEMR21010093-1	2		_YSLDPENPTK_		TRUE	_YSLDPENPTK_	YSLDPENPTK	9.90448	0.879246	9.885807|9.904485	ENSOART00000004734;ENSOART00000004836;ENSOART00000008646;ENSOART00000011391;ENSOART00000012502;ENSOART00000015356;ENSOART00000015924;ENSOART00000015960;ENSOART00000017514;ENSOART00000017803;ENSOART00000018028;ENSOART00000018126;ENSOART00000019753;ENSOART00000021426	FALSE	_YSLDPENPTK_	_YSLDPENPTK_	582.283	1.51485e-05	1456521	noloss	3	y	1	345.213	11.4747	FALSE		ENSOART00000004734;ENSOART00000004836;ENSOART00000008646;ENSOART00000011391;ENSOART00000012502;ENSOART00000015356;ENSOART00000015924;ENSOART00000015960;ENSOART00000017514;ENSOART00000017803;ENSOART00000018028;ENSOART00000018126;ENSOART00000019753;ENSOART00000021426			gene=ENSOARG00000004349;gene=ENSOARG00000004445;gene=ENSOARG00000007943;gene=ENSOARG00000010467;gene=ENSOARG00000011499;gene=ENSOARG00000014104;gene=ENSOARG00000014632;gene=ENSOARG00000014665;gene=ENSOARG00000016082;gene=ENSOARG00000016353;gene=ENSOARG00000016556;gene=ENSOARG00000016643;gene=ENSOARG00000018149;gene=ENSOARG00000019675	Unknown					GDEMR21010093
GDEMR21010093-1	2		_YSLDPENPTK_		TRUE	_YSLDPENPTK_	YSLDPENPTK	9.90448	0.879246	9.885807|9.904485	ENSOART00000004734;ENSOART00000004836;ENSOART00000008646;ENSOART00000011391;ENSOART00000012502;ENSOART00000015356;ENSOART00000015924;ENSOART00000015960;ENSOART00000017514;ENSOART00000017803;ENSOART00000018028;ENSOART00000018126;ENSOART00000019753;ENSOART00000021426	FALSE	_YSLDPENPTK_	_YSLDPENPTK_	582.283	1.51485e-05	1456521	noloss	4	y	1	459.256	9.22378	FALSE		ENSOART00000004734;ENSOART00000004836;ENSOART00000008646;ENSOART00000011391;ENSOART00000012502;ENSOART00000015356;ENSOART00000015924;ENSOART00000015960;ENSOART00000017514;ENSOART00000017803;ENSOART00000018028;ENSOART00000018126;ENSOART00000019753;ENSOART00000021426			gene=ENSOARG00000004349;gene=ENSOARG00000004445;gene=ENSOARG00000007943;gene=ENSOARG00000010467;gene=ENSOARG00000011499;gene=ENSOARG00000014104;gene=ENSOARG00000014632;gene=ENSOARG00000014665;gene=ENSOARG00000016082;gene=ENSOARG00000016353;gene=ENSOARG00000016556;gene=ENSOARG00000016643;gene=ENSOARG00000018149;gene=ENSOARG00000019675	Unknown					GDEMR21010093
GDEMR21010093-1	2		_YSLDPENPTK_		TRUE	_YSLDPENPTK_	YSLDPENPTK	9.90448	0.879246	9.885807|9.904485	ENSOART00000004734;ENSOART00000004836;ENSOART00000008646;ENSOART00000011391;ENSOART00000012502;ENSOART00000015356;ENSOART00000015924;ENSOART00000015960;ENSOART00000017514;ENSOART00000017803;ENSOART00000018028;ENSOART00000018126;ENSOART00000019753;ENSOART00000021426	FALSE	_YSLDPENPTK_	_YSLDPENPTK_	582.283	1.51485e-05	1456521	noloss	6	y	1	685.352	100	FALSE		ENSOART00000004734;ENSOART00000004836;ENSOART00000008646;ENSOART00000011391;ENSOART00000012502;ENSOART00000015356;ENSOART00000015924;ENSOART00000015960;ENSOART00000017514;ENSOART00000017803;ENSOART00000018028;ENSOART00000018126;ENSOART00000019753;ENSOART00000021426			gene=ENSOARG00000004349;gene=ENSOARG00000004445;gene=ENSOARG00000007943;gene=ENSOARG00000010467;gene=ENSOARG00000011499;gene=ENSOARG00000014104;gene=ENSOARG00000014632;gene=ENSOARG00000014665;gene=ENSOARG00000016082;gene=ENSOARG00000016353;gene=ENSOARG00000016556;gene=ENSOARG00000016643;gene=ENSOARG00000018149;gene=ENSOARG00000019675	Unknown					GDEMR21010093
GDEMR21010093-1	2		_YSLDPENPTK_		TRUE	_YSLDPENPTK_	YSLDPENPTK	9.90448	0.879246	9.885807|9.904485	ENSOART00000004734;ENSOART00000004836;ENSOART00000008646;ENSOART00000011391;ENSOART00000012502;ENSOART00000015356;ENSOART00000015924;ENSOART00000015960;ENSOART00000017514;ENSOART00000017803;ENSOART00000018028;ENSOART00000018126;ENSOART00000019753;ENSOART00000021426	FALSE	_YSLDPENPTK_	_YSLDPENPTK_	582.283	1.51485e-05	1456521	noloss	7	y	1	800.378	31.5576	FALSE		ENSOART00000004734;ENSOART00000004836;ENSOART00000008646;ENSOART00000011391;ENSOART00000012502;ENSOART00000015356;ENSOART00000015924;ENSOART00000015960;ENSOART00000017514;ENSOART00000017803;ENSOART00000018028;ENSOART00000018126;ENSOART00000019753;ENSOART00000021426			gene=ENSOARG00000004349;gene=ENSOARG00000004445;gene=ENSOARG00000007943;gene=ENSOARG00000010467;gene=ENSOARG00000011499;gene=ENSOARG00000014104;gene=ENSOARG00000014632;gene=ENSOARG00000014665;gene=ENSOARG00000016082;gene=ENSOARG00000016353;gene=ENSOARG00000016556;gene=ENSOARG00000016643;gene=ENSOARG00000018149;gene=ENSOARG00000019675	Unknown					GDEMR21010093
GDEMR21010093-1	2		_YSLDPENPTK_		TRUE	_YSLDPENPTK_	YSLDPENPTK	9.90448	0.879246	9.885807|9.904485	ENSOART00000004734;ENSOART00000004836;ENSOART00000008646;ENSOART00000011391;ENSOART00000012502;ENSOART00000015356;ENSOART00000015924;ENSOART00000015960;ENSOART00000017514;ENSOART00000017803;ENSOART00000018028;ENSOART00000018126;ENSOART00000019753;ENSOART00000021426	FALSE	_YSLDPENPTK_	_YSLDPENPTK_	582.283	1.51485e-05	1456521	noloss	8	y	1	913.463	27.8714	FALSE		ENSOART00000004734;ENSOART00000004836;ENSOART00000008646;ENSOART00000011391;ENSOART00000012502;ENSOART00000015356;ENSOART00000015924;ENSOART00000015960;ENSOART00000017514;ENSOART00000017803;ENSOART00000018028;ENSOART00000018126;ENSOART00000019753;ENSOART00000021426			gene=ENSOARG00000004349;gene=ENSOARG00000004445;gene=ENSOARG00000007943;gene=ENSOARG00000010467;gene=ENSOARG00000011499;gene=ENSOARG00000014104;gene=ENSOARG00000014632;gene=ENSOARG00000014665;gene=ENSOARG00000016082;gene=ENSOARG00000016353;gene=ENSOARG00000016556;gene=ENSOARG00000016643;gene=ENSOARG00000018149;gene=ENSOARG00000019675	Unknown					GDEMR21010093
GDEMR21010093-1	2		_YSLDPENPTK_		TRUE	_YSLDPENPTK_	YSLDPENPTK	9.90448	0.879246	9.885807|9.904485	ENSOART00000004734;ENSOART00000004836;ENSOART00000008646;ENSOART00000011391;ENSOART00000012502;ENSOART00000015356;ENSOART00000015924;ENSOART00000015960;ENSOART00000017514;ENSOART00000017803;ENSOART00000018028;ENSOART00000018126;ENSOART00000019753;ENSOART00000021426	FALSE	_YSLDPENPTK_	_YSLDPENPTK_	582.283	1.51485e-05	1456521	noloss	9	y	1	1000.49	24.2447	FALSE		ENSOART00000004734;ENSOART00000004836;ENSOART00000008646;ENSOART00000011391;ENSOART00000012502;ENSOART00000015356;ENSOART00000015924;ENSOART00000015960;ENSOART00000017514;ENSOART00000017803;ENSOART00000018028;ENSOART00000018126;ENSOART00000019753;ENSOART00000021426			gene=ENSOARG00000004349;gene=ENSOARG00000004445;gene=ENSOARG00000007943;gene=ENSOARG00000010467;gene=ENSOARG00000011499;gene=ENSOARG00000014104;gene=ENSOARG00000014632;gene=ENSOARG00000014665;gene=ENSOARG00000016082;gene=ENSOARG00000016353;gene=ENSOARG00000016556;gene=ENSOARG00000016643;gene=ENSOARG00000018149;gene=ENSOARG00000019675	Unknown					GDEMR21010093
GDEMR21010093-1	2		_YSLDPENPTK_		TRUE	_YSLDPENPTK_	YSLDPENPTK	9.90448	0.879246	9.885807|9.904485	ENSOART00000004734;ENSOART00000004836;ENSOART00000008646;ENSOART00000011391;ENSOART00000012502;ENSOART00000015356;ENSOART00000015924;ENSOART00000015960;ENSOART00000017514;ENSOART00000017803;ENSOART00000018028;ENSOART00000018126;ENSOART00000019753;ENSOART00000021426	FALSE	_YSLDPENPTK_	_YSLDPENPTK_	582.283	1.51485e-05	1456521	H2O	9	y	1	982.484	8.74298	TRUE		ENSOART00000004734;ENSOART00000004836;ENSOART00000008646;ENSOART00000011391;ENSOART00000012502;ENSOART00000015356;ENSOART00000015924;ENSOART00000015960;ENSOART00000017514;ENSOART00000017803;ENSOART00000018028;ENSOART00000018126;ENSOART00000019753;ENSOART00000021426			gene=ENSOARG00000004349;gene=ENSOARG00000004445;gene=ENSOARG00000007943;gene=ENSOARG00000010467;gene=ENSOARG00000011499;gene=ENSOARG00000014104;gene=ENSOARG00000014632;gene=ENSOARG00000014665;gene=ENSOARG00000016082;gene=ENSOARG00000016353;gene=ENSOARG00000016556;gene=ENSOARG00000016643;gene=ENSOARG00000018149;gene=ENSOARG00000019675	Unknown					GDEMR21010093
GDEMR21010093-1	3		_RLFEGDRDR_		TRUE	_RLFEGDRDR_	RLFEGDRDR	-29.1403	0.719445	-29.14029|NaN	Q3ZBD7	FALSE	_RLFEGDRDR_	_RLFEGDRDR_	388.535	1.51485e-05	749028	noloss	3	b	1	417.261	74.9098	FALSE	sp	Q3ZBD7	Q3ZBD7	G6PI_BOVIN	Glucose-6-phosphate isomerase	Bos taurus	9913	GPI	2	4	contaminants2021
GDEMR21010093-1	3		_RLFEGDRDR_		TRUE	_RLFEGDRDR_	RLFEGDRDR	-29.1403	0.719445	-29.14029|NaN	Q3ZBD7	FALSE	_RLFEGDRDR_	_RLFEGDRDR_	388.535	1.51485e-05	749028	noloss	4	b	1	546.303	40.3334	FALSE	sp	Q3ZBD7	Q3ZBD7	G6PI_BOVIN	Glucose-6-phosphate isomerase	Bos taurus	9913	GPI	2	4	contaminants2021
GDEMR21010093-1	3		_RLFEGDRDR_		TRUE	_RLFEGDRDR_	RLFEGDRDR	-29.1403	0.719445	-29.14029|NaN	Q3ZBD7	FALSE	_RLFEGDRDR_	_RLFEGDRDR_	388.535	1.51485e-05	749028	noloss	5	y	2	309.651	96.3032	FALSE	sp	Q3ZBD7	Q3ZBD7	G6PI_BOVIN	Glucose-6-phosphate isomerase	Bos taurus	9913	GPI	2	4	contaminants2021
GDEMR21010093-1	3		_RLFEGDRDR_		TRUE	_RLFEGDRDR_	RLFEGDRDR	-29.1403	0.719445	-29.14029|NaN	Q3ZBD7	FALSE	_RLFEGDRDR_	_RLFEGDRDR_	388.535	1.51485e-05	749028	noloss	6	b	1	718.352	18.1464	TRUE	sp	Q3ZBD7	Q3ZBD7	G6PI_BOVIN	Glucose-6-phosphate isomerase	Bos taurus	9913	GPI	2	4	contaminants2021
GDEMR21010093-1	3		_RLFEGDRDR_		TRUE	_RLFEGDRDR_	RLFEGDRDR	-29.1403	0.719445	-29.14029|NaN	Q3ZBD7	FALSE	_RLFEGDRDR_	_RLFEGDRDR_	388.535	1.51485e-05	749028	noloss	7	y	2	447.707	32.0374	FALSE	sp	Q3ZBD7	Q3ZBD7	G6PI_BOVIN	Glucose-6-phosphate isomerase	Bos taurus	9913	GPI	2	4	contaminants2021
GDEMR21010093-1	3		_RLFEGDRDR_		TRUE	_RLFEGDRDR_	RLFEGDRDR	-29.1403	0.719445	-29.14029|NaN	Q3ZBD7	FALSE	_RLFEGDRDR_	_RLFEGDRDR_	388.535	1.51485e-05	749028	noloss	8	b	2	495.244	26.2988	TRUE	sp	Q3ZBD7	Q3ZBD7	G6PI_BOVIN	Glucose-6-phosphate isomerase	Bos taurus	9913	GPI	2	4	contaminants2021
GDEMR21010093-1	3		_RLFEGDRDR_		TRUE	_RLFEGDRDR_	RLFEGDRDR	-29.1403	0.719445	-29.14029|NaN	Q3ZBD7	FALSE	_RLFEGDRDR_	_RLFEGDRDR_	388.535	1.51485e-05	749028	noloss	8	y	2	504.249	85.2649	FALSE	sp	Q3ZBD7	Q3ZBD7	G6PI_BOVIN	Glucose-6-phosphate isomerase	Bos taurus	9913	GPI	2	4	contaminants2021
GDEMR21010093-1	3		_RLFEGDRDR_		TRUE	_RLFEGDRDR_	RLFEGDRDR	-29.1403	0.719445	-29.14029|NaN	Q3ZBD7	FALSE	_RLFEGDRDR_	_RLFEGDRDR_	388.535	1.51485e-05	749028	NH3	3	b	1	400.234	11.1501	TRUE	sp	Q3ZBD7	Q3ZBD7	G6PI_BOVIN	Glucose-6-phosphate isomerase	Bos taurus	9913	GPI	2	4	contaminants2021
GDEMR21010093-1	3		_RLFEGDRDR_		TRUE	_RLFEGDRDR_	RLFEGDRDR	-29.1403	0.719445	-29.14029|NaN	Q3ZBD7	FALSE	_RLFEGDRDR_	_RLFEGDRDR_	388.535	1.51485e-05	749028	NH3	3	y	1	429.22	24.5736	TRUE	sp	Q3ZBD7	Q3ZBD7	G6PI_BOVIN	Glucose-6-phosphate isomerase	Bos taurus	9913	GPI	2	4	contaminants2021
GDEMR21010093-1	3		_RLFEGDRDR_		TRUE	_RLFEGDRDR_	RLFEGDRDR	-29.1403	0.719445	-29.14029|NaN	Q3ZBD7	FALSE	_RLFEGDRDR_	_RLFEGDRDR_	388.535	1.51485e-05	749028	NH3	4	b	1	529.277	9.30071	TRUE	sp	Q3ZBD7	Q3ZBD7	G6PI_BOVIN	Glucose-6-phosphate isomerase	Bos taurus	9913	GPI	2	4	contaminants2021
GDEMR21010093-1	3		_RLFEGDRDR_		TRUE	_RLFEGDRDR_	RLFEGDRDR	-29.1403	0.719445	-29.14029|NaN	Q3ZBD7	FALSE	_RLFEGDRDR_	_RLFEGDRDR_	388.535	1.51485e-05	749028	NH3	5	b	1	586.298	6.2034	TRUE	sp	Q3ZBD7	Q3ZBD7	G6PI_BOVIN	Glucose-6-phosphate isomerase	Bos taurus	9913	GPI	2	4	contaminants2021
GDEMR21010093-1	3		_RLFEGDRDR_		TRUE	_RLFEGDRDR_	RLFEGDRDR	-29.1403	0.719445	-29.14029|NaN	Q3ZBD7	FALSE	_RLFEGDRDR_	_RLFEGDRDR_	388.535	1.51485e-05	749028	NH3	5	y	1	601.269	49.1662	FALSE	sp	Q3ZBD7	Q3ZBD7	G6PI_BOVIN	Glucose-6-phosphate isomerase	Bos taurus	9913	GPI	2	4	contaminants2021
GDEMR21010093-1	3		_RLFEGDRDR_		TRUE	_RLFEGDRDR_	RLFEGDRDR	-29.1403	0.719445	-29.14029|NaN	Q3ZBD7	FALSE	_RLFEGDRDR_	_RLFEGDRDR_	388.535	1.51485e-05	749028	NH3	6	y	1	730.311	12.8318	TRUE	sp	Q3ZBD7	Q3ZBD7	G6PI_BOVIN	Glucose-6-phosphate isomerase	Bos taurus	9913	GPI	2	4	contaminants2021
GDEMR21010093-1	3		_RLFEGDRDR_		TRUE	_RLFEGDRDR_	RLFEGDRDR	-29.1403	0.719445	-29.14029|NaN	Q3ZBD7	FALSE	_RLFEGDRDR_	_RLFEGDRDR_	388.535	1.51485e-05	749028	NH3	7	b	2	429.217	17.4226	TRUE	sp	Q3ZBD7	Q3ZBD7	G6PI_BOVIN	Glucose-6-phosphate isomerase	Bos taurus	9913	GPI	2	4	contaminants2021
GDEMR21010093-1	3		_RLFEGDRDR_		TRUE	_RLFEGDRDR_	RLFEGDRDR	-29.1403	0.719445	-29.14029|NaN	Q3ZBD7	FALSE	_RLFEGDRDR_	_RLFEGDRDR_	388.535	1.51485e-05	749028	NH3	7	y	1	877.38	6.55918	TRUE	sp	Q3ZBD7	Q3ZBD7	G6PI_BOVIN	Glucose-6-phosphate isomerase	Bos taurus	9913	GPI	2	4	contaminants2021
GDEMR21010093-1	3		_RLFEGDRDR_		TRUE	_RLFEGDRDR_	RLFEGDRDR	-29.1403	0.719445	-29.14029|NaN	Q3ZBD7	FALSE	_RLFEGDRDR_	_RLFEGDRDR_	388.535	1.51485e-05	749028	H2O	8	y	2	495.244	26.2988	TRUE	sp	Q3ZBD7	Q3ZBD7	G6PI_BOVIN	Glucose-6-phosphate isomerase	Bos taurus	9913	GPI	2	4	contaminants2021
GDEMR21010093-1	2		_TYYVDHNTR_		TRUE	_TYYVDHNTR_	TYYVDHNTR	-33.4042	0.90106	-33.40419|NaN	ENSOART00000013701;ENSOART00000016001	FALSE	_TYYVDHNTR_	_TYYVDHNTR_	584.773	9.25812e-05	145988	noloss	4	y	1	527.268	66.6261	FALSE		ENSOART00000013701;ENSOART00000016001			gene=ENSOARG00000012595;gene=ENSOARG00000014701	Unknown					GDEMR21010093
GDEMR21010093-1	2		_TYYVDHNTR_		TRUE	_TYYVDHNTR_	TYYVDHNTR	-33.4042	0.90106	-33.40419|NaN	ENSOART00000013701;ENSOART00000016001	FALSE	_TYYVDHNTR_	_TYYVDHNTR_	584.773	9.25812e-05	145988	noloss	5	y	1	642.295	42.8233	FALSE		ENSOART00000013701;ENSOART00000016001			gene=ENSOARG00000012595;gene=ENSOARG00000014701	Unknown					GDEMR21010093
GDEMR21010093-1	2		_TYYVDHNTR_		TRUE	_TYYVDHNTR_	TYYVDHNTR	-33.4042	0.90106	-33.40419|NaN	ENSOART00000013701;ENSOART00000016001	FALSE	_TYYVDHNTR_	_TYYVDHNTR_	584.773	9.25812e-05	145988	noloss	6	y	1	741.364	47.672	FALSE		ENSOART00000013701;ENSOART00000016001			gene=ENSOARG00000012595;gene=ENSOARG00000014701	Unknown					GDEMR21010093
GDEMR21010093-1	2		_TYYVDHNTR_		TRUE	_TYYVDHNTR_	TYYVDHNTR	-33.4042	0.90106	-33.40419|NaN	ENSOART00000013701;ENSOART00000016001	FALSE	_TYYVDHNTR_	_TYYVDHNTR_	584.773	9.25812e-05	145988	noloss	7	y	1	904.427	100	FALSE		ENSOART00000013701;ENSOART00000016001			gene=ENSOARG00000012595;gene=ENSOARG00000014701	Unknown					GDEMR21010093
GDEMR21010093-1	3		_TYYVDHNTR_		TRUE	_TYYVDHNTR_	TYYVDHNTR	-33.4042	0.72411	-33.40419|NaN	ENSOART00000013701;ENSOART00000016001	FALSE	_TYYVDHNTR_	_TYYVDHNTR_	390.184	0.00152161	249244	noloss	4	y	1	527.268	100	FALSE		ENSOART00000013701;ENSOART00000016001			gene=ENSOARG00000012595;gene=ENSOARG00000014701	Unknown					GDEMR21010093
GDEMR21010093-1	3		_TYYVDHNTR_		TRUE	_TYYVDHNTR_	TYYVDHNTR	-33.4042	0.72411	-33.40419|NaN	ENSOART00000013701;ENSOART00000016001	FALSE	_TYYVDHNTR_	_TYYVDHNTR_	390.184	0.00152161	249244	noloss	5	y	1	642.295	95.494	FALSE		ENSOART00000013701;ENSOART00000016001			gene=ENSOARG00000012595;gene=ENSOARG00000014701	Unknown					GDEMR21010093
GDEMR21010093-1	3		_TYYVDHNTR_		TRUE	_TYYVDHNTR_	TYYVDHNTR	-33.4042	0.72411	-33.40419|NaN	ENSOART00000013701;ENSOART00000016001	FALSE	_TYYVDHNTR_	_TYYVDHNTR_	390.184	0.00152161	249244	noloss	6	y	2	371.186	26.0879	FALSE		ENSOART00000013701;ENSOART00000016001			gene=ENSOARG00000012595;gene=ENSOARG00000014701	Unknown					GDEMR21010093
GDEMR21010093-1	3		_TYYVDHNTR_		TRUE	_TYYVDHNTR_	TYYVDHNTR	-33.4042	0.72411	-33.40419|NaN	ENSOART00000013701;ENSOART00000016001	FALSE	_TYYVDHNTR_	_TYYVDHNTR_	390.184	0.00152161	249244	noloss	7	y	2	452.717	30.9513	FALSE		ENSOART00000013701;ENSOART00000016001			gene=ENSOARG00000012595;gene=ENSOARG00000014701	Unknown					GDEMR21010093
GDEMR21010093-1	2		_WEEAIPLALK_		TRUE	_WEEAIPLALK_	WEEAIPLALK	68.1559	0.894178	68.15585|68.25016	ENSOART00000013337	TRUE	_WEEAIPLALK_	_WEEAIPLALK_	585.332	1.51485e-05	1500343	noloss	3	b	1	445.172	5.56381	TRUE		ENSOART00000013337			gene=ENSOARG00000012264	Unknown					GDEMR21010093
GDEMR21010093-1	2		_WEEAIPLALK_		TRUE	_WEEAIPLALK_	WEEAIPLALK	68.1559	0.894178	68.15585|68.25016	ENSOART00000013337	TRUE	_WEEAIPLALK_	_WEEAIPLALK_	585.332	1.51485e-05	1500343	noloss	3	y	1	331.234	12.7781	FALSE		ENSOART00000013337			gene=ENSOARG00000012264	Unknown					GDEMR21010093
GDEMR21010093-1	2		_WEEAIPLALK_		TRUE	_WEEAIPLALK_	WEEAIPLALK	68.1559	0.894178	68.15585|68.25016	ENSOART00000013337	TRUE	_WEEAIPLALK_	_WEEAIPLALK_	585.332	1.51485e-05	1500343	noloss	5	y	1	541.371	58.7024	FALSE		ENSOART00000013337			gene=ENSOARG00000012264	Unknown					GDEMR21010093
GDEMR21010093-1	2		_WEEAIPLALK_		TRUE	_WEEAIPLALK_	WEEAIPLALK	68.1559	0.894178	68.15585|68.25016	ENSOART00000013337	TRUE	_WEEAIPLALK_	_WEEAIPLALK_	585.332	1.51485e-05	1500343	noloss	6	y	1	654.455	11.8825	FALSE		ENSOART00000013337			gene=ENSOARG00000012264	Unknown					GDEMR21010093
GDEMR21010093-1	2		_WEEAIPLALK_		TRUE	_WEEAIPLALK_	WEEAIPLALK	68.1559	0.894178	68.15585|68.25016	ENSOART00000013337	TRUE	_WEEAIPLALK_	_WEEAIPLALK_	585.332	1.51485e-05	1500343	noloss	7	y	1	725.492	14.0279	FALSE		ENSOART00000013337			gene=ENSOARG00000012264	Unknown					GDEMR21010093
GDEMR21010093-1	2		_WEEAIPLALK_		TRUE	_WEEAIPLALK_	WEEAIPLALK	68.1559	0.894178	68.15585|68.25016	ENSOART00000013337	TRUE	_WEEAIPLALK_	_WEEAIPLALK_	585.332	1.51485e-05	1500343	noloss	8	y	1	854.535	40.9674	FALSE		ENSOART00000013337			gene=ENSOARG00000012264	Unknown					GDEMR21010093
GDEMR21010093-1	2		_WEEAIPLALK_		TRUE	_WEEAIPLALK_	WEEAIPLALK	68.1559	0.894178	68.15585|68.25016	ENSOART00000013337	TRUE	_WEEAIPLALK_	_WEEAIPLALK_	585.332	1.51485e-05	1500343	noloss	9	y	1	983.577	19.9833	FALSE		ENSOART00000013337			gene=ENSOARG00000012264	Unknown					GDEMR21010093
GDEMR21010093-1	2		_WEEAIPLALK_		TRUE	_WEEAIPLALK_	WEEAIPLALK	68.1559	0.894178	68.15585|68.25016	ENSOART00000013337	TRUE	_WEEAIPLALK_	_WEEAIPLALK_	585.332	1.51485e-05	1500343	H2O	8	y	1	836.524	5.96079	TRUE		ENSOART00000013337			gene=ENSOARG00000012264	Unknown					GDEMR21010093
GDEMR21010093-1	2		_WEEAIPLALK_		TRUE	_WEEAIPLALK_	WEEAIPLALK	68.1559	0.894178	68.15585|68.25016	ENSOART00000013337	TRUE	_WEEAIPLALK_	_WEEAIPLALK_	585.332	1.51485e-05	1500343	H2O	9	y	1	965.567	6.16892	TRUE		ENSOART00000013337			gene=ENSOARG00000012264	Unknown					GDEMR21010093
GDEMR21010093-1	2		_VTQVDGNSPVR_		TRUE	_VTQVDGNSPVR_	VTQVDGNSPVR	-19.1656	0.886633	-19.1656|-19.87605	ENSOART00000011539	TRUE	_VTQVDGNSPVR_	_VTQVDGNSPVR_	586.307	0	881497	noloss	3	b	1	329.182	20.2355	TRUE		ENSOART00000011539			gene=ENSOARG00000010605	Unknown					GDEMR21010093
GDEMR21010093-1	2		_VTQVDGNSPVR_		TRUE	_VTQVDGNSPVR_	VTQVDGNSPVR	-19.1656	0.886633	-19.1656|-19.87605	ENSOART00000011539	TRUE	_VTQVDGNSPVR_	_VTQVDGNSPVR_	586.307	0	881497	noloss	3	y	1	371.24	5.43958	TRUE		ENSOART00000011539			gene=ENSOARG00000010605	Unknown					GDEMR21010093
GDEMR21010093-1	2		_VTQVDGNSPVR_		TRUE	_VTQVDGNSPVR_	VTQVDGNSPVR	-19.1656	0.886633	-19.1656|-19.87605	ENSOART00000011539	TRUE	_VTQVDGNSPVR_	_VTQVDGNSPVR_	586.307	0	881497	noloss	4	y	1	458.272	5.56537	TRUE		ENSOART00000011539			gene=ENSOARG00000010605	Unknown					GDEMR21010093
GDEMR21010093-1	2		_VTQVDGNSPVR_		TRUE	_VTQVDGNSPVR_	VTQVDGNSPVR	-19.1656	0.886633	-19.1656|-19.87605	ENSOART00000011539	TRUE	_VTQVDGNSPVR_	_VTQVDGNSPVR_	586.307	0	881497	noloss	6	y	1	629.337	62.5915	FALSE		ENSOART00000011539			gene=ENSOARG00000010605	Unknown					GDEMR21010093
GDEMR21010093-1	2		_VTQVDGNSPVR_		TRUE	_VTQVDGNSPVR_	VTQVDGNSPVR	-19.1656	0.886633	-19.1656|-19.87605	ENSOART00000011539	TRUE	_VTQVDGNSPVR_	_VTQVDGNSPVR_	586.307	0	881497	noloss	7	y	1	744.363	100	FALSE		ENSOART00000011539			gene=ENSOARG00000010605	Unknown					GDEMR21010093
GDEMR21010093-1	2		_VTQVDGNSPVR_		TRUE	_VTQVDGNSPVR_	VTQVDGNSPVR	-19.1656	0.886633	-19.1656|-19.87605	ENSOART00000011539	TRUE	_VTQVDGNSPVR_	_VTQVDGNSPVR_	586.307	0	881497	noloss	8	y	1	843.432	89.9703	FALSE		ENSOART00000011539			gene=ENSOARG00000010605	Unknown					GDEMR21010093
GDEMR21010093-1	2		_VTQVDGNSPVR_		TRUE	_VTQVDGNSPVR_	VTQVDGNSPVR	-19.1656	0.886633	-19.1656|-19.87605	ENSOART00000011539	TRUE	_VTQVDGNSPVR_	_VTQVDGNSPVR_	586.307	0	881497	noloss	9	y	1	971.49	34.387	FALSE		ENSOART00000011539			gene=ENSOARG00000010605	Unknown					GDEMR21010093
GDEMR21010093-1	2		_VTQVDGNSPVR_		TRUE	_VTQVDGNSPVR_	VTQVDGNSPVR	-19.1656	0.886633	-19.1656|-19.87605	ENSOART00000011539	TRUE	_VTQVDGNSPVR_	_VTQVDGNSPVR_	586.307	0	881497	H2O	3	b	1	311.171	35.5674	FALSE		ENSOART00000011539			gene=ENSOARG00000010605	Unknown					GDEMR21010093
GDEMR21010093-1	2		_VTQVDGNSPVR_		TRUE	_VTQVDGNSPVR_	VTQVDGNSPVR	-19.1656	0.886633	-19.1656|-19.87605	ENSOART00000011539	TRUE	_VTQVDGNSPVR_	_VTQVDGNSPVR_	586.307	0	881497	H2O	9	y	2	477.244	42.8006	FALSE		ENSOART00000011539			gene=ENSOARG00000010605	Unknown					GDEMR21010093
GDEMR21010093-1	2		_VTQVDGNSPVR_		TRUE	_VTQVDGNSPVR_	VTQVDGNSPVR	-19.1656	0.886633	-19.1656|-19.87605	ENSOART00000011539	TRUE	_VTQVDGNSPVR_	_VTQVDGNSPVR_	586.307	0	881497	NH3	9	y	1	954.464	18.5827	TRUE		ENSOART00000011539			gene=ENSOARG00000010605	Unknown					GDEMR21010093
GDEMR21010093-1	2		_IMGEVM[+16]HALR_		TRUE	_IMGEVM[Oxidation (M)]HALR_	IMGEVMHALR	5.61342	1.00577	5.61342|NaN	ENSOART00000000655	TRUE	_IMGEVM[+16]HALR_	_IMGEVM[Oxidation (M)]HALR_	586.799	0.000328569	320835	noloss	4	y	1	496.299	40.0448	FALSE		ENSOART00000000655			gene=ENSOARG00000000611	Unknown					GDEMR21010093
GDEMR21010093-1	2		_IMGEVM[+16]HALR_		TRUE	_IMGEVM[Oxidation (M)]HALR_	IMGEVMHALR	5.61342	1.00577	5.61342|NaN	ENSOART00000000655	TRUE	_IMGEVM[+16]HALR_	_IMGEVM[Oxidation (M)]HALR_	586.799	0.000328569	320835	noloss	5	y	1	643.334	31.2986	FALSE		ENSOART00000000655			gene=ENSOARG00000000611	Unknown					GDEMR21010093
GDEMR21010093-1	2		_IMGEVM[+16]HALR_		TRUE	_IMGEVM[Oxidation (M)]HALR_	IMGEVMHALR	5.61342	1.00577	5.61342|NaN	ENSOART00000000655	TRUE	_IMGEVM[+16]HALR_	_IMGEVM[Oxidation (M)]HALR_	586.799	0.000328569	320835	noloss	6	y	1	742.403	24.0384	FALSE		ENSOART00000000655			gene=ENSOARG00000000611	Unknown					GDEMR21010093
GDEMR21010093-1	2		_IMGEVM[+16]HALR_		TRUE	_IMGEVM[Oxidation (M)]HALR_	IMGEVMHALR	5.61342	1.00577	5.61342|NaN	ENSOART00000000655	TRUE	_IMGEVM[+16]HALR_	_IMGEVM[Oxidation (M)]HALR_	586.799	0.000328569	320835	noloss	8	y	1	928.467	100	FALSE		ENSOART00000000655			gene=ENSOARG00000000611	Unknown					GDEMR21010093
GDEMR21010093-1	2		_IMGEVM[+16]HALR_		TRUE	_IMGEVM[Oxidation (M)]HALR_	IMGEVMHALR	5.61342	1.00577	5.61342|NaN	ENSOART00000000655	TRUE	_IMGEVM[+16]HALR_	_IMGEVM[Oxidation (M)]HALR_	586.799	0.000328569	320835	noloss	9	y	2	530.257	75.1259	FALSE		ENSOART00000000655			gene=ENSOARG00000000611	Unknown					GDEMR21010093
GDEMR21010093-1	2		_IMGEVM[+16]HALR_		TRUE	_IMGEVM[Oxidation (M)]HALR_	IMGEVMHALR	5.61342	1.00577	5.61342|NaN	ENSOART00000000655	TRUE	_IMGEVM[+16]HALR_	_IMGEVM[Oxidation (M)]HALR_	586.799	0.000328569	320835	noloss	3	y	1	359.24	30.5835	FALSE		ENSOART00000000655			gene=ENSOARG00000000611	Unknown					GDEMR21010093
GDEMR21010093-1	2		_IMGEVM[+16]HALR_		TRUE	_IMGEVM[Oxidation (M)]HALR_	IMGEVMHALR	5.61342	1.00577	5.61342|NaN	ENSOART00000000655	TRUE	_IMGEVM[+16]HALR_	_IMGEVM[Oxidation (M)]HALR_	586.799	0.000328569	320835	noloss	4	b	1	431.196	16.4813	TRUE		ENSOART00000000655			gene=ENSOARG00000000611	Unknown					GDEMR21010093
GDEMR21010093-1	2		_IMGEVM[+16]HALR_		TRUE	_IMGEVM[Oxidation (M)]HALR_	IMGEVMHALR	5.61342	1.00577	5.61342|NaN	ENSOART00000000655	TRUE	_IMGEVM[+16]HALR_	_IMGEVM[Oxidation (M)]HALR_	586.799	0.000328569	320835	noloss	7	y	1	871.445	20.3832	TRUE		ENSOART00000000655			gene=ENSOARG00000000611	Unknown					GDEMR21010093
GDEMR21010093-1	2		_IMGEVM[+16]HALR_		TRUE	_IMGEVM[Oxidation (M)]HALR_	IMGEVMHALR	5.61342	1.00577	5.61342|NaN	ENSOART00000000655	TRUE	_IMGEVM[+16]HALR_	_IMGEVM[Oxidation (M)]HALR_	586.799	0.000328569	320835	NH3	4	y	1	479.272	9.17059	TRUE		ENSOART00000000655			gene=ENSOARG00000000611	Unknown					GDEMR21010093
GDEMR21010093-1	2		_IMGEVM[+16]HALR_		TRUE	_IMGEVM[Oxidation (M)]HALR_	IMGEVMHALR	5.61342	1.00577	5.61342|NaN	ENSOART00000000655	TRUE	_IMGEVM[+16]HALR_	_IMGEVM[Oxidation (M)]HALR_	586.799	0.000328569	320835	H2O	7	y	2	427.221	12.4597	TRUE		ENSOART00000000655			gene=ENSOARG00000000611	Unknown					GDEMR21010093
GDEMR21010093-1	2		_IMGEVM[+16]HALR_		TRUE	_IMGEVM[Oxidation (M)]HALR_	IMGEVMHALR	5.61342	1.00577	5.61342|NaN	ENSOART00000000655	TRUE	_IMGEVM[+16]HALR_	_IMGEVM[Oxidation (M)]HALR_	586.799	0.000328569	320835	H2O	8	y	1	910.456	15.7476	TRUE		ENSOART00000000655			gene=ENSOARG00000000611	Unknown					GDEMR21010093
GDEMR21010093-1	2		_HC[+57]LPEGAPHR_		TRUE	_HC[Carbamidomethyl (C)]LPEGAPHR_	HCLPEGAPHR	-33.3938	0.862606	-33.39381|NaN	ENSOART00000022563	TRUE	_HC[+57]LPEGAPHR_	_HC[Carbamidomethyl (C)]LPEGAPHR_	587.283	0	215697	noloss	3	b	1	411.181	18.3089	FALSE		ENSOART00000022563			gene=ENSOARG00000020710	Unknown					GDEMR21010093
GDEMR21010093-1	2		_HC[+57]LPEGAPHR_		TRUE	_HC[Carbamidomethyl (C)]LPEGAPHR_	HCLPEGAPHR	-33.3938	0.862606	-33.39381|NaN	ENSOART00000022563	TRUE	_HC[+57]LPEGAPHR_	_HC[Carbamidomethyl (C)]LPEGAPHR_	587.283	0	215697	noloss	5	y	1	537.289	27.3999	FALSE		ENSOART00000022563			gene=ENSOARG00000020710	Unknown					GDEMR21010093
GDEMR21010093-1	2		_HC[+57]LPEGAPHR_		TRUE	_HC[Carbamidomethyl (C)]LPEGAPHR_	HCLPEGAPHR	-33.3938	0.862606	-33.39381|NaN	ENSOART00000022563	TRUE	_HC[+57]LPEGAPHR_	_HC[Carbamidomethyl (C)]LPEGAPHR_	587.283	0	215697	noloss	6	y	1	666.332	9.6875	FALSE		ENSOART00000022563			gene=ENSOARG00000020710	Unknown					GDEMR21010093
GDEMR21010093-1	2		_HC[+57]LPEGAPHR_		TRUE	_HC[Carbamidomethyl (C)]LPEGAPHR_	HCLPEGAPHR	-33.3938	0.862606	-33.39381|NaN	ENSOART00000022563	TRUE	_HC[+57]LPEGAPHR_	_HC[Carbamidomethyl (C)]LPEGAPHR_	587.283	0	215697	noloss	7	y	1	763.385	100	FALSE		ENSOART00000022563			gene=ENSOARG00000020710	Unknown					GDEMR21010093
GDEMR21010093-1	2		_HC[+57]LPEGAPHR_		TRUE	_HC[Carbamidomethyl (C)]LPEGAPHR_	HCLPEGAPHR	-33.3938	0.862606	-33.39381|NaN	ENSOART00000022563	TRUE	_HC[+57]LPEGAPHR_	_HC[Carbamidomethyl (C)]LPEGAPHR_	587.283	0	215697	noloss	8	y	1	876.469	58.0778	FALSE		ENSOART00000022563			gene=ENSOARG00000020710	Unknown					GDEMR21010093
GDEMR21010093-1	2		_HC[+57]LPEGAPHR_		TRUE	_HC[Carbamidomethyl (C)]LPEGAPHR_	HCLPEGAPHR	-33.3938	0.862606	-33.39381|NaN	ENSOART00000022563	TRUE	_HC[+57]LPEGAPHR_	_HC[Carbamidomethyl (C)]LPEGAPHR_	587.283	0	215697	noloss	9	y	1	1036.5	44.1377	FALSE		ENSOART00000022563			gene=ENSOARG00000020710	Unknown					GDEMR21010093
GDEMR21010093-1	3		_KLDPAYQVDK_		TRUE	_KLDPAYQVDK_	KLDPAYQVDK	-10.9717	0.697859	-11.25081|-10.92722	ENSOART00000015208	TRUE	_KLDPAYQVDK_	_KLDPAYQVDK_	392.88	0	23355950	noloss	3	b	1	357.213	93.4815	FALSE		ENSOART00000015208			gene=ENSOARG00000013964	Unknown					GDEMR21010093
GDEMR21010093-1	3		_KLDPAYQVDK_		TRUE	_KLDPAYQVDK_	KLDPAYQVDK	-10.9717	0.697859	-11.25081|-10.92722	ENSOART00000015208	TRUE	_KLDPAYQVDK_	_KLDPAYQVDK_	392.88	0	23355950	noloss	3	y	1	361.208	67.1671	FALSE		ENSOART00000015208			gene=ENSOARG00000013964	Unknown					GDEMR21010093
GDEMR21010093-1	3		_KLDPAYQVDK_		TRUE	_KLDPAYQVDK_	KLDPAYQVDK	-10.9717	0.697859	-11.25081|-10.92722	ENSOART00000015208	TRUE	_KLDPAYQVDK_	_KLDPAYQVDK_	392.88	0	23355950	noloss	4	b	1	454.266	67.0923	FALSE		ENSOART00000015208			gene=ENSOARG00000013964	Unknown					GDEMR21010093
GDEMR21010093-1	3		_KLDPAYQVDK_		TRUE	_KLDPAYQVDK_	KLDPAYQVDK	-10.9717	0.697859	-11.25081|-10.92722	ENSOART00000015208	TRUE	_KLDPAYQVDK_	_KLDPAYQVDK_	392.88	0	23355950	noloss	4	y	1	489.267	29.9751	TRUE		ENSOART00000015208			gene=ENSOARG00000013964	Unknown					GDEMR21010093
GDEMR21010093-1	3		_KLDPAYQVDK_		TRUE	_KLDPAYQVDK_	KLDPAYQVDK	-10.9717	0.697859	-11.25081|-10.92722	ENSOART00000015208	TRUE	_KLDPAYQVDK_	_KLDPAYQVDK_	392.88	0	23355950	noloss	5	b	1	525.303	83.1741	FALSE		ENSOART00000015208			gene=ENSOARG00000013964	Unknown					GDEMR21010093
GDEMR21010093-1	3		_KLDPAYQVDK_		TRUE	_KLDPAYQVDK_	KLDPAYQVDK	-10.9717	0.697859	-11.25081|-10.92722	ENSOART00000015208	TRUE	_KLDPAYQVDK_	_KLDPAYQVDK_	392.88	0	23355950	noloss	5	y	1	652.33	42.8322	FALSE		ENSOART00000015208			gene=ENSOARG00000013964	Unknown					GDEMR21010093
GDEMR21010093-1	3		_KLDPAYQVDK_		TRUE	_KLDPAYQVDK_	KLDPAYQVDK	-10.9717	0.697859	-11.25081|-10.92722	ENSOART00000015208	TRUE	_KLDPAYQVDK_	_KLDPAYQVDK_	392.88	0	23355950	noloss	6	y	1	723.367	5.45718	TRUE		ENSOART00000015208			gene=ENSOARG00000013964	Unknown					GDEMR21010093
GDEMR21010093-1	3		_KLDPAYQVDK_		TRUE	_KLDPAYQVDK_	KLDPAYQVDK	-10.9717	0.697859	-11.25081|-10.92722	ENSOART00000015208	TRUE	_KLDPAYQVDK_	_KLDPAYQVDK_	392.88	0	23355950	H2O	3	b	1	339.203	39.2032	TRUE		ENSOART00000015208			gene=ENSOARG00000013964	Unknown					GDEMR21010093
GDEMR21010093-1	3		_KLDPAYQVDK_		TRUE	_KLDPAYQVDK_	KLDPAYQVDK	-10.9717	0.697859	-11.25081|-10.92722	ENSOART00000015208	TRUE	_KLDPAYQVDK_	_KLDPAYQVDK_	392.88	0	23355950	H2O	4	y	1	471.256	29.6885	TRUE		ENSOART00000015208			gene=ENSOARG00000013964	Unknown					GDEMR21010093
GDEMR21010093-1	3		_KLDPAYQVDK_		TRUE	_KLDPAYQVDK_	KLDPAYQVDK	-10.9717	0.697859	-11.25081|-10.92722	ENSOART00000015208	TRUE	_KLDPAYQVDK_	_KLDPAYQVDK_	392.88	0	23355950	NH3	4	y	1	472.24	91.6057	FALSE		ENSOART00000015208			gene=ENSOARG00000013964	Unknown					GDEMR21010093
GDEMR21010093-1	3		_KLDPAYQVDK_		TRUE	_KLDPAYQVDK_	KLDPAYQVDK	-10.9717	0.697859	-11.25081|-10.92722	ENSOART00000015208	TRUE	_KLDPAYQVDK_	_KLDPAYQVDK_	392.88	0	23355950	H2O	5	b	1	507.293	7.91666	TRUE		ENSOART00000015208			gene=ENSOARG00000013964	Unknown					GDEMR21010093
GDEMR21010093-1	3		_KLDPAYQVDK_		TRUE	_KLDPAYQVDK_	KLDPAYQVDK	-10.9717	0.697859	-11.25081|-10.92722	ENSOART00000015208	TRUE	_KLDPAYQVDK_	_KLDPAYQVDK_	392.88	0	23355950	H2O	5	y	1	634.32	13.415	TRUE		ENSOART00000015208			gene=ENSOARG00000013964	Unknown					GDEMR21010093
GDEMR21010093-1	1		_EITALAPSTMK_		TRUE	_EITALAPSTMK_	EITALAPSTMK	26.26	1.37765	24.94354|28.58627	ENSOART00000003299	FALSE	_EITALAPSTMK_	_EITALAPSTMK_	1161.62	0.00030426	7884808	noloss	3	y	1	379.201	12.3883	FALSE		ENSOART00000003299			gene=ENSOARG00000003044	Unknown					GDEMR21010093
GDEMR21010093-1	1		_EITALAPSTMK_		TRUE	_EITALAPSTMK_	EITALAPSTMK	26.26	1.37765	24.94354|28.58627	ENSOART00000003299	FALSE	_EITALAPSTMK_	_EITALAPSTMK_	1161.62	0.00030426	7884808	noloss	4	b	1	415.219	16.1064	FALSE		ENSOART00000003299			gene=ENSOARG00000003044	Unknown					GDEMR21010093
GDEMR21010093-1	1		_EITALAPSTMK_		TRUE	_EITALAPSTMK_	EITALAPSTMK	26.26	1.37765	24.94354|28.58627	ENSOART00000003299	FALSE	_EITALAPSTMK_	_EITALAPSTMK_	1161.62	0.00030426	7884808	noloss	5	b	1	528.303	9.14862	TRUE		ENSOART00000003299			gene=ENSOARG00000003044	Unknown					GDEMR21010093
GDEMR21010093-1	1		_EITALAPSTMK_		TRUE	_EITALAPSTMK_	EITALAPSTMK	26.26	1.37765	24.94354|28.58627	ENSOART00000003299	FALSE	_EITALAPSTMK_	_EITALAPSTMK_	1161.62	0.00030426	7884808	noloss	5	y	1	563.286	100	FALSE		ENSOART00000003299			gene=ENSOARG00000003044	Unknown					GDEMR21010093
GDEMR21010093-1	1		_EITALAPSTMK_		TRUE	_EITALAPSTMK_	EITALAPSTMK	26.26	1.37765	24.94354|28.58627	ENSOART00000003299	FALSE	_EITALAPSTMK_	_EITALAPSTMK_	1161.62	0.00030426	7884808	noloss	6	b	1	599.34	10.0728	FALSE		ENSOART00000003299			gene=ENSOARG00000003044	Unknown					GDEMR21010093
GDEMR21010093-1	1		_EITALAPSTMK_		TRUE	_EITALAPSTMK_	EITALAPSTMK	26.26	1.37765	24.94354|28.58627	ENSOART00000003299	FALSE	_EITALAPSTMK_	_EITALAPSTMK_	1161.62	0.00030426	7884808	noloss	6	y	1	634.323	28.1531	FALSE		ENSOART00000003299			gene=ENSOARG00000003044	Unknown					GDEMR21010093
GDEMR21010093-1	1		_EITALAPSTMK_		TRUE	_EITALAPSTMK_	EITALAPSTMK	26.26	1.37765	24.94354|28.58627	ENSOART00000003299	FALSE	_EITALAPSTMK_	_EITALAPSTMK_	1161.62	0.00030426	7884808	noloss	7	y	1	747.407	7.11914	TRUE		ENSOART00000003299			gene=ENSOARG00000003044	Unknown					GDEMR21010093
GDEMR21010093-1	1		_EITALAPSTMK_		TRUE	_EITALAPSTMK_	EITALAPSTMK	26.26	1.37765	24.94354|28.58627	ENSOART00000003299	FALSE	_EITALAPSTMK_	_EITALAPSTMK_	1161.62	0.00030426	7884808	H2O	4	b	1	397.208	17.3301	FALSE		ENSOART00000003299			gene=ENSOARG00000003044	Unknown					GDEMR21010093
GDEMR21010093-1	1		_EITALAPSTMK_		TRUE	_EITALAPSTMK_	EITALAPSTMK	26.26	1.37765	24.94354|28.58627	ENSOART00000003299	FALSE	_EITALAPSTMK_	_EITALAPSTMK_	1161.62	0.00030426	7884808	H2O	6	b	1	581.329	6.16329	TRUE		ENSOART00000003299			gene=ENSOARG00000003044	Unknown					GDEMR21010093
GDEMR21010093-1	2		_AEVKPYDVTR_		TRUE	_AEVKPYDVTR_	AEVKPYDVTR	-13.8414	0.92929	-14.01162|-13.51957	ENSOART00000015657	TRUE	_AEVKPYDVTR_	_AEVKPYDVTR_	589.314	0.000140947	926131	noloss	3	y	1	375.235	11.8985	FALSE		ENSOART00000015657			gene=ENSOARG00000014369	Unknown					GDEMR21010093
GDEMR21010093-1	2		_AEVKPYDVTR_		TRUE	_AEVKPYDVTR_	AEVKPYDVTR	-13.8414	0.92929	-14.01162|-13.51957	ENSOART00000015657	TRUE	_AEVKPYDVTR_	_AEVKPYDVTR_	589.314	0.000140947	926131	noloss	5	y	1	653.325	6.40371	FALSE		ENSOART00000015657			gene=ENSOARG00000014369	Unknown					GDEMR21010093
GDEMR21010093-1	2		_AEVKPYDVTR_		TRUE	_AEVKPYDVTR_	AEVKPYDVTR	-13.8414	0.92929	-14.01162|-13.51957	ENSOART00000015657	TRUE	_AEVKPYDVTR_	_AEVKPYDVTR_	589.314	0.000140947	926131	noloss	6	y	1	750.378	100	FALSE		ENSOART00000015657			gene=ENSOARG00000014369	Unknown					GDEMR21010093
GDEMR21010093-1	2		_AEVKPYDVTR_		TRUE	_AEVKPYDVTR_	AEVKPYDVTR	-13.8414	0.92929	-14.01162|-13.51957	ENSOART00000015657	TRUE	_AEVKPYDVTR_	_AEVKPYDVTR_	589.314	0.000140947	926131	noloss	7	y	1	878.473	17.3931	FALSE		ENSOART00000015657			gene=ENSOARG00000014369	Unknown					GDEMR21010093
GDEMR21010093-1	2		_AEVKPYDVTR_		TRUE	_AEVKPYDVTR_	AEVKPYDVTR	-13.8414	0.92929	-14.01162|-13.51957	ENSOART00000015657	TRUE	_AEVKPYDVTR_	_AEVKPYDVTR_	589.314	0.000140947	926131	NH3	6	y	1	733.352	7.27536	FALSE		ENSOART00000015657			gene=ENSOARG00000014369	Unknown					GDEMR21010093
GDEMR21010093-1	2		_AEVKPYDVTR_		TRUE	_AEVKPYDVTR_	AEVKPYDVTR	-13.8414	0.92929	-14.01162|-13.51957	ENSOART00000015657	TRUE	_AEVKPYDVTR_	_AEVKPYDVTR_	589.314	0.000140947	926131	noloss	5	y	2	327.166	21.7831	FALSE		ENSOART00000015657			gene=ENSOARG00000014369	Unknown					GDEMR21010093
GDEMR21010093-1	2		_AEVKPYDVTR_		TRUE	_AEVKPYDVTR_	AEVKPYDVTR	-13.8414	0.92929	-14.01162|-13.51957	ENSOART00000015657	TRUE	_AEVKPYDVTR_	_AEVKPYDVTR_	589.314	0.000140947	926131	noloss	7	y	2	439.74	5.31651	TRUE		ENSOART00000015657			gene=ENSOARG00000014369	Unknown					GDEMR21010093
GDEMR21010093-1	3		_AEVKPYDVTR_		TRUE	_AEVKPYDVTR_	AEVKPYDVTR	-13.8414	0.763644	-14.01162|-13.51957	ENSOART00000015657	TRUE	_AEVKPYDVTR_	_AEVKPYDVTR_	393.212	1.51485e-05	946998	noloss	3	y	1	375.235	55.9044	FALSE		ENSOART00000015657			gene=ENSOARG00000014369	Unknown					GDEMR21010093
GDEMR21010093-1	3		_AEVKPYDVTR_		TRUE	_AEVKPYDVTR_	AEVKPYDVTR	-13.8414	0.763644	-14.01162|-13.51957	ENSOART00000015657	TRUE	_AEVKPYDVTR_	_AEVKPYDVTR_	393.212	1.51485e-05	946998	noloss	4	y	1	490.262	21.8927	FALSE		ENSOART00000015657			gene=ENSOARG00000014369	Unknown					GDEMR21010093
GDEMR21010093-1	3		_AEVKPYDVTR_		TRUE	_AEVKPYDVTR_	AEVKPYDVTR	-13.8414	0.763644	-14.01162|-13.51957	ENSOART00000015657	TRUE	_AEVKPYDVTR_	_AEVKPYDVTR_	393.212	1.51485e-05	946998	noloss	5	y	1	653.325	26.0505	FALSE		ENSOART00000015657			gene=ENSOARG00000014369	Unknown					GDEMR21010093
GDEMR21010093-1	3		_AEVKPYDVTR_		TRUE	_AEVKPYDVTR_	AEVKPYDVTR	-13.8414	0.763644	-14.01162|-13.51957	ENSOART00000015657	TRUE	_AEVKPYDVTR_	_AEVKPYDVTR_	393.212	1.51485e-05	946998	noloss	6	y	1	750.378	100	FALSE		ENSOART00000015657			gene=ENSOARG00000014369	Unknown					GDEMR21010093
GDEMR21010093-1	3		_AEVKPYDVTR_		TRUE	_AEVKPYDVTR_	AEVKPYDVTR	-13.8414	0.763644	-14.01162|-13.51957	ENSOART00000015657	TRUE	_AEVKPYDVTR_	_AEVKPYDVTR_	393.212	1.51485e-05	946998	noloss	7	y	2	439.74	7.08603	FALSE		ENSOART00000015657			gene=ENSOARG00000014369	Unknown					GDEMR21010093
GDEMR21010093-1	3		_AEVKPYDVTR_		TRUE	_AEVKPYDVTR_	AEVKPYDVTR	-13.8414	0.763644	-14.01162|-13.51957	ENSOART00000015657	TRUE	_AEVKPYDVTR_	_AEVKPYDVTR_	393.212	1.51485e-05	946998	H2O	6	y	1	732.368	5.69705	TRUE		ENSOART00000015657			gene=ENSOARG00000014369	Unknown					GDEMR21010093
GDEMR21010093-1	3		_AEVKPYDVTR_		TRUE	_AEVKPYDVTR_	AEVKPYDVTR	-13.8414	0.763644	-14.01162|-13.51957	ENSOART00000015657	TRUE	_AEVKPYDVTR_	_AEVKPYDVTR_	393.212	1.51485e-05	946998	H2O	3	y	1	357.224	5.28826	TRUE		ENSOART00000015657			gene=ENSOARG00000014369	Unknown					GDEMR21010093
GDEMR21010093-1	3		_AEVKPYDVTR_		TRUE	_AEVKPYDVTR_	AEVKPYDVTR	-13.8414	0.763644	-14.01162|-13.51957	ENSOART00000015657	TRUE	_AEVKPYDVTR_	_AEVKPYDVTR_	393.212	1.51485e-05	946998	NH3	3	y	1	358.208	10.2391	FALSE		ENSOART00000015657			gene=ENSOARG00000014369	Unknown					GDEMR21010093
GDEMR21010093-1	2		_GAGTDEFTLNR_		TRUE	_GAGTDEFTLNR_	GAGTDEFTLNR	12.9965	0.89416	12.99646|NaN	ENSOART00000020364	FALSE	_GAGTDEFTLNR_	_GAGTDEFTLNR_	590.783	3.30236e-05	749392	noloss	3	y	1	402.246	26.3941	FALSE		ENSOART00000020364			gene=ENSOARG00000018710	Unknown					GDEMR21010093
GDEMR21010093-1	2		_GAGTDEFTLNR_		TRUE	_GAGTDEFTLNR_	GAGTDEFTLNR	12.9965	0.89416	12.99646|NaN	ENSOART00000020364	FALSE	_GAGTDEFTLNR_	_GAGTDEFTLNR_	590.783	3.30236e-05	749392	noloss	4	y	1	503.294	68.2996	FALSE		ENSOART00000020364			gene=ENSOARG00000018710	Unknown					GDEMR21010093
GDEMR21010093-1	2		_GAGTDEFTLNR_		TRUE	_GAGTDEFTLNR_	GAGTDEFTLNR	12.9965	0.89416	12.99646|NaN	ENSOART00000020364	FALSE	_GAGTDEFTLNR_	_GAGTDEFTLNR_	590.783	3.30236e-05	749392	noloss	6	y	1	779.405	64.813	FALSE		ENSOART00000020364			gene=ENSOARG00000018710	Unknown					GDEMR21010093
GDEMR21010093-1	2		_GAGTDEFTLNR_		TRUE	_GAGTDEFTLNR_	GAGTDEFTLNR	12.9965	0.89416	12.99646|NaN	ENSOART00000020364	FALSE	_GAGTDEFTLNR_	_GAGTDEFTLNR_	590.783	3.30236e-05	749392	noloss	7	y	1	894.432	100	FALSE		ENSOART00000020364			gene=ENSOARG00000018710	Unknown					GDEMR21010093
GDEMR21010093-1	2		_GAGTDEFTLNR_		TRUE	_GAGTDEFTLNR_	GAGTDEFTLNR	12.9965	0.89416	12.99646|NaN	ENSOART00000020364	FALSE	_GAGTDEFTLNR_	_GAGTDEFTLNR_	590.783	3.30236e-05	749392	noloss	8	y	1	995.479	17.6034	TRUE		ENSOART00000020364			gene=ENSOARG00000018710	Unknown					GDEMR21010093
GDEMR21010093-1	2		_GAGTDEFTLNR_		TRUE	_GAGTDEFTLNR_	GAGTDEFTLNR	12.9965	0.89416	12.99646|NaN	ENSOART00000020364	FALSE	_GAGTDEFTLNR_	_GAGTDEFTLNR_	590.783	3.30236e-05	749392	noloss	9	y	1	1052.5	34.638	FALSE		ENSOART00000020364			gene=ENSOARG00000018710	Unknown					GDEMR21010093
GDEMR21010093-1	2		_GAGTDEFTLNR_		TRUE	_GAGTDEFTLNR_	GAGTDEFTLNR	12.9965	0.89416	12.99646|NaN	ENSOART00000020364	FALSE	_GAGTDEFTLNR_	_GAGTDEFTLNR_	590.783	3.30236e-05	749392	H2O	5	b	1	384.151	11.5612	TRUE		ENSOART00000020364			gene=ENSOARG00000018710	Unknown					GDEMR21010093
GDEMR21010093-1	2		_GAGTDEFTLNR_		TRUE	_GAGTDEFTLNR_	GAGTDEFTLNR	12.9965	0.89416	12.99646|NaN	ENSOART00000020364	FALSE	_GAGTDEFTLNR_	_GAGTDEFTLNR_	590.783	3.30236e-05	749392	H2O	6	y	1	761.394	13.0017	TRUE		ENSOART00000020364			gene=ENSOARG00000018710	Unknown					GDEMR21010093
GDEMR21010093-1	2		_GAGTDEFTLNR_		TRUE	_GAGTDEFTLNR_	GAGTDEFTLNR	12.9965	0.89416	12.99646|NaN	ENSOART00000020364	FALSE	_GAGTDEFTLNR_	_GAGTDEFTLNR_	590.783	3.30236e-05	749392	NH3	7	y	1	877.405	6.49126	TRUE		ENSOART00000020364			gene=ENSOARG00000018710	Unknown					GDEMR21010093
GDEMR21010093-1	2		_GAGTDEFTLNR_		TRUE	_GAGTDEFTLNR_	GAGTDEFTLNR	12.9965	0.89416	12.99646|NaN	ENSOART00000020364	FALSE	_GAGTDEFTLNR_	_GAGTDEFTLNR_	590.783	3.30236e-05	749392	H2O	9	y	2	517.749	22.2695	FALSE		ENSOART00000020364			gene=ENSOARG00000018710	Unknown					GDEMR21010093
GDEMR21010093-1	3		_DDLPLKQTTR_		TRUE	_DDLPLKQTTR_	DDLPLKQTTR	-6.48316	0.738267	-6.507932|-6.483165	ENSOART00000018808	TRUE	_DDLPLKQTTR_	_DDLPLKQTTR_	396.219	0.000268333	1971375	noloss	3	y	1	377.214	29.3003	FALSE		ENSOART00000018808			gene=ENSOARG00000017195	Unknown					GDEMR21010093
GDEMR21010093-1	3		_DDLPLKQTTR_		TRUE	_DDLPLKQTTR_	DDLPLKQTTR	-6.48316	0.738267	-6.507932|-6.483165	ENSOART00000018808	TRUE	_DDLPLKQTTR_	_DDLPLKQTTR_	396.219	0.000268333	1971375	noloss	4	y	1	505.273	67.2822	FALSE		ENSOART00000018808			gene=ENSOARG00000017195	Unknown					GDEMR21010093
GDEMR21010093-1	3		_DDLPLKQTTR_		TRUE	_DDLPLKQTTR_	DDLPLKQTTR	-6.48316	0.738267	-6.507932|-6.483165	ENSOART00000018808	TRUE	_DDLPLKQTTR_	_DDLPLKQTTR_	396.219	0.000268333	1971375	noloss	5	y	1	633.368	100	FALSE		ENSOART00000018808			gene=ENSOARG00000017195	Unknown					GDEMR21010093
GDEMR21010093-1	3		_DDLPLKQTTR_		TRUE	_DDLPLKQTTR_	DDLPLKQTTR	-6.48316	0.738267	-6.507932|-6.483165	ENSOART00000018808	TRUE	_DDLPLKQTTR_	_DDLPLKQTTR_	396.219	0.000268333	1971375	noloss	6	y	1	746.452	42.5719	FALSE		ENSOART00000018808			gene=ENSOARG00000017195	Unknown					GDEMR21010093
GDEMR21010093-1	3		_DDLPLKQTTR_		TRUE	_DDLPLKQTTR_	DDLPLKQTTR	-6.48316	0.738267	-6.507932|-6.483165	ENSOART00000018808	TRUE	_DDLPLKQTTR_	_DDLPLKQTTR_	396.219	0.000268333	1971375	noloss	7	y	2	422.256	56.3549	FALSE		ENSOART00000018808			gene=ENSOARG00000017195	Unknown					GDEMR21010093
GDEMR21010093-1	3		_DDLPLKQTTR_		TRUE	_DDLPLKQTTR_	DDLPLKQTTR	-6.48316	0.738267	-6.507932|-6.483165	ENSOART00000018808	TRUE	_DDLPLKQTTR_	_DDLPLKQTTR_	396.219	0.000268333	1971375	NH3	4	y	1	488.246	20.045	FALSE		ENSOART00000018808			gene=ENSOARG00000017195	Unknown					GDEMR21010093
GDEMR21010093-1	3		_HFVALSTNTAK_		TRUE	_HFVALSTNTAK_	HFVALSTNTAK	-2.28545	0.7401	-2.751156|-2.285446	Q3ZBD7	FALSE	_HFVALSTNTAK_	_HFVALSTNTAK_	396.884	0.000167177	831583	noloss	3	b	1	384.203	52.0443	FALSE	sp	Q3ZBD7	Q3ZBD7	G6PI_BOVIN	Glucose-6-phosphate isomerase	Bos taurus	9913	GPI	2	4	contaminants2021
GDEMR21010093-1	3		_HFVALSTNTAK_		TRUE	_HFVALSTNTAK_	HFVALSTNTAK	-2.28545	0.7401	-2.751156|-2.285446	Q3ZBD7	FALSE	_HFVALSTNTAK_	_HFVALSTNTAK_	396.884	0.000167177	831583	noloss	4	b	1	455.24	100	FALSE	sp	Q3ZBD7	Q3ZBD7	G6PI_BOVIN	Glucose-6-phosphate isomerase	Bos taurus	9913	GPI	2	4	contaminants2021
GDEMR21010093-1	3		_HFVALSTNTAK_		TRUE	_HFVALSTNTAK_	HFVALSTNTAK	-2.28545	0.7401	-2.751156|-2.285446	Q3ZBD7	FALSE	_HFVALSTNTAK_	_HFVALSTNTAK_	396.884	0.000167177	831583	noloss	4	y	1	433.241	38.2083	FALSE	sp	Q3ZBD7	Q3ZBD7	G6PI_BOVIN	Glucose-6-phosphate isomerase	Bos taurus	9913	GPI	2	4	contaminants2021
GDEMR21010093-1	3		_HFVALSTNTAK_		TRUE	_HFVALSTNTAK_	HFVALSTNTAK	-2.28545	0.7401	-2.751156|-2.285446	Q3ZBD7	FALSE	_HFVALSTNTAK_	_HFVALSTNTAK_	396.884	0.000167177	831583	noloss	5	y	1	534.288	48.359	FALSE	sp	Q3ZBD7	Q3ZBD7	G6PI_BOVIN	Glucose-6-phosphate isomerase	Bos taurus	9913	GPI	2	4	contaminants2021
GDEMR21010093-1	3		_HFVALSTNTAK_		TRUE	_HFVALSTNTAK_	HFVALSTNTAK	-2.28545	0.7401	-2.751156|-2.285446	Q3ZBD7	FALSE	_HFVALSTNTAK_	_HFVALSTNTAK_	396.884	0.000167177	831583	noloss	6	y	1	621.32	45.5168	FALSE	sp	Q3ZBD7	Q3ZBD7	G6PI_BOVIN	Glucose-6-phosphate isomerase	Bos taurus	9913	GPI	2	4	contaminants2021
GDEMR21010093-1	3		_HFVALSTNTAK_		TRUE	_HFVALSTNTAK_	HFVALSTNTAK	-2.28545	0.7401	-2.751156|-2.285446	Q3ZBD7	FALSE	_HFVALSTNTAK_	_HFVALSTNTAK_	396.884	0.000167177	831583	H2O	4	y	1	415.23	9.63335	TRUE	sp	Q3ZBD7	Q3ZBD7	G6PI_BOVIN	Glucose-6-phosphate isomerase	Bos taurus	9913	GPI	2	4	contaminants2021
GDEMR21010093-1	3		_HFVALSTNTAK_		TRUE	_HFVALSTNTAK_	HFVALSTNTAK	-2.28545	0.7401	-2.751156|-2.285446	Q3ZBD7	FALSE	_HFVALSTNTAK_	_HFVALSTNTAK_	396.884	0.000167177	831583	H2O	6	y	1	603.31	13.3393	TRUE	sp	Q3ZBD7	Q3ZBD7	G6PI_BOVIN	Glucose-6-phosphate isomerase	Bos taurus	9913	GPI	2	4	contaminants2021
GDEMR21010093-1	3		_HFVALSTNTAK_		TRUE	_HFVALSTNTAK_	HFVALSTNTAK	-2.28545	0.7401	-2.751156|-2.285446	Q3ZBD7	FALSE	_HFVALSTNTAK_	_HFVALSTNTAK_	396.884	0.000167177	831583	noloss	8	y	2	403.224	17.2945	FALSE	sp	Q3ZBD7	Q3ZBD7	G6PI_BOVIN	Glucose-6-phosphate isomerase	Bos taurus	9913	GPI	2	4	contaminants2021
GDEMR21010093-1	3		_ELHINLIPNK_		TRUE	_ELHINLIPNK_	ELHINLIPNK	41.3823	0.758792	41.65447|41.37714	ENSOART00000004244	TRUE	_ELHINLIPNK_	_ELHINLIPNK_	397.568	0.000805401	6908582	noloss	3	b	1	380.193	31.3715	FALSE		ENSOART00000004244			gene=ENSOARG00000003903	Unknown					GDEMR21010093
GDEMR21010093-1	3		_ELHINLIPNK_		TRUE	_ELHINLIPNK_	ELHINLIPNK	41.3823	0.758792	41.65447|41.37714	ENSOART00000004244	TRUE	_ELHINLIPNK_	_ELHINLIPNK_	397.568	0.000805401	6908582	noloss	3	y	1	358.208	100	FALSE		ENSOART00000004244			gene=ENSOARG00000003903	Unknown					GDEMR21010093
GDEMR21010093-1	3		_ELHINLIPNK_		TRUE	_ELHINLIPNK_	ELHINLIPNK	41.3823	0.758792	41.65447|41.37714	ENSOART00000004244	TRUE	_ELHINLIPNK_	_ELHINLIPNK_	397.568	0.000805401	6908582	noloss	4	y	1	471.293	5.38983	TRUE		ENSOART00000004244			gene=ENSOARG00000003903	Unknown					GDEMR21010093
GDEMR21010093-1	3		_ELHINLIPNK_		TRUE	_ELHINLIPNK_	ELHINLIPNK	41.3823	0.758792	41.65447|41.37714	ENSOART00000004244	TRUE	_ELHINLIPNK_	_ELHINLIPNK_	397.568	0.000805401	6908582	noloss	5	b	1	607.32	33.1733	FALSE		ENSOART00000004244			gene=ENSOARG00000003903	Unknown					GDEMR21010093
GDEMR21010093-1	3		_ELHINLIPNK_		TRUE	_ELHINLIPNK_	ELHINLIPNK	41.3823	0.758792	41.65447|41.37714	ENSOART00000004244	TRUE	_ELHINLIPNK_	_ELHINLIPNK_	397.568	0.000805401	6908582	noloss	6	b	1	720.404	10.7526	TRUE		ENSOART00000004244			gene=ENSOARG00000003903	Unknown					GDEMR21010093
GDEMR21010093-1	3		_ELHINLIPNK_		TRUE	_ELHINLIPNK_	ELHINLIPNK	41.3823	0.758792	41.65447|41.37714	ENSOART00000004244	TRUE	_ELHINLIPNK_	_ELHINLIPNK_	397.568	0.000805401	6908582	H2O	3	b	1	362.182	47.1323	FALSE		ENSOART00000004244			gene=ENSOARG00000003903	Unknown					GDEMR21010093
GDEMR21010093-1	3		_ELHINLIPNK_		TRUE	_ELHINLIPNK_	ELHINLIPNK	41.3823	0.758792	41.65447|41.37714	ENSOART00000004244	TRUE	_ELHINLIPNK_	_ELHINLIPNK_	397.568	0.000805401	6908582	NH3	3	y	1	341.182	10.8789	TRUE		ENSOART00000004244			gene=ENSOARG00000003903	Unknown					GDEMR21010093
GDEMR21010093-1	3		_ELHINLIPNK_		TRUE	_ELHINLIPNK_	ELHINLIPNK	41.3823	0.758792	41.65447|41.37714	ENSOART00000004244	TRUE	_ELHINLIPNK_	_ELHINLIPNK_	397.568	0.000805401	6908582	H2O	4	b	1	475.266	9.86116	TRUE		ENSOART00000004244			gene=ENSOARG00000003903	Unknown					GDEMR21010093
GDEMR21010093-1	3		_ELHINLIPNK_		TRUE	_ELHINLIPNK_	ELHINLIPNK	41.3823	0.758792	41.65447|41.37714	ENSOART00000004244	TRUE	_ELHINLIPNK_	_ELHINLIPNK_	397.568	0.000805401	6908582	H2O	5	b	1	589.309	76.3781	FALSE		ENSOART00000004244			gene=ENSOARG00000003903	Unknown					GDEMR21010093
GDEMR21010093-1	3		_ELHINLIPNK_		TRUE	_ELHINLIPNK_	ELHINLIPNK	41.3823	0.758792	41.65447|41.37714	ENSOART00000004244	TRUE	_ELHINLIPNK_	_ELHINLIPNK_	397.568	0.000805401	6908582	H2O	6	b	1	702.393	14.593	FALSE		ENSOART00000004244			gene=ENSOARG00000003903	Unknown					GDEMR21010093
GDEMR21010093-1	2		_DC[+57]FTC[+57]SNC[+57]K_		TRUE	_DC[Carbamidomethyl (C)]FTC[Carbamidomethyl (C)]SNC[Carbamidomethyl (C)]K_	DCFTCSNCK	-31.0588	0.808284	-31.16936|-28.68436	ENSOART00000012416	FALSE	_DC[+57]FTC[+57]SNC[+57]K_	_DC[Carbamidomethyl (C)]FTC[Carbamidomethyl (C)]SNC[Carbamidomethyl (C)]K_	596.215	0	730052	noloss	3	y	1	421.186	5.86863	FALSE		ENSOART00000012416			gene=ENSOARG00000011424	Unknown					GDEMR21010093
GDEMR21010093-1	2		_DC[+57]FTC[+57]SNC[+57]K_		TRUE	_DC[Carbamidomethyl (C)]FTC[Carbamidomethyl (C)]SNC[Carbamidomethyl (C)]K_	DCFTCSNCK	-31.0588	0.808284	-31.16936|-28.68436	ENSOART00000012416	FALSE	_DC[+57]FTC[+57]SNC[+57]K_	_DC[Carbamidomethyl (C)]FTC[Carbamidomethyl (C)]SNC[Carbamidomethyl (C)]K_	596.215	0	730052	noloss	4	y	1	508.218	75.8892	FALSE		ENSOART00000012416			gene=ENSOARG00000011424	Unknown					GDEMR21010093
GDEMR21010093-1	2		_DC[+57]FTC[+57]SNC[+57]K_		TRUE	_DC[Carbamidomethyl (C)]FTC[Carbamidomethyl (C)]SNC[Carbamidomethyl (C)]K_	DCFTCSNCK	-31.0588	0.808284	-31.16936|-28.68436	ENSOART00000012416	FALSE	_DC[+57]FTC[+57]SNC[+57]K_	_DC[Carbamidomethyl (C)]FTC[Carbamidomethyl (C)]SNC[Carbamidomethyl (C)]K_	596.215	0	730052	noloss	5	y	1	668.249	77.9463	FALSE		ENSOART00000012416			gene=ENSOARG00000011424	Unknown					GDEMR21010093
GDEMR21010093-1	2		_DC[+57]FTC[+57]SNC[+57]K_		TRUE	_DC[Carbamidomethyl (C)]FTC[Carbamidomethyl (C)]SNC[Carbamidomethyl (C)]K_	DCFTCSNCK	-31.0588	0.808284	-31.16936|-28.68436	ENSOART00000012416	FALSE	_DC[+57]FTC[+57]SNC[+57]K_	_DC[Carbamidomethyl (C)]FTC[Carbamidomethyl (C)]SNC[Carbamidomethyl (C)]K_	596.215	0	730052	noloss	6	y	1	769.297	88.7443	FALSE		ENSOART00000012416			gene=ENSOARG00000011424	Unknown					GDEMR21010093
GDEMR21010093-1	2		_DC[+57]FTC[+57]SNC[+57]K_		TRUE	_DC[Carbamidomethyl (C)]FTC[Carbamidomethyl (C)]SNC[Carbamidomethyl (C)]K_	DCFTCSNCK	-31.0588	0.808284	-31.16936|-28.68436	ENSOART00000012416	FALSE	_DC[+57]FTC[+57]SNC[+57]K_	_DC[Carbamidomethyl (C)]FTC[Carbamidomethyl (C)]SNC[Carbamidomethyl (C)]K_	596.215	0	730052	noloss	7	y	1	916.365	100	FALSE		ENSOART00000012416			gene=ENSOARG00000011424	Unknown					GDEMR21010093
GDEMR21010093-1	3		_IVTHSLSPSPR_		TRUE	_IVTHSLSPSPR_	IVTHSLSPSPR	-14.7634	0.74042	-14.01162|-14.78442	ENSOART00000007388	TRUE	_IVTHSLSPSPR_	_IVTHSLSPSPR_	398.559	0	2313442	noloss	3	y	1	359.204	20.327	TRUE		ENSOART00000007388			gene=ENSOARG00000006792	Unknown					GDEMR21010093
GDEMR21010093-1	3		_IVTHSLSPSPR_		TRUE	_IVTHSLSPSPR_	IVTHSLSPSPR	-14.7634	0.74042	-14.01162|-14.78442	ENSOART00000007388	TRUE	_IVTHSLSPSPR_	_IVTHSLSPSPR_	398.559	0	2313442	noloss	4	y	1	456.257	82.177	FALSE		ENSOART00000007388			gene=ENSOARG00000006792	Unknown					GDEMR21010093
GDEMR21010093-1	3		_IVTHSLSPSPR_		TRUE	_IVTHSLSPSPR_	IVTHSLSPSPR	-14.7634	0.74042	-14.01162|-14.78442	ENSOART00000007388	TRUE	_IVTHSLSPSPR_	_IVTHSLSPSPR_	398.559	0	2313442	noloss	5	b	1	538.298	8.96857	TRUE		ENSOART00000007388			gene=ENSOARG00000006792	Unknown					GDEMR21010093
GDEMR21010093-1	3		_IVTHSLSPSPR_		TRUE	_IVTHSLSPSPR_	IVTHSLSPSPR	-14.7634	0.74042	-14.01162|-14.78442	ENSOART00000007388	TRUE	_IVTHSLSPSPR_	_IVTHSLSPSPR_	398.559	0	2313442	noloss	5	y	1	543.289	48.6897	FALSE		ENSOART00000007388			gene=ENSOARG00000006792	Unknown					GDEMR21010093
GDEMR21010093-1	3		_IVTHSLSPSPR_		TRUE	_IVTHSLSPSPR_	IVTHSLSPSPR	-14.7634	0.74042	-14.01162|-14.78442	ENSOART00000007388	TRUE	_IVTHSLSPSPR_	_IVTHSLSPSPR_	398.559	0	2313442	noloss	6	y	1	656.373	38.0317	FALSE		ENSOART00000007388			gene=ENSOARG00000006792	Unknown					GDEMR21010093
GDEMR21010093-1	3		_IVTHSLSPSPR_		TRUE	_IVTHSLSPSPR_	IVTHSLSPSPR	-14.7634	0.74042	-14.01162|-14.78442	ENSOART00000007388	TRUE	_IVTHSLSPSPR_	_IVTHSLSPSPR_	398.559	0	2313442	noloss	7	y	1	743.405	100	FALSE		ENSOART00000007388			gene=ENSOARG00000006792	Unknown					GDEMR21010093
GDEMR21010093-1	3		_IVTHSLSPSPR_		TRUE	_IVTHSLSPSPR_	IVTHSLSPSPR	-14.7634	0.74042	-14.01162|-14.78442	ENSOART00000007388	TRUE	_IVTHSLSPSPR_	_IVTHSLSPSPR_	398.559	0	2313442	noloss	8	y	2	440.735	28.5552	FALSE		ENSOART00000007388			gene=ENSOARG00000006792	Unknown					GDEMR21010093
GDEMR21010093-1	3		_IVTHSLSPSPR_		TRUE	_IVTHSLSPSPR_	IVTHSLSPSPR	-14.7634	0.74042	-14.01162|-14.78442	ENSOART00000007388	TRUE	_IVTHSLSPSPR_	_IVTHSLSPSPR_	398.559	0	2313442	noloss	9	y	2	491.259	21.9658	TRUE		ENSOART00000007388			gene=ENSOARG00000006792	Unknown					GDEMR21010093
GDEMR21010093-1	3		_IVTHSLSPSPR_		TRUE	_IVTHSLSPSPR_	IVTHSLSPSPR	-14.7634	0.74042	-14.01162|-14.78442	ENSOART00000007388	TRUE	_IVTHSLSPSPR_	_IVTHSLSPSPR_	398.559	0	2313442	noloss	10	y	2	540.793	9.49794	TRUE		ENSOART00000007388			gene=ENSOARG00000006792	Unknown					GDEMR21010093
GDEMR21010093-1	3		_IVTHSLSPSPR_		TRUE	_IVTHSLSPSPR_	IVTHSLSPSPR	-14.7634	0.74042	-14.01162|-14.78442	ENSOART00000007388	TRUE	_IVTHSLSPSPR_	_IVTHSLSPSPR_	398.559	0	2313442	H2O	4	y	1	438.246	7.20922	TRUE		ENSOART00000007388			gene=ENSOARG00000006792	Unknown					GDEMR21010093
GDEMR21010093-1	3		_IVTHSLSPSPR_		TRUE	_IVTHSLSPSPR_	IVTHSLSPSPR	-14.7634	0.74042	-14.01162|-14.78442	ENSOART00000007388	TRUE	_IVTHSLSPSPR_	_IVTHSLSPSPR_	398.559	0	2313442	NH3	4	y	1	439.23	15.2611	TRUE		ENSOART00000007388			gene=ENSOARG00000006792	Unknown					GDEMR21010093
GDEMR21010093-1	3		_IVTHSLSPSPR_		TRUE	_IVTHSLSPSPR_	IVTHSLSPSPR	-14.7634	0.74042	-14.01162|-14.78442	ENSOART00000007388	TRUE	_IVTHSLSPSPR_	_IVTHSLSPSPR_	398.559	0	2313442	H2O	5	b	1	520.288	9.54802	TRUE		ENSOART00000007388			gene=ENSOARG00000006792	Unknown					GDEMR21010093
GDEMR21010093-1	3		_IVTHSLSPSPR_		TRUE	_IVTHSLSPSPR_	IVTHSLSPSPR	-14.7634	0.74042	-14.01162|-14.78442	ENSOART00000007388	TRUE	_IVTHSLSPSPR_	_IVTHSLSPSPR_	398.559	0	2313442	H2O	5	y	1	525.278	13.3765	TRUE		ENSOART00000007388			gene=ENSOARG00000006792	Unknown					GDEMR21010093
GDEMR21010093-1	3		_IVTHSLSPSPR_		TRUE	_IVTHSLSPSPR_	IVTHSLSPSPR	-14.7634	0.74042	-14.01162|-14.78442	ENSOART00000007388	TRUE	_IVTHSLSPSPR_	_IVTHSLSPSPR_	398.559	0	2313442	NH3	5	y	1	526.262	10.4215	TRUE		ENSOART00000007388			gene=ENSOARG00000006792	Unknown					GDEMR21010093
GDEMR21010093-1	3		_IVTHSLSPSPR_		TRUE	_IVTHSLSPSPR_	IVTHSLSPSPR	-14.7634	0.74042	-14.01162|-14.78442	ENSOART00000007388	TRUE	_IVTHSLSPSPR_	_IVTHSLSPSPR_	398.559	0	2313442	H2O	7	y	1	725.394	8.60088	TRUE		ENSOART00000007388			gene=ENSOARG00000006792	Unknown					GDEMR21010093
GDEMR21010093-1	3		_IVTHSLSPSPR_		TRUE	_IVTHSLSPSPR_	IVTHSLSPSPR	-14.7634	0.74042	-14.01162|-14.78442	ENSOART00000007388	TRUE	_IVTHSLSPSPR_	_IVTHSLSPSPR_	398.559	0	2313442	H2O	8	y	2	431.73	16.125	TRUE		ENSOART00000007388			gene=ENSOARG00000006792	Unknown					GDEMR21010093
GDEMR21010093-1	3		_IVTHSLSPSPR_		TRUE	_IVTHSLSPSPR_	IVTHSLSPSPR	-14.7634	0.74042	-14.01162|-14.78442	ENSOART00000007388	TRUE	_IVTHSLSPSPR_	_IVTHSLSPSPR_	398.559	0	2313442	H2O	9	y	2	482.254	22.2902	FALSE		ENSOART00000007388			gene=ENSOARG00000006792	Unknown					GDEMR21010093
GDEMR21010093-1	2		_IVTHSLSPSPR_		TRUE	_IVTHSLSPSPR_	IVTHSLSPSPR	-14.7634	0.937143	-14.01162|-14.78442	ENSOART00000007388	TRUE	_IVTHSLSPSPR_	_IVTHSLSPSPR_	597.335	0	810233	noloss	4	b	1	451.266	6.77468	TRUE		ENSOART00000007388			gene=ENSOARG00000006792	Unknown					GDEMR21010093
GDEMR21010093-1	2		_IVTHSLSPSPR_		TRUE	_IVTHSLSPSPR_	IVTHSLSPSPR	-14.7634	0.937143	-14.01162|-14.78442	ENSOART00000007388	TRUE	_IVTHSLSPSPR_	_IVTHSLSPSPR_	597.335	0	810233	noloss	4	y	1	456.257	16.4163	TRUE		ENSOART00000007388			gene=ENSOARG00000006792	Unknown					GDEMR21010093
GDEMR21010093-1	2		_IVTHSLSPSPR_		TRUE	_IVTHSLSPSPR_	IVTHSLSPSPR	-14.7634	0.937143	-14.01162|-14.78442	ENSOART00000007388	TRUE	_IVTHSLSPSPR_	_IVTHSLSPSPR_	597.335	0	810233	noloss	5	b	1	538.298	5.85235	TRUE		ENSOART00000007388			gene=ENSOARG00000006792	Unknown					GDEMR21010093
GDEMR21010093-1	2		_IVTHSLSPSPR_		TRUE	_IVTHSLSPSPR_	IVTHSLSPSPR	-14.7634	0.937143	-14.01162|-14.78442	ENSOART00000007388	TRUE	_IVTHSLSPSPR_	_IVTHSLSPSPR_	597.335	0	810233	noloss	5	y	1	543.289	21.2676	FALSE		ENSOART00000007388			gene=ENSOARG00000006792	Unknown					GDEMR21010093
GDEMR21010093-1	2		_IVTHSLSPSPR_		TRUE	_IVTHSLSPSPR_	IVTHSLSPSPR	-14.7634	0.937143	-14.01162|-14.78442	ENSOART00000007388	TRUE	_IVTHSLSPSPR_	_IVTHSLSPSPR_	597.335	0	810233	noloss	6	y	1	656.373	29.3695	FALSE		ENSOART00000007388			gene=ENSOARG00000006792	Unknown					GDEMR21010093
GDEMR21010093-1	2		_IVTHSLSPSPR_		TRUE	_IVTHSLSPSPR_	IVTHSLSPSPR	-14.7634	0.937143	-14.01162|-14.78442	ENSOART00000007388	TRUE	_IVTHSLSPSPR_	_IVTHSLSPSPR_	597.335	0	810233	noloss	7	b	1	738.414	9.31007	TRUE		ENSOART00000007388			gene=ENSOARG00000006792	Unknown					GDEMR21010093
GDEMR21010093-1	2		_IVTHSLSPSPR_		TRUE	_IVTHSLSPSPR_	IVTHSLSPSPR	-14.7634	0.937143	-14.01162|-14.78442	ENSOART00000007388	TRUE	_IVTHSLSPSPR_	_IVTHSLSPSPR_	597.335	0	810233	noloss	7	y	1	743.405	65.5011	FALSE		ENSOART00000007388			gene=ENSOARG00000006792	Unknown					GDEMR21010093
GDEMR21010093-1	2		_IVTHSLSPSPR_		TRUE	_IVTHSLSPSPR_	IVTHSLSPSPR	-14.7634	0.937143	-14.01162|-14.78442	ENSOART00000007388	TRUE	_IVTHSLSPSPR_	_IVTHSLSPSPR_	597.335	0	810233	noloss	8	y	2	440.735	34.4055	FALSE		ENSOART00000007388			gene=ENSOARG00000006792	Unknown					GDEMR21010093
GDEMR21010093-1	2		_IVTHSLSPSPR_		TRUE	_IVTHSLSPSPR_	IVTHSLSPSPR	-14.7634	0.937143	-14.01162|-14.78442	ENSOART00000007388	TRUE	_IVTHSLSPSPR_	_IVTHSLSPSPR_	597.335	0	810233	noloss	9	y	1	981.511	100	FALSE		ENSOART00000007388			gene=ENSOARG00000006792	Unknown					GDEMR21010093
GDEMR21010093-1	2		_IVTHSLSPSPR_		TRUE	_IVTHSLSPSPR_	IVTHSLSPSPR	-14.7634	0.937143	-14.01162|-14.78442	ENSOART00000007388	TRUE	_IVTHSLSPSPR_	_IVTHSLSPSPR_	597.335	0	810233	noloss	10	y	2	540.793	12.9956	TRUE		ENSOART00000007388			gene=ENSOARG00000006792	Unknown					GDEMR21010093
GDEMR21010093-1	2		_IVTHSLSPSPR_		TRUE	_IVTHSLSPSPR_	IVTHSLSPSPR	-14.7634	0.937143	-14.01162|-14.78442	ENSOART00000007388	TRUE	_IVTHSLSPSPR_	_IVTHSLSPSPR_	597.335	0	810233	NH3	5	y	1	526.262	17.2239	TRUE		ENSOART00000007388			gene=ENSOARG00000006792	Unknown					GDEMR21010093
GDEMR21010093-1	2		_IVTHSLSPSPR_		TRUE	_IVTHSLSPSPR_	IVTHSLSPSPR	-14.7634	0.937143	-14.01162|-14.78442	ENSOART00000007388	TRUE	_IVTHSLSPSPR_	_IVTHSLSPSPR_	597.335	0	810233	H2O	7	y	1	725.394	8.27087	TRUE		ENSOART00000007388			gene=ENSOARG00000006792	Unknown					GDEMR21010093
GDEMR21010093-1	2		_IVTHSLSPSPR_		TRUE	_IVTHSLSPSPR_	IVTHSLSPSPR	-14.7634	0.937143	-14.01162|-14.78442	ENSOART00000007388	TRUE	_IVTHSLSPSPR_	_IVTHSLSPSPR_	597.335	0	810233	H2O	8	y	2	431.73	11.1417	TRUE		ENSOART00000007388			gene=ENSOARG00000006792	Unknown					GDEMR21010093
GDEMR21010093-1	2		_IVTHSLSPSPR_		TRUE	_IVTHSLSPSPR_	IVTHSLSPSPR	-14.7634	0.937143	-14.01162|-14.78442	ENSOART00000007388	TRUE	_IVTHSLSPSPR_	_IVTHSLSPSPR_	597.335	0	810233	H2O	9	y	2	482.254	18.9458	TRUE		ENSOART00000007388			gene=ENSOARG00000006792	Unknown					GDEMR21010093
GDEMR21010093-1	2		_IVTHSLSPSPR_		TRUE	_IVTHSLSPSPR_	IVTHSLSPSPR	-14.7634	0.937143	-14.01162|-14.78442	ENSOART00000007388	TRUE	_IVTHSLSPSPR_	_IVTHSLSPSPR_	597.335	0	810233	noloss	9	y	2	491.259	25.0287	FALSE		ENSOART00000007388			gene=ENSOARG00000006792	Unknown					GDEMR21010093
GDEMR21010093-1	2		_IVTHSLSPSPR_		TRUE	_IVTHSLSPSPR_	IVTHSLSPSPR	-14.7634	0.937143	-14.01162|-14.78442	ENSOART00000007388	TRUE	_IVTHSLSPSPR_	_IVTHSLSPSPR_	597.335	0	810233	H2O	10	y	2	531.788	12.5332	TRUE		ENSOART00000007388			gene=ENSOARG00000006792	Unknown					GDEMR21010093
GDEMR21010093-1	2		_IVTHSLSPSPR_		TRUE	_IVTHSLSPSPR_	IVTHSLSPSPR	-14.7634	0.937143	-14.01162|-14.78442	ENSOART00000007388	TRUE	_IVTHSLSPSPR_	_IVTHSLSPSPR_	597.335	0	810233	noloss	8	y	1	880.464	9.82818	TRUE		ENSOART00000007388			gene=ENSOARG00000006792	Unknown					GDEMR21010093
GDEMR21010093-1	2		_EAAENSLVAYK_		TRUE	_EAAENSLVAYK_	EAAENSLVAYK	7.32629	0.920312	6.725998|7.590403	ENSOART00000013308	FALSE	_EAAENSLVAYK_	_EAAENSLVAYK_	597.804	0	4690587	noloss	3	y	1	381.213	98.0299	FALSE		ENSOART00000013308			gene=ENSOARG00000012237	Unknown					GDEMR21010093
GDEMR21010093-1	2		_EAAENSLVAYK_		TRUE	_EAAENSLVAYK_	EAAENSLVAYK	7.32629	0.920312	6.725998|7.590403	ENSOART00000013308	FALSE	_EAAENSLVAYK_	_EAAENSLVAYK_	597.804	0	4690587	noloss	4	y	1	480.282	26.4388	FALSE		ENSOART00000013308			gene=ENSOARG00000012237	Unknown					GDEMR21010093
GDEMR21010093-1	2		_EAAENSLVAYK_		TRUE	_EAAENSLVAYK_	EAAENSLVAYK	7.32629	0.920312	6.725998|7.590403	ENSOART00000013308	FALSE	_EAAENSLVAYK_	_EAAENSLVAYK_	597.804	0	4690587	noloss	5	y	1	593.366	22.8111	TRUE		ENSOART00000013308			gene=ENSOARG00000012237	Unknown					GDEMR21010093
GDEMR21010093-1	2		_EAAENSLVAYK_		TRUE	_EAAENSLVAYK_	EAAENSLVAYK	7.32629	0.920312	6.725998|7.590403	ENSOART00000013308	FALSE	_EAAENSLVAYK_	_EAAENSLVAYK_	597.804	0	4690587	noloss	6	y	1	680.398	53.0519	FALSE		ENSOART00000013308			gene=ENSOARG00000012237	Unknown					GDEMR21010093
GDEMR21010093-1	2		_EAAENSLVAYK_		TRUE	_EAAENSLVAYK_	EAAENSLVAYK	7.32629	0.920312	6.725998|7.590403	ENSOART00000013308	FALSE	_EAAENSLVAYK_	_EAAENSLVAYK_	597.804	0	4690587	noloss	7	y	1	794.441	100	FALSE		ENSOART00000013308			gene=ENSOARG00000012237	Unknown					GDEMR21010093
GDEMR21010093-1	2		_EAAENSLVAYK_		TRUE	_EAAENSLVAYK_	EAAENSLVAYK	7.32629	0.920312	6.725998|7.590403	ENSOART00000013308	FALSE	_EAAENSLVAYK_	_EAAENSLVAYK_	597.804	0	4690587	noloss	8	y	1	923.483	51.0617	FALSE		ENSOART00000013308			gene=ENSOARG00000012237	Unknown					GDEMR21010093
GDEMR21010093-1	2		_EAAENSLVAYK_		TRUE	_EAAENSLVAYK_	EAAENSLVAYK	7.32629	0.920312	6.725998|7.590403	ENSOART00000013308	FALSE	_EAAENSLVAYK_	_EAAENSLVAYK_	597.804	0	4690587	noloss	9	y	1	994.52	63.056	FALSE		ENSOART00000013308			gene=ENSOARG00000012237	Unknown					GDEMR21010093
GDEMR21010093-1	2		_EAAENSLVAYK_		TRUE	_EAAENSLVAYK_	EAAENSLVAYK	7.32629	0.920312	6.725998|7.590403	ENSOART00000013308	FALSE	_EAAENSLVAYK_	_EAAENSLVAYK_	597.804	0	4690587	H2O	4	b	1	383.156	6.66729	TRUE		ENSOART00000013308			gene=ENSOARG00000012237	Unknown					GDEMR21010093
GDEMR21010093-1	2		_EAAENSLVAYK_		TRUE	_EAAENSLVAYK_	EAAENSLVAYK	7.32629	0.920312	6.725998|7.590403	ENSOART00000013308	FALSE	_EAAENSLVAYK_	_EAAENSLVAYK_	597.804	0	4690587	NH3	7	y	1	777.414	10.7977	TRUE		ENSOART00000013308			gene=ENSOARG00000012237	Unknown					GDEMR21010093
GDEMR21010093-1	2		_EAAENSLVAYK_		TRUE	_EAAENSLVAYK_	EAAENSLVAYK	7.32629	0.920312	6.725998|7.590403	ENSOART00000013308	FALSE	_EAAENSLVAYK_	_EAAENSLVAYK_	597.804	0	4690587	H2O	8	y	1	905.473	11.1149	TRUE		ENSOART00000013308			gene=ENSOARG00000012237	Unknown					GDEMR21010093
GDEMR21010093-1	2		_EAAENSLVAYK_		TRUE	_EAAENSLVAYK_	EAAENSLVAYK	7.32629	0.920312	6.725998|7.590403	ENSOART00000013308	FALSE	_EAAENSLVAYK_	_EAAENSLVAYK_	597.804	0	4690587	NH3	9	y	2	489.251	5.07532	TRUE		ENSOART00000013308			gene=ENSOARG00000012237	Unknown					GDEMR21010093
GDEMR21010093-1	2		_EAAENSLVAYK_		TRUE	_EAAENSLVAYK_	EAAENSLVAYK	7.32629	0.920312	6.725998|7.590403	ENSOART00000013308	FALSE	_EAAENSLVAYK_	_EAAENSLVAYK_	597.804	0	4690587	NH3	8	y	1	906.457	8.40923	TRUE		ENSOART00000013308			gene=ENSOARG00000012237	Unknown					GDEMR21010093
GDEMR21010093-1	2		_TLMAQSIYGGR_		TRUE	_TLMAQSIYGGR_	TLMAQSIYGGR	24.3229	0.906753	24.32287|NaN	ENSOART00000003358	TRUE	_TLMAQSIYGGR_	_TLMAQSIYGGR_	598.808	1.51485e-05	868394	noloss	3	b	1	346.18	7.54121	TRUE		ENSOART00000003358			gene=ENSOARG00000003064	Unknown					GDEMR21010093
GDEMR21010093-1	2		_TLMAQSIYGGR_		TRUE	_TLMAQSIYGGR_	TLMAQSIYGGR	24.3229	0.906753	24.32287|NaN	ENSOART00000003358	TRUE	_TLMAQSIYGGR_	_TLMAQSIYGGR_	598.808	1.51485e-05	868394	noloss	4	b	1	417.217	52.8618	FALSE		ENSOART00000003358			gene=ENSOARG00000003064	Unknown					GDEMR21010093
GDEMR21010093-1	2		_TLMAQSIYGGR_		TRUE	_TLMAQSIYGGR_	TLMAQSIYGGR	24.3229	0.906753	24.32287|NaN	ENSOART00000003358	TRUE	_TLMAQSIYGGR_	_TLMAQSIYGGR_	598.808	1.51485e-05	868394	noloss	4	y	1	452.225	13.8405	FALSE		ENSOART00000003358			gene=ENSOARG00000003064	Unknown					GDEMR21010093
GDEMR21010093-1	2		_TLMAQSIYGGR_		TRUE	_TLMAQSIYGGR_	TLMAQSIYGGR	24.3229	0.906753	24.32287|NaN	ENSOART00000003358	TRUE	_TLMAQSIYGGR_	_TLMAQSIYGGR_	598.808	1.51485e-05	868394	noloss	5	y	1	565.309	9.14995	TRUE		ENSOART00000003358			gene=ENSOARG00000003064	Unknown					GDEMR21010093
GDEMR21010093-1	2		_TLMAQSIYGGR_		TRUE	_TLMAQSIYGGR_	TLMAQSIYGGR	24.3229	0.906753	24.32287|NaN	ENSOART00000003358	TRUE	_TLMAQSIYGGR_	_TLMAQSIYGGR_	598.808	1.51485e-05	868394	noloss	6	y	1	652.341	28.8589	FALSE		ENSOART00000003358			gene=ENSOARG00000003064	Unknown					GDEMR21010093
GDEMR21010093-1	2		_TLMAQSIYGGR_		TRUE	_TLMAQSIYGGR_	TLMAQSIYGGR	24.3229	0.906753	24.32287|NaN	ENSOART00000003358	TRUE	_TLMAQSIYGGR_	_TLMAQSIYGGR_	598.808	1.51485e-05	868394	noloss	7	y	1	780.4	24.8425	FALSE		ENSOART00000003358			gene=ENSOARG00000003064	Unknown					GDEMR21010093
GDEMR21010093-1	2		_TLMAQSIYGGR_		TRUE	_TLMAQSIYGGR_	TLMAQSIYGGR	24.3229	0.906753	24.32287|NaN	ENSOART00000003358	TRUE	_TLMAQSIYGGR_	_TLMAQSIYGGR_	598.808	1.51485e-05	868394	noloss	8	y	1	851.437	39.8129	FALSE		ENSOART00000003358			gene=ENSOARG00000003064	Unknown					GDEMR21010093
GDEMR21010093-1	2		_TLMAQSIYGGR_		TRUE	_TLMAQSIYGGR_	TLMAQSIYGGR	24.3229	0.906753	24.32287|NaN	ENSOART00000003358	TRUE	_TLMAQSIYGGR_	_TLMAQSIYGGR_	598.808	1.51485e-05	868394	noloss	9	y	1	982.477	45.109	FALSE		ENSOART00000003358			gene=ENSOARG00000003064	Unknown					GDEMR21010093
GDEMR21010093-1	2		_TLMAQSIYGGR_		TRUE	_TLMAQSIYGGR_	TLMAQSIYGGR	24.3229	0.906753	24.32287|NaN	ENSOART00000003358	TRUE	_TLMAQSIYGGR_	_TLMAQSIYGGR_	598.808	1.51485e-05	868394	NH3	4	y	1	435.199	6.64422	TRUE		ENSOART00000003358			gene=ENSOARG00000003064	Unknown					GDEMR21010093
GDEMR21010093-1	2		_TLMAQSIYGGR_		TRUE	_TLMAQSIYGGR_	TLMAQSIYGGR	24.3229	0.906753	24.32287|NaN	ENSOART00000003358	TRUE	_TLMAQSIYGGR_	_TLMAQSIYGGR_	598.808	1.51485e-05	868394	NH3	7	y	1	763.373	7.36637	TRUE		ENSOART00000003358			gene=ENSOARG00000003064	Unknown					GDEMR21010093
GDEMR21010093-1	2		_TLMAQSIYGGR_		TRUE	_TLMAQSIYGGR_	TLMAQSIYGGR	24.3229	0.906753	24.32287|NaN	ENSOART00000003358	TRUE	_TLMAQSIYGGR_	_TLMAQSIYGGR_	598.808	1.51485e-05	868394	NH3	8	y	1	834.41	5.40712	TRUE		ENSOART00000003358			gene=ENSOARG00000003064	Unknown					GDEMR21010093
GDEMR21010093-1	2		_TLMAQSIYGGR_		TRUE	_TLMAQSIYGGR_	TLMAQSIYGGR	24.3229	0.906753	24.32287|NaN	ENSOART00000003358	TRUE	_TLMAQSIYGGR_	_TLMAQSIYGGR_	598.808	1.51485e-05	868394	NH3	9	y	1	965.451	5.16489	TRUE		ENSOART00000003358			gene=ENSOARG00000003064	Unknown					GDEMR21010093
GDEMR21010093-1	2		_TLMAQSIYGGR_		TRUE	_TLMAQSIYGGR_	TLMAQSIYGGR	24.3229	0.906753	24.32287|NaN	ENSOART00000003358	TRUE	_TLMAQSIYGGR_	_TLMAQSIYGGR_	598.808	1.51485e-05	868394	H2O	4	b	1	399.206	6.26129	TRUE		ENSOART00000003358			gene=ENSOARG00000003064	Unknown					GDEMR21010093
GDEMR21010093-1	3		_YLHDESGLNR_		TRUE	_YLHDESGLNR_	YLHDESGLNR	-23.1605	0.739431	-23.16054|NaN	ENSOART00000019381	TRUE	_YLHDESGLNR_	_YLHDESGLNR_	401.863	0	473656	noloss	3	b	1	414.214	13.7206	FALSE		ENSOART00000019381			gene=ENSOARG00000017810	Unknown					GDEMR21010093
GDEMR21010093-1	3		_YLHDESGLNR_		TRUE	_YLHDESGLNR_	YLHDESGLNR	-23.1605	0.739431	-23.16054|NaN	ENSOART00000019381	TRUE	_YLHDESGLNR_	_YLHDESGLNR_	401.863	0	473656	noloss	3	y	1	402.246	100	FALSE		ENSOART00000019381			gene=ENSOARG00000017810	Unknown					GDEMR21010093
GDEMR21010093-1	3		_YLHDESGLNR_		TRUE	_YLHDESGLNR_	YLHDESGLNR	-23.1605	0.739431	-23.16054|NaN	ENSOART00000019381	TRUE	_YLHDESGLNR_	_YLHDESGLNR_	401.863	0	473656	noloss	4	y	1	459.267	50.0635	FALSE		ENSOART00000019381			gene=ENSOARG00000017810	Unknown					GDEMR21010093
GDEMR21010093-1	3		_YLHDESGLNR_		TRUE	_YLHDESGLNR_	YLHDESGLNR	-23.1605	0.739431	-23.16054|NaN	ENSOART00000019381	TRUE	_YLHDESGLNR_	_YLHDESGLNR_	401.863	0	473656	noloss	5	y	1	546.299	24.8752	FALSE		ENSOART00000019381			gene=ENSOARG00000017810	Unknown					GDEMR21010093
GDEMR21010093-1	3		_YLHDESGLNR_		TRUE	_YLHDESGLNR_	YLHDESGLNR	-23.1605	0.739431	-23.16054|NaN	ENSOART00000019381	TRUE	_YLHDESGLNR_	_YLHDESGLNR_	401.863	0	473656	noloss	6	b	2	373.161	9.58024	TRUE		ENSOART00000019381			gene=ENSOARG00000017810	Unknown					GDEMR21010093
GDEMR21010093-1	3		_YLHDESGLNR_		TRUE	_YLHDESGLNR_	YLHDESGLNR	-23.1605	0.739431	-23.16054|NaN	ENSOART00000019381	TRUE	_YLHDESGLNR_	_YLHDESGLNR_	401.863	0	473656	noloss	6	y	1	675.342	10.624	TRUE		ENSOART00000019381			gene=ENSOARG00000017810	Unknown					GDEMR21010093
GDEMR21010093-1	3		_YLHDESGLNR_		TRUE	_YLHDESGLNR_	YLHDESGLNR	-23.1605	0.739431	-23.16054|NaN	ENSOART00000019381	TRUE	_YLHDESGLNR_	_YLHDESGLNR_	401.863	0	473656	noloss	7	y	1	790.369	36.5032	FALSE		ENSOART00000019381			gene=ENSOARG00000017810	Unknown					GDEMR21010093
GDEMR21010093-1	3		_YLHDESGLNR_		TRUE	_YLHDESGLNR_	YLHDESGLNR	-23.1605	0.739431	-23.16054|NaN	ENSOART00000019381	TRUE	_YLHDESGLNR_	_YLHDESGLNR_	401.863	0	473656	noloss	8	y	2	464.218	14.1082	FALSE		ENSOART00000019381			gene=ENSOARG00000017810	Unknown					GDEMR21010093
GDEMR21010093-1	3		_YLHDESGLNR_		TRUE	_YLHDESGLNR_	YLHDESGLNR	-23.1605	0.739431	-23.16054|NaN	ENSOART00000019381	TRUE	_YLHDESGLNR_	_YLHDESGLNR_	401.863	0	473656	noloss	9	y	2	520.76	7.41165	TRUE		ENSOART00000019381			gene=ENSOARG00000017810	Unknown					GDEMR21010093
GDEMR21010093-1	3		_YLHDESGLNR_		TRUE	_YLHDESGLNR_	YLHDESGLNR	-23.1605	0.739431	-23.16054|NaN	ENSOART00000019381	TRUE	_YLHDESGLNR_	_YLHDESGLNR_	401.863	0	473656	H2O	5	y	1	528.289	6.75787	TRUE		ENSOART00000019381			gene=ENSOARG00000017810	Unknown					GDEMR21010093
GDEMR21010093-1	3		_YLHDESGLNR_		TRUE	_YLHDESGLNR_	YLHDESGLNR	-23.1605	0.739431	-23.16054|NaN	ENSOART00000019381	TRUE	_YLHDESGLNR_	_YLHDESGLNR_	401.863	0	473656	H2O	6	y	1	657.331	9.38793	TRUE		ENSOART00000019381			gene=ENSOARG00000017810	Unknown					GDEMR21010093
GDEMR21010093-1	3		_YLHDESGLNR_		TRUE	_YLHDESGLNR_	YLHDESGLNR	-23.1605	0.739431	-23.16054|NaN	ENSOART00000019381	TRUE	_YLHDESGLNR_	_YLHDESGLNR_	401.863	0	473656	H2O	7	y	1	772.358	9.63934	TRUE		ENSOART00000019381			gene=ENSOARG00000017810	Unknown					GDEMR21010093
GDEMR21010093-1	3		_YLHDESGLNR_		TRUE	_YLHDESGLNR_	YLHDESGLNR	-23.1605	0.739431	-23.16054|NaN	ENSOART00000019381	TRUE	_YLHDESGLNR_	_YLHDESGLNR_	401.863	0	473656	H2O	8	y	2	455.212	7.37773	TRUE		ENSOART00000019381			gene=ENSOARG00000017810	Unknown					GDEMR21010093
GDEMR21010093-1	3		_YLHDESGLNR_		TRUE	_YLHDESGLNR_	YLHDESGLNR	-23.1605	0.739431	-23.16054|NaN	ENSOART00000019381	TRUE	_YLHDESGLNR_	_YLHDESGLNR_	401.863	0	473656	noloss	4	b	1	529.241	11.9388	TRUE		ENSOART00000019381			gene=ENSOARG00000017810	Unknown					GDEMR21010093
GDEMR21010093-1	3		_SNVSDAVAQSAR_		TRUE	_SNVSDAVAQSAR_	SNVSDAVAQSAR	-15.7347	0.74738	-15.15064|-19.44582	ENSOART00000005912	TRUE	_SNVSDAVAQSAR_	_SNVSDAVAQSAR_	402.202	0	590936	noloss	3	b	1	301.151	9.85109	TRUE		ENSOART00000005912			gene=ENSOARG00000005428	Unknown					GDEMR21010093
GDEMR21010093-1	3		_SNVSDAVAQSAR_		TRUE	_SNVSDAVAQSAR_	SNVSDAVAQSAR	-15.7347	0.74738	-15.15064|-19.44582	ENSOART00000005912	TRUE	_SNVSDAVAQSAR_	_SNVSDAVAQSAR_	402.202	0	590936	noloss	3	y	1	333.188	53.0314	FALSE		ENSOART00000005912			gene=ENSOARG00000005428	Unknown					GDEMR21010093
GDEMR21010093-1	3		_SNVSDAVAQSAR_		TRUE	_SNVSDAVAQSAR_	SNVSDAVAQSAR	-15.7347	0.74738	-15.15064|-19.44582	ENSOART00000005912	TRUE	_SNVSDAVAQSAR_	_SNVSDAVAQSAR_	402.202	0	590936	noloss	4	y	1	461.247	48.7553	FALSE		ENSOART00000005912			gene=ENSOARG00000005428	Unknown					GDEMR21010093
GDEMR21010093-1	3		_SNVSDAVAQSAR_		TRUE	_SNVSDAVAQSAR_	SNVSDAVAQSAR	-15.7347	0.74738	-15.15064|-19.44582	ENSOART00000005912	TRUE	_SNVSDAVAQSAR_	_SNVSDAVAQSAR_	402.202	0	590936	noloss	5	b	1	503.21	6.55971	TRUE		ENSOART00000005912			gene=ENSOARG00000005428	Unknown					GDEMR21010093
GDEMR21010093-1	3		_SNVSDAVAQSAR_		TRUE	_SNVSDAVAQSAR_	SNVSDAVAQSAR	-15.7347	0.74738	-15.15064|-19.44582	ENSOART00000005912	TRUE	_SNVSDAVAQSAR_	_SNVSDAVAQSAR_	402.202	0	590936	noloss	5	y	1	532.284	100	FALSE		ENSOART00000005912			gene=ENSOARG00000005428	Unknown					GDEMR21010093
GDEMR21010093-1	3		_SNVSDAVAQSAR_		TRUE	_SNVSDAVAQSAR_	SNVSDAVAQSAR	-15.7347	0.74738	-15.15064|-19.44582	ENSOART00000005912	TRUE	_SNVSDAVAQSAR_	_SNVSDAVAQSAR_	402.202	0	590936	noloss	6	b	1	574.247	13.7594	TRUE		ENSOART00000005912			gene=ENSOARG00000005428	Unknown					GDEMR21010093
GDEMR21010093-1	3		_SNVSDAVAQSAR_		TRUE	_SNVSDAVAQSAR_	SNVSDAVAQSAR	-15.7347	0.74738	-15.15064|-19.44582	ENSOART00000005912	TRUE	_SNVSDAVAQSAR_	_SNVSDAVAQSAR_	402.202	0	590936	noloss	6	y	1	631.352	18.3725	FALSE		ENSOART00000005912			gene=ENSOARG00000005428	Unknown					GDEMR21010093
GDEMR21010093-1	3		_SNVSDAVAQSAR_		TRUE	_SNVSDAVAQSAR_	SNVSDAVAQSAR	-15.7347	0.74738	-15.15064|-19.44582	ENSOART00000005912	TRUE	_SNVSDAVAQSAR_	_SNVSDAVAQSAR_	402.202	0	590936	noloss	7	y	1	702.389	5.95789	TRUE		ENSOART00000005912			gene=ENSOARG00000005428	Unknown					GDEMR21010093
GDEMR21010093-1	3		_SNVSDAVAQSAR_		TRUE	_SNVSDAVAQSAR_	SNVSDAVAQSAR	-15.7347	0.74738	-15.15064|-19.44582	ENSOART00000005912	TRUE	_SNVSDAVAQSAR_	_SNVSDAVAQSAR_	402.202	0	590936	NH3	3	y	1	316.162	11.0058	TRUE		ENSOART00000005912			gene=ENSOARG00000005428	Unknown					GDEMR21010093
GDEMR21010093-1	3		_SNVSDAVAQSAR_		TRUE	_SNVSDAVAQSAR_	SNVSDAVAQSAR	-15.7347	0.74738	-15.15064|-19.44582	ENSOART00000005912	TRUE	_SNVSDAVAQSAR_	_SNVSDAVAQSAR_	402.202	0	590936	NH3	4	y	1	444.22	33.4069	FALSE		ENSOART00000005912			gene=ENSOARG00000005428	Unknown					GDEMR21010093
GDEMR21010093-1	3		_SNVSDAVAQSAR_		TRUE	_SNVSDAVAQSAR_	SNVSDAVAQSAR	-15.7347	0.74738	-15.15064|-19.44582	ENSOART00000005912	TRUE	_SNVSDAVAQSAR_	_SNVSDAVAQSAR_	402.202	0	590936	H2O	5	b	1	485.199	5.56656	TRUE		ENSOART00000005912			gene=ENSOARG00000005428	Unknown					GDEMR21010093
GDEMR21010093-1	3		_SNVSDAVAQSAR_		TRUE	_SNVSDAVAQSAR_	SNVSDAVAQSAR	-15.7347	0.74738	-15.15064|-19.44582	ENSOART00000005912	TRUE	_SNVSDAVAQSAR_	_SNVSDAVAQSAR_	402.202	0	590936	NH3	5	y	1	515.257	14.3422	FALSE		ENSOART00000005912			gene=ENSOARG00000005428	Unknown					GDEMR21010093
GDEMR21010093-1	3		_SNVSDAVAQSAR_		TRUE	_SNVSDAVAQSAR_	SNVSDAVAQSAR	-15.7347	0.74738	-15.15064|-19.44582	ENSOART00000005912	TRUE	_SNVSDAVAQSAR_	_SNVSDAVAQSAR_	402.202	0	590936	H2O	6	b	1	556.236	7.28338	TRUE		ENSOART00000005912			gene=ENSOARG00000005428	Unknown					GDEMR21010093
GDEMR21010093-1	3		_SNVSDAVAQSAR_		TRUE	_SNVSDAVAQSAR_	SNVSDAVAQSAR	-15.7347	0.74738	-15.15064|-19.44582	ENSOART00000005912	TRUE	_SNVSDAVAQSAR_	_SNVSDAVAQSAR_	402.202	0	590936	NH3	6	b	1	557.22	12.5576	TRUE		ENSOART00000005912			gene=ENSOARG00000005428	Unknown					GDEMR21010093
GDEMR21010093-1	2		_VSPTLYQQLR_		TRUE	_VSPTLYQQLR_	VSPTLYQQLR	26.9177	0.921641	26.91767|NaN	ENSOART00000008796	TRUE	_VSPTLYQQLR_	_VSPTLYQQLR_	602.838	1.51485e-05	3954781	noloss	3	y	1	416.262	13.67	FALSE		ENSOART00000008796			gene=ENSOARG00000008074	Unknown					GDEMR21010093
GDEMR21010093-1	2		_VSPTLYQQLR_		TRUE	_VSPTLYQQLR_	VSPTLYQQLR	26.9177	0.921641	26.91767|NaN	ENSOART00000008796	TRUE	_VSPTLYQQLR_	_VSPTLYQQLR_	602.838	1.51485e-05	3954781	noloss	4	y	1	544.32	36.2923	FALSE		ENSOART00000008796			gene=ENSOARG00000008074	Unknown					GDEMR21010093
GDEMR21010093-1	2		_VSPTLYQQLR_		TRUE	_VSPTLYQQLR_	VSPTLYQQLR	26.9177	0.921641	26.91767|NaN	ENSOART00000008796	TRUE	_VSPTLYQQLR_	_VSPTLYQQLR_	602.838	1.51485e-05	3954781	noloss	5	y	1	707.383	100	FALSE		ENSOART00000008796			gene=ENSOARG00000008074	Unknown					GDEMR21010093
GDEMR21010093-1	2		_VSPTLYQQLR_		TRUE	_VSPTLYQQLR_	VSPTLYQQLR	26.9177	0.921641	26.91767|NaN	ENSOART00000008796	TRUE	_VSPTLYQQLR_	_VSPTLYQQLR_	602.838	1.51485e-05	3954781	noloss	6	y	1	820.468	84.7472	FALSE		ENSOART00000008796			gene=ENSOARG00000008074	Unknown					GDEMR21010093
GDEMR21010093-1	2		_VSPTLYQQLR_		TRUE	_VSPTLYQQLR_	VSPTLYQQLR	26.9177	0.921641	26.91767|NaN	ENSOART00000008796	TRUE	_VSPTLYQQLR_	_VSPTLYQQLR_	602.838	1.51485e-05	3954781	noloss	7	y	1	921.515	73.8425	FALSE		ENSOART00000008796			gene=ENSOARG00000008074	Unknown					GDEMR21010093
GDEMR21010093-1	2		_VSPTLYQQLR_		TRUE	_VSPTLYQQLR_	VSPTLYQQLR	26.9177	0.921641	26.91767|NaN	ENSOART00000008796	TRUE	_VSPTLYQQLR_	_VSPTLYQQLR_	602.838	1.51485e-05	3954781	noloss	8	y	2	509.788	96.237	FALSE		ENSOART00000008796			gene=ENSOARG00000008074	Unknown					GDEMR21010093
GDEMR21010093-1	2		_VSPTLYQQLR_		TRUE	_VSPTLYQQLR_	VSPTLYQQLR	26.9177	0.921641	26.91767|NaN	ENSOART00000008796	TRUE	_VSPTLYQQLR_	_VSPTLYQQLR_	602.838	1.51485e-05	3954781	noloss	9	y	2	553.304	7.74115	TRUE		ENSOART00000008796			gene=ENSOARG00000008074	Unknown					GDEMR21010093
GDEMR21010093-1	2		_VSPTLYQQLR_		TRUE	_VSPTLYQQLR_	VSPTLYQQLR	26.9177	0.921641	26.91767|NaN	ENSOART00000008796	TRUE	_VSPTLYQQLR_	_VSPTLYQQLR_	602.838	1.51485e-05	3954781	H2O	4	b	1	367.198	5.09091	TRUE		ENSOART00000008796			gene=ENSOARG00000008074	Unknown					GDEMR21010093
GDEMR21010093-1	2		_VSPTLYQQLR_		TRUE	_VSPTLYQQLR_	VSPTLYQQLR	26.9177	0.921641	26.91767|NaN	ENSOART00000008796	TRUE	_VSPTLYQQLR_	_VSPTLYQQLR_	602.838	1.51485e-05	3954781	NH3	4	y	1	527.294	5.24451	TRUE		ENSOART00000008796			gene=ENSOARG00000008074	Unknown					GDEMR21010093
GDEMR21010093-1	2		_VSPTLYQQLR_		TRUE	_VSPTLYQQLR_	VSPTLYQQLR	26.9177	0.921641	26.91767|NaN	ENSOART00000008796	TRUE	_VSPTLYQQLR_	_VSPTLYQQLR_	602.838	1.51485e-05	3954781	NH3	5	y	1	690.357	7.95147	TRUE		ENSOART00000008796			gene=ENSOARG00000008074	Unknown					GDEMR21010093
GDEMR21010093-1	2		_VSPTLYQQLR_		TRUE	_VSPTLYQQLR_	VSPTLYQQLR	26.9177	0.921641	26.91767|NaN	ENSOART00000008796	TRUE	_VSPTLYQQLR_	_VSPTLYQQLR_	602.838	1.51485e-05	3954781	H2O	7	y	1	903.505	5.73715	TRUE		ENSOART00000008796			gene=ENSOARG00000008074	Unknown					GDEMR21010093
GDEMR21010093-1	2		_VSPTLYQQLR_		TRUE	_VSPTLYQQLR_	VSPTLYQQLR	26.9177	0.921641	26.91767|NaN	ENSOART00000008796	TRUE	_VSPTLYQQLR_	_VSPTLYQQLR_	602.838	1.51485e-05	3954781	NH3	7	y	1	904.489	9.65143	TRUE		ENSOART00000008796			gene=ENSOARG00000008074	Unknown					GDEMR21010093
GDEMR21010093-1	3		_HNNLDLVIIR_		TRUE	_HNNLDLVIIR_	HNNLDLVIIR	45.6416	0.740218	47.00332|44.5494	ENSOART00000006898	FALSE	_HNNLDLVIIR_	_HNNLDLVIIR_	402.903	0	1263556	noloss	3	b	1	366.152	40.9479	FALSE		ENSOART00000006898			gene=ENSOARG00000006341	Unknown					GDEMR21010093
GDEMR21010093-1	3		_HNNLDLVIIR_		TRUE	_HNNLDLVIIR_	HNNLDLVIIR	45.6416	0.740218	47.00332|44.5494	ENSOART00000006898	FALSE	_HNNLDLVIIR_	_HNNLDLVIIR_	402.903	0	1263556	noloss	3	y	1	401.287	100	FALSE		ENSOART00000006898			gene=ENSOARG00000006341	Unknown					GDEMR21010093
GDEMR21010093-1	3		_HNNLDLVIIR_		TRUE	_HNNLDLVIIR_	HNNLDLVIIR	45.6416	0.740218	47.00332|44.5494	ENSOART00000006898	FALSE	_HNNLDLVIIR_	_HNNLDLVIIR_	402.903	0	1263556	noloss	4	b	1	479.236	16.5427	TRUE		ENSOART00000006898			gene=ENSOARG00000006341	Unknown					GDEMR21010093
GDEMR21010093-1	3		_HNNLDLVIIR_		TRUE	_HNNLDLVIIR_	HNNLDLVIIR	45.6416	0.740218	47.00332|44.5494	ENSOART00000006898	FALSE	_HNNLDLVIIR_	_HNNLDLVIIR_	402.903	0	1263556	noloss	4	y	1	500.355	48.6284	FALSE		ENSOART00000006898			gene=ENSOARG00000006341	Unknown					GDEMR21010093
GDEMR21010093-1	3		_HNNLDLVIIR_		TRUE	_HNNLDLVIIR_	HNNLDLVIIR	45.6416	0.740218	47.00332|44.5494	ENSOART00000006898	FALSE	_HNNLDLVIIR_	_HNNLDLVIIR_	402.903	0	1263556	noloss	5	b	1	594.263	60.6718	FALSE		ENSOART00000006898			gene=ENSOARG00000006341	Unknown					GDEMR21010093
GDEMR21010093-1	3		_HNNLDLVIIR_		TRUE	_HNNLDLVIIR_	HNNLDLVIIR	45.6416	0.740218	47.00332|44.5494	ENSOART00000006898	FALSE	_HNNLDLVIIR_	_HNNLDLVIIR_	402.903	0	1263556	noloss	5	y	1	613.44	17.9665	FALSE		ENSOART00000006898			gene=ENSOARG00000006341	Unknown					GDEMR21010093
GDEMR21010093-1	3		_HNNLDLVIIR_		TRUE	_HNNLDLVIIR_	HNNLDLVIIR	45.6416	0.740218	47.00332|44.5494	ENSOART00000006898	FALSE	_HNNLDLVIIR_	_HNNLDLVIIR_	402.903	0	1263556	noloss	6	b	1	707.347	21.3791	FALSE		ENSOART00000006898			gene=ENSOARG00000006341	Unknown					GDEMR21010093
GDEMR21010093-1	3		_HNNLDLVIIR_		TRUE	_HNNLDLVIIR_	HNNLDLVIIR	45.6416	0.740218	47.00332|44.5494	ENSOART00000006898	FALSE	_HNNLDLVIIR_	_HNNLDLVIIR_	402.903	0	1263556	NH3	5	b	1	577.237	5.06846	TRUE		ENSOART00000006898			gene=ENSOARG00000006341	Unknown					GDEMR21010093
GDEMR21010093-1	3		_LSNLALVKPEK_		TRUE	_LSNLALVKPEK_	LSNLALVKPEK	15.7349	0.775764	16.69038|15.5567	ENSOART00000006405	FALSE	_LSNLALVKPEK_	_LSNLALVKPEK_	404.583	0	3214251	noloss	3	b	1	315.166	26.4151	FALSE		ENSOART00000006405			gene=ENSOARG00000005893	Unknown					GDEMR21010093
GDEMR21010093-1	3		_LSNLALVKPEK_		TRUE	_LSNLALVKPEK_	LSNLALVKPEK	15.7349	0.775764	16.69038|15.5567	ENSOART00000006405	FALSE	_LSNLALVKPEK_	_LSNLALVKPEK_	404.583	0	3214251	noloss	3	y	1	373.208	100	FALSE		ENSOART00000006405			gene=ENSOARG00000005893	Unknown					GDEMR21010093
GDEMR21010093-1	3		_LSNLALVKPEK_		TRUE	_LSNLALVKPEK_	LSNLALVKPEK	15.7349	0.775764	16.69038|15.5567	ENSOART00000006405	FALSE	_LSNLALVKPEK_	_LSNLALVKPEK_	404.583	0	3214251	noloss	4	y	1	501.303	27.1872	FALSE		ENSOART00000006405			gene=ENSOARG00000005893	Unknown					GDEMR21010093
GDEMR21010093-1	3		_LSNLALVKPEK_		TRUE	_LSNLALVKPEK_	LSNLALVKPEK	15.7349	0.775764	16.69038|15.5567	ENSOART00000006405	FALSE	_LSNLALVKPEK_	_LSNLALVKPEK_	404.583	0	3214251	noloss	5	b	1	499.287	11.7518	TRUE		ENSOART00000006405			gene=ENSOARG00000005893	Unknown					GDEMR21010093
GDEMR21010093-1	3		_LSNLALVKPEK_		TRUE	_LSNLALVKPEK_	LSNLALVKPEK	15.7349	0.775764	16.69038|15.5567	ENSOART00000006405	FALSE	_LSNLALVKPEK_	_LSNLALVKPEK_	404.583	0	3214251	noloss	5	y	1	600.372	15.4139	TRUE		ENSOART00000006405			gene=ENSOARG00000005893	Unknown					GDEMR21010093
GDEMR21010093-1	3		_LSNLALVKPEK_		TRUE	_LSNLALVKPEK_	LSNLALVKPEK	15.7349	0.775764	16.69038|15.5567	ENSOART00000006405	FALSE	_LSNLALVKPEK_	_LSNLALVKPEK_	404.583	0	3214251	noloss	6	y	1	713.456	34.382	FALSE		ENSOART00000006405			gene=ENSOARG00000005893	Unknown					GDEMR21010093
GDEMR21010093-1	3		_LSNLALVKPEK_		TRUE	_LSNLALVKPEK_	LSNLALVKPEK	15.7349	0.775764	16.69038|15.5567	ENSOART00000006405	FALSE	_LSNLALVKPEK_	_LSNLALVKPEK_	404.583	0	3214251	noloss	7	y	2	392.75	6.37529	TRUE		ENSOART00000006405			gene=ENSOARG00000005893	Unknown					GDEMR21010093
GDEMR21010093-1	3		_LSNLALVKPEK_		TRUE	_LSNLALVKPEK_	LSNLALVKPEK	15.7349	0.775764	16.69038|15.5567	ENSOART00000006405	FALSE	_LSNLALVKPEK_	_LSNLALVKPEK_	404.583	0	3214251	noloss	8	y	2	449.292	8.94464	TRUE		ENSOART00000006405			gene=ENSOARG00000005893	Unknown					GDEMR21010093
GDEMR21010093-1	3		_LSNLALVKPEK_		TRUE	_LSNLALVKPEK_	LSNLALVKPEK	15.7349	0.775764	16.69038|15.5567	ENSOART00000006405	FALSE	_LSNLALVKPEK_	_LSNLALVKPEK_	404.583	0	3214251	noloss	9	y	2	506.313	8.96289	TRUE		ENSOART00000006405			gene=ENSOARG00000005893	Unknown					GDEMR21010093
GDEMR21010093-1	3		_LSNLALVKPEK_		TRUE	_LSNLALVKPEK_	LSNLALVKPEK	15.7349	0.775764	16.69038|15.5567	ENSOART00000006405	FALSE	_LSNLALVKPEK_	_LSNLALVKPEK_	404.583	0	3214251	noloss	10	y	2	549.83	15.3125	TRUE		ENSOART00000006405			gene=ENSOARG00000005893	Unknown					GDEMR21010093
GDEMR21010093-1	3		_LSNLALVKPEK_		TRUE	_LSNLALVKPEK_	LSNLALVKPEK	15.7349	0.775764	16.69038|15.5567	ENSOART00000006405	FALSE	_LSNLALVKPEK_	_LSNLALVKPEK_	404.583	0	3214251	H2O	3	y	1	355.198	13.5875	TRUE		ENSOART00000006405			gene=ENSOARG00000005893	Unknown					GDEMR21010093
GDEMR21010093-1	3		_LSNLALVKPEK_		TRUE	_LSNLALVKPEK_	LSNLALVKPEK	15.7349	0.775764	16.69038|15.5567	ENSOART00000006405	FALSE	_LSNLALVKPEK_	_LSNLALVKPEK_	404.583	0	3214251	H2O	4	y	1	483.293	18.4191	FALSE		ENSOART00000006405			gene=ENSOARG00000005893	Unknown					GDEMR21010093
GDEMR21010093-1	3		_LSNLALVKPEK_		TRUE	_LSNLALVKPEK_	LSNLALVKPEK	15.7349	0.775764	16.69038|15.5567	ENSOART00000006405	FALSE	_LSNLALVKPEK_	_LSNLALVKPEK_	404.583	0	3214251	NH3	5	b	1	482.261	7.95384	TRUE		ENSOART00000006405			gene=ENSOARG00000005893	Unknown					GDEMR21010093
GDEMR21010093-1	3		_LSNLALVKPEK_		TRUE	_LSNLALVKPEK_	LSNLALVKPEK	15.7349	0.775764	16.69038|15.5567	ENSOART00000006405	FALSE	_LSNLALVKPEK_	_LSNLALVKPEK_	404.583	0	3214251	noloss	7	y	1	784.493	42.834	FALSE		ENSOART00000006405			gene=ENSOARG00000005893	Unknown					GDEMR21010093
GDEMR21010093-1	3		_LSNLALVKPEK_		TRUE	_LSNLALVKPEK_	LSNLALVKPEK	15.7349	0.775764	16.69038|15.5567	ENSOART00000006405	FALSE	_LSNLALVKPEK_	_LSNLALVKPEK_	404.583	0	3214251	noloss	8	y	1	897.577	9.23126	TRUE		ENSOART00000006405			gene=ENSOARG00000005893	Unknown					GDEMR21010093
GDEMR21010093-1	3		_LSNLALVKPEK_		TRUE	_LSNLALVKPEK_	LSNLALVKPEK	15.7349	0.775764	16.69038|15.5567	ENSOART00000006405	FALSE	_LSNLALVKPEK_	_LSNLALVKPEK_	404.583	0	3214251	H2O	5	y	1	582.361	5.65442	TRUE		ENSOART00000006405			gene=ENSOARG00000005893	Unknown					GDEMR21010093
GDEMR21010093-1	3		_LSNLALVKPEK_		TRUE	_LSNLALVKPEK_	LSNLALVKPEK	15.7349	0.775764	16.69038|15.5567	ENSOART00000006405	FALSE	_LSNLALVKPEK_	_LSNLALVKPEK_	404.583	0	3214251	NH3	10	y	2	541.316	9.70415	TRUE		ENSOART00000006405			gene=ENSOARG00000005893	Unknown					GDEMR21010093
GDEMR21010093-1	2		_HFRPELEER_		TRUE	_HFRPELEER_	HFRPELEER	-13.0497	0.929777	-13.10715|-13.04973	ENSOART00000014459	TRUE	_HFRPELEER_	_HFRPELEER_	606.81	2.24623e-05	1215941	noloss	3	b	1	441.236	16.6703	FALSE		ENSOART00000014459			gene=ENSOARG00000013296	Unknown					GDEMR21010093
GDEMR21010093-1	2		_HFRPELEER_		TRUE	_HFRPELEER_	HFRPELEER	-13.0497	0.929777	-13.10715|-13.04973	ENSOART00000014459	TRUE	_HFRPELEER_	_HFRPELEER_	606.81	2.24623e-05	1215941	noloss	4	b	1	538.288	8.92738	TRUE		ENSOART00000014459			gene=ENSOARG00000013296	Unknown					GDEMR21010093
GDEMR21010093-1	2		_HFRPELEER_		TRUE	_HFRPELEER_	HFRPELEER	-13.0497	0.929777	-13.10715|-13.04973	ENSOART00000014459	TRUE	_HFRPELEER_	_HFRPELEER_	606.81	2.24623e-05	1215941	noloss	4	y	1	546.288	18.1479	FALSE		ENSOART00000014459			gene=ENSOARG00000013296	Unknown					GDEMR21010093
GDEMR21010093-1	2		_HFRPELEER_		TRUE	_HFRPELEER_	HFRPELEER	-13.0497	0.929777	-13.10715|-13.04973	ENSOART00000014459	TRUE	_HFRPELEER_	_HFRPELEER_	606.81	2.24623e-05	1215941	noloss	5	b	1	667.331	16.6684	TRUE		ENSOART00000014459			gene=ENSOARG00000013296	Unknown					GDEMR21010093
GDEMR21010093-1	2		_HFRPELEER_		TRUE	_HFRPELEER_	HFRPELEER	-13.0497	0.929777	-13.10715|-13.04973	ENSOART00000014459	TRUE	_HFRPELEER_	_HFRPELEER_	606.81	2.24623e-05	1215941	noloss	6	y	1	772.384	57.4694	FALSE		ENSOART00000014459			gene=ENSOARG00000013296	Unknown					GDEMR21010093
GDEMR21010093-1	2		_HFRPELEER_		TRUE	_HFRPELEER_	HFRPELEER	-13.0497	0.929777	-13.10715|-13.04973	ENSOART00000014459	TRUE	_HFRPELEER_	_HFRPELEER_	606.81	2.24623e-05	1215941	noloss	7	b	1	909.458	59.532	FALSE		ENSOART00000014459			gene=ENSOARG00000013296	Unknown					GDEMR21010093
GDEMR21010093-1	2		_HFRPELEER_		TRUE	_HFRPELEER_	HFRPELEER	-13.0497	0.929777	-13.10715|-13.04973	ENSOART00000014459	TRUE	_HFRPELEER_	_HFRPELEER_	606.81	2.24623e-05	1215941	noloss	7	y	2	464.746	9.334	TRUE		ENSOART00000014459			gene=ENSOARG00000013296	Unknown					GDEMR21010093
GDEMR21010093-1	2		_HFRPELEER_		TRUE	_HFRPELEER_	HFRPELEER	-13.0497	0.929777	-13.10715|-13.04973	ENSOART00000014459	TRUE	_HFRPELEER_	_HFRPELEER_	606.81	2.24623e-05	1215941	noloss	8	b	1	1038.5	28.8711	FALSE		ENSOART00000014459			gene=ENSOARG00000013296	Unknown					GDEMR21010093
GDEMR21010093-1	2		_HFRPELEER_		TRUE	_HFRPELEER_	HFRPELEER	-13.0497	0.929777	-13.10715|-13.04973	ENSOART00000014459	TRUE	_HFRPELEER_	_HFRPELEER_	606.81	2.24623e-05	1215941	noloss	8	y	2	538.28	6.36214	TRUE		ENSOART00000014459			gene=ENSOARG00000013296	Unknown					GDEMR21010093
GDEMR21010093-1	2		_HFRPELEER_		TRUE	_HFRPELEER_	HFRPELEER	-13.0497	0.929777	-13.10715|-13.04973	ENSOART00000014459	TRUE	_HFRPELEER_	_HFRPELEER_	606.81	2.24623e-05	1215941	NH3	5	b	1	650.305	5.43099	TRUE		ENSOART00000014459			gene=ENSOARG00000013296	Unknown					GDEMR21010093
GDEMR21010093-1	2		_HFRPELEER_		TRUE	_HFRPELEER_	HFRPELEER	-13.0497	0.929777	-13.10715|-13.04973	ENSOART00000014459	TRUE	_HFRPELEER_	_HFRPELEER_	606.81	2.24623e-05	1215941	NH3	6	y	1	755.357	6.44897	TRUE		ENSOART00000014459			gene=ENSOARG00000013296	Unknown					GDEMR21010093
GDEMR21010093-1	2		_HFRPELEER_		TRUE	_HFRPELEER_	HFRPELEER	-13.0497	0.929777	-13.10715|-13.04973	ENSOART00000014459	TRUE	_HFRPELEER_	_HFRPELEER_	606.81	2.24623e-05	1215941	H2O	8	y	2	529.275	10.4617	TRUE		ENSOART00000014459			gene=ENSOARG00000013296	Unknown					GDEMR21010093
GDEMR21010093-1	2		_HFRPELEER_		TRUE	_HFRPELEER_	HFRPELEER	-13.0497	0.929777	-13.10715|-13.04973	ENSOART00000014459	TRUE	_HFRPELEER_	_HFRPELEER_	606.81	2.24623e-05	1215941	NH3	8	y	1	1058.53	19.0122	FALSE		ENSOART00000014459			gene=ENSOARG00000013296	Unknown					GDEMR21010093
GDEMR21010093-1	3		_YTFEILDGKK_		TRUE	_YTFEILDGKK_	YTFEILDGKK	37.5307	0.729457	38.03869|37.20036	ENSOART00000006262	TRUE	_YTFEILDGKK_	_YTFEILDGKK_	405.22	0	6303596	noloss	3	y	1	332.229	71.5891	FALSE		ENSOART00000006262			gene=ENSOARG00000005748	Unknown					GDEMR21010093
GDEMR21010093-1	3		_YTFEILDGKK_		TRUE	_YTFEILDGKK_	YTFEILDGKK	37.5307	0.729457	38.03869|37.20036	ENSOART00000006262	TRUE	_YTFEILDGKK_	_YTFEILDGKK_	405.22	0	6303596	noloss	4	b	1	541.229	15.8234	TRUE		ENSOART00000006262			gene=ENSOARG00000005748	Unknown					GDEMR21010093
GDEMR21010093-1	3		_YTFEILDGKK_		TRUE	_YTFEILDGKK_	YTFEILDGKK	37.5307	0.729457	38.03869|37.20036	ENSOART00000006262	TRUE	_YTFEILDGKK_	_YTFEILDGKK_	405.22	0	6303596	noloss	4	y	1	447.256	100	FALSE		ENSOART00000006262			gene=ENSOARG00000005748	Unknown					GDEMR21010093
GDEMR21010093-1	3		_YTFEILDGKK_		TRUE	_YTFEILDGKK_	YTFEILDGKK	37.5307	0.729457	38.03869|37.20036	ENSOART00000006262	TRUE	_YTFEILDGKK_	_YTFEILDGKK_	405.22	0	6303596	noloss	5	y	1	560.34	77.0704	FALSE		ENSOART00000006262			gene=ENSOARG00000005748	Unknown					GDEMR21010093
GDEMR21010093-1	3		_YTFEILDGKK_		TRUE	_YTFEILDGKK_	YTFEILDGKK	37.5307	0.729457	38.03869|37.20036	ENSOART00000006262	TRUE	_YTFEILDGKK_	_YTFEILDGKK_	405.22	0	6303596	noloss	6	y	1	673.424	72.637	FALSE		ENSOART00000006262			gene=ENSOARG00000005748	Unknown					GDEMR21010093
GDEMR21010093-1	3		_YTFEILDGKK_		TRUE	_YTFEILDGKK_	YTFEILDGKK	37.5307	0.729457	38.03869|37.20036	ENSOART00000006262	TRUE	_YTFEILDGKK_	_YTFEILDGKK_	405.22	0	6303596	noloss	7	y	1	802.467	66.8863	FALSE		ENSOART00000006262			gene=ENSOARG00000005748	Unknown					GDEMR21010093
GDEMR21010093-1	3		_YTFEILDGKK_		TRUE	_YTFEILDGKK_	YTFEILDGKK	37.5307	0.729457	38.03869|37.20036	ENSOART00000006262	TRUE	_YTFEILDGKK_	_YTFEILDGKK_	405.22	0	6303596	noloss	8	y	2	475.271	15.4833	TRUE		ENSOART00000006262			gene=ENSOARG00000005748	Unknown					GDEMR21010093
GDEMR21010093-1	3		_YTFEILDGKK_		TRUE	_YTFEILDGKK_	YTFEILDGKK	37.5307	0.729457	38.03869|37.20036	ENSOART00000006262	TRUE	_YTFEILDGKK_	_YTFEILDGKK_	405.22	0	6303596	H2O	4	y	1	429.246	7.67944	TRUE		ENSOART00000006262			gene=ENSOARG00000005748	Unknown					GDEMR21010093
GDEMR21010093-1	3		_YTFEILDGKK_		TRUE	_YTFEILDGKK_	YTFEILDGKK	37.5307	0.729457	38.03869|37.20036	ENSOART00000006262	TRUE	_YTFEILDGKK_	_YTFEILDGKK_	405.22	0	6303596	H2O	7	y	1	784.456	17.5547	FALSE		ENSOART00000006262			gene=ENSOARG00000005748	Unknown					GDEMR21010093
GDEMR21010093-1	1		_IADFSTNLVNK_		TRUE	_IADFSTNLVNK_	IADFSTNLVNK	33.1014	1.33981	32.73894|33.8034	ENSOART00000018808	TRUE	_IADFSTNLVNK_	_IADFSTNLVNK_	1221.65	0.00015774	1097395	noloss	3	b	1	300.155	40.3843	TRUE		ENSOART00000018808			gene=ENSOARG00000017195	Unknown					GDEMR21010093
GDEMR21010093-1	1		_IADFSTNLVNK_		TRUE	_IADFSTNLVNK_	IADFSTNLVNK	33.1014	1.33981	32.73894|33.8034	ENSOART00000018808	TRUE	_IADFSTNLVNK_	_IADFSTNLVNK_	1221.65	0.00015774	1097395	noloss	3	y	1	360.224	27.3036	TRUE		ENSOART00000018808			gene=ENSOARG00000017195	Unknown					GDEMR21010093
GDEMR21010093-1	1		_IADFSTNLVNK_		TRUE	_IADFSTNLVNK_	IADFSTNLVNK	33.1014	1.33981	32.73894|33.8034	ENSOART00000018808	TRUE	_IADFSTNLVNK_	_IADFSTNLVNK_	1221.65	0.00015774	1097395	noloss	4	b	1	447.224	14.3761	TRUE		ENSOART00000018808			gene=ENSOARG00000017195	Unknown					GDEMR21010093
GDEMR21010093-1	1		_IADFSTNLVNK_		TRUE	_IADFSTNLVNK_	IADFSTNLVNK	33.1014	1.33981	32.73894|33.8034	ENSOART00000018808	TRUE	_IADFSTNLVNK_	_IADFSTNLVNK_	1221.65	0.00015774	1097395	noloss	4	y	1	473.308	26.7258	TRUE		ENSOART00000018808			gene=ENSOARG00000017195	Unknown					GDEMR21010093
GDEMR21010093-1	1		_IADFSTNLVNK_		TRUE	_IADFSTNLVNK_	IADFSTNLVNK	33.1014	1.33981	32.73894|33.8034	ENSOART00000018808	TRUE	_IADFSTNLVNK_	_IADFSTNLVNK_	1221.65	0.00015774	1097395	noloss	5	b	1	534.256	13.4466	TRUE		ENSOART00000018808			gene=ENSOARG00000017195	Unknown					GDEMR21010093
GDEMR21010093-1	1		_IADFSTNLVNK_		TRUE	_IADFSTNLVNK_	IADFSTNLVNK	33.1014	1.33981	32.73894|33.8034	ENSOART00000018808	TRUE	_IADFSTNLVNK_	_IADFSTNLVNK_	1221.65	0.00015774	1097395	noloss	5	y	1	587.351	48.3523	FALSE		ENSOART00000018808			gene=ENSOARG00000017195	Unknown					GDEMR21010093
GDEMR21010093-1	1		_IADFSTNLVNK_		TRUE	_IADFSTNLVNK_	IADFSTNLVNK	33.1014	1.33981	32.73894|33.8034	ENSOART00000018808	TRUE	_IADFSTNLVNK_	_IADFSTNLVNK_	1221.65	0.00015774	1097395	noloss	6	y	1	688.399	37.5725	TRUE		ENSOART00000018808			gene=ENSOARG00000017195	Unknown					GDEMR21010093
GDEMR21010093-1	1		_IADFSTNLVNK_		TRUE	_IADFSTNLVNK_	IADFSTNLVNK	33.1014	1.33981	32.73894|33.8034	ENSOART00000018808	TRUE	_IADFSTNLVNK_	_IADFSTNLVNK_	1221.65	0.00015774	1097395	noloss	7	b	1	749.346	71.3006	FALSE		ENSOART00000018808			gene=ENSOARG00000017195	Unknown					GDEMR21010093
GDEMR21010093-1	1		_IADFSTNLVNK_		TRUE	_IADFSTNLVNK_	IADFSTNLVNK	33.1014	1.33981	32.73894|33.8034	ENSOART00000018808	TRUE	_IADFSTNLVNK_	_IADFSTNLVNK_	1221.65	0.00015774	1097395	noloss	7	y	1	775.431	41.9504	FALSE		ENSOART00000018808			gene=ENSOARG00000017195	Unknown					GDEMR21010093
GDEMR21010093-1	1		_IADFSTNLVNK_		TRUE	_IADFSTNLVNK_	IADFSTNLVNK	33.1014	1.33981	32.73894|33.8034	ENSOART00000018808	TRUE	_IADFSTNLVNK_	_IADFSTNLVNK_	1221.65	0.00015774	1097395	noloss	8	b	1	862.431	100	FALSE		ENSOART00000018808			gene=ENSOARG00000017195	Unknown					GDEMR21010093
GDEMR21010093-1	1		_IADFSTNLVNK_		TRUE	_IADFSTNLVNK_	IADFSTNLVNK	33.1014	1.33981	32.73894|33.8034	ENSOART00000018808	TRUE	_IADFSTNLVNK_	_IADFSTNLVNK_	1221.65	0.00015774	1097395	noloss	8	y	1	922.499	52.3598	FALSE		ENSOART00000018808			gene=ENSOARG00000017195	Unknown					GDEMR21010093
GDEMR21010093-1	1		_IADFSTNLVNK_		TRUE	_IADFSTNLVNK_	IADFSTNLVNK	33.1014	1.33981	32.73894|33.8034	ENSOART00000018808	TRUE	_IADFSTNLVNK_	_IADFSTNLVNK_	1221.65	0.00015774	1097395	noloss	9	b	1	961.499	44.9516	FALSE		ENSOART00000018808			gene=ENSOARG00000017195	Unknown					GDEMR21010093
GDEMR21010093-1	1		_IADFSTNLVNK_		TRUE	_IADFSTNLVNK_	IADFSTNLVNK	33.1014	1.33981	32.73894|33.8034	ENSOART00000018808	TRUE	_IADFSTNLVNK_	_IADFSTNLVNK_	1221.65	0.00015774	1097395	noloss	9	y	1	1037.53	24.9399	TRUE		ENSOART00000018808			gene=ENSOARG00000017195	Unknown					GDEMR21010093
GDEMR21010093-1	1		_IADFSTNLVNK_		TRUE	_IADFSTNLVNK_	IADFSTNLVNK	33.1014	1.33981	32.73894|33.8034	ENSOART00000018808	TRUE	_IADFSTNLVNK_	_IADFSTNLVNK_	1221.65	0.00015774	1097395	noloss	10	b	1	1075.54	15.2885	TRUE		ENSOART00000018808			gene=ENSOARG00000017195	Unknown					GDEMR21010093
GDEMR21010093-1	1		_IADFSTNLVNK_		TRUE	_IADFSTNLVNK_	IADFSTNLVNK	33.1014	1.33981	32.73894|33.8034	ENSOART00000018808	TRUE	_IADFSTNLVNK_	_IADFSTNLVNK_	1221.65	0.00015774	1097395	H2O	5	b	1	516.245	22.723	TRUE		ENSOART00000018808			gene=ENSOARG00000017195	Unknown					GDEMR21010093
GDEMR21010093-1	1		_IADFSTNLVNK_		TRUE	_IADFSTNLVNK_	IADFSTNLVNK	33.1014	1.33981	32.73894|33.8034	ENSOART00000018808	TRUE	_IADFSTNLVNK_	_IADFSTNLVNK_	1221.65	0.00015774	1097395	NH3	5	y	1	570.325	10.3883	TRUE		ENSOART00000018808			gene=ENSOARG00000017195	Unknown					GDEMR21010093
GDEMR21010093-1	1		_IADFSTNLVNK_		TRUE	_IADFSTNLVNK_	IADFSTNLVNK	33.1014	1.33981	32.73894|33.8034	ENSOART00000018808	TRUE	_IADFSTNLVNK_	_IADFSTNLVNK_	1221.65	0.00015774	1097395	H2O	7	b	1	731.336	19.778	TRUE		ENSOART00000018808			gene=ENSOARG00000017195	Unknown					GDEMR21010093
GDEMR21010093-1	1		_IADFSTNLVNK_		TRUE	_IADFSTNLVNK_	IADFSTNLVNK	33.1014	1.33981	32.73894|33.8034	ENSOART00000018808	TRUE	_IADFSTNLVNK_	_IADFSTNLVNK_	1221.65	0.00015774	1097395	NH3	7	b	1	732.32	32.6025	TRUE		ENSOART00000018808			gene=ENSOARG00000017195	Unknown					GDEMR21010093
GDEMR21010093-1	1		_IADFSTNLVNK_		TRUE	_IADFSTNLVNK_	IADFSTNLVNK	33.1014	1.33981	32.73894|33.8034	ENSOART00000018808	TRUE	_IADFSTNLVNK_	_IADFSTNLVNK_	1221.65	0.00015774	1097395	H2O	8	b	1	844.42	21.4915	TRUE		ENSOART00000018808			gene=ENSOARG00000017195	Unknown					GDEMR21010093
GDEMR21010093-1	3		_YKENYHQIK_		TRUE	_YKENYHQIK_	YKENYHQIK	-40.7781	0.731097	-40.77805|NaN	ENSOART00000009461	TRUE	_YKENYHQIK_	_YKENYHQIK_	408.212	0	3212400	noloss	3	b	1	421.208	17.147	TRUE		ENSOART00000009461			gene=ENSOARG00000008659	Unknown					GDEMR21010093
GDEMR21010093-1	3		_YKENYHQIK_		TRUE	_YKENYHQIK_	YKENYHQIK	-40.7781	0.731097	-40.77805|NaN	ENSOART00000009461	TRUE	_YKENYHQIK_	_YKENYHQIK_	408.212	0	3212400	noloss	3	y	1	388.255	48.8948	FALSE		ENSOART00000009461			gene=ENSOARG00000008659	Unknown					GDEMR21010093
GDEMR21010093-1	3		_YKENYHQIK_		TRUE	_YKENYHQIK_	YKENYHQIK	-40.7781	0.731097	-40.77805|NaN	ENSOART00000009461	TRUE	_YKENYHQIK_	_YKENYHQIK_	408.212	0	3212400	noloss	4	b	1	535.251	18.038	TRUE		ENSOART00000009461			gene=ENSOARG00000008659	Unknown					GDEMR21010093
GDEMR21010093-1	3		_YKENYHQIK_		TRUE	_YKENYHQIK_	YKENYHQIK	-40.7781	0.731097	-40.77805|NaN	ENSOART00000009461	TRUE	_YKENYHQIK_	_YKENYHQIK_	408.212	0	3212400	noloss	4	y	1	525.314	95.2155	FALSE		ENSOART00000009461			gene=ENSOARG00000008659	Unknown					GDEMR21010093
GDEMR21010093-1	3		_YKENYHQIK_		TRUE	_YKENYHQIK_	YKENYHQIK	-40.7781	0.731097	-40.77805|NaN	ENSOART00000009461	TRUE	_YKENYHQIK_	_YKENYHQIK_	408.212	0	3212400	noloss	5	y	1	688.378	42.6527	TRUE		ENSOART00000009461			gene=ENSOARG00000008659	Unknown					GDEMR21010093
GDEMR21010093-1	3		_YKENYHQIK_		TRUE	_YKENYHQIK_	YKENYHQIK	-40.7781	0.731097	-40.77805|NaN	ENSOART00000009461	TRUE	_YKENYHQIK_	_YKENYHQIK_	408.212	0	3212400	noloss	6	b	1	835.373	23.6524	TRUE		ENSOART00000009461			gene=ENSOARG00000008659	Unknown					GDEMR21010093
GDEMR21010093-1	3		_YKENYHQIK_		TRUE	_YKENYHQIK_	YKENYHQIK	-40.7781	0.731097	-40.77805|NaN	ENSOART00000009461	TRUE	_YKENYHQIK_	_YKENYHQIK_	408.212	0	3212400	noloss	6	y	1	802.421	48.975	FALSE		ENSOART00000009461			gene=ENSOARG00000008659	Unknown					GDEMR21010093
GDEMR21010093-1	3		_YKENYHQIK_		TRUE	_YKENYHQIK_	YKENYHQIK	-40.7781	0.731097	-40.77805|NaN	ENSOART00000009461	TRUE	_YKENYHQIK_	_YKENYHQIK_	408.212	0	3212400	noloss	7	b	2	482.22	24.1615	TRUE		ENSOART00000009461			gene=ENSOARG00000008659	Unknown					GDEMR21010093
GDEMR21010093-1	3		_YKENYHQIK_		TRUE	_YKENYHQIK_	YKENYHQIK	-40.7781	0.731097	-40.77805|NaN	ENSOART00000009461	TRUE	_YKENYHQIK_	_YKENYHQIK_	408.212	0	3212400	noloss	7	y	2	466.235	43.8725	TRUE		ENSOART00000009461			gene=ENSOARG00000008659	Unknown					GDEMR21010093
GDEMR21010093-1	3		_YKENYHQIK_		TRUE	_YKENYHQIK_	YKENYHQIK	-40.7781	0.731097	-40.77805|NaN	ENSOART00000009461	TRUE	_YKENYHQIK_	_YKENYHQIK_	408.212	0	3212400	noloss	8	y	2	530.283	100	FALSE		ENSOART00000009461			gene=ENSOARG00000008659	Unknown					GDEMR21010093
GDEMR21010093-1	3		_YKENYHQIK_		TRUE	_YKENYHQIK_	YKENYHQIK	-40.7781	0.731097	-40.77805|NaN	ENSOART00000009461	TRUE	_YKENYHQIK_	_YKENYHQIK_	408.212	0	3212400	NH3	3	y	1	371.229	70.1137	FALSE		ENSOART00000009461			gene=ENSOARG00000008659	Unknown					GDEMR21010093
GDEMR21010093-1	3		_YKENYHQIK_		TRUE	_YKENYHQIK_	YKENYHQIK	-40.7781	0.731097	-40.77805|NaN	ENSOART00000009461	TRUE	_YKENYHQIK_	_YKENYHQIK_	408.212	0	3212400	NH3	4	b	1	518.225	24.3812	TRUE		ENSOART00000009461			gene=ENSOARG00000008659	Unknown					GDEMR21010093
GDEMR21010093-1	3		_YKENYHQIK_		TRUE	_YKENYHQIK_	YKENYHQIK	-40.7781	0.731097	-40.77805|NaN	ENSOART00000009461	TRUE	_YKENYHQIK_	_YKENYHQIK_	408.212	0	3212400	NH3	7	b	2	473.706	8.14971	TRUE		ENSOART00000009461			gene=ENSOARG00000008659	Unknown					GDEMR21010093
GDEMR21010093-1	3		_YKENYHQIK_		TRUE	_YKENYHQIK_	YKENYHQIK	-40.7781	0.731097	-40.77805|NaN	ENSOART00000009461	TRUE	_YKENYHQIK_	_YKENYHQIK_	408.212	0	3212400	H2O	7	y	2	457.23	92.2171	FALSE		ENSOART00000009461			gene=ENSOARG00000008659	Unknown					GDEMR21010093
GDEMR21010093-1	3		_YKENYHQIK_		TRUE	_YKENYHQIK_	YKENYHQIK	-40.7781	0.731097	-40.77805|NaN	ENSOART00000009461	TRUE	_YKENYHQIK_	_YKENYHQIK_	408.212	0	3212400	H2O	8	y	2	521.277	10.6558	TRUE		ENSOART00000009461			gene=ENSOARG00000008659	Unknown					GDEMR21010093
GDEMR21010093-1	3		_YKENYHQIK_		TRUE	_YKENYHQIK_	YKENYHQIK	-40.7781	0.731097	-40.77805|NaN	ENSOART00000009461	TRUE	_YKENYHQIK_	_YKENYHQIK_	408.212	0	3212400	NH3	8	y	2	521.769	35.955	TRUE		ENSOART00000009461			gene=ENSOARG00000008659	Unknown					GDEMR21010093
GDEMR21010093-1	3		_YKENYHQIK_		TRUE	_YKENYHQIK_	YKENYHQIK	-40.7781	0.731097	-40.77805|NaN	ENSOART00000009461	TRUE	_YKENYHQIK_	_YKENYHQIK_	408.212	0	3212400	NH3	6	y	2	393.201	16.7732	TRUE		ENSOART00000009461			gene=ENSOARG00000008659	Unknown					GDEMR21010093
GDEMR21010093-1	2		_TGVEKDEIVLK_		TRUE	_TGVEKDEIVLK_	TGVEKDEIVLK	5.7477	0.964182	5.837607|5.682415	ENSOART00000018808	TRUE	_TGVEKDEIVLK_	_TGVEKDEIVLK_	615.851	1.51485e-05	5729351	noloss	3	y	1	359.265	22.6125	TRUE		ENSOART00000018808			gene=ENSOARG00000017195	Unknown					GDEMR21010093
GDEMR21010093-1	2		_TGVEKDEIVLK_		TRUE	_TGVEKDEIVLK_	TGVEKDEIVLK	5.7477	0.964182	5.837607|5.682415	ENSOART00000018808	TRUE	_TGVEKDEIVLK_	_TGVEKDEIVLK_	615.851	1.51485e-05	5729351	noloss	4	b	1	387.187	34.7198	TRUE		ENSOART00000018808			gene=ENSOARG00000017195	Unknown					GDEMR21010093
GDEMR21010093-1	2		_TGVEKDEIVLK_		TRUE	_TGVEKDEIVLK_	TGVEKDEIVLK	5.7477	0.964182	5.837607|5.682415	ENSOART00000018808	TRUE	_TGVEKDEIVLK_	_TGVEKDEIVLK_	615.851	1.51485e-05	5729351	noloss	4	y	1	472.349	12.6653	TRUE		ENSOART00000018808			gene=ENSOARG00000017195	Unknown					GDEMR21010093
GDEMR21010093-1	2		_TGVEKDEIVLK_		TRUE	_TGVEKDEIVLK_	TGVEKDEIVLK	5.7477	0.964182	5.837607|5.682415	ENSOART00000018808	TRUE	_TGVEKDEIVLK_	_TGVEKDEIVLK_	615.851	1.51485e-05	5729351	noloss	6	b	1	630.309	11.1827	TRUE		ENSOART00000018808			gene=ENSOARG00000017195	Unknown					GDEMR21010093
GDEMR21010093-1	2		_TGVEKDEIVLK_		TRUE	_TGVEKDEIVLK_	TGVEKDEIVLK	5.7477	0.964182	5.837607|5.682415	ENSOART00000018808	TRUE	_TGVEKDEIVLK_	_TGVEKDEIVLK_	615.851	1.51485e-05	5729351	noloss	6	y	1	716.419	48.3126	FALSE		ENSOART00000018808			gene=ENSOARG00000017195	Unknown					GDEMR21010093
GDEMR21010093-1	2		_TGVEKDEIVLK_		TRUE	_TGVEKDEIVLK_	TGVEKDEIVLK	5.7477	0.964182	5.837607|5.682415	ENSOART00000018808	TRUE	_TGVEKDEIVLK_	_TGVEKDEIVLK_	615.851	1.51485e-05	5729351	noloss	7	b	1	759.352	49.705	FALSE		ENSOART00000018808			gene=ENSOARG00000017195	Unknown					GDEMR21010093
GDEMR21010093-1	2		_TGVEKDEIVLK_		TRUE	_TGVEKDEIVLK_	TGVEKDEIVLK	5.7477	0.964182	5.837607|5.682415	ENSOART00000018808	TRUE	_TGVEKDEIVLK_	_TGVEKDEIVLK_	615.851	1.51485e-05	5729351	noloss	7	y	1	844.514	47.6659	FALSE		ENSOART00000018808			gene=ENSOARG00000017195	Unknown					GDEMR21010093
GDEMR21010093-1	2		_TGVEKDEIVLK_		TRUE	_TGVEKDEIVLK_	TGVEKDEIVLK	5.7477	0.964182	5.837607|5.682415	ENSOART00000018808	TRUE	_TGVEKDEIVLK_	_TGVEKDEIVLK_	615.851	1.51485e-05	5729351	noloss	8	b	1	872.436	97.0752	FALSE		ENSOART00000018808			gene=ENSOARG00000017195	Unknown					GDEMR21010093
GDEMR21010093-1	2		_TGVEKDEIVLK_		TRUE	_TGVEKDEIVLK_	TGVEKDEIVLK	5.7477	0.964182	5.837607|5.682415	ENSOART00000018808	TRUE	_TGVEKDEIVLK_	_TGVEKDEIVLK_	615.851	1.51485e-05	5729351	noloss	8	y	1	973.556	57.0421	FALSE		ENSOART00000018808			gene=ENSOARG00000017195	Unknown					GDEMR21010093
GDEMR21010093-1	2		_TGVEKDEIVLK_		TRUE	_TGVEKDEIVLK_	TGVEKDEIVLK	5.7477	0.964182	5.837607|5.682415	ENSOART00000018808	TRUE	_TGVEKDEIVLK_	_TGVEKDEIVLK_	615.851	1.51485e-05	5729351	noloss	9	b	1	971.504	100	FALSE		ENSOART00000018808			gene=ENSOARG00000017195	Unknown					GDEMR21010093
GDEMR21010093-1	2		_TGVEKDEIVLK_		TRUE	_TGVEKDEIVLK_	TGVEKDEIVLK	5.7477	0.964182	5.837607|5.682415	ENSOART00000018808	TRUE	_TGVEKDEIVLK_	_TGVEKDEIVLK_	615.851	1.51485e-05	5729351	noloss	9	y	2	536.816	30.7659	TRUE		ENSOART00000018808			gene=ENSOARG00000017195	Unknown					GDEMR21010093
GDEMR21010093-1	2		_TGVEKDEIVLK_		TRUE	_TGVEKDEIVLK_	TGVEKDEIVLK	5.7477	0.964182	5.837607|5.682415	ENSOART00000018808	TRUE	_TGVEKDEIVLK_	_TGVEKDEIVLK_	615.851	1.51485e-05	5729351	noloss	10	b	1	1084.59	8.37649	TRUE		ENSOART00000018808			gene=ENSOARG00000017195	Unknown					GDEMR21010093
GDEMR21010093-1	2		_TGVEKDEIVLK_		TRUE	_TGVEKDEIVLK_	TGVEKDEIVLK	5.7477	0.964182	5.837607|5.682415	ENSOART00000018808	TRUE	_TGVEKDEIVLK_	_TGVEKDEIVLK_	615.851	1.51485e-05	5729351	noloss	10	y	2	565.327	34.9839	TRUE		ENSOART00000018808			gene=ENSOARG00000017195	Unknown					GDEMR21010093
GDEMR21010093-1	2		_TGVEKDEIVLK_		TRUE	_TGVEKDEIVLK_	TGVEKDEIVLK	5.7477	0.964182	5.837607|5.682415	ENSOART00000018808	TRUE	_TGVEKDEIVLK_	_TGVEKDEIVLK_	615.851	1.51485e-05	5729351	H2O	8	y	2	478.277	26.7332	TRUE		ENSOART00000018808			gene=ENSOARG00000017195	Unknown					GDEMR21010093
GDEMR21010093-1	2		_TGVEKDEIVLK_		TRUE	_TGVEKDEIVLK_	TGVEKDEIVLK	5.7477	0.964182	5.837607|5.682415	ENSOART00000018808	TRUE	_TGVEKDEIVLK_	_TGVEKDEIVLK_	615.851	1.51485e-05	5729351	H2O	9	b	1	953.494	7.95135	TRUE		ENSOART00000018808			gene=ENSOARG00000017195	Unknown					GDEMR21010093
GDEMR21010093-1	2		_TGVEKDEIVLK_		TRUE	_TGVEKDEIVLK_	TGVEKDEIVLK	5.7477	0.964182	5.837607|5.682415	ENSOART00000018808	TRUE	_TGVEKDEIVLK_	_TGVEKDEIVLK_	615.851	1.51485e-05	5729351	NH3	8	y	1	956.53	8.92793	TRUE		ENSOART00000018808			gene=ENSOARG00000017195	Unknown					GDEMR21010093
GDEMR21010093-1	2		_LNITYPMLFK_		TRUE	_LNITYPMLFK_	LNITYPMLFK	84.579	0.933721	84.0096|84.57903	ENSOART00000019170	TRUE	_LNITYPMLFK_	_LNITYPMLFK_	620.344	2.41657e-05	489602	noloss	3	b	1	341.218	9.40767	TRUE		ENSOART00000019170			gene=ENSOARG00000017617	Unknown					GDEMR21010093
GDEMR21010093-1	2		_LNITYPMLFK_		TRUE	_LNITYPMLFK_	LNITYPMLFK	84.579	0.933721	84.0096|84.57903	ENSOART00000019170	TRUE	_LNITYPMLFK_	_LNITYPMLFK_	620.344	2.41657e-05	489602	noloss	3	y	1	407.265	11.4719	FALSE		ENSOART00000019170			gene=ENSOARG00000017617	Unknown					GDEMR21010093
GDEMR21010093-1	2		_LNITYPMLFK_		TRUE	_LNITYPMLFK_	LNITYPMLFK	84.579	0.933721	84.0096|84.57903	ENSOART00000019170	TRUE	_LNITYPMLFK_	_LNITYPMLFK_	620.344	2.41657e-05	489602	noloss	5	y	1	635.359	47.1721	FALSE		ENSOART00000019170			gene=ENSOARG00000017617	Unknown					GDEMR21010093
GDEMR21010093-1	2		_LNITYPMLFK_		TRUE	_LNITYPMLFK_	LNITYPMLFK	84.579	0.933721	84.0096|84.57903	ENSOART00000019170	TRUE	_LNITYPMLFK_	_LNITYPMLFK_	620.344	2.41657e-05	489602	noloss	6	y	1	798.422	36.7222	FALSE		ENSOART00000019170			gene=ENSOARG00000017617	Unknown					GDEMR21010093
GDEMR21010093-1	2		_LNITYPMLFK_		TRUE	_LNITYPMLFK_	LNITYPMLFK	84.579	0.933721	84.0096|84.57903	ENSOART00000019170	TRUE	_LNITYPMLFK_	_LNITYPMLFK_	620.344	2.41657e-05	489602	noloss	7	y	1	899.47	48.6865	FALSE		ENSOART00000019170			gene=ENSOARG00000017617	Unknown					GDEMR21010093
GDEMR21010093-1	2		_LNITYPMLFK_		TRUE	_LNITYPMLFK_	LNITYPMLFK	84.579	0.933721	84.0096|84.57903	ENSOART00000019170	TRUE	_LNITYPMLFK_	_LNITYPMLFK_	620.344	2.41657e-05	489602	noloss	8	y	1	1012.55	30.7227	FALSE		ENSOART00000019170			gene=ENSOARG00000017617	Unknown					GDEMR21010093
GDEMR21010093-1	2		_LNITYPMLFK_		TRUE	_LNITYPMLFK_	LNITYPMLFK	84.579	0.933721	84.0096|84.57903	ENSOART00000019170	TRUE	_LNITYPMLFK_	_LNITYPMLFK_	620.344	2.41657e-05	489602	noloss	9	y	1	1126.6	12.6258	FALSE		ENSOART00000019170			gene=ENSOARG00000017617	Unknown					GDEMR21010093
GDEMR21010093-1	2		_LNITYPMLFK_		TRUE	_LNITYPMLFK_	LNITYPMLFK	84.579	0.933721	84.0096|84.57903	ENSOART00000019170	TRUE	_LNITYPMLFK_	_LNITYPMLFK_	620.344	2.41657e-05	489602	noloss	4	b	1	442.266	6.47924	TRUE		ENSOART00000019170			gene=ENSOARG00000017617	Unknown					GDEMR21010093
GDEMR21010093-1	2		_LNITYPMLFK_		TRUE	_LNITYPMLFK_	LNITYPMLFK	84.579	0.933721	84.0096|84.57903	ENSOART00000019170	TRUE	_LNITYPMLFK_	_LNITYPMLFK_	620.344	2.41657e-05	489602	H2O	4	b	1	424.255	7.46096	TRUE		ENSOART00000019170			gene=ENSOARG00000017617	Unknown					GDEMR21010093
GDEMR21010093-1	2		_EHMQPTHPIR_		TRUE	_EHMQPTHPIR_	EHMQPTHPIR	-36.0777	0.902922	-33.24053|-36.22383	ENSOART00000005256	FALSE	_EHMQPTHPIR_	_EHMQPTHPIR_	623.311	0	1540238	noloss	3	b	1	398.149	36.9318	FALSE		ENSOART00000005256			gene=ENSOARG00000004824	Unknown					GDEMR21010093
GDEMR21010093-1	2		_EHMQPTHPIR_		TRUE	_EHMQPTHPIR_	EHMQPTHPIR	-36.0777	0.902922	-33.24053|-36.22383	ENSOART00000005256	FALSE	_EHMQPTHPIR_	_EHMQPTHPIR_	623.311	0	1540238	noloss	3	y	1	385.256	25.8727	FALSE		ENSOART00000005256			gene=ENSOARG00000004824	Unknown					GDEMR21010093
GDEMR21010093-1	2		_EHMQPTHPIR_		TRUE	_EHMQPTHPIR_	EHMQPTHPIR	-36.0777	0.902922	-33.24053|-36.22383	ENSOART00000005256	FALSE	_EHMQPTHPIR_	_EHMQPTHPIR_	623.311	0	1540238	noloss	4	b	1	526.208	10.5991	TRUE		ENSOART00000005256			gene=ENSOARG00000004824	Unknown					GDEMR21010093
GDEMR21010093-1	2		_EHMQPTHPIR_		TRUE	_EHMQPTHPIR_	EHMQPTHPIR	-36.0777	0.902922	-33.24053|-36.22383	ENSOART00000005256	FALSE	_EHMQPTHPIR_	_EHMQPTHPIR_	623.311	0	1540238	noloss	4	y	1	522.315	7.31478	TRUE		ENSOART00000005256			gene=ENSOARG00000004824	Unknown					GDEMR21010093
GDEMR21010093-1	2		_EHMQPTHPIR_		TRUE	_EHMQPTHPIR_	EHMQPTHPIR	-36.0777	0.902922	-33.24053|-36.22383	ENSOART00000005256	FALSE	_EHMQPTHPIR_	_EHMQPTHPIR_	623.311	0	1540238	noloss	6	y	1	720.415	100	FALSE		ENSOART00000005256			gene=ENSOARG00000004824	Unknown					GDEMR21010093
GDEMR21010093-1	2		_EHMQPTHPIR_		TRUE	_EHMQPTHPIR_	EHMQPTHPIR	-36.0777	0.902922	-33.24053|-36.22383	ENSOART00000005256	FALSE	_EHMQPTHPIR_	_EHMQPTHPIR_	623.311	0	1540238	noloss	7	y	1	848.474	37.2333	FALSE		ENSOART00000005256			gene=ENSOARG00000004824	Unknown					GDEMR21010093
GDEMR21010093-1	2		_EHMQPTHPIR_		TRUE	_EHMQPTHPIR_	EHMQPTHPIR	-36.0777	0.902922	-33.24053|-36.22383	ENSOART00000005256	FALSE	_EHMQPTHPIR_	_EHMQPTHPIR_	623.311	0	1540238	noloss	8	y	1	979.514	60.1266	FALSE		ENSOART00000005256			gene=ENSOARG00000004824	Unknown					GDEMR21010093
GDEMR21010093-1	2		_EHMQPTHPIR_		TRUE	_EHMQPTHPIR_	EHMQPTHPIR	-36.0777	0.902922	-33.24053|-36.22383	ENSOART00000005256	FALSE	_EHMQPTHPIR_	_EHMQPTHPIR_	623.311	0	1540238	noloss	9	y	2	558.79	11.5028	TRUE		ENSOART00000005256			gene=ENSOARG00000004824	Unknown					GDEMR21010093
GDEMR21010093-1	2		_EHMQPTHPIR_		TRUE	_EHMQPTHPIR_	EHMQPTHPIR	-36.0777	0.902922	-33.24053|-36.22383	ENSOART00000005256	FALSE	_EHMQPTHPIR_	_EHMQPTHPIR_	623.311	0	1540238	H2O	3	b	1	380.139	17.8368	FALSE		ENSOART00000005256			gene=ENSOARG00000004824	Unknown					GDEMR21010093
GDEMR21010093-1	2		_EHMQPTHPIR_		TRUE	_EHMQPTHPIR_	EHMQPTHPIR	-36.0777	0.902922	-33.24053|-36.22383	ENSOART00000005256	FALSE	_EHMQPTHPIR_	_EHMQPTHPIR_	623.311	0	1540238	NH3	3	y	1	368.229	8.45861	TRUE		ENSOART00000005256			gene=ENSOARG00000004824	Unknown					GDEMR21010093
GDEMR21010093-1	2		_EHMQPTHPIR_		TRUE	_EHMQPTHPIR_	EHMQPTHPIR	-36.0777	0.902922	-33.24053|-36.22383	ENSOART00000005256	FALSE	_EHMQPTHPIR_	_EHMQPTHPIR_	623.311	0	1540238	H2O	4	b	1	508.197	15.5091	TRUE		ENSOART00000005256			gene=ENSOARG00000004824	Unknown					GDEMR21010093
GDEMR21010093-1	2		_EHMQPTHPIR_		TRUE	_EHMQPTHPIR_	EHMQPTHPIR	-36.0777	0.902922	-33.24053|-36.22383	ENSOART00000005256	FALSE	_EHMQPTHPIR_	_EHMQPTHPIR_	623.311	0	1540238	H2O	6	y	1	702.405	5.76628	TRUE		ENSOART00000005256			gene=ENSOARG00000004824	Unknown					GDEMR21010093
GDEMR21010093-1	2		_EHMQPTHPIR_		TRUE	_EHMQPTHPIR_	EHMQPTHPIR	-36.0777	0.902922	-33.24053|-36.22383	ENSOART00000005256	FALSE	_EHMQPTHPIR_	_EHMQPTHPIR_	623.311	0	1540238	NH3	6	y	1	703.389	8.71353	TRUE		ENSOART00000005256			gene=ENSOARG00000004824	Unknown					GDEMR21010093
GDEMR21010093-1	2		_EHMQPTHPIR_		TRUE	_EHMQPTHPIR_	EHMQPTHPIR	-36.0777	0.902922	-33.24053|-36.22383	ENSOART00000005256	FALSE	_EHMQPTHPIR_	_EHMQPTHPIR_	623.311	0	1540238	NH3	7	y	1	831.447	12.4046	TRUE		ENSOART00000005256			gene=ENSOARG00000004824	Unknown					GDEMR21010093
GDEMR21010093-1	2		_EHMQPTHPIR_		TRUE	_EHMQPTHPIR_	EHMQPTHPIR	-36.0777	0.902922	-33.24053|-36.22383	ENSOART00000005256	FALSE	_EHMQPTHPIR_	_EHMQPTHPIR_	623.311	0	1540238	NH3	8	y	1	962.488	10.7926	TRUE		ENSOART00000005256			gene=ENSOARG00000004824	Unknown					GDEMR21010093
GDEMR21010093-1	2		_EHMQPTHPIR_		TRUE	_EHMQPTHPIR_	EHMQPTHPIR	-36.0777	0.902922	-33.24053|-36.22383	ENSOART00000005256	FALSE	_EHMQPTHPIR_	_EHMQPTHPIR_	623.311	0	1540238	noloss	5	y	1	623.362	8.17177	TRUE		ENSOART00000005256			gene=ENSOARG00000004824	Unknown					GDEMR21010093
GDEMR21010093-1	2		_HFEDTSYGYK_		TRUE	_HFEDTSYGYK_	HFEDTSYGYK	-14.7764	0.927518	-14.77637|NaN	ENSOART00000011636	FALSE	_HFEDTSYGYK_	_HFEDTSYGYK_	623.772	0	270659	noloss	3	y	1	367.198	64.9103	FALSE		ENSOART00000011636			gene=ENSOARG00000010693	Unknown					GDEMR21010093
GDEMR21010093-1	2		_HFEDTSYGYK_		TRUE	_HFEDTSYGYK_	HFEDTSYGYK	-14.7764	0.927518	-14.77637|NaN	ENSOART00000011636	FALSE	_HFEDTSYGYK_	_HFEDTSYGYK_	623.772	0	270659	noloss	4	b	1	529.204	32.9971	TRUE		ENSOART00000011636			gene=ENSOARG00000010693	Unknown					GDEMR21010093
GDEMR21010093-1	2		_HFEDTSYGYK_		TRUE	_HFEDTSYGYK_	HFEDTSYGYK	-14.7764	0.927518	-14.77637|NaN	ENSOART00000011636	FALSE	_HFEDTSYGYK_	_HFEDTSYGYK_	623.772	0	270659	noloss	4	y	1	530.261	24.5319	TRUE		ENSOART00000011636			gene=ENSOARG00000010693	Unknown					GDEMR21010093
GDEMR21010093-1	2		_HFEDTSYGYK_		TRUE	_HFEDTSYGYK_	HFEDTSYGYK	-14.7764	0.927518	-14.77637|NaN	ENSOART00000011636	FALSE	_HFEDTSYGYK_	_HFEDTSYGYK_	623.772	0	270659	noloss	6	b	1	717.284	23.2497	TRUE		ENSOART00000011636			gene=ENSOARG00000010693	Unknown					GDEMR21010093
GDEMR21010093-1	2		_HFEDTSYGYK_		TRUE	_HFEDTSYGYK_	HFEDTSYGYK	-14.7764	0.927518	-14.77637|NaN	ENSOART00000011636	FALSE	_HFEDTSYGYK_	_HFEDTSYGYK_	623.772	0	270659	noloss	6	y	1	718.341	50.0298	FALSE		ENSOART00000011636			gene=ENSOARG00000010693	Unknown					GDEMR21010093
GDEMR21010093-1	2		_HFEDTSYGYK_		TRUE	_HFEDTSYGYK_	HFEDTSYGYK	-14.7764	0.927518	-14.77637|NaN	ENSOART00000011636	FALSE	_HFEDTSYGYK_	_HFEDTSYGYK_	623.772	0	270659	noloss	7	y	1	833.368	29.2722	TRUE		ENSOART00000011636			gene=ENSOARG00000010693	Unknown					GDEMR21010093
GDEMR21010093-1	2		_HFEDTSYGYK_		TRUE	_HFEDTSYGYK_	HFEDTSYGYK	-14.7764	0.927518	-14.77637|NaN	ENSOART00000011636	FALSE	_HFEDTSYGYK_	_HFEDTSYGYK_	623.772	0	270659	noloss	8	b	1	937.369	36.0965	FALSE		ENSOART00000011636			gene=ENSOARG00000010693	Unknown					GDEMR21010093
GDEMR21010093-1	2		_HFEDTSYGYK_		TRUE	_HFEDTSYGYK_	HFEDTSYGYK	-14.7764	0.927518	-14.77637|NaN	ENSOART00000011636	FALSE	_HFEDTSYGYK_	_HFEDTSYGYK_	623.772	0	270659	noloss	8	y	1	962.41	98.5165	FALSE		ENSOART00000011636			gene=ENSOARG00000010693	Unknown					GDEMR21010093
GDEMR21010093-1	2		_HFEDTSYGYK_		TRUE	_HFEDTSYGYK_	HFEDTSYGYK	-14.7764	0.927518	-14.77637|NaN	ENSOART00000011636	FALSE	_HFEDTSYGYK_	_HFEDTSYGYK_	623.772	0	270659	noloss	9	y	1	1109.48	100	FALSE		ENSOART00000011636			gene=ENSOARG00000010693	Unknown					GDEMR21010093
GDEMR21010093-1	2		_HFEDTSYGYK_		TRUE	_HFEDTSYGYK_	HFEDTSYGYK	-14.7764	0.927518	-14.77637|NaN	ENSOART00000011636	FALSE	_HFEDTSYGYK_	_HFEDTSYGYK_	623.772	0	270659	H2O	6	b	1	699.273	37.0022	FALSE		ENSOART00000011636			gene=ENSOARG00000010693	Unknown					GDEMR21010093
GDEMR21010093-1	2		_FIDFLAIEMR_		TRUE	_FIDFLAIEMR_	FIDFLAIEMR	104.127	0.933695	102.9003|104.1269	ENSOART00000014832	TRUE	_FIDFLAIEMR_	_FIDFLAIEMR_	627.831	0	523440	noloss	3	b	1	376.187	40.2974	FALSE		ENSOART00000014832			gene=ENSOARG00000013616	Unknown					GDEMR21010093
GDEMR21010093-1	2		_FIDFLAIEMR_		TRUE	_FIDFLAIEMR_	FIDFLAIEMR	104.127	0.933695	102.9003|104.1269	ENSOART00000014832	TRUE	_FIDFLAIEMR_	_FIDFLAIEMR_	627.831	0	523440	noloss	3	y	1	435.202	13.4653	TRUE		ENSOART00000014832			gene=ENSOARG00000013616	Unknown					GDEMR21010093
GDEMR21010093-1	2		_FIDFLAIEMR_		TRUE	_FIDFLAIEMR_	FIDFLAIEMR	104.127	0.933695	102.9003|104.1269	ENSOART00000014832	TRUE	_FIDFLAIEMR_	_FIDFLAIEMR_	627.831	0	523440	noloss	4	y	1	548.286	20.9798	FALSE		ENSOART00000014832			gene=ENSOARG00000013616	Unknown					GDEMR21010093
GDEMR21010093-1	2		_FIDFLAIEMR_		TRUE	_FIDFLAIEMR_	FIDFLAIEMR	104.127	0.933695	102.9003|104.1269	ENSOART00000014832	TRUE	_FIDFLAIEMR_	_FIDFLAIEMR_	627.831	0	523440	noloss	5	y	1	619.323	48.1589	FALSE		ENSOART00000014832			gene=ENSOARG00000013616	Unknown					GDEMR21010093
GDEMR21010093-1	2		_FIDFLAIEMR_		TRUE	_FIDFLAIEMR_	FIDFLAIEMR	104.127	0.933695	102.9003|104.1269	ENSOART00000014832	TRUE	_FIDFLAIEMR_	_FIDFLAIEMR_	627.831	0	523440	noloss	6	y	1	732.407	31.5809	FALSE		ENSOART00000014832			gene=ENSOARG00000013616	Unknown					GDEMR21010093
GDEMR21010093-1	2		_FIDFLAIEMR_		TRUE	_FIDFLAIEMR_	FIDFLAIEMR	104.127	0.933695	102.9003|104.1269	ENSOART00000014832	TRUE	_FIDFLAIEMR_	_FIDFLAIEMR_	627.831	0	523440	noloss	7	y	1	879.476	30.9859	FALSE		ENSOART00000014832			gene=ENSOARG00000013616	Unknown					GDEMR21010093
GDEMR21010093-1	2		_FIDFLAIEMR_		TRUE	_FIDFLAIEMR_	FIDFLAIEMR	104.127	0.933695	102.9003|104.1269	ENSOART00000014832	TRUE	_FIDFLAIEMR_	_FIDFLAIEMR_	627.831	0	523440	noloss	8	y	1	994.503	100	FALSE		ENSOART00000014832			gene=ENSOARG00000013616	Unknown					GDEMR21010093
GDEMR21010093-1	2		_FIDFLAIEMR_		TRUE	_FIDFLAIEMR_	FIDFLAIEMR	104.127	0.933695	102.9003|104.1269	ENSOART00000014832	TRUE	_FIDFLAIEMR_	_FIDFLAIEMR_	627.831	0	523440	noloss	9	y	1	1107.59	6.84725	TRUE		ENSOART00000014832			gene=ENSOARG00000013616	Unknown					GDEMR21010093
GDEMR21010093-1	2		_VLHGSTVASVYK_		TRUE	_VLHGSTVASVYK_	VLHGSTVASVYK	-3.00336	0.943257	-3.003361|NaN	ENSOART00000003154	TRUE	_VLHGSTVASVYK_	_VLHGSTVASVYK_	630.851	0.000140947	514625	noloss	3	b	1	350.219	34.9267	FALSE		ENSOART00000003154			gene=ENSOARG00000002913	Unknown					GDEMR21010093
GDEMR21010093-1	2		_VLHGSTVASVYK_		TRUE	_VLHGSTVASVYK_	VLHGSTVASVYK	-3.00336	0.943257	-3.003361|NaN	ENSOART00000003154	TRUE	_VLHGSTVASVYK_	_VLHGSTVASVYK_	630.851	0.000140947	514625	noloss	7	b	1	694.388	8.74189	TRUE		ENSOART00000003154			gene=ENSOARG00000002913	Unknown					GDEMR21010093
GDEMR21010093-1	2		_VLHGSTVASVYK_		TRUE	_VLHGSTVASVYK_	VLHGSTVASVYK	-3.00336	0.943257	-3.003361|NaN	ENSOART00000003154	TRUE	_VLHGSTVASVYK_	_VLHGSTVASVYK_	630.851	0.000140947	514625	noloss	8	b	1	765.425	11.296	FALSE		ENSOART00000003154			gene=ENSOARG00000002913	Unknown					GDEMR21010093
GDEMR21010093-1	2		_VLHGSTVASVYK_		TRUE	_VLHGSTVASVYK_	VLHGSTVASVYK	-3.00336	0.943257	-3.003361|NaN	ENSOART00000003154	TRUE	_VLHGSTVASVYK_	_VLHGSTVASVYK_	630.851	0.000140947	514625	noloss	8	y	1	854.462	10.1372	FALSE		ENSOART00000003154			gene=ENSOARG00000002913	Unknown					GDEMR21010093
GDEMR21010093-1	2		_VLHGSTVASVYK_		TRUE	_VLHGSTVASVYK_	VLHGSTVASVYK	-3.00336	0.943257	-3.003361|NaN	ENSOART00000003154	TRUE	_VLHGSTVASVYK_	_VLHGSTVASVYK_	630.851	0.000140947	514625	noloss	9	b	1	852.457	8.50053	TRUE		ENSOART00000003154			gene=ENSOARG00000002913	Unknown					GDEMR21010093
GDEMR21010093-1	2		_VLHGSTVASVYK_		TRUE	_VLHGSTVASVYK_	VLHGSTVASVYK	-3.00336	0.943257	-3.003361|NaN	ENSOART00000003154	TRUE	_VLHGSTVASVYK_	_VLHGSTVASVYK_	630.851	0.000140947	514625	noloss	9	y	1	911.483	55.3309	FALSE		ENSOART00000003154			gene=ENSOARG00000002913	Unknown					GDEMR21010093
GDEMR21010093-1	2		_VLHGSTVASVYK_		TRUE	_VLHGSTVASVYK_	VLHGSTVASVYK	-3.00336	0.943257	-3.003361|NaN	ENSOART00000003154	TRUE	_VLHGSTVASVYK_	_VLHGSTVASVYK_	630.851	0.000140947	514625	noloss	10	y	2	524.775	100	FALSE		ENSOART00000003154			gene=ENSOARG00000002913	Unknown					GDEMR21010093
GDEMR21010093-1	2		_VLHGSTVASVYK_		TRUE	_VLHGSTVASVYK_	VLHGSTVASVYK	-3.00336	0.943257	-3.003361|NaN	ENSOART00000003154	TRUE	_VLHGSTVASVYK_	_VLHGSTVASVYK_	630.851	0.000140947	514625	H2O	9	b	1	834.447	14.0518	FALSE		ENSOART00000003154			gene=ENSOARG00000002913	Unknown					GDEMR21010093
GDEMR21010093-1	2		_VLHGSTVASVYK_		TRUE	_VLHGSTVASVYK_	VLHGSTVASVYK	-3.00336	0.943257	-3.003361|NaN	ENSOART00000003154	TRUE	_VLHGSTVASVYK_	_VLHGSTVASVYK_	630.851	0.000140947	514625	H2O	10	y	2	515.769	8.26889	TRUE		ENSOART00000003154			gene=ENSOARG00000002913	Unknown					GDEMR21010093
GDEMR21010093-1	3		_VLHGSTVASVYK_		TRUE	_VLHGSTVASVYK_	VLHGSTVASVYK	-3.00336	0.768916	-3.003361|NaN	ENSOART00000003154	TRUE	_VLHGSTVASVYK_	_VLHGSTVASVYK_	420.903	0	463549	noloss	3	b	1	350.219	34.4573	FALSE		ENSOART00000003154			gene=ENSOARG00000002913	Unknown					GDEMR21010093
GDEMR21010093-1	3		_VLHGSTVASVYK_		TRUE	_VLHGSTVASVYK_	VLHGSTVASVYK	-3.00336	0.768916	-3.003361|NaN	ENSOART00000003154	TRUE	_VLHGSTVASVYK_	_VLHGSTVASVYK_	420.903	0	463549	noloss	3	y	1	409.245	17.626	FALSE		ENSOART00000003154			gene=ENSOARG00000002913	Unknown					GDEMR21010093
GDEMR21010093-1	3		_VLHGSTVASVYK_		TRUE	_VLHGSTVASVYK_	VLHGSTVASVYK	-3.00336	0.768916	-3.003361|NaN	ENSOART00000003154	TRUE	_VLHGSTVASVYK_	_VLHGSTVASVYK_	420.903	0	463549	noloss	4	b	1	407.24	11.7737	TRUE		ENSOART00000003154			gene=ENSOARG00000002913	Unknown					GDEMR21010093
GDEMR21010093-1	3		_VLHGSTVASVYK_		TRUE	_VLHGSTVASVYK_	VLHGSTVASVYK	-3.00336	0.768916	-3.003361|NaN	ENSOART00000003154	TRUE	_VLHGSTVASVYK_	_VLHGSTVASVYK_	420.903	0	463549	noloss	4	y	1	496.277	58.3257	FALSE		ENSOART00000003154			gene=ENSOARG00000002913	Unknown					GDEMR21010093
GDEMR21010093-1	3		_VLHGSTVASVYK_		TRUE	_VLHGSTVASVYK_	VLHGSTVASVYK	-3.00336	0.768916	-3.003361|NaN	ENSOART00000003154	TRUE	_VLHGSTVASVYK_	_VLHGSTVASVYK_	420.903	0	463549	noloss	5	b	1	494.272	9.69447	TRUE		ENSOART00000003154			gene=ENSOARG00000002913	Unknown					GDEMR21010093
GDEMR21010093-1	3		_VLHGSTVASVYK_		TRUE	_VLHGSTVASVYK_	VLHGSTVASVYK	-3.00336	0.768916	-3.003361|NaN	ENSOART00000003154	TRUE	_VLHGSTVASVYK_	_VLHGSTVASVYK_	420.903	0	463549	noloss	5	y	1	567.314	96.2403	FALSE		ENSOART00000003154			gene=ENSOARG00000002913	Unknown					GDEMR21010093
GDEMR21010093-1	3		_VLHGSTVASVYK_		TRUE	_VLHGSTVASVYK_	VLHGSTVASVYK	-3.00336	0.768916	-3.003361|NaN	ENSOART00000003154	TRUE	_VLHGSTVASVYK_	_VLHGSTVASVYK_	420.903	0	463549	noloss	6	b	1	595.32	48.2478	FALSE		ENSOART00000003154			gene=ENSOARG00000002913	Unknown					GDEMR21010093
GDEMR21010093-1	3		_VLHGSTVASVYK_		TRUE	_VLHGSTVASVYK_	VLHGSTVASVYK	-3.00336	0.768916	-3.003361|NaN	ENSOART00000003154	TRUE	_VLHGSTVASVYK_	_VLHGSTVASVYK_	420.903	0	463549	noloss	6	y	1	666.382	9.23554	TRUE		ENSOART00000003154			gene=ENSOARG00000002913	Unknown					GDEMR21010093
GDEMR21010093-1	3		_VLHGSTVASVYK_		TRUE	_VLHGSTVASVYK_	VLHGSTVASVYK	-3.00336	0.768916	-3.003361|NaN	ENSOART00000003154	TRUE	_VLHGSTVASVYK_	_VLHGSTVASVYK_	420.903	0	463549	noloss	10	b	2	476.267	14.6859	TRUE		ENSOART00000003154			gene=ENSOARG00000002913	Unknown					GDEMR21010093
GDEMR21010093-1	3		_VLHGSTVASVYK_		TRUE	_VLHGSTVASVYK_	VLHGSTVASVYK	-3.00336	0.768916	-3.003361|NaN	ENSOART00000003154	TRUE	_VLHGSTVASVYK_	_VLHGSTVASVYK_	420.903	0	463549	H2O	5	y	1	549.303	15.3225	TRUE		ENSOART00000003154			gene=ENSOARG00000002913	Unknown					GDEMR21010093
GDEMR21010093-1	3		_VLHGSTVASVYK_		TRUE	_VLHGSTVASVYK_	VLHGSTVASVYK	-3.00336	0.768916	-3.003361|NaN	ENSOART00000003154	TRUE	_VLHGSTVASVYK_	_VLHGSTVASVYK_	420.903	0	463549	H2O	6	b	1	577.309	100	FALSE		ENSOART00000003154			gene=ENSOARG00000002913	Unknown					GDEMR21010093
GDEMR21010093-1	3		_LIDDHFLFDK_		TRUE	_LIDDHFLFDK_	LIDDHFLFDK	56.009	0.757977	56.42957|55.64297	ENSOART00000016513	TRUE	_LIDDHFLFDK_	_LIDDHFLFDK_	421.552	0	1500997	noloss	3	y	1	409.208	62.9979	FALSE		ENSOART00000016513			gene=ENSOARG00000015170	Unknown					GDEMR21010093
GDEMR21010093-1	3		_LIDDHFLFDK_		TRUE	_LIDDHFLFDK_	LIDDHFLFDK	56.009	0.757977	56.42957|55.64297	ENSOART00000016513	TRUE	_LIDDHFLFDK_	_LIDDHFLFDK_	421.552	0	1500997	noloss	4	y	1	522.292	43.4979	FALSE		ENSOART00000016513			gene=ENSOARG00000015170	Unknown					GDEMR21010093
GDEMR21010093-1	3		_LIDDHFLFDK_		TRUE	_LIDDHFLFDK_	LIDDHFLFDK	56.009	0.757977	56.42957|55.64297	ENSOART00000016513	TRUE	_LIDDHFLFDK_	_LIDDHFLFDK_	421.552	0	1500997	noloss	5	y	1	669.361	64.6823	FALSE		ENSOART00000016513			gene=ENSOARG00000015170	Unknown					GDEMR21010093
GDEMR21010093-1	3		_LIDDHFLFDK_		TRUE	_LIDDHFLFDK_	LIDDHFLFDK	56.009	0.757977	56.42957|55.64297	ENSOART00000016513	TRUE	_LIDDHFLFDK_	_LIDDHFLFDK_	421.552	0	1500997	noloss	6	b	1	741.357	18.7992	TRUE		ENSOART00000016513			gene=ENSOARG00000015170	Unknown					GDEMR21010093
GDEMR21010093-1	3		_LIDDHFLFDK_		TRUE	_LIDDHFLFDK_	LIDDHFLFDK	56.009	0.757977	56.42957|55.64297	ENSOART00000016513	TRUE	_LIDDHFLFDK_	_LIDDHFLFDK_	421.552	0	1500997	noloss	6	y	2	403.713	64.8102	FALSE		ENSOART00000016513			gene=ENSOARG00000015170	Unknown					GDEMR21010093
GDEMR21010093-1	3		_LIDDHFLFDK_		TRUE	_LIDDHFLFDK_	LIDDHFLFDK	56.009	0.757977	56.42957|55.64297	ENSOART00000016513	TRUE	_LIDDHFLFDK_	_LIDDHFLFDK_	421.552	0	1500997	noloss	7	y	2	461.227	33.726	TRUE		ENSOART00000016513			gene=ENSOARG00000015170	Unknown					GDEMR21010093
GDEMR21010093-1	3		_LIDDHFLFDK_		TRUE	_LIDDHFLFDK_	LIDDHFLFDK	56.009	0.757977	56.42957|55.64297	ENSOART00000016513	TRUE	_LIDDHFLFDK_	_LIDDHFLFDK_	421.552	0	1500997	noloss	8	y	2	518.74	100	FALSE		ENSOART00000016513			gene=ENSOARG00000015170	Unknown					GDEMR21010093
GDEMR21010093-1	3		_LIDDHFLFDK_		TRUE	_LIDDHFLFDK_	LIDDHFLFDK	56.009	0.757977	56.42957|55.64297	ENSOART00000016513	TRUE	_LIDDHFLFDK_	_LIDDHFLFDK_	421.552	0	1500997	noloss	9	y	2	575.282	50.2884	FALSE		ENSOART00000016513			gene=ENSOARG00000015170	Unknown					GDEMR21010093
GDEMR21010093-1	3		_LIDDHFLFDK_		TRUE	_LIDDHFLFDK_	LIDDHFLFDK	56.009	0.757977	56.42957|55.64297	ENSOART00000016513	TRUE	_LIDDHFLFDK_	_LIDDHFLFDK_	421.552	0	1500997	H2O	7	y	2	452.222	6.17534	TRUE		ENSOART00000016513			gene=ENSOARG00000015170	Unknown					GDEMR21010093
GDEMR21010093-1	3		_LIDDHFLFDK_		TRUE	_LIDDHFLFDK_	LIDDHFLFDK	56.009	0.757977	56.42957|55.64297	ENSOART00000016513	TRUE	_LIDDHFLFDK_	_LIDDHFLFDK_	421.552	0	1500997	H2O	8	y	2	509.735	18.1534	TRUE		ENSOART00000016513			gene=ENSOARG00000015170	Unknown					GDEMR21010093
GDEMR21010093-1	3		_LIDDHFLFDK_		TRUE	_LIDDHFLFDK_	LIDDHFLFDK	56.009	0.757977	56.42957|55.64297	ENSOART00000016513	TRUE	_LIDDHFLFDK_	_LIDDHFLFDK_	421.552	0	1500997	H2O	9	y	2	566.277	6.19859	TRUE		ENSOART00000016513			gene=ENSOARG00000015170	Unknown					GDEMR21010093
GDEMR21010093-1	2		_YTYEHDPITK_		TRUE	_YTYEHDPITK_	YTYEHDPITK	-11.178	0.934608	-11.178|NaN	ENSOART00000015136	TRUE	_YTYEHDPITK_	_YTYEHDPITK_	633.804	1.51485e-05	685624	noloss	4	y	1	458.297	100	FALSE		ENSOART00000015136			gene=ENSOARG00000013903	Unknown					GDEMR21010093
GDEMR21010093-1	2		_YTYEHDPITK_		TRUE	_YTYEHDPITK_	YTYEHDPITK	-11.178	0.934608	-11.178|NaN	ENSOART00000015136	TRUE	_YTYEHDPITK_	_YTYEHDPITK_	633.804	1.51485e-05	685624	noloss	5	y	1	573.324	16.0517	TRUE		ENSOART00000015136			gene=ENSOARG00000013903	Unknown					GDEMR21010093
GDEMR21010093-1	2		_YTYEHDPITK_		TRUE	_YTYEHDPITK_	YTYEHDPITK	-11.178	0.934608	-11.178|NaN	ENSOART00000015136	TRUE	_YTYEHDPITK_	_YTYEHDPITK_	633.804	1.51485e-05	685624	noloss	6	b	1	809.31	35.5034	FALSE		ENSOART00000015136			gene=ENSOARG00000013903	Unknown					GDEMR21010093
GDEMR21010093-1	2		_YTYEHDPITK_		TRUE	_YTYEHDPITK_	YTYEHDPITK	-11.178	0.934608	-11.178|NaN	ENSOART00000015136	TRUE	_YTYEHDPITK_	_YTYEHDPITK_	633.804	1.51485e-05	685624	noloss	6	y	1	710.383	34.5608	FALSE		ENSOART00000015136			gene=ENSOARG00000013903	Unknown					GDEMR21010093
GDEMR21010093-1	2		_YTYEHDPITK_		TRUE	_YTYEHDPITK_	YTYEHDPITK	-11.178	0.934608	-11.178|NaN	ENSOART00000015136	TRUE	_YTYEHDPITK_	_YTYEHDPITK_	633.804	1.51485e-05	685624	noloss	7	y	1	839.426	25.9827	FALSE		ENSOART00000015136			gene=ENSOARG00000013903	Unknown					GDEMR21010093
GDEMR21010093-1	2		_YTYEHDPITK_		TRUE	_YTYEHDPITK_	YTYEHDPITK	-11.178	0.934608	-11.178|NaN	ENSOART00000015136	TRUE	_YTYEHDPITK_	_YTYEHDPITK_	633.804	1.51485e-05	685624	noloss	8	y	1	1002.49	32.2924	FALSE		ENSOART00000015136			gene=ENSOARG00000013903	Unknown					GDEMR21010093
GDEMR21010093-1	2		_YTYEHDPITK_		TRUE	_YTYEHDPITK_	YTYEHDPITK	-11.178	0.934608	-11.178|NaN	ENSOART00000015136	TRUE	_YTYEHDPITK_	_YTYEHDPITK_	633.804	1.51485e-05	685624	noloss	9	y	2	552.272	26.0899	FALSE		ENSOART00000015136			gene=ENSOARG00000013903	Unknown					GDEMR21010093
GDEMR21010093-1	2		_YTYEHDPITK_		TRUE	_YTYEHDPITK_	YTYEHDPITK	-11.178	0.934608	-11.178|NaN	ENSOART00000015136	TRUE	_YTYEHDPITK_	_YTYEHDPITK_	633.804	1.51485e-05	685624	H2O	6	b	1	791.299	13.6163	TRUE		ENSOART00000015136			gene=ENSOARG00000013903	Unknown					GDEMR21010093
GDEMR21010093-1	3		_YTYEHDPITK_		TRUE	_YTYEHDPITK_	YTYEHDPITK	-11.178	0.724645	-11.178|NaN	ENSOART00000015136	TRUE	_YTYEHDPITK_	_YTYEHDPITK_	422.872	0.00114274	589561	noloss	4	y	1	458.297	100	FALSE		ENSOART00000015136			gene=ENSOARG00000013903	Unknown					GDEMR21010093
GDEMR21010093-1	3		_YTYEHDPITK_		TRUE	_YTYEHDPITK_	YTYEHDPITK	-11.178	0.724645	-11.178|NaN	ENSOART00000015136	TRUE	_YTYEHDPITK_	_YTYEHDPITK_	422.872	0.00114274	589561	noloss	6	y	2	355.695	32.4941	FALSE		ENSOART00000015136			gene=ENSOARG00000013903	Unknown					GDEMR21010093
GDEMR21010093-1	3		_YTYEHDPITK_		TRUE	_YTYEHDPITK_	YTYEHDPITK	-11.178	0.724645	-11.178|NaN	ENSOART00000015136	TRUE	_YTYEHDPITK_	_YTYEHDPITK_	422.872	0.00114274	589561	noloss	8	y	2	501.748	24.4016	FALSE		ENSOART00000015136			gene=ENSOARG00000013903	Unknown					GDEMR21010093
GDEMR21010093-1	3		_YTYEHDPITK_		TRUE	_YTYEHDPITK_	YTYEHDPITK	-11.178	0.724645	-11.178|NaN	ENSOART00000015136	TRUE	_YTYEHDPITK_	_YTYEHDPITK_	422.872	0.00114274	589561	noloss	9	y	2	552.272	29.384	FALSE		ENSOART00000015136			gene=ENSOARG00000013903	Unknown					GDEMR21010093
GDEMR21010093-1	2		_C[+57]PHAPAAVTSQK_		TRUE	_C[Carbamidomethyl (C)]PHAPAAVTSQK_	CPHAPAAVTSQK	-29.611	0.909458	-29.61102|NaN	ENSOART00000005964	TRUE	_C[+57]PHAPAAVTSQK_	_C[Carbamidomethyl (C)]PHAPAAVTSQK_	633.817	0	552452	noloss	3	b	1	395.15	22.9811	FALSE		ENSOART00000005964			gene=ENSOARG00000005438	Unknown					GDEMR21010093
GDEMR21010093-1	2		_C[+57]PHAPAAVTSQK_		TRUE	_C[Carbamidomethyl (C)]PHAPAAVTSQK_	CPHAPAAVTSQK	-29.611	0.909458	-29.61102|NaN	ENSOART00000005964	TRUE	_C[+57]PHAPAAVTSQK_	_C[Carbamidomethyl (C)]PHAPAAVTSQK_	633.817	0	552452	noloss	3	y	1	362.203	15.101	TRUE		ENSOART00000005964			gene=ENSOARG00000005438	Unknown					GDEMR21010093
GDEMR21010093-1	2		_C[+57]PHAPAAVTSQK_		TRUE	_C[Carbamidomethyl (C)]PHAPAAVTSQK_	CPHAPAAVTSQK	-29.611	0.909458	-29.61102|NaN	ENSOART00000005964	TRUE	_C[+57]PHAPAAVTSQK_	_C[Carbamidomethyl (C)]PHAPAAVTSQK_	633.817	0	552452	noloss	4	b	1	466.187	28.3251	FALSE		ENSOART00000005964			gene=ENSOARG00000005438	Unknown					GDEMR21010093
GDEMR21010093-1	2		_C[+57]PHAPAAVTSQK_		TRUE	_C[Carbamidomethyl (C)]PHAPAAVTSQK_	CPHAPAAVTSQK	-29.611	0.909458	-29.61102|NaN	ENSOART00000005964	TRUE	_C[+57]PHAPAAVTSQK_	_C[Carbamidomethyl (C)]PHAPAAVTSQK_	633.817	0	552452	noloss	4	y	1	463.251	21.9587	FALSE		ENSOART00000005964			gene=ENSOARG00000005438	Unknown					GDEMR21010093
GDEMR21010093-1	2		_C[+57]PHAPAAVTSQK_		TRUE	_C[Carbamidomethyl (C)]PHAPAAVTSQK_	CPHAPAAVTSQK	-29.611	0.909458	-29.61102|NaN	ENSOART00000005964	TRUE	_C[+57]PHAPAAVTSQK_	_C[Carbamidomethyl (C)]PHAPAAVTSQK_	633.817	0	552452	noloss	5	y	1	562.32	7.07913	TRUE		ENSOART00000005964			gene=ENSOARG00000005438	Unknown					GDEMR21010093
GDEMR21010093-1	2		_C[+57]PHAPAAVTSQK_		TRUE	_C[Carbamidomethyl (C)]PHAPAAVTSQK_	CPHAPAAVTSQK	-29.611	0.909458	-29.61102|NaN	ENSOART00000005964	TRUE	_C[+57]PHAPAAVTSQK_	_C[Carbamidomethyl (C)]PHAPAAVTSQK_	633.817	0	552452	noloss	7	b	1	705.314	7.4321	TRUE		ENSOART00000005964			gene=ENSOARG00000005438	Unknown					GDEMR21010093
GDEMR21010093-1	2		_C[+57]PHAPAAVTSQK_		TRUE	_C[Carbamidomethyl (C)]PHAPAAVTSQK_	CPHAPAAVTSQK	-29.611	0.909458	-29.61102|NaN	ENSOART00000005964	TRUE	_C[+57]PHAPAAVTSQK_	_C[Carbamidomethyl (C)]PHAPAAVTSQK_	633.817	0	552452	noloss	8	b	1	804.382	7.72853	TRUE		ENSOART00000005964			gene=ENSOARG00000005438	Unknown					GDEMR21010093
GDEMR21010093-1	2		_C[+57]PHAPAAVTSQK_		TRUE	_C[Carbamidomethyl (C)]PHAPAAVTSQK_	CPHAPAAVTSQK	-29.611	0.909458	-29.61102|NaN	ENSOART00000005964	TRUE	_C[+57]PHAPAAVTSQK_	_C[Carbamidomethyl (C)]PHAPAAVTSQK_	633.817	0	552452	noloss	8	y	1	801.446	100	FALSE		ENSOART00000005964			gene=ENSOARG00000005438	Unknown					GDEMR21010093
GDEMR21010093-1	2		_C[+57]PHAPAAVTSQK_		TRUE	_C[Carbamidomethyl (C)]PHAPAAVTSQK_	CPHAPAAVTSQK	-29.611	0.909458	-29.61102|NaN	ENSOART00000005964	TRUE	_C[+57]PHAPAAVTSQK_	_C[Carbamidomethyl (C)]PHAPAAVTSQK_	633.817	0	552452	noloss	9	y	1	872.484	25.1568	FALSE		ENSOART00000005964			gene=ENSOARG00000005438	Unknown					GDEMR21010093
GDEMR21010093-1	2		_C[+57]PHAPAAVTSQK_		TRUE	_C[Carbamidomethyl (C)]PHAPAAVTSQK_	CPHAPAAVTSQK	-29.611	0.909458	-29.61102|NaN	ENSOART00000005964	TRUE	_C[+57]PHAPAAVTSQK_	_C[Carbamidomethyl (C)]PHAPAAVTSQK_	633.817	0	552452	noloss	10	y	2	505.275	63.6101	FALSE		ENSOART00000005964			gene=ENSOARG00000005438	Unknown					GDEMR21010093
GDEMR21010093-1	2		_C[+57]PHAPAAVTSQK_		TRUE	_C[Carbamidomethyl (C)]PHAPAAVTSQK_	CPHAPAAVTSQK	-29.611	0.909458	-29.61102|NaN	ENSOART00000005964	TRUE	_C[+57]PHAPAAVTSQK_	_C[Carbamidomethyl (C)]PHAPAAVTSQK_	633.817	0	552452	noloss	11	y	2	553.801	6.00068	TRUE		ENSOART00000005964			gene=ENSOARG00000005438	Unknown					GDEMR21010093
GDEMR21010093-1	3		_C[+57]PHAPAAVTSQK_		TRUE	_C[Carbamidomethyl (C)]PHAPAAVTSQK_	CPHAPAAVTSQK	-29.611	0.725624	-29.61102|NaN	ENSOART00000005964	TRUE	_C[+57]PHAPAAVTSQK_	_C[Carbamidomethyl (C)]PHAPAAVTSQK_	422.88	0	548351	noloss	3	b	1	395.15	26.9646	FALSE		ENSOART00000005964			gene=ENSOARG00000005438	Unknown					GDEMR21010093
GDEMR21010093-1	3		_C[+57]PHAPAAVTSQK_		TRUE	_C[Carbamidomethyl (C)]PHAPAAVTSQK_	CPHAPAAVTSQK	-29.611	0.725624	-29.61102|NaN	ENSOART00000005964	TRUE	_C[+57]PHAPAAVTSQK_	_C[Carbamidomethyl (C)]PHAPAAVTSQK_	422.88	0	548351	noloss	3	y	1	362.203	38.8704	FALSE		ENSOART00000005964			gene=ENSOARG00000005438	Unknown					GDEMR21010093
GDEMR21010093-1	3		_C[+57]PHAPAAVTSQK_		TRUE	_C[Carbamidomethyl (C)]PHAPAAVTSQK_	CPHAPAAVTSQK	-29.611	0.725624	-29.61102|NaN	ENSOART00000005964	TRUE	_C[+57]PHAPAAVTSQK_	_C[Carbamidomethyl (C)]PHAPAAVTSQK_	422.88	0	548351	noloss	4	b	1	466.187	61.0806	FALSE		ENSOART00000005964			gene=ENSOARG00000005438	Unknown					GDEMR21010093
GDEMR21010093-1	3		_C[+57]PHAPAAVTSQK_		TRUE	_C[Carbamidomethyl (C)]PHAPAAVTSQK_	CPHAPAAVTSQK	-29.611	0.725624	-29.61102|NaN	ENSOART00000005964	TRUE	_C[+57]PHAPAAVTSQK_	_C[Carbamidomethyl (C)]PHAPAAVTSQK_	422.88	0	548351	noloss	4	y	1	463.251	100	FALSE		ENSOART00000005964			gene=ENSOARG00000005438	Unknown					GDEMR21010093
GDEMR21010093-1	3		_C[+57]PHAPAAVTSQK_		TRUE	_C[Carbamidomethyl (C)]PHAPAAVTSQK_	CPHAPAAVTSQK	-29.611	0.725624	-29.61102|NaN	ENSOART00000005964	TRUE	_C[+57]PHAPAAVTSQK_	_C[Carbamidomethyl (C)]PHAPAAVTSQK_	422.88	0	548351	noloss	5	y	1	562.32	30.5795	FALSE		ENSOART00000005964			gene=ENSOARG00000005438	Unknown					GDEMR21010093
GDEMR21010093-1	3		_C[+57]PHAPAAVTSQK_		TRUE	_C[Carbamidomethyl (C)]PHAPAAVTSQK_	CPHAPAAVTSQK	-29.611	0.725624	-29.61102|NaN	ENSOART00000005964	TRUE	_C[+57]PHAPAAVTSQK_	_C[Carbamidomethyl (C)]PHAPAAVTSQK_	422.88	0	548351	noloss	6	b	1	634.277	26.4521	TRUE		ENSOART00000005964			gene=ENSOARG00000005438	Unknown					GDEMR21010093
GDEMR21010093-1	3		_C[+57]PHAPAAVTSQK_		TRUE	_C[Carbamidomethyl (C)]PHAPAAVTSQK_	CPHAPAAVTSQK	-29.611	0.725624	-29.61102|NaN	ENSOART00000005964	TRUE	_C[+57]PHAPAAVTSQK_	_C[Carbamidomethyl (C)]PHAPAAVTSQK_	422.88	0	548351	noloss	6	y	1	633.357	20.8581	TRUE		ENSOART00000005964			gene=ENSOARG00000005438	Unknown					GDEMR21010093
GDEMR21010093-1	3		_C[+57]PHAPAAVTSQK_		TRUE	_C[Carbamidomethyl (C)]PHAPAAVTSQK_	CPHAPAAVTSQK	-29.611	0.725624	-29.61102|NaN	ENSOART00000005964	TRUE	_C[+57]PHAPAAVTSQK_	_C[Carbamidomethyl (C)]PHAPAAVTSQK_	422.88	0	548351	noloss	7	b	1	705.314	43.5696	FALSE		ENSOART00000005964			gene=ENSOARG00000005438	Unknown					GDEMR21010093
GDEMR21010093-1	3		_C[+57]PHAPAAVTSQK_		TRUE	_C[Carbamidomethyl (C)]PHAPAAVTSQK_	CPHAPAAVTSQK	-29.611	0.725624	-29.61102|NaN	ENSOART00000005964	TRUE	_C[+57]PHAPAAVTSQK_	_C[Carbamidomethyl (C)]PHAPAAVTSQK_	422.88	0	548351	noloss	7	y	1	704.394	7.45714	TRUE		ENSOART00000005964			gene=ENSOARG00000005438	Unknown					GDEMR21010093
GDEMR21010093-1	3		_C[+57]PHAPAAVTSQK_		TRUE	_C[Carbamidomethyl (C)]PHAPAAVTSQK_	CPHAPAAVTSQK	-29.611	0.725624	-29.61102|NaN	ENSOART00000005964	TRUE	_C[+57]PHAPAAVTSQK_	_C[Carbamidomethyl (C)]PHAPAAVTSQK_	422.88	0	548351	H2O	4	y	1	445.241	7.0728	TRUE		ENSOART00000005964			gene=ENSOARG00000005438	Unknown					GDEMR21010093
GDEMR21010093-1	3		_C[+57]PHAPAAVTSQK_		TRUE	_C[Carbamidomethyl (C)]PHAPAAVTSQK_	CPHAPAAVTSQK	-29.611	0.725624	-29.61102|NaN	ENSOART00000005964	TRUE	_C[+57]PHAPAAVTSQK_	_C[Carbamidomethyl (C)]PHAPAAVTSQK_	422.88	0	548351	NH3	5	y	1	545.293	8.77488	TRUE		ENSOART00000005964			gene=ENSOARG00000005438	Unknown					GDEMR21010093
GDEMR21010093-1	3		_C[+57]PHAPAAVTSQK_		TRUE	_C[Carbamidomethyl (C)]PHAPAAVTSQK_	CPHAPAAVTSQK	-29.611	0.725624	-29.61102|NaN	ENSOART00000005964	TRUE	_C[+57]PHAPAAVTSQK_	_C[Carbamidomethyl (C)]PHAPAAVTSQK_	422.88	0	548351	NH3	3	y	1	345.177	5.05805	TRUE		ENSOART00000005964			gene=ENSOARG00000005438	Unknown					GDEMR21010093
GDEMR21010093-1	3		_C[+57]PHAPAAVTSQK_		TRUE	_C[Carbamidomethyl (C)]PHAPAAVTSQK_	CPHAPAAVTSQK	-29.611	0.725624	-29.61102|NaN	ENSOART00000005964	TRUE	_C[+57]PHAPAAVTSQK_	_C[Carbamidomethyl (C)]PHAPAAVTSQK_	422.88	0	548351	H2O	5	y	1	544.309	5.92496	TRUE		ENSOART00000005964			gene=ENSOARG00000005438	Unknown					GDEMR21010093
GDEMR21010093-1	3		_GKPFPEVSWTK_		TRUE	_GKPFPEVSWTK_	GKPFPEVSWTK	31.9659	0.735963	32.51127|31.53425	ENSOART00000018808	TRUE	_GKPFPEVSWTK_	_GKPFPEVSWTK_	425.896	0	8857114	noloss	3	y	1	434.24	31.5736	FALSE		ENSOART00000018808			gene=ENSOARG00000017195	Unknown					GDEMR21010093
GDEMR21010093-1	3		_GKPFPEVSWTK_		TRUE	_GKPFPEVSWTK_	GKPFPEVSWTK	31.9659	0.735963	32.51127|31.53425	ENSOART00000018808	TRUE	_GKPFPEVSWTK_	_GKPFPEVSWTK_	425.896	0	8857114	noloss	4	b	1	430.245	65.5594	FALSE		ENSOART00000018808			gene=ENSOARG00000017195	Unknown					GDEMR21010093
GDEMR21010093-1	3		_GKPFPEVSWTK_		TRUE	_GKPFPEVSWTK_	GKPFPEVSWTK	31.9659	0.735963	32.51127|31.53425	ENSOART00000018808	TRUE	_GKPFPEVSWTK_	_GKPFPEVSWTK_	425.896	0	8857114	noloss	4	y	1	521.272	100	FALSE		ENSOART00000018808			gene=ENSOARG00000017195	Unknown					GDEMR21010093
GDEMR21010093-1	3		_GKPFPEVSWTK_		TRUE	_GKPFPEVSWTK_	GKPFPEVSWTK	31.9659	0.735963	32.51127|31.53425	ENSOART00000018808	TRUE	_GKPFPEVSWTK_	_GKPFPEVSWTK_	425.896	0	8857114	noloss	5	y	1	620.34	65.0871	FALSE		ENSOART00000018808			gene=ENSOARG00000017195	Unknown					GDEMR21010093
GDEMR21010093-1	3		_GKPFPEVSWTK_		TRUE	_GKPFPEVSWTK_	GKPFPEVSWTK	31.9659	0.735963	32.51127|31.53425	ENSOART00000018808	TRUE	_GKPFPEVSWTK_	_GKPFPEVSWTK_	425.896	0	8857114	noloss	6	b	1	656.34	34.8362	FALSE		ENSOART00000018808			gene=ENSOARG00000017195	Unknown					GDEMR21010093
GDEMR21010093-1	3		_GKPFPEVSWTK_		TRUE	_GKPFPEVSWTK_	GKPFPEVSWTK	31.9659	0.735963	32.51127|31.53425	ENSOART00000018808	TRUE	_GKPFPEVSWTK_	_GKPFPEVSWTK_	425.896	0	8857114	noloss	6	y	1	749.383	23.6351	TRUE		ENSOART00000018808			gene=ENSOARG00000017195	Unknown					GDEMR21010093
GDEMR21010093-1	3		_GKPFPEVSWTK_		TRUE	_GKPFPEVSWTK_	GKPFPEVSWTK	31.9659	0.735963	32.51127|31.53425	ENSOART00000018808	TRUE	_GKPFPEVSWTK_	_GKPFPEVSWTK_	425.896	0	8857114	noloss	7	y	1	846.436	21.3294	TRUE		ENSOART00000018808			gene=ENSOARG00000017195	Unknown					GDEMR21010093
GDEMR21010093-1	3		_GKPFPEVSWTK_		TRUE	_GKPFPEVSWTK_	GKPFPEVSWTK	31.9659	0.735963	32.51127|31.53425	ENSOART00000018808	TRUE	_GKPFPEVSWTK_	_GKPFPEVSWTK_	425.896	0	8857114	NH3	4	b	1	413.218	58.0256	FALSE		ENSOART00000018808			gene=ENSOARG00000017195	Unknown					GDEMR21010093
GDEMR21010093-1	3		_GKPFPEVSWTK_		TRUE	_GKPFPEVSWTK_	GKPFPEVSWTK	31.9659	0.735963	32.51127|31.53425	ENSOART00000018808	TRUE	_GKPFPEVSWTK_	_GKPFPEVSWTK_	425.896	0	8857114	H2O	4	y	1	503.261	9.22272	TRUE		ENSOART00000018808			gene=ENSOARG00000017195	Unknown					GDEMR21010093
GDEMR21010093-1	3		_GKPFPEVSWTK_		TRUE	_GKPFPEVSWTK_	GKPFPEVSWTK	31.9659	0.735963	32.51127|31.53425	ENSOART00000018808	TRUE	_GKPFPEVSWTK_	_GKPFPEVSWTK_	425.896	0	8857114	H2O	5	y	1	602.33	7.34742	TRUE		ENSOART00000018808			gene=ENSOARG00000017195	Unknown					GDEMR21010093
GDEMR21010093-1	3		_GKPFPEVSWTK_		TRUE	_GKPFPEVSWTK_	GKPFPEVSWTK	31.9659	0.735963	32.51127|31.53425	ENSOART00000018808	TRUE	_GKPFPEVSWTK_	_GKPFPEVSWTK_	425.896	0	8857114	NH3	6	b	1	639.314	7.33531	TRUE		ENSOART00000018808			gene=ENSOARG00000017195	Unknown					GDEMR21010093
GDEMR21010093-1	3		_GKPFPEVSWTK_		TRUE	_GKPFPEVSWTK_	GKPFPEVSWTK	31.9659	0.735963	32.51127|31.53425	ENSOART00000018808	TRUE	_GKPFPEVSWTK_	_GKPFPEVSWTK_	425.896	0	8857114	H2O	6	y	1	731.372	28.669	TRUE		ENSOART00000018808			gene=ENSOARG00000017195	Unknown					GDEMR21010093
GDEMR21010093-1	3		_GKPFPEVSWTK_		TRUE	_GKPFPEVSWTK_	GKPFPEVSWTK	31.9659	0.735963	32.51127|31.53425	ENSOART00000018808	TRUE	_GKPFPEVSWTK_	_GKPFPEVSWTK_	425.896	0	8857114	H2O	7	y	2	414.716	24.8085	TRUE		ENSOART00000018808			gene=ENSOARG00000017195	Unknown					GDEMR21010093
GDEMR21010093-1	3		_GKPFPEVSWTK_		TRUE	_GKPFPEVSWTK_	GKPFPEVSWTK	31.9659	0.735963	32.51127|31.53425	ENSOART00000018808	TRUE	_GKPFPEVSWTK_	_GKPFPEVSWTK_	425.896	0	8857114	noloss	7	y	2	423.721	9.37828	TRUE		ENSOART00000018808			gene=ENSOARG00000017195	Unknown					GDEMR21010093
GDEMR21010093-1	3		_GKPFPEVSWTK_		TRUE	_GKPFPEVSWTK_	GKPFPEVSWTK	31.9659	0.735963	32.51127|31.53425	ENSOART00000018808	TRUE	_GKPFPEVSWTK_	_GKPFPEVSWTK_	425.896	0	8857114	noloss	5	b	1	527.298	5.27748	TRUE		ENSOART00000018808			gene=ENSOARG00000017195	Unknown					GDEMR21010093
GDEMR21010093-1	3		_IPAKVEEPPPAK_		TRUE	_IPAKVEEPPPAK_	IPAKVEEPPPAK	-13.8322	0.809222	-14.12961|-13.83217	ENSOART00000018808	TRUE	_IPAKVEEPPPAK_	_IPAKVEEPPPAK_	425.915	2.41657e-05	2346379	noloss	3	y	1	315.203	25.4488	TRUE		ENSOART00000018808			gene=ENSOARG00000017195	Unknown					GDEMR21010093
GDEMR21010093-1	3		_IPAKVEEPPPAK_		TRUE	_IPAKVEEPPPAK_	IPAKVEEPPPAK	-13.8322	0.809222	-14.12961|-13.83217	ENSOART00000018808	TRUE	_IPAKVEEPPPAK_	_IPAKVEEPPPAK_	425.915	2.41657e-05	2346379	noloss	4	y	1	412.255	50.5643	FALSE		ENSOART00000018808			gene=ENSOARG00000017195	Unknown					GDEMR21010093
GDEMR21010093-1	3		_IPAKVEEPPPAK_		TRUE	_IPAKVEEPPPAK_	IPAKVEEPPPAK	-13.8322	0.809222	-14.12961|-13.83217	ENSOART00000018808	TRUE	_IPAKVEEPPPAK_	_IPAKVEEPPPAK_	425.915	2.41657e-05	2346379	noloss	5	y	1	509.308	90.1699	FALSE		ENSOART00000018808			gene=ENSOARG00000017195	Unknown					GDEMR21010093
GDEMR21010093-1	3		_IPAKVEEPPPAK_		TRUE	_IPAKVEEPPPAK_	IPAKVEEPPPAK	-13.8322	0.809222	-14.12961|-13.83217	ENSOART00000018808	TRUE	_IPAKVEEPPPAK_	_IPAKVEEPPPAK_	425.915	2.41657e-05	2346379	noloss	7	y	1	767.393	22.2005	TRUE		ENSOART00000018808			gene=ENSOARG00000017195	Unknown					GDEMR21010093
GDEMR21010093-1	3		_IPAKVEEPPPAK_		TRUE	_IPAKVEEPPPAK_	IPAKVEEPPPAK	-13.8322	0.809222	-14.12961|-13.83217	ENSOART00000018808	TRUE	_IPAKVEEPPPAK_	_IPAKVEEPPPAK_	425.915	2.41657e-05	2346379	noloss	8	y	1	866.462	29.3952	TRUE		ENSOART00000018808			gene=ENSOARG00000017195	Unknown					GDEMR21010093
GDEMR21010093-1	3		_IPAKVEEPPPAK_		TRUE	_IPAKVEEPPPAK_	IPAKVEEPPPAK	-13.8322	0.809222	-14.12961|-13.83217	ENSOART00000018808	TRUE	_IPAKVEEPPPAK_	_IPAKVEEPPPAK_	425.915	2.41657e-05	2346379	noloss	9	y	2	497.782	40.2386	FALSE		ENSOART00000018808			gene=ENSOARG00000017195	Unknown					GDEMR21010093
GDEMR21010093-1	3		_IPAKVEEPPPAK_		TRUE	_IPAKVEEPPPAK_	IPAKVEEPPPAK	-13.8322	0.809222	-14.12961|-13.83217	ENSOART00000018808	TRUE	_IPAKVEEPPPAK_	_IPAKVEEPPPAK_	425.915	2.41657e-05	2346379	noloss	10	y	2	533.301	15.1019	TRUE		ENSOART00000018808			gene=ENSOARG00000017195	Unknown					GDEMR21010093
GDEMR21010093-1	3		_IPAKVEEPPPAK_		TRUE	_IPAKVEEPPPAK_	IPAKVEEPPPAK	-13.8322	0.809222	-14.12961|-13.83217	ENSOART00000018808	TRUE	_IPAKVEEPPPAK_	_IPAKVEEPPPAK_	425.915	2.41657e-05	2346379	noloss	11	y	3	388.22	100	FALSE		ENSOART00000018808			gene=ENSOARG00000017195	Unknown					GDEMR21010093
GDEMR21010093-1	3		_IPAKVEEPPPAK_		TRUE	_IPAKVEEPPPAK_	IPAKVEEPPPAK	-13.8322	0.809222	-14.12961|-13.83217	ENSOART00000018808	TRUE	_IPAKVEEPPPAK_	_IPAKVEEPPPAK_	425.915	2.41657e-05	2346379	H2O	7	y	1	749.383	6.34243	TRUE		ENSOART00000018808			gene=ENSOARG00000017195	Unknown					GDEMR21010093
GDEMR21010093-1	3		_IPAKVEEPPPAK_		TRUE	_IPAKVEEPPPAK_	IPAKVEEPPPAK	-13.8322	0.809222	-14.12961|-13.83217	ENSOART00000018808	TRUE	_IPAKVEEPPPAK_	_IPAKVEEPPPAK_	425.915	2.41657e-05	2346379	H2O	8	y	2	424.729	44.1242	FALSE		ENSOART00000018808			gene=ENSOARG00000017195	Unknown					GDEMR21010093
GDEMR21010093-1	3		_IPAKVEEPPPAK_		TRUE	_IPAKVEEPPPAK_	IPAKVEEPPPAK	-13.8322	0.809222	-14.12961|-13.83217	ENSOART00000018808	TRUE	_IPAKVEEPPPAK_	_IPAKVEEPPPAK_	425.915	2.41657e-05	2346379	noloss	6	y	1	638.351	5.68989	TRUE		ENSOART00000018808			gene=ENSOARG00000017195	Unknown					GDEMR21010093
GDEMR21010093-1	3		_IPAKVEEPPPAK_		TRUE	_IPAKVEEPPPAK_	IPAKVEEPPPAK	-13.8322	0.809222	-14.12961|-13.83217	ENSOART00000018808	TRUE	_IPAKVEEPPPAK_	_IPAKVEEPPPAK_	425.915	2.41657e-05	2346379	noloss	11	y	2	581.827	33.0048	FALSE		ENSOART00000018808			gene=ENSOARG00000017195	Unknown					GDEMR21010093
GDEMR21010093-1	3		_IPAKVEEPPPAK_		TRUE	_IPAKVEEPPPAK_	IPAKVEEPPPAK	-13.8322	0.809222	-14.12961|-13.83217	ENSOART00000018808	TRUE	_IPAKVEEPPPAK_	_IPAKVEEPPPAK_	425.915	2.41657e-05	2346379	H2O	6	y	1	620.34	6.4836	TRUE		ENSOART00000018808			gene=ENSOARG00000017195	Unknown					GDEMR21010093
GDEMR21010093-1	3		_IPAKVEEPPPAK_		TRUE	_IPAKVEEPPPAK_	IPAKVEEPPPAK	-13.8322	0.809222	-14.12961|-13.83217	ENSOART00000018808	TRUE	_IPAKVEEPPPAK_	_IPAKVEEPPPAK_	425.915	2.41657e-05	2346379	NH3	9	y	2	489.269	7.44831	TRUE		ENSOART00000018808			gene=ENSOARG00000017195	Unknown					GDEMR21010093
GDEMR21010093-1	2		_IPAKVEEPPPAK_		TRUE	_IPAKVEEPPPAK_	IPAKVEEPPPAK	-13.8322	0.942277	-14.12961|-13.83217	ENSOART00000018808	TRUE	_IPAKVEEPPPAK_	_IPAKVEEPPPAK_	638.369	4.20911e-05	421848	noloss	3	y	1	315.203	16.9161	TRUE		ENSOART00000018808			gene=ENSOARG00000017195	Unknown					GDEMR21010093
GDEMR21010093-1	2		_IPAKVEEPPPAK_		TRUE	_IPAKVEEPPPAK_	IPAKVEEPPPAK	-13.8322	0.942277	-14.12961|-13.83217	ENSOART00000018808	TRUE	_IPAKVEEPPPAK_	_IPAKVEEPPPAK_	638.369	4.20911e-05	421848	noloss	4	y	1	412.255	32.4478	FALSE		ENSOART00000018808			gene=ENSOARG00000017195	Unknown					GDEMR21010093
GDEMR21010093-1	2		_IPAKVEEPPPAK_		TRUE	_IPAKVEEPPPAK_	IPAKVEEPPPAK	-13.8322	0.942277	-14.12961|-13.83217	ENSOART00000018808	TRUE	_IPAKVEEPPPAK_	_IPAKVEEPPPAK_	638.369	4.20911e-05	421848	noloss	5	y	1	509.308	100	FALSE		ENSOART00000018808			gene=ENSOARG00000017195	Unknown					GDEMR21010093
GDEMR21010093-1	2		_IPAKVEEPPPAK_		TRUE	_IPAKVEEPPPAK_	IPAKVEEPPPAK	-13.8322	0.942277	-14.12961|-13.83217	ENSOART00000018808	TRUE	_IPAKVEEPPPAK_	_IPAKVEEPPPAK_	638.369	4.20911e-05	421848	noloss	8	y	1	866.462	30.6911	FALSE		ENSOART00000018808			gene=ENSOARG00000017195	Unknown					GDEMR21010093
GDEMR21010093-1	2		_IPAKVEEPPPAK_		TRUE	_IPAKVEEPPPAK_	IPAKVEEPPPAK	-13.8322	0.942277	-14.12961|-13.83217	ENSOART00000018808	TRUE	_IPAKVEEPPPAK_	_IPAKVEEPPPAK_	638.369	4.20911e-05	421848	noloss	9	y	1	994.557	16.7261	TRUE		ENSOART00000018808			gene=ENSOARG00000017195	Unknown					GDEMR21010093
GDEMR21010093-1	2		_IPAKVEEPPPAK_		TRUE	_IPAKVEEPPPAK_	IPAKVEEPPPAK	-13.8322	0.942277	-14.12961|-13.83217	ENSOART00000018808	TRUE	_IPAKVEEPPPAK_	_IPAKVEEPPPAK_	638.369	4.20911e-05	421848	noloss	10	y	1	1065.59	19.3663	FALSE		ENSOART00000018808			gene=ENSOARG00000017195	Unknown					GDEMR21010093
GDEMR21010093-1	2		_IPAKVEEPPPAK_		TRUE	_IPAKVEEPPPAK_	IPAKVEEPPPAK	-13.8322	0.942277	-14.12961|-13.83217	ENSOART00000018808	TRUE	_IPAKVEEPPPAK_	_IPAKVEEPPPAK_	638.369	4.20911e-05	421848	NH3	8	y	1	849.435	27.2789	FALSE		ENSOART00000018808			gene=ENSOARG00000017195	Unknown					GDEMR21010093
GDEMR21010093-1	2		_IPAKVEEPPPAK_		TRUE	_IPAKVEEPPPAK_	IPAKVEEPPPAK	-13.8322	0.942277	-14.12961|-13.83217	ENSOART00000018808	TRUE	_IPAKVEEPPPAK_	_IPAKVEEPPPAK_	638.369	4.20911e-05	421848	noloss	7	b	1	767.43	18.2505	TRUE		ENSOART00000018808			gene=ENSOARG00000017195	Unknown					GDEMR21010093
GDEMR21010093-1	2		_IPAKVEEPPPAK_		TRUE	_IPAKVEEPPPAK_	IPAKVEEPPPAK	-13.8322	0.942277	-14.12961|-13.83217	ENSOART00000018808	TRUE	_IPAKVEEPPPAK_	_IPAKVEEPPPAK_	638.369	4.20911e-05	421848	noloss	11	y	2	581.827	60.5688	FALSE		ENSOART00000018808			gene=ENSOARG00000017195	Unknown					GDEMR21010093
GDEMR21010093-1	2		_IPAKVEEPPPAK_		TRUE	_IPAKVEEPPPAK_	IPAKVEEPPPAK	-13.8322	0.942277	-14.12961|-13.83217	ENSOART00000018808	TRUE	_IPAKVEEPPPAK_	_IPAKVEEPPPAK_	638.369	4.20911e-05	421848	noloss	4	b	1	410.276	8.93416	TRUE		ENSOART00000018808			gene=ENSOARG00000017195	Unknown					GDEMR21010093
GDEMR21010093-1	2		_IPAKVEEPPPAK_		TRUE	_IPAKVEEPPPAK_	IPAKVEEPPPAK	-13.8322	0.942277	-14.12961|-13.83217	ENSOART00000018808	TRUE	_IPAKVEEPPPAK_	_IPAKVEEPPPAK_	638.369	4.20911e-05	421848	noloss	7	y	1	767.393	16.115	TRUE		ENSOART00000018808			gene=ENSOARG00000017195	Unknown					GDEMR21010093
GDEMR21010093-1	2		_IPAKVEEPPPAK_		TRUE	_IPAKVEEPPPAK_	IPAKVEEPPPAK	-13.8322	0.942277	-14.12961|-13.83217	ENSOART00000018808	TRUE	_IPAKVEEPPPAK_	_IPAKVEEPPPAK_	638.369	4.20911e-05	421848	noloss	9	y	2	497.782	8.1187	TRUE		ENSOART00000018808			gene=ENSOARG00000017195	Unknown					GDEMR21010093
GDEMR21010093-1	2		_GEGMSQAATIC[+57]R_		TRUE	_GEGMSQAATIC[Carbamidomethyl (C)]R_	GEGMSQAATICR	-7.30664	0.911408	-7.306643|-6.673172	ENSOART00000016604;ENSOART00000016605	FALSE	_GEGMSQAATIC[+57]R_	_GEGMSQAATIC[Carbamidomethyl (C)]R_	640.79	0	700304	noloss	3	y	1	448.234	9.52243	TRUE		ENSOART00000016604;ENSOART00000016605			gene=ENSOARG00000015252	Unknown					GDEMR21010093
GDEMR21010093-1	2		_GEGMSQAATIC[+57]R_		TRUE	_GEGMSQAATIC[Carbamidomethyl (C)]R_	GEGMSQAATICR	-7.30664	0.911408	-7.306643|-6.673172	ENSOART00000016604;ENSOART00000016605	FALSE	_GEGMSQAATIC[+57]R_	_GEGMSQAATIC[Carbamidomethyl (C)]R_	640.79	0	700304	noloss	4	y	1	549.281	37.791	FALSE		ENSOART00000016604;ENSOART00000016605			gene=ENSOARG00000015252	Unknown					GDEMR21010093
GDEMR21010093-1	2		_GEGMSQAATIC[+57]R_		TRUE	_GEGMSQAATIC[Carbamidomethyl (C)]R_	GEGMSQAATICR	-7.30664	0.911408	-7.306643|-6.673172	ENSOART00000016604;ENSOART00000016605	FALSE	_GEGMSQAATIC[+57]R_	_GEGMSQAATIC[Carbamidomethyl (C)]R_	640.79	0	700304	noloss	5	y	1	620.318	58.0781	FALSE		ENSOART00000016604;ENSOART00000016605			gene=ENSOARG00000015252	Unknown					GDEMR21010093
GDEMR21010093-1	2		_GEGMSQAATIC[+57]R_		TRUE	_GEGMSQAATIC[Carbamidomethyl (C)]R_	GEGMSQAATICR	-7.30664	0.911408	-7.306643|-6.673172	ENSOART00000016604;ENSOART00000016605	FALSE	_GEGMSQAATIC[+57]R_	_GEGMSQAATIC[Carbamidomethyl (C)]R_	640.79	0	700304	noloss	6	y	1	691.356	82.1327	FALSE		ENSOART00000016604;ENSOART00000016605			gene=ENSOARG00000015252	Unknown					GDEMR21010093
GDEMR21010093-1	2		_GEGMSQAATIC[+57]R_		TRUE	_GEGMSQAATIC[Carbamidomethyl (C)]R_	GEGMSQAATICR	-7.30664	0.911408	-7.306643|-6.673172	ENSOART00000016604;ENSOART00000016605	FALSE	_GEGMSQAATIC[+57]R_	_GEGMSQAATIC[Carbamidomethyl (C)]R_	640.79	0	700304	noloss	7	y	1	819.414	38.5975	FALSE		ENSOART00000016604;ENSOART00000016605			gene=ENSOARG00000015252	Unknown					GDEMR21010093
GDEMR21010093-1	2		_GEGMSQAATIC[+57]R_		TRUE	_GEGMSQAATIC[Carbamidomethyl (C)]R_	GEGMSQAATICR	-7.30664	0.911408	-7.306643|-6.673172	ENSOART00000016604;ENSOART00000016605	FALSE	_GEGMSQAATIC[+57]R_	_GEGMSQAATIC[Carbamidomethyl (C)]R_	640.79	0	700304	noloss	8	y	1	906.446	100	FALSE		ENSOART00000016604;ENSOART00000016605			gene=ENSOARG00000015252	Unknown					GDEMR21010093
GDEMR21010093-1	2		_GEGMSQAATIC[+57]R_		TRUE	_GEGMSQAATIC[Carbamidomethyl (C)]R_	GEGMSQAATICR	-7.30664	0.911408	-7.306643|-6.673172	ENSOART00000016604;ENSOART00000016605	FALSE	_GEGMSQAATIC[+57]R_	_GEGMSQAATIC[Carbamidomethyl (C)]R_	640.79	0	700304	noloss	10	y	1	1094.51	19.6253	FALSE		ENSOART00000016604;ENSOART00000016605			gene=ENSOARG00000015252	Unknown					GDEMR21010093
GDEMR21010093-1	2		_GEGMSQAATIC[+57]R_		TRUE	_GEGMSQAATIC[Carbamidomethyl (C)]R_	GEGMSQAATICR	-7.30664	0.911408	-7.306643|-6.673172	ENSOART00000016604;ENSOART00000016605	FALSE	_GEGMSQAATIC[+57]R_	_GEGMSQAATIC[Carbamidomethyl (C)]R_	640.79	0	700304	H2O	7	y	2	401.205	8.44721	TRUE		ENSOART00000016604;ENSOART00000016605			gene=ENSOARG00000015252	Unknown					GDEMR21010093
GDEMR21010093-1	2		_GEGMSQAATIC[+57]R_		TRUE	_GEGMSQAATIC[Carbamidomethyl (C)]R_	GEGMSQAATICR	-7.30664	0.911408	-7.306643|-6.673172	ENSOART00000016604;ENSOART00000016605	FALSE	_GEGMSQAATIC[+57]R_	_GEGMSQAATIC[Carbamidomethyl (C)]R_	640.79	0	700304	NH3	7	y	1	802.388	11.3114	TRUE		ENSOART00000016604;ENSOART00000016605			gene=ENSOARG00000015252	Unknown					GDEMR21010093
GDEMR21010093-1	2		_GEGMSQAATIC[+57]R_		TRUE	_GEGMSQAATIC[Carbamidomethyl (C)]R_	GEGMSQAATICR	-7.30664	0.911408	-7.306643|-6.673172	ENSOART00000016604;ENSOART00000016605	FALSE	_GEGMSQAATIC[+57]R_	_GEGMSQAATIC[Carbamidomethyl (C)]R_	640.79	0	700304	H2O	8	y	1	888.436	11.6785	TRUE		ENSOART00000016604;ENSOART00000016605			gene=ENSOARG00000015252	Unknown					GDEMR21010093
GDEMR21010093-1	3		_AYSTVTTNC[+57]HK_		TRUE	_AYSTVTTNC[Carbamidomethyl (C)]HK_	AYSTVTTNCHK	-41.0513	0.72592	-42.07849|-41.05129	ENSOART00000018808	TRUE	_AYSTVTTNC[+57]HK_	_AYSTVTTNC[Carbamidomethyl (C)]HK_	427.868	0	393441	noloss	3	y	1	444.202	17.4781	FALSE		ENSOART00000018808			gene=ENSOARG00000017195	Unknown					GDEMR21010093
GDEMR21010093-1	3		_AYSTVTTNC[+57]HK_		TRUE	_AYSTVTTNC[Carbamidomethyl (C)]HK_	AYSTVTTNCHK	-41.0513	0.72592	-42.07849|-41.05129	ENSOART00000018808	TRUE	_AYSTVTTNC[+57]HK_	_AYSTVTTNC[Carbamidomethyl (C)]HK_	427.868	0	393441	noloss	4	y	1	558.245	22.7313	FALSE		ENSOART00000018808			gene=ENSOARG00000017195	Unknown					GDEMR21010093
GDEMR21010093-1	3		_AYSTVTTNC[+57]HK_		TRUE	_AYSTVTTNC[Carbamidomethyl (C)]HK_	AYSTVTTNCHK	-41.0513	0.72592	-42.07849|-41.05129	ENSOART00000018808	TRUE	_AYSTVTTNC[+57]HK_	_AYSTVTTNC[Carbamidomethyl (C)]HK_	427.868	0	393441	noloss	5	y	1	659.293	42.5227	FALSE		ENSOART00000018808			gene=ENSOARG00000017195	Unknown					GDEMR21010093
GDEMR21010093-1	3		_AYSTVTTNC[+57]HK_		TRUE	_AYSTVTTNC[Carbamidomethyl (C)]HK_	AYSTVTTNCHK	-41.0513	0.72592	-42.07849|-41.05129	ENSOART00000018808	TRUE	_AYSTVTTNC[+57]HK_	_AYSTVTTNC[Carbamidomethyl (C)]HK_	427.868	0	393441	noloss	6	y	1	760.341	100	FALSE		ENSOART00000018808			gene=ENSOARG00000017195	Unknown					GDEMR21010093
GDEMR21010093-1	3		_AYSTVTTNC[+57]HK_		TRUE	_AYSTVTTNC[Carbamidomethyl (C)]HK_	AYSTVTTNCHK	-41.0513	0.72592	-42.07849|-41.05129	ENSOART00000018808	TRUE	_AYSTVTTNC[+57]HK_	_AYSTVTTNC[Carbamidomethyl (C)]HK_	427.868	0	393441	noloss	7	y	2	430.208	18.7199	FALSE		ENSOART00000018808			gene=ENSOARG00000017195	Unknown					GDEMR21010093
GDEMR21010093-1	3		_AYSTVTTNC[+57]HK_		TRUE	_AYSTVTTNC[Carbamidomethyl (C)]HK_	AYSTVTTNCHK	-41.0513	0.72592	-42.07849|-41.05129	ENSOART00000018808	TRUE	_AYSTVTTNC[+57]HK_	_AYSTVTTNC[Carbamidomethyl (C)]HK_	427.868	0	393441	noloss	9	y	2	524.248	13.272	TRUE		ENSOART00000018808			gene=ENSOARG00000017195	Unknown					GDEMR21010093
GDEMR21010093-1	3		_AYSTVTTNC[+57]HK_		TRUE	_AYSTVTTNC[Carbamidomethyl (C)]HK_	AYSTVTTNCHK	-41.0513	0.72592	-42.07849|-41.05129	ENSOART00000018808	TRUE	_AYSTVTTNC[+57]HK_	_AYSTVTTNC[Carbamidomethyl (C)]HK_	427.868	0	393441	NH3	6	y	1	743.314	14.8837	TRUE		ENSOART00000018808			gene=ENSOARG00000017195	Unknown					GDEMR21010093
GDEMR21010093-1	3		_AYSTVTTNC[+57]HK_		TRUE	_AYSTVTTNC[Carbamidomethyl (C)]HK_	AYSTVTTNCHK	-41.0513	0.72592	-42.07849|-41.05129	ENSOART00000018808	TRUE	_AYSTVTTNC[+57]HK_	_AYSTVTTNC[Carbamidomethyl (C)]HK_	427.868	0	393441	noloss	7	y	1	859.409	21.8789	FALSE		ENSOART00000018808			gene=ENSOARG00000017195	Unknown					GDEMR21010093
GDEMR21010093-1	3		_AYSTVTTNC[+57]HK_		TRUE	_AYSTVTTNC[Carbamidomethyl (C)]HK_	AYSTVTTNCHK	-41.0513	0.72592	-42.07849|-41.05129	ENSOART00000018808	TRUE	_AYSTVTTNC[+57]HK_	_AYSTVTTNC[Carbamidomethyl (C)]HK_	427.868	0	393441	H2O	7	y	2	421.203	12.8505	TRUE		ENSOART00000018808			gene=ENSOARG00000017195	Unknown					GDEMR21010093
GDEMR21010093-1	2		_AYSTVTTNC[+57]HK_		TRUE	_AYSTVTTNC[Carbamidomethyl (C)]HK_	AYSTVTTNCHK	-41.0513	0.927046	-42.07849|-41.05129	ENSOART00000018808	TRUE	_AYSTVTTNC[+57]HK_	_AYSTVTTNC[Carbamidomethyl (C)]HK_	641.298	0.002639	106856	noloss	4	y	1	558.245	40.9092	FALSE		ENSOART00000018808			gene=ENSOARG00000017195	Unknown					GDEMR21010093
GDEMR21010093-1	2		_AYSTVTTNC[+57]HK_		TRUE	_AYSTVTTNC[Carbamidomethyl (C)]HK_	AYSTVTTNCHK	-41.0513	0.927046	-42.07849|-41.05129	ENSOART00000018808	TRUE	_AYSTVTTNC[+57]HK_	_AYSTVTTNC[Carbamidomethyl (C)]HK_	641.298	0.002639	106856	noloss	6	y	1	760.341	73.9469	FALSE		ENSOART00000018808			gene=ENSOARG00000017195	Unknown					GDEMR21010093
GDEMR21010093-1	2		_AYSTVTTNC[+57]HK_		TRUE	_AYSTVTTNC[Carbamidomethyl (C)]HK_	AYSTVTTNCHK	-41.0513	0.927046	-42.07849|-41.05129	ENSOART00000018808	TRUE	_AYSTVTTNC[+57]HK_	_AYSTVTTNC[Carbamidomethyl (C)]HK_	641.298	0.002639	106856	noloss	9	y	2	524.248	100	FALSE		ENSOART00000018808			gene=ENSOARG00000017195	Unknown					GDEMR21010093
GDEMR21010093-1	2		_AYSTVTTNC[+57]HK_		TRUE	_AYSTVTTNC[Carbamidomethyl (C)]HK_	AYSTVTTNCHK	-41.0513	0.927046	-42.07849|-41.05129	ENSOART00000018808	TRUE	_AYSTVTTNC[+57]HK_	_AYSTVTTNC[Carbamidomethyl (C)]HK_	641.298	0.002639	106856	noloss	8	y	1	960.457	14.9464	TRUE		ENSOART00000018808			gene=ENSOARG00000017195	Unknown					GDEMR21010093
GDEMR21010093-1	2		_AYSTVTTNC[+57]HK_		TRUE	_AYSTVTTNC[Carbamidomethyl (C)]HK_	AYSTVTTNCHK	-41.0513	0.927046	-42.07849|-41.05129	ENSOART00000018808	TRUE	_AYSTVTTNC[+57]HK_	_AYSTVTTNC[Carbamidomethyl (C)]HK_	641.298	0.002639	106856	noloss	9	y	1	1047.49	23.2387	FALSE		ENSOART00000018808			gene=ENSOARG00000017195	Unknown					GDEMR21010093
GDEMR21010093-1	2		_AYSTVTTNC[+57]HK_		TRUE	_AYSTVTTNC[Carbamidomethyl (C)]HK_	AYSTVTTNCHK	-41.0513	0.927046	-42.07849|-41.05129	ENSOART00000018808	TRUE	_AYSTVTTNC[+57]HK_	_AYSTVTTNC[Carbamidomethyl (C)]HK_	641.298	0.002639	106856	noloss	3	y	1	444.202	19.8059	TRUE		ENSOART00000018808			gene=ENSOARG00000017195	Unknown					GDEMR21010093
GDEMR21010093-1	2		_AYSTVTTNC[+57]HK_		TRUE	_AYSTVTTNC[Carbamidomethyl (C)]HK_	AYSTVTTNCHK	-41.0513	0.927046	-42.07849|-41.05129	ENSOART00000018808	TRUE	_AYSTVTTNC[+57]HK_	_AYSTVTTNC[Carbamidomethyl (C)]HK_	641.298	0.002639	106856	noloss	5	y	1	659.293	22.2069	FALSE		ENSOART00000018808			gene=ENSOARG00000017195	Unknown					GDEMR21010093
GDEMR21010093-1	2		_AYSTVTTNC[+57]HK_		TRUE	_AYSTVTTNC[Carbamidomethyl (C)]HK_	AYSTVTTNCHK	-41.0513	0.927046	-42.07849|-41.05129	ENSOART00000018808	TRUE	_AYSTVTTNC[+57]HK_	_AYSTVTTNC[Carbamidomethyl (C)]HK_	641.298	0.002639	106856	noloss	7	y	1	859.409	24.2958	FALSE		ENSOART00000018808			gene=ENSOARG00000017195	Unknown					GDEMR21010093
GDEMR21010093-1	2		_AGMDDAGLYTC[+57]K_		TRUE	_AGMDDAGLYTC[Carbamidomethyl (C)]K_	AGMDDAGLYTCK	9.48857	0.924225	8.439094|9.723713	ENSOART00000018808	TRUE	_AGMDDAGLYTC[+57]K_	_AGMDDAGLYTC[Carbamidomethyl (C)]K_	651.279	0	2513314	noloss	3	y	1	408.191	100	FALSE		ENSOART00000018808			gene=ENSOARG00000017195	Unknown					GDEMR21010093
GDEMR21010093-1	2		_AGMDDAGLYTC[+57]K_		TRUE	_AGMDDAGLYTC[Carbamidomethyl (C)]K_	AGMDDAGLYTCK	9.48857	0.924225	8.439094|9.723713	ENSOART00000018808	TRUE	_AGMDDAGLYTC[+57]K_	_AGMDDAGLYTC[Carbamidomethyl (C)]K_	651.279	0	2513314	noloss	4	b	1	375.133	15.9959	TRUE		ENSOART00000018808			gene=ENSOARG00000017195	Unknown					GDEMR21010093
GDEMR21010093-1	2		_AGMDDAGLYTC[+57]K_		TRUE	_AGMDDAGLYTC[Carbamidomethyl (C)]K_	AGMDDAGLYTCK	9.48857	0.924225	8.439094|9.723713	ENSOART00000018808	TRUE	_AGMDDAGLYTC[+57]K_	_AGMDDAGLYTC[Carbamidomethyl (C)]K_	651.279	0	2513314	noloss	4	y	1	571.254	63.9259	FALSE		ENSOART00000018808			gene=ENSOARG00000017195	Unknown					GDEMR21010093
GDEMR21010093-1	2		_AGMDDAGLYTC[+57]K_		TRUE	_AGMDDAGLYTC[Carbamidomethyl (C)]K_	AGMDDAGLYTCK	9.48857	0.924225	8.439094|9.723713	ENSOART00000018808	TRUE	_AGMDDAGLYTC[+57]K_	_AGMDDAGLYTC[Carbamidomethyl (C)]K_	651.279	0	2513314	noloss	5	b	1	490.16	11.0293	TRUE		ENSOART00000018808			gene=ENSOARG00000017195	Unknown					GDEMR21010093
GDEMR21010093-1	2		_AGMDDAGLYTC[+57]K_		TRUE	_AGMDDAGLYTC[Carbamidomethyl (C)]K_	AGMDDAGLYTCK	9.48857	0.924225	8.439094|9.723713	ENSOART00000018808	TRUE	_AGMDDAGLYTC[+57]K_	_AGMDDAGLYTC[Carbamidomethyl (C)]K_	651.279	0	2513314	noloss	5	y	1	684.339	17.3738	TRUE		ENSOART00000018808			gene=ENSOARG00000017195	Unknown					GDEMR21010093
GDEMR21010093-1	2		_AGMDDAGLYTC[+57]K_		TRUE	_AGMDDAGLYTC[Carbamidomethyl (C)]K_	AGMDDAGLYTCK	9.48857	0.924225	8.439094|9.723713	ENSOART00000018808	TRUE	_AGMDDAGLYTC[+57]K_	_AGMDDAGLYTC[Carbamidomethyl (C)]K_	651.279	0	2513314	noloss	6	y	1	741.36	87.2714	FALSE		ENSOART00000018808			gene=ENSOARG00000017195	Unknown					GDEMR21010093
GDEMR21010093-1	2		_AGMDDAGLYTC[+57]K_		TRUE	_AGMDDAGLYTC[Carbamidomethyl (C)]K_	AGMDDAGLYTCK	9.48857	0.924225	8.439094|9.723713	ENSOART00000018808	TRUE	_AGMDDAGLYTC[+57]K_	_AGMDDAGLYTC[Carbamidomethyl (C)]K_	651.279	0	2513314	noloss	7	y	1	812.397	55.7065	FALSE		ENSOART00000018808			gene=ENSOARG00000017195	Unknown					GDEMR21010093
GDEMR21010093-1	2		_AGMDDAGLYTC[+57]K_		TRUE	_AGMDDAGLYTC[Carbamidomethyl (C)]K_	AGMDDAGLYTCK	9.48857	0.924225	8.439094|9.723713	ENSOART00000018808	TRUE	_AGMDDAGLYTC[+57]K_	_AGMDDAGLYTC[Carbamidomethyl (C)]K_	651.279	0	2513314	noloss	8	y	1	927.424	53.1252	FALSE		ENSOART00000018808			gene=ENSOARG00000017195	Unknown					GDEMR21010093
GDEMR21010093-1	2		_AGMDDAGLYTC[+57]K_		TRUE	_AGMDDAGLYTC[Carbamidomethyl (C)]K_	AGMDDAGLYTCK	9.48857	0.924225	8.439094|9.723713	ENSOART00000018808	TRUE	_AGMDDAGLYTC[+57]K_	_AGMDDAGLYTC[Carbamidomethyl (C)]K_	651.279	0	2513314	noloss	9	y	1	1042.45	86.595	FALSE		ENSOART00000018808			gene=ENSOARG00000017195	Unknown					GDEMR21010093
GDEMR21010093-1	2		_AGMDDAGLYTC[+57]K_		TRUE	_AGMDDAGLYTC[Carbamidomethyl (C)]K_	AGMDDAGLYTCK	9.48857	0.924225	8.439094|9.723713	ENSOART00000018808	TRUE	_AGMDDAGLYTC[+57]K_	_AGMDDAGLYTC[Carbamidomethyl (C)]K_	651.279	0	2513314	noloss	10	y	1	1173.49	11.8105	TRUE		ENSOART00000018808			gene=ENSOARG00000017195	Unknown					GDEMR21010093
GDEMR21010093-1	2		_AGMDDAGLYTC[+57]K_		TRUE	_AGMDDAGLYTC[Carbamidomethyl (C)]K_	AGMDDAGLYTCK	9.48857	0.924225	8.439094|9.723713	ENSOART00000018808	TRUE	_AGMDDAGLYTC[+57]K_	_AGMDDAGLYTC[Carbamidomethyl (C)]K_	651.279	0	2513314	NH3	3	y	1	391.165	10.1608	TRUE		ENSOART00000018808			gene=ENSOARG00000017195	Unknown					GDEMR21010093
GDEMR21010093-1	2		_AGMDDAGLYTC[+57]K_		TRUE	_AGMDDAGLYTC[Carbamidomethyl (C)]K_	AGMDDAGLYTCK	9.48857	0.924225	8.439094|9.723713	ENSOART00000018808	TRUE	_AGMDDAGLYTC[+57]K_	_AGMDDAGLYTC[Carbamidomethyl (C)]K_	651.279	0	2513314	H2O	4	y	1	553.244	16.8887	TRUE		ENSOART00000018808			gene=ENSOARG00000017195	Unknown					GDEMR21010093
GDEMR21010093-1	2		_AGMDDAGLYTC[+57]K_		TRUE	_AGMDDAGLYTC[Carbamidomethyl (C)]K_	AGMDDAGLYTCK	9.48857	0.924225	8.439094|9.723713	ENSOART00000018808	TRUE	_AGMDDAGLYTC[+57]K_	_AGMDDAGLYTC[Carbamidomethyl (C)]K_	651.279	0	2513314	H2O	5	b	1	472.15	9.83906	TRUE		ENSOART00000018808			gene=ENSOARG00000017195	Unknown					GDEMR21010093
GDEMR21010093-1	2		_AGMDDAGLYTC[+57]K_		TRUE	_AGMDDAGLYTC[Carbamidomethyl (C)]K_	AGMDDAGLYTCK	9.48857	0.924225	8.439094|9.723713	ENSOART00000018808	TRUE	_AGMDDAGLYTC[+57]K_	_AGMDDAGLYTC[Carbamidomethyl (C)]K_	651.279	0	2513314	H2O	6	y	1	723.349	10.0381	TRUE		ENSOART00000018808			gene=ENSOARG00000017195	Unknown					GDEMR21010093
GDEMR21010093-1	2		_AGMDDAGLYTC[+57]K_		TRUE	_AGMDDAGLYTC[Carbamidomethyl (C)]K_	AGMDDAGLYTCK	9.48857	0.924225	8.439094|9.723713	ENSOART00000018808	TRUE	_AGMDDAGLYTC[+57]K_	_AGMDDAGLYTC[Carbamidomethyl (C)]K_	651.279	0	2513314	H2O	7	y	1	794.387	6.92536	TRUE		ENSOART00000018808			gene=ENSOARG00000017195	Unknown					GDEMR21010093
GDEMR21010093-1	2		_AGMDDAGLYTC[+57]K_		TRUE	_AGMDDAGLYTC[Carbamidomethyl (C)]K_	AGMDDAGLYTCK	9.48857	0.924225	8.439094|9.723713	ENSOART00000018808	TRUE	_AGMDDAGLYTC[+57]K_	_AGMDDAGLYTC[Carbamidomethyl (C)]K_	651.279	0	2513314	H2O	8	y	1	909.413	9.28575	TRUE		ENSOART00000018808			gene=ENSOARG00000017195	Unknown					GDEMR21010093
GDEMR21010093-1	2		_AGMDDAGLYTC[+57]K_		TRUE	_AGMDDAGLYTC[Carbamidomethyl (C)]K_	AGMDDAGLYTCK	9.48857	0.924225	8.439094|9.723713	ENSOART00000018808	TRUE	_AGMDDAGLYTC[+57]K_	_AGMDDAGLYTC[Carbamidomethyl (C)]K_	651.279	0	2513314	H2O	9	y	1	1024.44	10.3765	TRUE		ENSOART00000018808			gene=ENSOARG00000017195	Unknown					GDEMR21010093
GDEMR21010093-1	2		_AGMDDAGLYTC[+57]K_		TRUE	_AGMDDAGLYTC[Carbamidomethyl (C)]K_	AGMDDAGLYTCK	9.48857	0.924225	8.439094|9.723713	ENSOART00000018808	TRUE	_AGMDDAGLYTC[+57]K_	_AGMDDAGLYTC[Carbamidomethyl (C)]K_	651.279	0	2513314	H2O	3	y	1	390.181	7.83069	TRUE		ENSOART00000018808			gene=ENSOARG00000017195	Unknown					GDEMR21010093
GDEMR21010093-1	2		_AGM[+16]DDAGLYTC[+57]K_		TRUE	_AGM[Oxidation (M)]DDAGLYTC[Carbamidomethyl (C)]K_	AGMDDAGLYTCK	-9.01509	0.990283	-13.35527|-9.015086	ENSOART00000018808	TRUE	_AGM[+16]DDAGLYTC[+57]K_	_AGM[Oxidation (M)]DDAGLYTC[Carbamidomethyl (C)]K_	659.276	0	1131611	noloss	3	y	1	408.191	65.7054	FALSE		ENSOART00000018808			gene=ENSOARG00000017195	Unknown					GDEMR21010093
GDEMR21010093-1	2		_AGM[+16]DDAGLYTC[+57]K_		TRUE	_AGM[Oxidation (M)]DDAGLYTC[Carbamidomethyl (C)]K_	AGMDDAGLYTCK	-9.01509	0.990283	-13.35527|-9.015086	ENSOART00000018808	TRUE	_AGM[+16]DDAGLYTC[+57]K_	_AGM[Oxidation (M)]DDAGLYTC[Carbamidomethyl (C)]K_	659.276	0	1131611	noloss	4	b	1	391.128	20.9759	TRUE		ENSOART00000018808			gene=ENSOARG00000017195	Unknown					GDEMR21010093
GDEMR21010093-1	2		_AGM[+16]DDAGLYTC[+57]K_		TRUE	_AGM[Oxidation (M)]DDAGLYTC[Carbamidomethyl (C)]K_	AGMDDAGLYTCK	-9.01509	0.990283	-13.35527|-9.015086	ENSOART00000018808	TRUE	_AGM[+16]DDAGLYTC[+57]K_	_AGM[Oxidation (M)]DDAGLYTC[Carbamidomethyl (C)]K_	659.276	0	1131611	noloss	4	y	1	571.254	59.5937	FALSE		ENSOART00000018808			gene=ENSOARG00000017195	Unknown					GDEMR21010093
GDEMR21010093-1	2		_AGM[+16]DDAGLYTC[+57]K_		TRUE	_AGM[Oxidation (M)]DDAGLYTC[Carbamidomethyl (C)]K_	AGMDDAGLYTCK	-9.01509	0.990283	-13.35527|-9.015086	ENSOART00000018808	TRUE	_AGM[+16]DDAGLYTC[+57]K_	_AGM[Oxidation (M)]DDAGLYTC[Carbamidomethyl (C)]K_	659.276	0	1131611	noloss	5	b	1	506.155	10.6201	TRUE		ENSOART00000018808			gene=ENSOARG00000017195	Unknown					GDEMR21010093
GDEMR21010093-1	2		_AGM[+16]DDAGLYTC[+57]K_		TRUE	_AGM[Oxidation (M)]DDAGLYTC[Carbamidomethyl (C)]K_	AGMDDAGLYTCK	-9.01509	0.990283	-13.35527|-9.015086	ENSOART00000018808	TRUE	_AGM[+16]DDAGLYTC[+57]K_	_AGM[Oxidation (M)]DDAGLYTC[Carbamidomethyl (C)]K_	659.276	0	1131611	noloss	5	y	1	684.339	27.7913	TRUE		ENSOART00000018808			gene=ENSOARG00000017195	Unknown					GDEMR21010093
GDEMR21010093-1	2		_AGM[+16]DDAGLYTC[+57]K_		TRUE	_AGM[Oxidation (M)]DDAGLYTC[Carbamidomethyl (C)]K_	AGMDDAGLYTCK	-9.01509	0.990283	-13.35527|-9.015086	ENSOART00000018808	TRUE	_AGM[+16]DDAGLYTC[+57]K_	_AGM[Oxidation (M)]DDAGLYTC[Carbamidomethyl (C)]K_	659.276	0	1131611	noloss	6	b	1	577.192	16.2744	TRUE		ENSOART00000018808			gene=ENSOARG00000017195	Unknown					GDEMR21010093
GDEMR21010093-1	2		_AGM[+16]DDAGLYTC[+57]K_		TRUE	_AGM[Oxidation (M)]DDAGLYTC[Carbamidomethyl (C)]K_	AGMDDAGLYTCK	-9.01509	0.990283	-13.35527|-9.015086	ENSOART00000018808	TRUE	_AGM[+16]DDAGLYTC[+57]K_	_AGM[Oxidation (M)]DDAGLYTC[Carbamidomethyl (C)]K_	659.276	0	1131611	noloss	6	y	1	741.36	75.7895	FALSE		ENSOART00000018808			gene=ENSOARG00000017195	Unknown					GDEMR21010093
GDEMR21010093-1	2		_AGM[+16]DDAGLYTC[+57]K_		TRUE	_AGM[Oxidation (M)]DDAGLYTC[Carbamidomethyl (C)]K_	AGMDDAGLYTCK	-9.01509	0.990283	-13.35527|-9.015086	ENSOART00000018808	TRUE	_AGM[+16]DDAGLYTC[+57]K_	_AGM[Oxidation (M)]DDAGLYTC[Carbamidomethyl (C)]K_	659.276	0	1131611	noloss	7	b	1	634.214	23.089	TRUE		ENSOART00000018808			gene=ENSOARG00000017195	Unknown					GDEMR21010093
GDEMR21010093-1	2		_AGM[+16]DDAGLYTC[+57]K_		TRUE	_AGM[Oxidation (M)]DDAGLYTC[Carbamidomethyl (C)]K_	AGMDDAGLYTCK	-9.01509	0.990283	-13.35527|-9.015086	ENSOART00000018808	TRUE	_AGM[+16]DDAGLYTC[+57]K_	_AGM[Oxidation (M)]DDAGLYTC[Carbamidomethyl (C)]K_	659.276	0	1131611	noloss	7	y	1	812.397	56.4736	TRUE		ENSOART00000018808			gene=ENSOARG00000017195	Unknown					GDEMR21010093
GDEMR21010093-1	2		_AGM[+16]DDAGLYTC[+57]K_		TRUE	_AGM[Oxidation (M)]DDAGLYTC[Carbamidomethyl (C)]K_	AGMDDAGLYTCK	-9.01509	0.990283	-13.35527|-9.015086	ENSOART00000018808	TRUE	_AGM[+16]DDAGLYTC[+57]K_	_AGM[Oxidation (M)]DDAGLYTC[Carbamidomethyl (C)]K_	659.276	0	1131611	noloss	8	b	1	747.298	23.0319	TRUE		ENSOART00000018808			gene=ENSOARG00000017195	Unknown					GDEMR21010093
GDEMR21010093-1	2		_AGM[+16]DDAGLYTC[+57]K_		TRUE	_AGM[Oxidation (M)]DDAGLYTC[Carbamidomethyl (C)]K_	AGMDDAGLYTCK	-9.01509	0.990283	-13.35527|-9.015086	ENSOART00000018808	TRUE	_AGM[+16]DDAGLYTC[+57]K_	_AGM[Oxidation (M)]DDAGLYTC[Carbamidomethyl (C)]K_	659.276	0	1131611	noloss	8	y	1	927.424	100	FALSE		ENSOART00000018808			gene=ENSOARG00000017195	Unknown					GDEMR21010093
GDEMR21010093-1	2		_AGM[+16]DDAGLYTC[+57]K_		TRUE	_AGM[Oxidation (M)]DDAGLYTC[Carbamidomethyl (C)]K_	AGMDDAGLYTCK	-9.01509	0.990283	-13.35527|-9.015086	ENSOART00000018808	TRUE	_AGM[+16]DDAGLYTC[+57]K_	_AGM[Oxidation (M)]DDAGLYTC[Carbamidomethyl (C)]K_	659.276	0	1131611	noloss	9	y	1	1042.45	65.9448	FALSE		ENSOART00000018808			gene=ENSOARG00000017195	Unknown					GDEMR21010093
GDEMR21010093-1	2		_AGM[+16]DDAGLYTC[+57]K_		TRUE	_AGM[Oxidation (M)]DDAGLYTC[Carbamidomethyl (C)]K_	AGMDDAGLYTCK	-9.01509	0.990283	-13.35527|-9.015086	ENSOART00000018808	TRUE	_AGM[+16]DDAGLYTC[+57]K_	_AGM[Oxidation (M)]DDAGLYTC[Carbamidomethyl (C)]K_	659.276	0	1131611	noloss	10	y	2	595.247	60.0533	FALSE		ENSOART00000018808			gene=ENSOARG00000017195	Unknown					GDEMR21010093
GDEMR21010093-1	2		_AGM[+16]DDAGLYTC[+57]K_		TRUE	_AGM[Oxidation (M)]DDAGLYTC[Carbamidomethyl (C)]K_	AGMDDAGLYTCK	-9.01509	0.990283	-13.35527|-9.015086	ENSOART00000018808	TRUE	_AGM[+16]DDAGLYTC[+57]K_	_AGM[Oxidation (M)]DDAGLYTC[Carbamidomethyl (C)]K_	659.276	0	1131611	H2O	3	y	1	390.181	25.912	TRUE		ENSOART00000018808			gene=ENSOARG00000017195	Unknown					GDEMR21010093
GDEMR21010093-1	2		_AGM[+16]DDAGLYTC[+57]K_		TRUE	_AGM[Oxidation (M)]DDAGLYTC[Carbamidomethyl (C)]K_	AGMDDAGLYTCK	-9.01509	0.990283	-13.35527|-9.015086	ENSOART00000018808	TRUE	_AGM[+16]DDAGLYTC[+57]K_	_AGM[Oxidation (M)]DDAGLYTC[Carbamidomethyl (C)]K_	659.276	0	1131611	H2O	4	b	1	373.118	16.2804	TRUE		ENSOART00000018808			gene=ENSOARG00000017195	Unknown					GDEMR21010093
GDEMR21010093-1	2		_AGM[+16]DDAGLYTC[+57]K_		TRUE	_AGM[Oxidation (M)]DDAGLYTC[Carbamidomethyl (C)]K_	AGMDDAGLYTCK	-9.01509	0.990283	-13.35527|-9.015086	ENSOART00000018808	TRUE	_AGM[+16]DDAGLYTC[+57]K_	_AGM[Oxidation (M)]DDAGLYTC[Carbamidomethyl (C)]K_	659.276	0	1131611	H2O	4	y	1	553.244	47.0353	TRUE		ENSOART00000018808			gene=ENSOARG00000017195	Unknown					GDEMR21010093
GDEMR21010093-1	2		_AGM[+16]DDAGLYTC[+57]K_		TRUE	_AGM[Oxidation (M)]DDAGLYTC[Carbamidomethyl (C)]K_	AGMDDAGLYTCK	-9.01509	0.990283	-13.35527|-9.015086	ENSOART00000018808	TRUE	_AGM[+16]DDAGLYTC[+57]K_	_AGM[Oxidation (M)]DDAGLYTC[Carbamidomethyl (C)]K_	659.276	0	1131611	H2O	5	b	1	488.145	27.5971	TRUE		ENSOART00000018808			gene=ENSOARG00000017195	Unknown					GDEMR21010093
GDEMR21010093-1	2		_AGM[+16]DDAGLYTC[+57]K_		TRUE	_AGM[Oxidation (M)]DDAGLYTC[Carbamidomethyl (C)]K_	AGMDDAGLYTCK	-9.01509	0.990283	-13.35527|-9.015086	ENSOART00000018808	TRUE	_AGM[+16]DDAGLYTC[+57]K_	_AGM[Oxidation (M)]DDAGLYTC[Carbamidomethyl (C)]K_	659.276	0	1131611	H2O	6	b	1	559.182	22.7593	TRUE		ENSOART00000018808			gene=ENSOARG00000017195	Unknown					GDEMR21010093
GDEMR21010093-1	2		_AGM[+16]DDAGLYTC[+57]K_		TRUE	_AGM[Oxidation (M)]DDAGLYTC[Carbamidomethyl (C)]K_	AGMDDAGLYTCK	-9.01509	0.990283	-13.35527|-9.015086	ENSOART00000018808	TRUE	_AGM[+16]DDAGLYTC[+57]K_	_AGM[Oxidation (M)]DDAGLYTC[Carbamidomethyl (C)]K_	659.276	0	1131611	H2O	7	b	1	616.203	22.8914	TRUE		ENSOART00000018808			gene=ENSOARG00000017195	Unknown					GDEMR21010093
GDEMR21010093-1	2		_AGM[+16]DDAGLYTC[+57]K_		TRUE	_AGM[Oxidation (M)]DDAGLYTC[Carbamidomethyl (C)]K_	AGMDDAGLYTCK	-9.01509	0.990283	-13.35527|-9.015086	ENSOART00000018808	TRUE	_AGM[+16]DDAGLYTC[+57]K_	_AGM[Oxidation (M)]DDAGLYTC[Carbamidomethyl (C)]K_	659.276	0	1131611	H2O	7	y	1	794.387	23.1565	TRUE		ENSOART00000018808			gene=ENSOARG00000017195	Unknown					GDEMR21010093
GDEMR21010093-1	2		_AGM[+16]DDAGLYTC[+57]K_		TRUE	_AGM[Oxidation (M)]DDAGLYTC[Carbamidomethyl (C)]K_	AGMDDAGLYTCK	-9.01509	0.990283	-13.35527|-9.015086	ENSOART00000018808	TRUE	_AGM[+16]DDAGLYTC[+57]K_	_AGM[Oxidation (M)]DDAGLYTC[Carbamidomethyl (C)]K_	659.276	0	1131611	H2O	8	b	1	729.287	13.2825	TRUE		ENSOART00000018808			gene=ENSOARG00000017195	Unknown					GDEMR21010093
GDEMR21010093-1	2		_AGM[+16]DDAGLYTC[+57]K_		TRUE	_AGM[Oxidation (M)]DDAGLYTC[Carbamidomethyl (C)]K_	AGMDDAGLYTCK	-9.01509	0.990283	-13.35527|-9.015086	ENSOART00000018808	TRUE	_AGM[+16]DDAGLYTC[+57]K_	_AGM[Oxidation (M)]DDAGLYTC[Carbamidomethyl (C)]K_	659.276	0	1131611	H2O	8	y	1	909.413	13.0503	TRUE		ENSOART00000018808			gene=ENSOARG00000017195	Unknown					GDEMR21010093
GDEMR21010093-1	2		_AGM[+16]DDAGLYTC[+57]K_		TRUE	_AGM[Oxidation (M)]DDAGLYTC[Carbamidomethyl (C)]K_	AGMDDAGLYTCK	-9.01509	0.990283	-13.35527|-9.015086	ENSOART00000018808	TRUE	_AGM[+16]DDAGLYTC[+57]K_	_AGM[Oxidation (M)]DDAGLYTC[Carbamidomethyl (C)]K_	659.276	0	1131611	H2O	9	y	1	1024.44	8.90933	TRUE		ENSOART00000018808			gene=ENSOARG00000017195	Unknown					GDEMR21010093
GDEMR21010093-1	2		_AGM[+16]DDAGLYTC[+57]K_		TRUE	_AGM[Oxidation (M)]DDAGLYTC[Carbamidomethyl (C)]K_	AGMDDAGLYTCK	-9.01509	0.990283	-13.35527|-9.015086	ENSOART00000018808	TRUE	_AGM[+16]DDAGLYTC[+57]K_	_AGM[Oxidation (M)]DDAGLYTC[Carbamidomethyl (C)]K_	659.276	0	1131611	H2O	10	y	2	586.242	17.7838	TRUE		ENSOART00000018808			gene=ENSOARG00000017195	Unknown					GDEMR21010093
GDEMR21010093-1	2		_AGM[+16]DDAGLYTC[+57]K_		TRUE	_AGM[Oxidation (M)]DDAGLYTC[Carbamidomethyl (C)]K_	AGMDDAGLYTCK	-9.01509	0.990283	-13.35527|-9.015086	ENSOART00000018808	TRUE	_AGM[+16]DDAGLYTC[+57]K_	_AGM[Oxidation (M)]DDAGLYTC[Carbamidomethyl (C)]K_	659.276	0	1131611	NH3	3	y	1	391.165	7.68453	TRUE		ENSOART00000018808			gene=ENSOARG00000017195	Unknown					GDEMR21010093
GDEMR21010093-1	2		_AGM[+16]DDAGLYTC[+57]K_		TRUE	_AGM[Oxidation (M)]DDAGLYTC[Carbamidomethyl (C)]K_	AGMDDAGLYTCK	-9.01509	0.990283	-13.35527|-9.015086	ENSOART00000018808	TRUE	_AGM[+16]DDAGLYTC[+57]K_	_AGM[Oxidation (M)]DDAGLYTC[Carbamidomethyl (C)]K_	659.276	0	1131611	H2O	6	y	1	723.349	8.56097	TRUE		ENSOART00000018808			gene=ENSOARG00000017195	Unknown					GDEMR21010093
GDEMR21010093-1	3		_GHEGILYFIEK_		TRUE	_GHEGILYFIEK_	GHEGILYFIEK	61.2701	0.742266	61.90706|61.10781	ENSOART00000011131	TRUE	_GHEGILYFIEK_	_GHEGILYFIEK_	435.899	2.24623e-05	4292360	noloss	3	b	1	324.13	33.6225	TRUE		ENSOART00000011131			gene=ENSOARG00000010213	Unknown					GDEMR21010093
GDEMR21010093-1	3		_GHEGILYFIEK_		TRUE	_GHEGILYFIEK_	GHEGILYFIEK	61.2701	0.742266	61.90706|61.10781	ENSOART00000011131	TRUE	_GHEGILYFIEK_	_GHEGILYFIEK_	435.899	2.24623e-05	4292360	noloss	3	y	1	389.239	54.5916	FALSE		ENSOART00000011131			gene=ENSOARG00000010213	Unknown					GDEMR21010093
GDEMR21010093-1	3		_GHEGILYFIEK_		TRUE	_GHEGILYFIEK_	GHEGILYFIEK	61.2701	0.742266	61.90706|61.10781	ENSOART00000011131	TRUE	_GHEGILYFIEK_	_GHEGILYFIEK_	435.899	2.24623e-05	4292360	noloss	4	b	1	381.152	70.1588	FALSE		ENSOART00000011131			gene=ENSOARG00000010213	Unknown					GDEMR21010093
GDEMR21010093-1	3		_GHEGILYFIEK_		TRUE	_GHEGILYFIEK_	GHEGILYFIEK	61.2701	0.742266	61.90706|61.10781	ENSOART00000011131	TRUE	_GHEGILYFIEK_	_GHEGILYFIEK_	435.899	2.24623e-05	4292360	noloss	4	y	1	536.308	76.1871	FALSE		ENSOART00000011131			gene=ENSOARG00000010213	Unknown					GDEMR21010093
GDEMR21010093-1	3		_GHEGILYFIEK_		TRUE	_GHEGILYFIEK_	GHEGILYFIEK	61.2701	0.742266	61.90706|61.10781	ENSOART00000011131	TRUE	_GHEGILYFIEK_	_GHEGILYFIEK_	435.899	2.24623e-05	4292360	noloss	5	b	1	494.236	100	FALSE		ENSOART00000011131			gene=ENSOARG00000010213	Unknown					GDEMR21010093
GDEMR21010093-1	3		_GHEGILYFIEK_		TRUE	_GHEGILYFIEK_	GHEGILYFIEK	61.2701	0.742266	61.90706|61.10781	ENSOART00000011131	TRUE	_GHEGILYFIEK_	_GHEGILYFIEK_	435.899	2.24623e-05	4292360	noloss	5	y	1	699.371	53.2824	FALSE		ENSOART00000011131			gene=ENSOARG00000010213	Unknown					GDEMR21010093
GDEMR21010093-1	3		_GHEGILYFIEK_		TRUE	_GHEGILYFIEK_	GHEGILYFIEK	61.2701	0.742266	61.90706|61.10781	ENSOART00000011131	TRUE	_GHEGILYFIEK_	_GHEGILYFIEK_	435.899	2.24623e-05	4292360	noloss	6	b	1	607.32	52.0529	FALSE		ENSOART00000011131			gene=ENSOARG00000010213	Unknown					GDEMR21010093
GDEMR21010093-1	3		_GHEGILYFIEK_		TRUE	_GHEGILYFIEK_	GHEGILYFIEK	61.2701	0.742266	61.90706|61.10781	ENSOART00000011131	TRUE	_GHEGILYFIEK_	_GHEGILYFIEK_	435.899	2.24623e-05	4292360	noloss	6	y	1	812.455	6.22026	TRUE		ENSOART00000011131			gene=ENSOARG00000010213	Unknown					GDEMR21010093
GDEMR21010093-1	3		_GHEGILYFIEK_		TRUE	_GHEGILYFIEK_	GHEGILYFIEK	61.2701	0.742266	61.90706|61.10781	ENSOART00000011131	TRUE	_GHEGILYFIEK_	_GHEGILYFIEK_	435.899	2.24623e-05	4292360	noloss	7	b	1	770.383	13.1153	TRUE		ENSOART00000011131			gene=ENSOARG00000010213	Unknown					GDEMR21010093
GDEMR21010093-1	3		_GHEGILYFIEK_		TRUE	_GHEGILYFIEK_	GHEGILYFIEK	61.2701	0.742266	61.90706|61.10781	ENSOART00000011131	TRUE	_GHEGILYFIEK_	_GHEGILYFIEK_	435.899	2.24623e-05	4292360	H2O	3	b	1	306.12	12.8784	TRUE		ENSOART00000011131			gene=ENSOARG00000010213	Unknown					GDEMR21010093
GDEMR21010093-1	3		_GHEGILYFIEK_		TRUE	_GHEGILYFIEK_	GHEGILYFIEK	61.2701	0.742266	61.90706|61.10781	ENSOART00000011131	TRUE	_GHEGILYFIEK_	_GHEGILYFIEK_	435.899	2.24623e-05	4292360	H2O	3	y	1	371.229	5.04771	TRUE		ENSOART00000011131			gene=ENSOARG00000010213	Unknown					GDEMR21010093
GDEMR21010093-1	3		_GHEGILYFIEK_		TRUE	_GHEGILYFIEK_	GHEGILYFIEK	61.2701	0.742266	61.90706|61.10781	ENSOART00000011131	TRUE	_GHEGILYFIEK_	_GHEGILYFIEK_	435.899	2.24623e-05	4292360	H2O	4	b	1	363.141	6.71661	TRUE		ENSOART00000011131			gene=ENSOARG00000010213	Unknown					GDEMR21010093
GDEMR21010093-1	3		_GHEGILYFIEK_		TRUE	_GHEGILYFIEK_	GHEGILYFIEK	61.2701	0.742266	61.90706|61.10781	ENSOART00000011131	TRUE	_GHEGILYFIEK_	_GHEGILYFIEK_	435.899	2.24623e-05	4292360	H2O	4	y	1	518.297	5.7031	TRUE		ENSOART00000011131			gene=ENSOARG00000010213	Unknown					GDEMR21010093
GDEMR21010093-1	3		_GHEGILYFIEK_		TRUE	_GHEGILYFIEK_	GHEGILYFIEK	61.2701	0.742266	61.90706|61.10781	ENSOART00000011131	TRUE	_GHEGILYFIEK_	_GHEGILYFIEK_	435.899	2.24623e-05	4292360	H2O	5	b	1	476.225	9.96338	TRUE		ENSOART00000011131			gene=ENSOARG00000010213	Unknown					GDEMR21010093
GDEMR21010093-1	3		_GHEGILYFIEK_		TRUE	_GHEGILYFIEK_	GHEGILYFIEK	61.2701	0.742266	61.90706|61.10781	ENSOART00000011131	TRUE	_GHEGILYFIEK_	_GHEGILYFIEK_	435.899	2.24623e-05	4292360	H2O	6	b	1	589.309	8.52556	TRUE		ENSOART00000011131			gene=ENSOARG00000010213	Unknown					GDEMR21010093
GDEMR21010093-1	3		_NTVHLSWKPPK_		TRUE	_NTVHLSWKPPK_	NTVHLSWKPPK	13.0692	0.754741	13.67788|12.23378	ENSOART00000018808	TRUE	_NTVHLSWKPPK_	_NTVHLSWKPPK_	436.247	0	13018130	noloss	3	y	1	341.218	100	FALSE		ENSOART00000018808			gene=ENSOARG00000017195	Unknown					GDEMR21010093
GDEMR21010093-1	3		_NTVHLSWKPPK_		TRUE	_NTVHLSWKPPK_	NTVHLSWKPPK	13.0692	0.754741	13.67788|12.23378	ENSOART00000018808	TRUE	_NTVHLSWKPPK_	_NTVHLSWKPPK_	436.247	0	13018130	noloss	4	y	1	469.313	6.93377	FALSE		ENSOART00000018808			gene=ENSOARG00000017195	Unknown					GDEMR21010093
GDEMR21010093-1	3		_NTVHLSWKPPK_		TRUE	_NTVHLSWKPPK_	NTVHLSWKPPK	13.0692	0.754741	13.67788|12.23378	ENSOART00000018808	TRUE	_NTVHLSWKPPK_	_NTVHLSWKPPK_	436.247	0	13018130	noloss	6	y	1	742.425	15.0477	FALSE		ENSOART00000018808			gene=ENSOARG00000017195	Unknown					GDEMR21010093
GDEMR21010093-1	3		_NTVHLSWKPPK_		TRUE	_NTVHLSWKPPK_	NTVHLSWKPPK	13.0692	0.754741	13.67788|12.23378	ENSOART00000018808	TRUE	_NTVHLSWKPPK_	_NTVHLSWKPPK_	436.247	0	13018130	noloss	7	y	1	855.509	10.4037	FALSE		ENSOART00000018808			gene=ENSOARG00000017195	Unknown					GDEMR21010093
GDEMR21010093-1	3		_NTVHLSWKPPK_		TRUE	_NTVHLSWKPPK_	NTVHLSWKPPK	13.0692	0.754741	13.67788|12.23378	ENSOART00000018808	TRUE	_NTVHLSWKPPK_	_NTVHLSWKPPK_	436.247	0	13018130	noloss	8	y	2	496.787	20.3631	FALSE		ENSOART00000018808			gene=ENSOARG00000017195	Unknown					GDEMR21010093
GDEMR21010093-1	3		_NTVHLSWKPPK_		TRUE	_NTVHLSWKPPK_	NTVHLSWKPPK	13.0692	0.754741	13.67788|12.23378	ENSOART00000018808	TRUE	_NTVHLSWKPPK_	_NTVHLSWKPPK_	436.247	0	13018130	noloss	9	y	2	546.322	6.16958	FALSE		ENSOART00000018808			gene=ENSOARG00000017195	Unknown					GDEMR21010093
GDEMR21010093-1	2		_NTVHLSWKPPK_		TRUE	_NTVHLSWKPPK_	NTVHLSWKPPK	13.0692	0.970647	13.67788|12.23378	ENSOART00000018808	TRUE	_NTVHLSWKPPK_	_NTVHLSWKPPK_	653.867	0	1113275	noloss	3	b	1	315.166	13.6117	FALSE		ENSOART00000018808			gene=ENSOARG00000017195	Unknown					GDEMR21010093
GDEMR21010093-1	2		_NTVHLSWKPPK_		TRUE	_NTVHLSWKPPK_	NTVHLSWKPPK	13.0692	0.970647	13.67788|12.23378	ENSOART00000018808	TRUE	_NTVHLSWKPPK_	_NTVHLSWKPPK_	653.867	0	1113275	noloss	3	y	1	341.218	100	FALSE		ENSOART00000018808			gene=ENSOARG00000017195	Unknown					GDEMR21010093
GDEMR21010093-1	2		_NTVHLSWKPPK_		TRUE	_NTVHLSWKPPK_	NTVHLSWKPPK	13.0692	0.970647	13.67788|12.23378	ENSOART00000018808	TRUE	_NTVHLSWKPPK_	_NTVHLSWKPPK_	653.867	0	1113275	noloss	4	b	1	452.225	11.1891	FALSE		ENSOART00000018808			gene=ENSOARG00000017195	Unknown					GDEMR21010093
GDEMR21010093-1	2		_NTVHLSWKPPK_		TRUE	_NTVHLSWKPPK_	NTVHLSWKPPK	13.0692	0.970647	13.67788|12.23378	ENSOART00000018808	TRUE	_NTVHLSWKPPK_	_NTVHLSWKPPK_	653.867	0	1113275	noloss	5	b	1	565.309	8.30301	TRUE		ENSOART00000018808			gene=ENSOARG00000017195	Unknown					GDEMR21010093
GDEMR21010093-1	2		_NTVHLSWKPPK_		TRUE	_NTVHLSWKPPK_	NTVHLSWKPPK	13.0692	0.970647	13.67788|12.23378	ENSOART00000018808	TRUE	_NTVHLSWKPPK_	_NTVHLSWKPPK_	653.867	0	1113275	noloss	6	y	1	742.425	8.71699	TRUE		ENSOART00000018808			gene=ENSOARG00000017195	Unknown					GDEMR21010093
GDEMR21010093-1	2		_NTVHLSWKPPK_		TRUE	_NTVHLSWKPPK_	NTVHLSWKPPK	13.0692	0.970647	13.67788|12.23378	ENSOART00000018808	TRUE	_NTVHLSWKPPK_	_NTVHLSWKPPK_	653.867	0	1113275	noloss	7	y	1	855.509	7.26809	TRUE		ENSOART00000018808			gene=ENSOARG00000017195	Unknown					GDEMR21010093
GDEMR21010093-1	2		_NTVHLSWKPPK_		TRUE	_NTVHLSWKPPK_	NTVHLSWKPPK	13.0692	0.970647	13.67788|12.23378	ENSOART00000018808	TRUE	_NTVHLSWKPPK_	_NTVHLSWKPPK_	653.867	0	1113275	noloss	8	b	1	966.516	9.22067	FALSE		ENSOART00000018808			gene=ENSOARG00000017195	Unknown					GDEMR21010093
GDEMR21010093-1	2		_NTVHLSWKPPK_		TRUE	_NTVHLSWKPPK_	NTVHLSWKPPK	13.0692	0.970647	13.67788|12.23378	ENSOART00000018808	TRUE	_NTVHLSWKPPK_	_NTVHLSWKPPK_	653.867	0	1113275	noloss	8	y	2	496.787	8.84223	FALSE		ENSOART00000018808			gene=ENSOARG00000017195	Unknown					GDEMR21010093
[truncated: 594,085+ more rows]
