# Supplementary material for: DIA-Based Proteomic Analysis Reveals MYOZ2 as a Key Protein Affecting Muscle Growth and Development in Hybrid Sheep
Source: Int J Mol Sci. 2024 Mar 4;25(5):2975. doi: 10.3390/ijms25052975 (PMC10931989; doi:10.3390/ijms25052975)
Supplement: Supplementary file 1 [file ijms-25-02975-s001.zip › Table S2.xls]

## Sheet: Table S2
Significant difference protein information table
id	Symbol	HH1	HH2	HH3	NH1	NH2	NH3	SH1	SH2	SH3	HH-vs-NH-log2fc	HH-vs-NH-pvalue	HH-vs-NH-fdr	HH-vs-SH-log2fc	HH-vs-SH-pvalue	HH-vs-SH-fdr	NH-vs-SH-log2fc	NH-vs-SH-pvalue	NH-vs-SH-fdr
ENSOART00000000302	ECI2	231205	307433	262201	167244	111894	116862	117940	89438.3	112464	-1.01601	1.16883e-05	0.000322389	-1.32415	6.15543e-16	1.02796e-13	-0.308141	0.011531	0.179951
ENSOART00000000634	IDH3A	438639	458711	519668	469849	282895	339197	298467	312431	283251	-0.375963	0.189145	0.502666	-0.664271	0.00236589	0.0225278	-0.288309	0.00115529	0.0373686
ENSOART00000000685	S100A4	99894.6	260327	414396	78064.9	118860	202821	95241.4	210089	189656	-0.9544	0.00246575	0.0305277	-0.646094	0.0434789	0.211169	0.308306	0.0215863	0.266479
ENSOART00000000690	SMTNL2	375833	315742	284713	391175	651491	378205	382933	605511	573312	0.541397	0.00785113	0.0684008	0.677792	0.00076391	0.00886871	0.136394	0.329455	0.748574
ENSOART00000000887	COQ6	92259.9	151023	143383	76238	53507.9	59817.3	89493.2	64591.3	63909.9	-1.02841	0.00142528	0.0201667	-0.826797	0.000476149	0.00615309	0.201612	0.0117273	0.181688
ENSOART00000000954	-	681380	825587	811506	761777	436184	571537	497844	485460	430067	-0.389834	0.00588729	0.0549522	-0.714034	1.43618e-05	0.000338907	-0.324199	0.00377395	0.0896523
ENSOART00000001016	ALDH6A1	233855	334014	266321	194773	156554	191199	216483	146985	131036	-0.620679	0.00707094	0.0631458	-0.754391	0.000281263	0.00407081	-0.133713	0.597476	0.853646
ENSOART00000001080	A2M	216465	583858	163416	309133	192395	280738	116276	111351	229237	-0.300985	0.147363	0.445551	-1.07688	2.23719e-08	1.24299e-06	-0.77589	5.78947e-05	0.00442067
ENSOART00000001136	TMEM43	128079	129184	124414	121020	15369.4	99407	50370.2	57777.8	68143	-0.694808	0.293882	0.604692	-1.11439	7.26937e-05	0.00131385	-0.419582	0.981186	1
ENSOART00000001367	MYBPH	1.32735e+06	1.00828e+06	621191	1.12397e+06	1730819	1.41246e+06	727151	3.27738e+06	1.23914e+06	0.529256	3.23982e-07	1.64176e-05	0.826526	0.00116903	0.0125641	0.29727	0.386097	0.768799
ENSOART00000001582	-	942142	1352395	1.31701e+06	603699	517535	639321	898434	569268	742256	-1.03659	2.72592e-19	2.96989e-16	-0.708598	1.2954e-10	1.08166e-08	0.327989	3.56229e-07	9.30597e-05
ENSOART00000011071	-	942142	1352395	1.31701e+06	603699	517535	639321	898434	569268	742256	-1.03659	2.72592e-19	2.96989e-16	-0.708598	1.2954e-10	1.08166e-08	0.327989	3.56229e-07	9.30597e-05
ENSOART00000001613	DLST	1.47262e+06	1.50269e+06	1.37372e+06	1.37571e+06	859142	1.11428e+06	971790	803309	747508	-0.376906	0.0278315	0.167991	-0.785778	0.00127773	0.0134007	-0.408872	2.27256e-10	1.61958e-07
ENSOART00000001726	FABP3	741238	1.1858e+06	1.3804e+06	649780	629610	523223	1.08019e+06	432240	706032	-0.875624	0.00451128	0.0442797	-0.576153	0.0501042	0.230947	0.299471	0.0451599	0.387759
ENSOART00000001730	-	488883	634989	470205	363593	276086	302294	458888	335635	352440	-0.758964	0.00197255	0.0248449	-0.474903	0.0160413	0.104897	0.284061	0.244473	0.686553
ENSOART00000001787	PRELP	287853	617987	1.19834e+06	197976	212730	390370	217681	381818	302395	-1.39325	3.66864e-09	2.85499e-07	-1.22223	9.43638e-08	3.65828e-06	0.171018	0.151145	0.613187
ENSOART00000001848	GOT2	1.55929e+06	1.78146e+06	1.9838e+06	1.50614e+06	1.01454e+06	1230065	1.20909e+06	1.1466e+06	896026	-0.505485	3.40748e-05	0.000807054	-0.711461	0.000434826	0.00575614	-0.205976	0.0957854	0.538572
ENSOART00000001886	NQO2	83922.6	169175	236086	116932	166981	151746	68234.6	117558	84261.4	-0.167181	0.458577	0.713547	-0.857128	0.0069341	0.0535727	-0.689947	4.56554e-05	0.00375428
ENSOART00000001958	TNNT1	1.15706e+06	2.11875e+06	2693228	1.10282e+06	723737	875414	2.02096e+06	637838	1.01169e+06	-1.14349	1.63073e-09	1.42135e-07	-0.701528	3.70889e-06	0.000105947	0.441961	0.00102831	0.0366421
ENSOART00000002233	APOOL	145612	224484	210582	162289	70461.8	112876	105489	97617.2	86137.5	-0.748523	0.00143525	0.0201769	-1.00545	0.0436457	0.211477	-0.256927	0.646672	0.881085
ENSOART00000002234	APOOL	145612	224484	210582	162289	70461.8	112876	105489	97617.2	86137.5	-0.748523	0.00143525	0.0201769	-1.00545	0.0436457	0.211477	-0.256927	0.646672	0.881085
ENSOART00000002496	NAE1	70248.9	78364.6	89082.6	113462	110515	140207	60438.7	71434.4	109404	0.615551	0.0026563	0.0318026	0.0215723	0.607712	0.79815	-0.593978	0.0692106	0.473113
ENSOART00000002499	SERPINB1	185111	297792	161209	61844.4	244831	155478	59609.6	176805	190556	-0.478939	0.0310833	0.181098	-0.593176	0.00355626	0.0317722	-0.114237	0.43332	0.784362
ENSOART00000002556	TUFM	554291	707915	675642	473225	325730	397084	484585	335545	368343	-0.696191	6.20719e-15	1.93221e-12	-0.705346	1.11823e-16	2.20699e-14	-0.00915519	0.54845	0.832124
ENSOART00000002731	TMEM11	208591	209341	251755	128931	118631	130075	137802	111210	101348	-0.826487	0.000266621	0.00480139	-0.934653	2.58245e-05	0.000566313	-0.108165	0.78935	0.943653
ENSOART00000003044	COX5A	1.04137e+06	1.40711e+06	1.25749e+06	1.05145e+06	653180	884079	796325	674909	665164	-0.517617	0.000261205	0.00474305	-0.79467	8.79185e-08	3.53465e-06	-0.277053	0.000245928	0.0127232
ENSOART00000003151	SSB	101546	142280	64353.5	60319.6	61525.8	53595.9	68575.4	45029	49867.1	-0.812782	0.338162	0.638523	-0.914732	0.00123418	0.0131344	-0.10195	0.568431	0.838141
ENSOART00000003158	ATP5F1A	2.07356e+06	2587447	1998205	1.87846e+06	1.21953e+06	1428693	1.60054e+06	1.35652e+06	1.20224e+06	-0.556896	2.61288e-15	1.13869e-12	-0.679012	3.24146e-17	7.81913e-15	-0.122116	0.444474	0.786798
ENSOART00000003212	TPPP3	255611	458549	638864	249908	263842	259681	464145	213526	246612	-0.806842	0.000578278	0.00936734	-0.549781	0.102131	0.357975	0.257061	0.140831	0.59388
ENSOART00000003370	TIMM44	76495.6	77840	63113	69424.4	54060.5	32276.1	32728.3	31945.6	31940.8	-0.481341	0.190547	0.502666	-1.17036	0.00017892	0.00271633	-0.689018	0.0401232	0.366596
ENSOART00000003674	C1QBP	909628	893143	754484	760571	559449	636620	647359	521074	511028	-0.386217	0.453169	0.708869	-0.606597	0.00130628	0.0135691	-0.22038	0.00452911	0.0998271
ENSOART00000003778	RPL23A	190266	118266	114727	318350	162668	179427	340917	152628	87153	0.641899	3.64869e-06	0.000122315	0.456249	0.0282441	0.157225	-0.18565	0.190914	0.654656
ENSOART00000005467	-	190266	118266	114727	318350	162668	179427	340917	152628	87153	0.641899	3.64869e-06	0.000122315	0.456249	0.0282441	0.157225	-0.18565	0.190914	0.654656
ENSOART00000008824	-	190266	118266	114727	318350	162668	179427	340917	152628	87153	0.641899	3.64869e-06	0.000122315	0.456249	0.0282441	0.157225	-0.18565	0.190914	0.654656
ENSOART00000015321	-	190266	118266	114727	318350	162668	179427	340917	152628	87153	0.641899	3.64869e-06	0.000122315	0.456249	0.0282441	0.157225	-0.18565	0.190914	0.654656
ENSOART00000015597	-	190266	118266	114727	318350	162668	179427	340917	152628	87153	0.641899	3.64869e-06	0.000122315	0.456249	0.0282441	0.157225	-0.18565	0.190914	0.654656
ENSOART00000021280	-	190266	118266	114727	318350	162668	179427	340917	152628	87153	0.641899	3.64869e-06	0.000122315	0.456249	0.0282441	0.157225	-0.18565	0.190914	0.654656
ENSOART00000003794	SPTBN1	114533	153998	161474	121396	81489	92758.8	81427	92020	96472.6	-0.540494	0.00351918	0.0387288	-0.671823	0.00427383	0.0363538	-0.131329	0.812785	0.95062
ENSOART00000003909	NQO1	233877	203348	671492	111418	196499	196239	247066	208597	269108	-1.13695	0.00389481	0.0399827	-0.613294	0.0336354	0.17681	0.523655	0.0191541	0.24769
ENSOART00000003999	-	673554	869295	836463	748120	462528	533015	472353	442845	405438	-0.448423	0.141412	0.434608	-0.84931	0.000378695	0.00507498	-0.400888	0.000639306	0.025879
ENSOART00000004073	-	6575.58	75979.3	NA	14451.7	1.38652e+06	56032.1	1.55222e+06	530410	58219.1	3.55654	0.0036436	0.0394101	4.11173	0.0048767	0.040256	0.555183	0.138633	0.590378
ENSOART00000004373	-	202065	426746	122314	212014	130397	198537	112561	136745	132144	-0.473563	0.407538	0.68136	-0.977559	7.0143e-05	0.00127967	-0.503997	0.00365091	0.0877039
ENSOART00000004396	ETFDH	408884	523795	460744	392988	277571	337323	357669	301616	244766	-0.467307	1.26903e-06	5.12078e-05	-0.624159	3.57907e-09	2.42818e-07	-0.156852	0.111518	0.57147
ENSOART00000004399	ACAA2	650473	922715	921156	545304	424432	503145	457713	416738	489679	-0.76002	0.000149968	0.00294397	-0.870679	2.83446e-06	8.5467e-05	-0.110659	0.0658287	0.462748
ENSOART00000004541	TAGLN	815638	236967	298506	138646	117959	316180	185249	260942	152761	-1.23808	1.37908e-06	5.36609e-05	-1.17363	1.63779e-07	6.02652e-06	0.0644495	0.290802	0.722113
ENSOART00000004695	TNNC1	863737	842496	1.29496e+06	660087	557733	446615	935648	364549	549197	-0.850502	0.000141419	0.00282708	-0.698482	0.0299683	0.163061	0.15202	0.769698	0.939262
ENSOART00000004832	PCCA	119476	133509	103557	80153.2	71634	63428.2	90605.1	76194.1	44127.6	-0.728289	0.470126	0.717016	-0.757328	0.000287495	0.00413346	-0.0290384	0.398961	0.770497
ENSOART00000004969	MRPL18	57237.6	78411.4	33454.1	23349.3	27871.6	26589	29526	34248	21222.6	-1.11988	0.0411865	0.210375	-0.992425	0.00035391	0.00486291	0.12745	0.795831	0.945722
ENSOART00000005386	COX6B1	4.43263e+06	4.8613e+06	4.51069e+06	4003911	2.83827e+06	2.87086e+06	2955202	2820486	2576695	-0.507156	0.000974079	0.0145378	-0.724892	4.50556e-05	0.000873354	-0.217736	0.155378	0.616807
ENSOART00000005501	MSN	112094	90513.8	72598.2	94542.3	43149.9	68731.4	55210.6	72625.4	48674.6	-0.414903	0.0242758	0.154219	-0.640756	0.00110642	0.0121931	-0.225853	0.32607	0.748208
ENSOART00000005510	CP	83508.1	209881	45741.3	217698	210506	201355	148483	120690	145575	0.892503	1.05575e-05	0.000298763	0.290393	0.00401781	0.0346138	-0.60211	4.34948e-10	2.3248e-07
ENSOART00000005515	CP	83508.1	209881	45741.3	217698	210506	201355	148483	120690	145575	0.892503	1.05575e-05	0.000298763	0.290393	0.00401781	0.0346138	-0.60211	4.34948e-10	2.3248e-07
ENSOART00000005691	FLNA	306322	145544	141655	89227.9	64234.2	127228	96997.7	102612	75559.1	-1.08032	2.64878e-08	1.69756e-06	-1.10898	7.98662e-08	3.33441e-06	-0.0286581	0.91349	0.980935
ENSOART00000005785	PDK2	123731	198083	122217	105055	55644.7	58681.4	128152	73826.2	85218.1	-1.01722	0.00490313	0.047484	-0.628622	0.0120753	0.0834891	0.3886	0.0344624	0.34124
ENSOART00000005868	PDLIM7	2.06304e+06	1.6603e+06	1.555e+06	2.45092e+06	2701023	3.02603e+06	1.40127e+06	2967715	2717243	0.631658	7.99307e-10	7.57256e-08	0.424933	0.00351046	0.0314926	-0.206725	0.0108017	0.174083
ENSOART00000005895	NDUFB7	386003	408195	391387	413309	234131	269013	270391	243056	215313	-0.371467	0.360552	0.651471	-0.702082	1.08948e-08	6.22439e-07	-0.330615	0.169534	0.631472
ENSOART00000005999	HK1	117584	131514	122930	92458.4	72365.8	79290.5	48455.6	67907.7	85881.4	-0.607851	0.00864655	0.0730265	-0.879308	0.00115355	0.0125218	-0.271458	0.468862	0.803025
ENSOART00000006003	HK1	117584	131514	122930	92458.4	72365.8	79290.5	48455.6	67907.7	85881.4	-0.607851	0.00864655	0.0730265	-0.879308	0.00115355	0.0125218	-0.271458	0.468862	0.803025
ENSOART00000006017	PDPR	135431	177282	139341	124771	71899.5	116844	113155	77507.7	72493.6	-0.527964	0.00015845	0.00304639	-0.780574	1.29368e-07	4.84238e-06	-0.25261	0.225904	0.673134
ENSOART00000006057	UQCR10	206173	317032	294906	273213	183064	148318	151707	229075	159152	-0.436328	0.0349597	0.19092	-0.599514	0.000261011	0.00380306	-0.163185	0.349075	0.761205
ENSOART00000006235	SLC25A11	607212	646224	527363	606792	392363	406326	416418	388361	328889	-0.341461	0.0065325	0.0595578	-0.651526	1.945e-07	6.99411e-06	-0.310066	7.94219e-05	0.00547755
ENSOART00000006253	MRPS36	489231	645896	577898	465636	248154	311170	365230	325867	309718	-0.740978	1.33403e-06	5.2852e-05	-0.775371	4.74462e-10	3.67878e-08	-0.0343935	0.76426	0.93692
ENSOART00000006294	MAPRE2	124468	112314	143337	174811	227544	165478	266360	222730	236861	0.579013	0.00927001	0.0773922	0.933418	0.0003622	0.00491569	0.354405	0.464622	0.798523
ENSOART00000006332	-	302941	512742	475043	419178	168545	206078	619944	119674	349959	-0.701332	9.52762e-06	0.000280195	-0.244414	0.0301937	0.163876	0.456918	0.54925	0.832124
ENSOART00000006343	-	159434	137552	153398	55696.4	64090.8	115905	87659.5	67757	23609.5	-0.934254	0.00103292	0.0153111	-1.33099	0.0403663	0.200998	-0.396733	0.562637	0.836517
ENSOART00000006371	ECH1	295462	403692	368538	242305	137919	180168	177956	136121	157086	-0.929988	0.081759	0.32809	-1.1802	0.000654154	0.00797847	-0.250208	0.275491	0.70937
ENSOART00000006578	-	33414.7	183523	8283.44	322650	1.06297e+06	674017	459148	630716	235110	3.19297	1.88891e-05	0.000501943	2.55655	3.84934e-05	0.000773789	-0.636424	0.00895903	0.158533
ENSOART00000006682	-	121217	103753	133406	92677.9	59097.3	90056.4	65117.7	50280.2	60787.2	-0.56747	0.0105268	0.0853113	-1.02438	0.000677317	0.00816213	-0.45691	0.370142	0.768799
ENSOART00000006736	CPT2	139106	202116	209671	96552.6	63782	83332.3	100601	70351.2	83886.2	-1.17686	1.46006e-07	8.1576e-06	-1.11219	0.000346839	0.0047961	0.0646736	0.472682	0.803382
ENSOART00000006818	-	236220	599788	81866.9	642625	558584	534873	117146	212128	203982	0.919466	5.58538e-05	0.00126777	-0.78347	0.42355	0.676781	-1.70294	0.000831787	0.0311993
ENSOART00000006897	TTR	221810	257242	165217	115651	71018.9	165422	70279.5	90869.2	98696.2	-0.871713	0.181919	0.494134	-1.31001	0.000906096	0.0103446	-0.4383	0.0371566	0.356237
ENSOART00000006898	IDH3B	330766	353838	350330	343669	195942	250413	220675	222222	200958	-0.38957	0.104082	0.372764	-0.684731	0.000652733	0.00797847	-0.295161	0.0198115	0.250633
ENSOART00000006921	-	433452	628711	556511	528997	508377	303206	242336	561005	271742	-0.271954	0.0625898	0.270066	-0.590363	7.32269e-05	0.00131385	-0.318409	0.636631	0.875897
ENSOART00000006953	LDHD	88111.2	156723	127254	42049.7	95495.7	81576.9	56010.7	76831.2	28490.9	-0.763908	0.00176986	0.023093	-1.2056	0.00605709	0.0481683	-0.441696	0.886864	0.972243
ENSOART00000007087	HSDL2	193702	215442	239782	144381	133347	96612.5	172839	120903	181090	-0.793702	0.00267194	0.031815	-0.450638	0.291265	0.581725	0.343065	0.252016	0.697941
ENSOART00000007088	HSDL2	193702	215442	239782	144381	133347	96612.5	172839	120903	181090	-0.793702	0.00267194	0.031815	-0.450638	0.291265	0.581725	0.343065	0.252016	0.697941
ENSOART00000007475	MYOM3	264414	549044	734627	218208	174033	227162	543850	176526	304673	-1.32154	5.12965e-13	1.12419e-10	-0.594792	0.00013777	0.00216738	0.726743	4.15366e-07	9.30597e-05
ENSOART00000007610	MYL3	1.40911e+06	2.4579e+06	924732	1.8717e+06	938616	1.64853e+06	1590310	932631	456584	-0.103876	0.389994	0.675009	-0.685467	0.000591282	0.00742008	-0.58159	0.251439	0.697247
ENSOART00000007636	-	698581	775883	735943	803730	470880	595514	508067	502005	398011	-0.241178	0.156338	0.459421	-0.65058	9.04825e-08	3.57159e-06	-0.409402	0.00180483	0.0507726
ENSOART00000007891	MCU	144085	196534	194564	120617	91653.2	95127.9	153197	87863.4	91250.3	-0.799924	0.00760442	0.0668535	-0.6875	0.00574955	0.0465333	0.112424	0.690231	0.893289
ENSOART00000007953	PERM1	199948	204960	176374	123789	78959.7	96747.6	119542	65028.1	90363.6	-0.956701	6.41809e-07	2.68943e-05	-1.08015	4.23919e-09	2.78888e-07	-0.123453	0.0551792	0.431551
ENSOART00000008058	C4BPA	90133.1	208819	7632.85	87785.5	76678.3	92439.8	72052.8	29409.8	38484.3	-0.255061	0.415406	0.68453	-1.13141	0.670671	0.841634	-0.876347	0.00136517	0.0398461
ENSOART00000008060	C4BPA	90133.1	208819	7632.85	87785.5	76678.3	92439.8	72052.8	29409.8	38484.3	-0.255061	0.415406	0.68453	-1.13141	0.670671	0.841634	-0.876347	0.00136517	0.0398461
ENSOART00000008232	MICOS13	962641	978716	1.07408e+06	847144	501275	665881	627866	664344	544868	-0.58209	0.00369846	0.0394101	-0.714955	0.000128185	0.00207679	-0.132865	0.315668	0.742462
ENSOART00000008297	ACSL1	692898	829168	849150	669079	456312	403996	518305	406961	517868	-0.632673	1.90711e-10	2.07779e-08	-0.716421	7.26537e-11	6.74856e-09	-0.0837486	0.533482	0.82777
ENSOART00000008314	LMCD1	394657	473492	677565	332918	165110	263900	640951	366432	327012	-1.02055	5.15921e-13	1.12419e-10	-0.212087	0.921534	0.974976	0.80846	0.000227783	0.012175
ENSOART00000008332	BGN	59293.7	193407	238656	53514.1	78028.3	112787	152880	77732.3	90665	-1.00794	0.000351844	0.00618281	-0.61295	0.0952801	0.346488	0.394993	0.163032	0.622432
ENSOART00000008342	SLC25A4	1.37146e+06	1.73818e+06	1.29697e+06	1.3025e+06	925294	795279	937273	939025	803063	-0.54365	0.000231596	0.00427667	-0.71778	0.000156796	0.00243145	-0.174129	0.406449	0.772869
ENSOART00000008524	AUH	225938	168110	220841	134208	86479.8	95322	80036.7	102885	67724.3	-0.960359	0.0028772	0.0331716	-1.29467	0.00130368	0.0135691	-0.334315	0.450798	0.790653
ENSOART00000008644	PCCB	144380	136825	118580	83966.6	62772.8	90823.6	118273	96441.5	72515.4	-0.750917	9.5293e-05	0.00199657	-0.477022	0.186806	0.486238	0.273895	0.958804	0.995571
ENSOART00000008964	HADH	820782	1.04672e+06	977766	626147	545952	641516	717413	618598	606896	-0.649695	3.16994e-09	2.55826e-07	-0.550348	9.39045e-05	0.00161799	0.0993476	0.012124	0.186483
ENSOART00000008975	ASPN	52628	124445	316877	42809.4	48856.5	80322.8	40117.9	60777.3	189955	-1.52205	0.00355644	0.0389421	-0.764088	0.0428416	0.208636	0.757962	0.0137921	0.205863
ENSOART00000009005	OGN	313570	545027	656096	162115	167723	400211	182980	420408	414483	-1.05296	1.65555e-05	0.000445364	-0.573472	0.00108838	0.0120752	0.479486	0.049152	0.408899
ENSOART00000009041	ATP5F1B	2610309	3.33542e+06	2.6769e+06	2.44667e+06	1.52462e+06	1.75479e+06	2.03874e+06	1.75279e+06	1.65315e+06	-0.59058	1.09517e-07	6.44964e-06	-0.663281	4.55779e-08	2.06145e-06	-0.0727015	0.790317	0.943675
ENSOART00000009332	NNT	876499	1.16616e+06	954033	640876	503061	489072	655391	410965	515629	-0.87584	7.23963e-13	1.4341e-10	-0.921637	3.50557e-13	4.00558e-11	-0.0457974	0.413642	0.774183
ENSOART00000009461	NEB	611523	710038	823674	598958	893023	954422	2.03099e+06	828296	741846	0.189526	2.37604e-06	8.35063e-05	0.747313	2.20659e-36	4.79051e-33	0.557787	3.36158e-17	7.18706e-14
ENSOART00000009513	FH	1.09446e+06	1268139	1260401	996608	694873	870781	938696	760578	674689	-0.499768	2.70217e-06	9.34606e-05	-0.609889	3.39158e-09	2.3752e-07	-0.110121	0.173296	0.635323
ENSOART00000009606	NDUFB9	202686	229963	222781	231865	120983	138124	135410	124764	109397	-0.4168	0.0396853	0.20761	-0.826587	0.00600295	0.0479132	-0.409788	0.0195378	0.248642
ENSOART00000009607	CRAT	600183	906225	692200	534578	389688	386217	538863	400775	387655	-0.746491	0.00421841	0.042411	-0.728103	0.00133505	0.0138019	0.0183884	0.938653	0.988105
ENSOART00000009613	SIRT3	133067	216520	180049	93293.8	66422	90407.5	90338	65852.1	66026.2	-1.08236	2.84934e-07	1.47827e-05	-1.25304	9.59377e-06	0.000234023	-0.170675	0.207852	0.669035
ENSOART00000009785	MYH11	334877	81822	117512	53441.8	49519.4	112659	67646.4	101900	47071.9	-1.30892	0.00025739	0.00471305	-1.30226	0.0030618	0.0284067	0.0066608	0.257443	0.700379
ENSOART00000009791	MYH11	334877	81822	117512	53441.8	49519.4	112659	67646.4	101900	47071.9	-1.30892	0.00025739	0.00471305	-1.30226	0.0030618	0.0284067	0.0066608	0.257443	0.700379
ENSOART00000009969	-	169845	213674	138218	94932.4	73976.4	163169	67161.4	36394.3	42770.9	-0.651804	0.00333529	0.0374618	-1.83413	8.06871e-06	0.000202395	-1.18233	0.112456	0.57147
ENSOART00000010121	-	162875	184047	182152	102755	108257	135188	127661	106583	103572	-0.611865	0.0230007	0.147407	-0.647237	3.02147e-05	0.000643099	-0.0353718	0.289607	0.721654
ENSOART00000010183	-	197709	175904	204113	284509	291511	240646	296906	332183	258229	0.499364	0.576255	0.779755	0.61907	0.00171474	0.0170865	0.119705	0.166042	0.62483
ENSOART00000010192	ENDOG	236008	158197	153141	146125	37538	76952.2	74973.2	67560.3	61207.1	-1.07053	0.0234311	0.149725	-1.42572	0.00232246	0.0222117	-0.355185	0.953548	0.994481
ENSOART00000010249	CS	1.24215e+06	1.50603e+06	1.30019e+06	1.26387e+06	708498	839904	940304	775923	682628	-0.525606	2.04165e-10	2.11845e-08	-0.754995	7.61197e-17	1.65256e-14	-0.229389	0.55056	0.832124
ENSOART00000010254	CS	1.24215e+06	1.50603e+06	1.30019e+06	1.26387e+06	708498	839904	940304	775923	682628	-0.525606	2.04165e-10	2.11845e-08	-0.754995	7.61197e-17	1.65256e-14	-0.229389	0.55056	0.832124
ENSOART00000010267	COX6A2	1.29567e+06	1.76546e+06	1.46218e+06	1266125	787342	904511	981164	869485	809542	-0.612769	4.87506e-06	0.000153953	-0.765851	6.55048e-11	6.46413e-09	-0.153082	0.00137914	0.0398461
ENSOART00000010273	NDUFA9	729606	905221	879713	831749	515786	572789	605793	551022	436634	-0.388945	1.51802e-07	8.26941e-06	-0.658142	3.14028e-10	2.52501e-08	-0.269197	0.00057678	0.0246631
ENSOART00000010335	COQ10A	501243	671693	605313	627681	400846	401648	454514	302416	369490	-0.314266	0.0330275	0.186443	-0.658713	0.000101604	0.00172329	-0.344446	0.000615995	0.0258235
ENSOART00000010519	EPHX2	87882.5	152831	229875	37954.8	32885.5	27567.8	70315	26792.5	59691.4	-2.25762	0.00178766	0.023165	-1.58555	1.3857e-05	0.000330589	0.672067	0.0357142	0.347228
ENSOART00000010629	DPYSL2	112956	181531	229943	166508	89028.4	109403	94470.5	114644	89328.5	-0.523094	0.00430779	0.0426667	-0.813295	3.30413e-05	0.000683167	-0.290201	0.104283	0.555512
ENSOART00000010631	DPYSL2	112956	181531	229943	166508	89028.4	109403	94470.5	114644	89328.5	-0.523094	0.00430779	0.0426667	-0.813295	3.30413e-05	0.000683167	-0.290201	0.104283	0.555512
ENSOART00000010649	NDUFS2	724251	895554	814715	786838	520195	531660	534993	532648	439176	-0.404956	0.00186983	0.0238267	-0.692133	1.01641e-19	4.41327e-17	-0.287176	0.740573	0.923233
ENSOART00000010651	-	125669	158362	158939	129959	91750.7	106993	90839	95589.2	108131	-0.430423	0.000351313	0.00618281	-0.58865	0.00445378	0.0374773	-0.158227	0.0870436	0.523215
ENSOART00000010804	NIPSNAP2	762804	1.02864e+06	930098	748402	549016	522666	642187	571122	430339	-0.580419	1.0161e-08	6.91899e-07	-0.727523	4.88205e-14	5.88829e-12	-0.147104	0.0776134	0.495335
ENSOART00000010876	MPZ	540846	56382.7	24478.7	924006	419003	286579	41606.4	1.22395e+06	135704	1.3902	0.000186494	0.00350319	1.17242	0.180042	0.481509	-0.217782	0.888468	0.972243
ENSOART00000010889	SDHC	535267	610040	621636	623893	363251	406573	420331	351795	308458	-0.342319	0.0265617	0.163497	-0.709445	0.000124768	0.00203662	-0.367126	0.00221726	0.057811
ENSOART00000010956	MYL6	387567	1.1185e+06	2.39389e+06	341932	76268.2	92137	749728	26097.9	652327	-2.93394	0.000821474	0.0127857	-1.44931	0.0196379	0.12189	1.48463	0.00134157	0.0398461
ENSOART00000011045	PHKG1	286436	225085	209075	361465	398329	370465	250244	457482	427057	0.649393	6.96392e-11	8.43021e-09	0.655155	7.203e-08	3.06622e-06	0.00576198	0.842339	0.963575
ENSOART00000011123	-	1.45208e+06	1.31363e+06	1.49759e+06	935975	654736	904731	888301	620604	713322	-0.772675	0.000358013	0.00624088	-0.939964	8.15334e-07	2.80967e-05	-0.167289	0.337047	0.753129
ENSOART00000011124	-	1.45208e+06	1.31363e+06	1.49759e+06	935975	654736	904731	888301	620604	713322	-0.772675	0.000358013	0.00624088	-0.939964	8.15334e-07	2.80967e-05	-0.167289	0.337047	0.753129
ENSOART00000011349	PPA2	121354	182359	171576	110111	98549.8	70737.6	116700	79854	102248	-0.766481	0.00995607	0.0815574	-0.669614	3.6098e-05	0.000732418	0.0968666	0.139278	0.590825
ENSOART00000011350	SUCLG2	432360	390480	344741	135036	116343	140531	256065	118172	116958	-1.57493	0.000133544	0.00271259	-1.24915	0.000947771	0.0107098	0.325774	0.477774	0.804949
ENSOART00000011432	ERP29	195860	159219	152426	209431	177503	320072	122883	189065	144315	0.478304	0.184458	0.496177	-0.153556	0.599454	0.79222	-0.63186	0.000760514	0.0295241
ENSOART00000011436	DECR1	260997	348517	287392	209478	158202	161118	172715	148015	125104	-0.762238	0.00379858	0.0395933	-1.00845	0.0206966	0.12657	-0.246211	0.356516	0.763487
ENSOART00000011600	ACADVL	714063	835649	809996	622557	427925	446788	674750	397456	498601	-0.656274	3.5843e-07	1.69787e-05	-0.587102	3.34709e-08	1.61479e-06	0.0691722	0.176135	0.635818
ENSOART00000011834	-	115565	104634	115179	98750.3	55675.8	90516	69650	69749.8	71551	-0.453346	0.0289494	0.171882	-0.668879	0.000667013	0.00808987	-0.215534	0.260259	0.700379
ENSOART00000011904	-	2.92198e+06	11990814	3372933	4892081	3130202	4.84131e+06	2384693	3.71388e+06	4.47852e+06	-0.507425	0.256817	0.576911	-0.789775	0.000110297	0.00184196	-0.28235	0.00525682	0.109117
ENSOART00000012085	ACAT1	411213	548484	565937	294513	234869	246454	308316	188135	139716	-0.975586	1.22911e-05	0.000334779	-1.26193	0.0138314	0.0929659	-0.286345	0.59843	0.853646
ENSOART00000012329	-	1.23141e+06	1.31048e+06	1.32464e+06	1430843	710223	843974	851324	810444	807354	-0.373285	0.00653011	0.0595578	-0.647038	0.00124814	0.0132181	-0.273752	0.173837	0.635323
ENSOART00000021545	-	1.23141e+06	1.31048e+06	1.32464e+06	1430843	710223	843974	851324	810444	807354	-0.373285	0.00653011	0.0595578	-0.647038	0.00124814	0.0132181	-0.273752	0.173837	0.635323
ENSOART00000012389	ATP5PD	2.33239e+06	2.54738e+06	2333203	2.16096e+06	1303212	1.62478e+06	1669001	1.53755e+06	1.39803e+06	-0.503225	8.12691e-09	5.71243e-07	-0.647523	2.7494e-17	7.46117e-15	-0.144298	0.0281578	0.308527
ENSOART00000012487	GRHPR	113545	244947	124786	121680	77968.9	145745	69515.7	116759	80332.8	-0.484607	0.136292	0.429449	-0.85813	0.000305627	0.00428075	-0.373524	0.887064	0.972243
ENSOART00000012503	COX4I1	2.51085e+06	2.57298e+06	2.44446e+06	2229426	1.49095e+06	1.70542e+06	1652353	1.53041e+06	1.3855e+06	-0.472489	2.19352e-06	7.96614e-05	-0.720677	8.82145e-11	7.66055e-09	-0.248188	0.000427286	0.0199267
ENSOART00000012553	COQ7	206045	280521	281394	204689	156109	161769	166954	107909	156277	-0.555416	0.00154258	0.0210099	-0.832878	0.000103848	0.00174771	-0.277461	0.0324782	0.331194
ENSOART00000012739	GATD3A	447365	568883	627586	417854	337444	375679	393554	318636	263434	-0.539497	0.0120148	0.0928375	-0.752667	1.25232e-09	9.37512e-08	-0.21317	0.00273683	0.0696588
ENSOART00000012908	AMACR	136068	222321	257528	120611	61177.7	132107	195604	67203.2	52114.8	-0.972452	0.000109419	0.00224929	-0.967741	0.0158205	0.103765	0.00471083	0.830979	0.958851
ENSOART00000012937	COQ3	153163	214442	222085	139818	104385	128073	129330	103903	112694	-0.663586	0.0319887	0.18343	-0.76949	8.32887e-08	3.4117e-06	-0.105903	0.369946	0.768799
ENSOART00000013070	IDH2	1.33886e+06	1.895e+06	1.51094e+06	1.26857e+06	721800	890554	1.27773e+06	719504	772724	-0.719817	2.2663e-15	1.13869e-12	-0.776483	9.00137e-19	3.257e-16	-0.0566658	0.534682	0.82777
ENSOART00000013636	COQ5	220266	255287	221786	192480	121438	123142	143873	104471	116092	-0.674026	1.89981e-06	7.01643e-05	-0.936191	0.00137135	0.0140234	-0.262166	0.124626	0.582935
ENSOART00000013776	ANXA1	231312	229260	205668	157326	152866	176964	88378.3	183350	137488	-0.451659	0.00586617	0.0549522	-0.703178	0.000768186	0.00887091	-0.251519	0.042933	0.377135
ENSOART00000013855	NRAP	57652.3	50806.5	152252	53901.4	54776.3	39890.5	165504	309244	77151.2	-0.811326	0.0138626	0.10205	1.08195	9.23712e-06	0.000227884	1.89328	9.31753e-13	9.96044e-10
ENSOART00000013884	ATP5PO	1.68952e+06	2145429	1.86733e+06	1.65809e+06	1008040	1.26247e+06	1.45039e+06	1.17344e+06	1.12802e+06	-0.537523	0.0322267	0.183827	-0.60394	9.21478e-09	5.40683e-07	-0.0664166	0.411105	0.772869
ENSOART00000013886	ATP5PO	1.68952e+06	2145429	1.86733e+06	1.65809e+06	1008040	1.26247e+06	1.45039e+06	1.17344e+06	1.12802e+06	-0.537523	0.0322267	0.183827	-0.60394	9.21478e-09	5.40683e-07	-0.0664166	0.411105	0.772869
ENSOART00000013935	-	236558	423719	486674	190530	227532	210652	835376	248563	167952	-0.867329	1.77543e-06	6.78712e-05	0.126306	0.207941	0.510242	0.993635	0.0031103	0.0773236
ENSOART00000014022	COL6A2	487623	718271	809131	410698	469718	399520	1.38958e+06	507942	376002	-0.654726	0.00372579	0.0394101	0.17413	0.951521	0.987453	0.828856	0.0218618	0.267089
ENSOART00000014060	RNASE4	65728.9	56331.3	47208.2	20266.9	24931.8	34765.6	32265.7	32881.4	32104	-1.08189	0.115216	0.395384	-0.799527	0.000543698	0.00694334	0.282359	0.321321	0.746723
ENSOART00000014084	CA2	270541	672020	265643	753745	351360	311164	330188	301831	187720	0.229231	0.105933	0.376216	-0.559628	0.00887793	0.0648956	-0.788858	0.00131116	0.0398461
ENSOART00000014099	SLC25A3	774687	790117	748427	811596	516015	520269	542785	507000	475991	-0.324039	0.409626	0.682396	-0.600366	0.000202085	0.0030257	-0.276327	0.985602	1
ENSOART00000014247	PGM5	107307	158668	171012	79782	54920.7	57021.8	100481	46331	60213.5	-1.18856	0.00284426	0.0331424	-1.07778	0.00147293	0.0149427	0.110772	0.114292	0.572265
ENSOART00000014259	CA3	2.75389e+06	7.00299e+06	9298625	3.69611e+06	2.03338e+06	3.74612e+06	5409743	3.66813e+06	3522552	-1.00792	4.84313e-12	7.53798e-10	-0.596736	0.00013345	0.00211474	0.41118	1.23467e-05	0.00131986
ENSOART00000014260	ACADS	599235	746985	482909	423272	312841	233365	302922	280554	269074	-0.915876	0.00195986	0.0248287	-1.1013	5.22601e-05	0.000995234	-0.185424	0.749209	0.926436
ENSOART00000014388	UQCRQ	592838	842278	767501	583468	364502	523243	472165	425786	336305	-0.582213	0.0421133	0.212762	-0.835577	0.00114781	0.0125218	-0.253364	0.223353	0.673134
ENSOART00000014438	HDHD5	140895	211329	179816	127297	109390	85424.4	112183	90835.2	72667.7	-0.723976	0.0017026	0.0226217	-0.948506	0.332614	0.616657	-0.22453	0.865901	0.966262
ENSOART00000014459	NDUFV1	802862	990572	892787	899922	575688	615592	580230	568294	520476	-0.361245	7.61155e-07	3.12935e-05	-0.686594	5.64855e-15	8.17534e-13	-0.325349	4.35265e-07	9.30597e-05
ENSOART00000014629	AK3	165307	347140	392679	126809	94496.5	103176	229862	109926	156528	-1.47998	2.48624e-05	0.000637356	-0.866862	0.0278146	0.156439	0.61312	0.22371	0.673134
ENSOART00000014632	NDUFB2	307100	453421	471975	374030	169877	188160	163494	225529	166794	-0.751533	0.328223	0.630069	-1.1489	0.00175967	0.0174441	-0.397365	0.946192	0.990758
ENSOART00000014852	ACAD8	134325	174240	180503	96714.1	107959	97693.9	168794	95223.4	106804	-0.693736	1.89574e-07	1.00752e-05	-0.39931	0.00523177	0.042861	0.294426	0.151711	0.613187
ENSOART00000014853	MDH2	2683697	2.9698e+06	2.98962e+06	2.41603e+06	1642686	2.13175e+06	2.02011e+06	1.82407e+06	1.55438e+06	-0.481504	0.0025638	0.0310362	-0.678976	2.46186e-06	7.52773e-05	-0.197472	0.0409006	0.368968
ENSOART00000015004	-	561972	601624	557090	552995	297504	455181	269278	257694	200667	-0.398182	0.0140748	0.102572	-1.24169	8.70831e-07	2.90858e-05	-0.843508	0.00117105	0.0373686
ENSOART00000015310	FAHD2A	128100	218902	183951	93728.1	119135	109645	107347	64704.1	121166	-0.719247	0.00015938	0.00304639	-0.856612	0.000680491	0.00816213	-0.137365	0.441773	0.785229
ENSOART00000015367	-	1.11841e+06	1.30972e+06	1.16106e+06	1.19354e+06	760644	828152	861302	749735	635127	-0.367361	0.0273873	0.166231	-0.676194	2.29343e-05	0.000518649	-0.308832	0.000641528	0.025879
ENSOART00000016653	-	1.11841e+06	1.30972e+06	1.16106e+06	1.19354e+06	760644	828152	861302	749735	635127	-0.367361	0.0273873	0.166231	-0.676194	2.29343e-05	0.000518649	-0.308832	0.000641528	0.025879
ENSOART00000015447	CAVIN2	255803	276407	166017	245336	132543	167277	145225	145329	110535	-0.357027	0.0530807	0.245048	-0.799773	0.000297963	0.00422796	-0.442746	0.105247	0.556975
ENSOART00000015596	ECHDC3	143645	49388.2	52185	108121	66396.3	24596.7	21593.1	28754.3	34433.6	-0.300475	0.584756	0.784473	-1.53225	0.00528339	0.0431212	-1.23178	0.112377	0.57147
ENSOART00000015665	NDUFA8	1.12308e+06	1.32965e+06	1.28895e+06	1219342	789447	936059	811197	781413	724367	-0.345495	0.00348642	0.0385629	-0.691444	4.35165e-14	5.55732e-12	-0.345949	3.20333e-06	0.000428045
ENSOART00000015861	LAMB2	100759	112859	103517	56765.5	94878.9	117420	312343	116126	107273	-0.237145	0.0109967	0.0887475	0.75644	0.000296168	0.00422796	0.993585	4.46924e-05	0.00375428
ENSOART00000015990	TPSB2	512267	209364	152303	264657	134001	461619	186921	91760.3	28055.4	-0.0227223	0.740524	0.874274	-1.51052	9.90121e-05	0.00169256	-1.4878	0.0439824	0.382253
ENSOART00000016035	-	674733	834413	849218	417409	348677	437263	550670	370581	477120	-0.970731	0.000657907	0.0103883	-0.754039	2.29017e-08	1.24299e-06	0.216692	0.076222	0.492481
ENSOART00000016062	NDUFB6	308135	405916	344687	359493	204319	277556	225796	205176	165350	-0.331536	0.149385	0.446923	-0.828182	1.35857e-06	4.27457e-05	-0.496646	0.0108293	0.174083
ENSOART00000016167	FIS1	402936	608564	534714	303475	295114	277680	589985	256357	381545	-0.819294	8.57635e-05	0.00183214	-0.332562	0.217406	0.521024	0.486731	0.0753988	0.492481
ENSOART00000016168	FIS1	402936	608564	534714	303475	295114	277680	589985	256357	381545	-0.819294	8.57635e-05	0.00183214	-0.332562	0.217406	0.521024	0.486731	0.0753988	0.492481
ENSOART00000016184	OGDH	791872	813858	774063	724006	478088	563351	534332	512564	479394	-0.430804	5.28814e-10	5.23766e-08	-0.640806	5.7327e-25	4.14856e-22	-0.210002	0.0102064	0.170479
ENSOART00000016379	CYC1	1071809	1.24709e+06	1.13958e+06	1.17765e+06	625288	803095	834792	697059	667913	-0.408285	0.00152853	0.0210099	-0.652791	1.20694e-06	3.85332e-05	-0.244506	0.336561	0.753129
ENSOART00000016384	KYAT3	204694	214883	160203	205631	153229	125318	103599	137823	73455.8	-0.25997	0.342868	0.642114	-0.880715	0.000653667	0.00797847	-0.620744	0.000663133	0.0262552
ENSOART00000016429	UQCRC2	2.35926e+06	2.96558e+06	2.7848e+06	2.48227e+06	1.49848e+06	1.90722e+06	1723686	1.69704e+06	1.58869e+06	-0.461867	1.49651e-10	1.71626e-08	-0.694994	2.21536e-22	1.20239e-19	-0.233127	0.000534689	0.0233299
ENSOART00000016479	ABLIM1	38703.4	73427.1	160921	32204.3	25843.1	19254.7	48929.1	23320.4	54715.8	-1.82059	0.0135831	0.100692	-1.10474	0.0021744	0.0209805	0.715854	0.00467751	0.101015
ENSOART00000016513	CKMT2	2066259	2.27544e+06	2.19509e+06	1.87157e+06	1.0375e+06	1.54712e+06	1.38482e+06	1.41182e+06	1.15417e+06	-0.552768	5.78079e-07	2.46987e-05	-0.726433	2.73835e-08	1.39426e-06	-0.173664	0.913256	0.980935
ENSOART00000016550	ABRA	136915	127547	87963.2	84660	99074	41151.5	129229	218322	163128	-0.648126	0.032648	0.18526	0.535098	0.0201571	0.123969	1.18322	2.77348e-05	0.00257813
ENSOART00000016596	-	104692	173756	73456.6	251865	287235	153848	230994	228878	113097	0.97756	1.83789e-06	6.90477e-05	0.703272	8.47166e-05	0.00148322	-0.274288	0.00966658	0.164504
ENSOART00000016639	LRRC47	116148	170855	149414	163479	64247.7	101790	108721	97842.7	82902.1	-0.40536	0.0465701	0.225503	-0.592316	0.00544973	0.0443122	-0.186956	0.404531	0.772221
ENSOART00000016731	NDUFB8	975424	1.07336e+06	840216	1.05222e+06	630069	673510	613854	631694	538767	-0.294355	0.0020054	0.0251137	-0.695202	3.29802e-05	0.000683167	-0.400847	0.00984073	0.165665
ENSOART00000016837	HSPD1	276480	341936	357906	233803	187485	216622	254803	180990	197505	-0.614007	9.96278e-06	0.000285643	-0.624471	1.73726e-05	0.000397009	-0.0104636	0.909039	0.980211
ENSOART00000016992	-	766122	913718	949687	908837	556491	602453	627389	561189	553990	-0.34672	4.51671e-06	0.000144734	-0.593589	2.79282e-08	1.39426e-06	-0.246868	3.42128e-05	0.00304779
ENSOART00000017118	LUM	1.0388e+06	1.60217e+06	1.91474e+06	753554	745202	1.399e+06	1.03256e+06	1366041	1.48227e+06	-0.65274	1.57129e-09	1.42135e-07	-0.231295	0.00024465	0.00358875	0.421445	1.88271e-06	0.000309633
ENSOART00000017222	LETM1	92824	121294	121194	101724	49163.1	57167.2	60394	54715.2	42306	-0.688546	0.101946	0.368996	-1.09093	3.28002e-05	0.000683167	-0.402384	0.526453	0.826507
ENSOART00000017257	MYL9	375134	119902	140948	111934	95000.2	148279	118345	137531	52573.7	-0.840305	0.0225542	0.145832	-1.04396	0.00254363	0.0239058	-0.203651	0.446213	0.788331
ENSOART00000017282	CRADD	64664.6	74741	52056	69299.7	86345.6	86166	36672.3	33166	25450.5	0.336827	0.309501	0.616178	-1.00668	0.00161699	0.0162523	-1.3435	0.00942314	0.163794
ENSOART00000017370	NDUFA12	1.25497e+06	1.531e+06	1.47079e+06	1.57816e+06	808165	1.06144e+06	983858	887752	830171	-0.304092	0.0600349	0.262683	-0.655843	2.82577e-08	1.39426e-06	-0.351751	0.00115733	0.0373686
ENSOART00000017517	SLC25A20	425197	351994	387112	236420	255782	223826	306985	235809	290197	-0.701377	4.28781e-06	0.000141563	-0.483094	0.00012199	0.00200637	0.218284	0.073484	0.488721
ENSOART00000017674	ATP2A2	494365	827670	892591	525968	431375	433091	678879	331415	477194	-0.671527	2.14934e-08	1.41922e-06	-0.574185	4.36847e-09	2.7894e-07	0.0973423	0.728248	0.913956
ENSOART00000017675	ATP2A2	494365	827670	892591	525968	431375	433091	678879	331415	477194	-0.671527	2.14934e-08	1.41922e-06	-0.574185	4.36847e-09	2.7894e-07	0.0973423	0.728248	0.913956
ENSOART00000017723	HIBCH	148998	161013	152958	112622	121033	85541.1	110669	79391.5	71884.1	-0.536472	0.319177	0.622081	-0.821657	6.77306e-08	2.94086e-06	-0.285185	0.0310309	0.326818
ENSOART00000017880	PHKB	230280	185136	165932	259948	310047	289129	218616	366217	300279	0.563466	0.00270822	0.0318984	0.606457	0.00052798	0.00678251	0.0429909	0.22188	0.673134
ENSOART00000017968	SLC27A1	56355.3	45033.1	28539.3	56431.2	24799.1	19935.3	28240	31645.6	20144.4	-0.360989	0.251523	0.569126	-0.699096	0.00333087	0.0302565	-0.338107	0.293746	0.723535
ENSOART00000018205	MYOZ2	239855	803291	1855199	386409	186035	215313	866416	135852	547988	-1.87941	9.64415e-06	0.000280195	-0.902722	0.00137492	0.0140234	0.976684	0.00130743	0.0398461
ENSOART00000018207	UQCRC1	1.53316e+06	1.84969e+06	1.69714e+06	1.52984e+06	962744	1.18599e+06	1.10805e+06	1.07276e+06	1.04237e+06	-0.465678	0.00146688	0.0204893	-0.65634	0.000130769	0.00210296	-0.190661	0.852064	0.965232
ENSOART00000018298	COL14A1	109262	247221	216654	185350	16108	88264.1	15736.3	82104.4	39862.8	-0.984212	0.367625	0.656839	-2.05731	0.00322119	0.0295072	-1.0731	0.463685	0.798523
ENSOART00000018343	-	1.13125e+06	1.48533e+06	1.30888e+06	1.12814e+06	686987	733984	913562	746581	624911	-0.622871	6.38395e-05	0.00141945	-0.780635	6.49119e-06	0.000168536	-0.157764	0.144525	0.604684
ENSOART00000018385	NDUFB10	496687	578177	570824	544079	310213	368026	371392	361176	279700	-0.429072	0.00610534	0.0563709	-0.701099	5.55722e-06	0.000148947	-0.272028	0.0168682	0.230139
ENSOART00000018572	PLS3	123201	173758	96353.3	133191	83033.6	87082.5	76980.9	49759.5	50968.6	-0.374893	0.0569692	0.256479	-1.14616	0.00030492	0.00428075	-0.771264	0.000207195	0.0115694
ENSOART00000018636	-	388760	473830	421968	335256	261961	231792	341089	307748	305682	-0.631813	5.18339e-05	0.00118891	-0.428426	0.00683893	0.0534076	0.203387	0.00109732	0.0373686
ENSOART00000019012	HSPA12A	63261.8	88577.2	69923.4	38208.1	46099.9	36406.1	35193.6	37687.7	19080.6	-0.87742	0.00390836	0.0399827	-1.26991	0.443978	0.689468	-0.392486	0.283884	0.713213
ENSOART00000019193	ITGB1	242060	337850	201775	175724	133432	165791	303333	169695	173223	-0.718819	0.00342475	0.0380741	-0.274491	0.98969	0.996842	0.444328	0.0143613	0.206609
ENSOART00000019344	MYL2	2.02873e+06	3.00459e+06	4002426	1.64392e+06	1.32465e+06	1.52843e+06	3.06792e+06	1.06807e+06	1.75371e+06	-1.00668	3.63444e-12	6.59954e-10	-0.61745	4.43391e-05	0.000867209	0.389229	0.0630395	0.4538
ENSOART00000019470	PHKA1	263589	197866	175073	302016	355404	303540	237136	411517	350209	0.594252	3.93511e-07	1.74594e-05	0.650062	5.74742e-06	0.000152166	0.05581	0.848463	0.965232
ENSOART00000019595	-	331707	282460	442016	485052	396612	474810	217011	275597	308742	0.361	8.39637e-06	0.000250626	-0.398357	0.813154	0.920896	-0.759357	1.25826e-09	5.38032e-07
ENSOART00000019630	ECI1	320039	413611	589006	385895	299427	235368	331065	153595	107768	-0.52265	0.00550123	0.0521182	-1.15873	3.55825e-06	0.000104391	-0.636076	9.7812e-06	0.00110064
ENSOART00000019633	ZYX	93719.1	95874.3	83044.7	61933.3	44563	64653.8	48938	44805.7	51183.5	-0.671725	6.3273e-06	0.00019696	-0.911659	3.34677e-06	9.95321e-05	-0.239934	0.10001	0.545356
ENSOART00000019674	CYB5R1	172495	252223	339204	132931	126538	123661	196732	108055	149864	-0.995593	0.000175828	0.00333156	-0.748668	0.000952094	0.0107098	0.246925	0.808291	0.948955
ENSOART00000019825	MRPL12	260966	259270	172568	193581	134645	156203	132486	140670	146833	-0.516163	0.0607997	0.264965	-0.722093	0.00465061	0.0386838	-0.20593	0.438033	0.785229
ENSOART00000019853	-	186949	317868	94178.7	368249	195196	112978	269162	540036	537586	0.17538	0.445567	0.705097	1.1689	1.54181e-05	0.000359922	0.993522	1.67871e-06	0.000299091
ENSOART00000019925	ACO2	1.21454e+06	1.62978e+06	1641652	1.41348e+06	899707	879119	793483	944778	892182	-0.49082	9.81579e-08	5.94128e-06	-0.770113	7.46041e-11	6.74856e-09	-0.279293	0.0298251	0.319864
ENSOART00000019927	HPX	248634	418589	185853	338462	491473	518853	280873	476949	309540	0.660916	0.000831226	0.0128457	0.323302	0.0331493	0.17553	-0.337614	0.0114451	0.179924
ENSOART00000019996	NDUFA2	861110	1.15317e+06	1.05814e+06	990852	540409	739800	665901	595222	521472	-0.436006	0.0115525	0.0915379	-0.785394	3.45496e-08	1.63059e-06	-0.349388	0.00969482	0.164504
ENSOART00000020143	ACTG1	676392	582351	480074	533190	338765	424632	345922	325713	368908	-0.423386	0.051243	0.239097	-0.740769	0.00576847	0.0465333	-0.317383	0.775512	0.942065
ENSOART00000020204	NDUFS1	543008	674042	625989	627749	376738	440177	385761	412190	347891	-0.351353	0.080308	0.324058	-0.685677	5.22545e-05	0.000995234	-0.334325	0.124549	0.582935
ENSOART00000020218	-	611078	808214	620201	597425	383357	441977	471036	343382	377825	-0.519519	0.117919	0.398985	-0.774531	0.00239119	0.0226693	-0.255012	0.335558	0.752016
ENSOART00000020243	HADHA	761981	769659	982514	563621	388902	420443	544964	374587	527980	-0.872778	2.95982e-05	0.000724658	-0.796478	3.6953e-06	0.000105947	0.0762998	0.958415	0.995571
ENSOART00000020266	CNN1	578875	122875	139487	60144.1	88675.2	131215	83968.1	99724	88787.4	-1.58691	0.0048142	0.047041	-1.62636	0.050528	0.231656	-0.0394535	0.393851	0.769618
ENSOART00000020330	NDUFA10	633408	813816	802030	718718	463643	510747	505595	507244	391607	-0.409772	6.875e-05	0.00151319	-0.679445	1.07319e-06	3.53013e-05	-0.269673	0.0114124	0.179924
ENSOART00000020334	HADHB	912380	906182	1.16887e+06	647208	459563	486572	645938	443022	626155	-0.906851	3.78082e-07	1.74594e-05	-0.800602	8.62374e-07	2.90858e-05	0.106249	0.473949	0.803382
ENSOART00000020423	TNNI1	1819932	3.79573e+06	4.77412e+06	2.00815e+06	1.28688e+06	1.56515e+06	3.6176e+06	1.08954e+06	1.99584e+06	-1.09608	0.00367632	0.0394101	-0.632292	0.277164	0.568199	0.46379	0.0317316	0.330938
ENSOART00000020447	-	257695	82361.6	82201.5	57658.4	121184	32304.7	32794.3	79364	1076.09	-0.999877	0.00428979	0.0426667	-1.89881	0.183346	0.484829	-0.898937	0.29995	0.729153
ENSOART00000020486	-	750076	1.04748e+06	1.66435e+06	877034	320203	621021	1.1626e+06	330436	643539	-0.929009	0.000584653	0.00936734	-0.696264	0.011644	0.0812835	0.232745	0.0358921	0.347228
ENSOART00000020533	NDUFA6	441904	536606	512060	549468	275174	253285	278320	286340	275653	-0.467604	0.0724912	0.298598	-0.826864	0.000441099	0.00580379	-0.35926	0.0129454	0.197695
ENSOART00000020693	CRYBB2	54308.9	161947	1.02861e+06	2290.26	10182.1	25542.3	14760	NA	37610.3	-5.03329	0.00155507	0.0210099	-3.98613	0.0210681	0.128207	1.04715	0.975877	0.999439
ENSOART00000020712	CYB5R3	443472	566191	660905	365015	381817	591001	343423	372120	378150	-0.320441	0.130408	0.420528	-0.61113	0.000710621	0.00843038	-0.290689	0.003939	0.0925449
ENSOART00000020743	SDR39U1	177365	151175	118979	124763	92097.9	40684	117298	96919.3	72730.1	-0.797126	0.00335666	0.0375086	-0.641164	0.0946219	0.345011	0.155962	0.219664	0.673134
ENSOART00000020780	COL6A3	258268	440230	463777	216961	248892	229521	939424	280002	201886	-0.741088	9.3635e-08	5.82945e-06	0.290272	0.648427	0.824684	1.03136	1.79697e-05	0.00174633
ENSOART00000020976	-	141357	284324	301314	81033.2	94231.6	97493.1	170942	42930.1	80541.8	-1.41432	0.00394078	0.040126	-1.3041	0.261058	0.558148	0.110224	0.368605	0.768799
ENSOART00000021001	-	1.52825e+06	1.57177e+06	1.49166e+06	1.31973e+06	1.15986e+06	2.26828e+06	2.46662e+06	3.30369e+06	1.81751e+06	0.0482574	0.568565	0.772865	0.724662	0.00496545	0.0408333	0.676404	0.0888619	0.524075
ENSOART00000021037	MYH7	1.25331e+06	2196843	3.00163e+06	1.17604e+06	936243	1.08965e+06	1.99356e+06	793734	1.2547e+06	-1.01075	3.14846e-36	6.8605e-33	-0.67463	1.47538e-17	4.57578e-15	0.336124	0.000209946	0.0115694
ENSOART00000021038	GSTM3	124460	191759	173059	152535	108190	377469	458665	611024	238589	0.383339	0.315307	0.620399	1.41894	6.52097e-06	0.000168536	1.0356	0.000440177	0.0200234
ENSOART00000021351	-	514975	486252	444930	461812	301996	315587	334156	294077	283264	-0.422002	0.0433967	0.214738	-0.665915	1.09811e-06	3.55822e-05	-0.243913	0.438427	0.785229
ENSOART00000021717	CPT1B	229534	327217	345297	223949	118628	106499	201321	108461	170902	-1.00624	0.00179664	0.023165	-0.908113	1.96518e-07	6.99411e-06	0.09813	0.134155	0.588781
ENSOART00000021757	NDUFS5	559709	622040	606112	557925	355734	413360	377597	336243	309289	-0.430046	0.00287335	0.0331716	-0.805247	5.50851e-07	1.92887e-05	-0.375201	0.000124878	0.0083434
ENSOART00000021790	AMPD1	481658	286621	332380	341189	514579	452955	489154	555970	650263	0.249792	0.0012848	0.0187891	0.623247	3.33996e-09	2.3752e-07	0.373455	1.78705e-07	5.45816e-05
ENSOART00000021842	HIST1H1D	880519	408201	272601	1509161	499570	819304	2209218	453194	538360	0.857033	0.00015685	0.00304639	1.03565	6.2622e-05	0.00116199	0.17862	0.912588	0.980935
ENSOART00000021874	NT5C1A	175315	141577	134915	241382	295753	226726	193499	263638	266392	0.757599	9.91161e-12	1.43983e-09	0.679339	0.0669377	0.281631	-0.0782592	0.166875	0.62483
ENSOART00000021918	FAM162A	298621	299716	272548	207368	188411	222236	205389	165749	151820	-0.494841	0.00167373	0.0223746	-0.735787	1.60292e-05	0.000370206	-0.240946	0.316415	0.743401
ENSOART00000021919	FAM162A	298621	299716	272548	207368	188411	222236	205389	165749	151820	-0.494841	0.00167373	0.0223746	-0.735787	1.60292e-05	0.000370206	-0.240946	0.316415	0.743401
ENSOART00000021966	CAP1	198376	166476	141621	170749	106575	120618	116375	113265	102282	-0.347927	0.0136142	0.100692	-0.60964	2.92926e-05	0.000629645	-0.261712	0.229885	0.674654
ENSOART00000021990	-	584653	367515	371646	337914	275851	272286	232445	249582	142814	-0.57924	0.0992713	0.366631	-1.08314	0.00073576	0.00868117	-0.503898	0.000489247	0.0217919
ENSOART00000022084	-	743302	1.3371e+06	1.38469e+06	539875	413147	668291	662609	567372	442237	-1.09573	3.87552e-15	1.40746e-12	-1.05113	4.09149e-12	4.44131e-10	0.0446002	0.909548	0.980211
ENSOART00000022181	H1F0	296770	138160	52631.7	628830	261248	339496	697600	197575	219113	1.3345	0.000501775	0.00830477	1.19247	0.00058891	0.00742008	-0.142037	0.0324559	0.331194
ENSOART00000022212	SUCLG1	1.23668e+06	1.47408e+06	1292358	1.07778e+06	654892	855869	919852	671155	720902	-0.628987	2.51983e-09	2.11181e-07	-0.79204	2.91486e-11	3.01341e-09	-0.163053	0.390619	0.769618
ENSOART00000022479	L2HGDH	158923	181800	150384	133489	98119.6	81506.4	108284	108892	77534.5	-0.649343	0.00132213	0.0191645	-0.736736	0.00381008	0.0334886	-0.0873937	0.778652	0.942065
ENSOART00000022485	IMMT	392758	364889	382846	327095	205820	264909	263151	254666	217143	-0.515514	0.000148544	0.00294252	-0.633918	0.000963115	0.010778	-0.118404	0.222628	0.673134
ENSOART00000022634	PLBD1	36551.1	12974.6	19640.9	18658	NA	21474.8	10326.4	5171.01	11902.5	-0.200334	0.584017	0.784087	-1.33591	0.0557552	0.246025	-1.13557	0.000773315	0.0295241
ENSOART00000022901	-	74865.7	149598	328150	65900	91783.2	90189.9	502265	74820.2	77212.1	-1.15667	0.000925986	0.0139153	0.243675	0.73686	0.877124	1.40034	0.000323116	0.0157005
ENSOART00000022944	-	287622	195892	319480	127922	178308	191854	201560	258164	208823	-0.688999	0.000370251	0.006403	-0.264358	0.139532	0.423671	0.424641	1.74247e-05	0.00174633
ENSOART00000022963	S100A10	451186	588772	581944	314061	295059	440455	289083	405248	379511	-0.627882	0.125274	0.412968	-0.594906	8.11072e-06	0.000202395	0.0329762	0.83493	0.961788
ENSOART00000027071	-	2.58076e+06	2986781	2836627	2.23972e+06	1.60436e+06	1876098	1.60681e+06	1454666	1.82448e+06	-0.555045	1.30644e-11	1.7792e-09	-0.782465	3.57436e-16	6.46661e-14	-0.22742	0.00491046	0.102927
