# Supplementary material for: DIA-Based Proteomic Analysis Reveals MYOZ2 as a Key Protein Affecting Muscle Growth and Development in Hybrid Sheep
Source: Int J Mol Sci. 2024 Mar 4;25(5):2975. doi: 10.3390/ijms25052975 (PMC10931989; doi:10.3390/ijms25052975)
Supplement: Supplementary file 1 [file ijms-25-02975-s001.zip › Table S3.xlsx]

## Sheet: all_level2
GO entries are significantly enriched in differential genes
GO ID (level1)	GO Term (level1)	GO ID (level2)	GO Term (level2)	Gene Number(HH-vs-NH_up)	Gene Number(HH-vs-NH_down)	Gene List(HH-vs-NH_up)	Gene List(HH-vs-NH_down)	Gene Number(HH-vs-SH_up)	Gene Number(HH-vs-SH_down)	Gene List(HH-vs-SH_up)	Gene List(HH-vs-SH_down)	Gene Number(NH-vs-SH_up)	Gene Number(NH-vs-SH_down)	Gene List(NH-vs-SH_up)	Gene List(NH-vs-SH_down)
GO:0003674	Molecular Function	GO:0000988	transcription factor activity, protein binding	0	1	--	ENSOART00000008314(LMCD1)	0	1	--	ENSOART00000003674(C1QBP)	1	0	ENSOART00000008314(LMCD1)	--
GO:0003674	Molecular Function	GO:0003824	catalytic activity	7	49	ENSOART00000002496(NAE1),ENSOART00000004073(-),ENSOART00000005510(CP),ENSOART00000005515(CP),ENSOART00000011045(PHKG1),ENSOART00000019470(PHKA1),ENSOART00000021874(NT5C1A)	ENSOART00000000302(ECI2),ENSOART00000000887(COQ6),ENSOART00000002556(TUFM),ENSOART00000003909(NQO1),ENSOART00000004399(ACAA2),ENSOART00000005785(PDK2),ENSOART00000006343(-),ENSOART00000006736(CPT2),ENSOART00000006953(LDHD),ENSOART00000008297(ACSL1),ENSOART00000008524(AUH),ENSOART00000008644(PCCB),ENSOART00000008964(HADH),ENSOART00000009041(ATP5F1B),ENSOART00000009332(NNT),ENSOART00000009607(CRAT)…	9	94	ENSOART00000004073(-),ENSOART00000010183(-),ENSOART00000011045(PHKG1),ENSOART00000017880(PHKB),ENSOART00000019470(PHKA1),ENSOART00000019853(-),ENSOART00000021001(-),ENSOART00000021038(GSTM3),ENSOART00000021790(AMPD1)	ENSOART00000000302(ECI2),ENSOART00000000634(IDH3A),ENSOART00000000887(COQ6),ENSOART00000000954(-),ENSOART00000001016(ALDH6A1),ENSOART00000001613(DLST),ENSOART00000001848(GOT2),ENSOART00000002556(TUFM),ENSOART00000003044(COX5A),ENSOART00000003158(ATP5F1A),ENSOART00000003999(-),ENSOART00000004373(-),ENSOART00000004396(ETFDH),ENSOART00000004399(ACAA2),ENSOART00000004832(PCCA),ENSOART00000005895(NDUF…	2	7	ENSOART00000019853(-),ENSOART00000021038(GSTM3)	ENSOART00000001886(NQO2),ENSOART00000005510(CP),ENSOART00000005515(CP),ENSOART00000014084(CA2),ENSOART00000016384(KYAT3),ENSOART00000019630(ECI1),ENSOART00000022634(PLBD1)
GO:0003674	Molecular Function	GO:0004871	signal transducer activity	0	1	--	ENSOART00000019193(ITGB1)	0	--	0	--	0	--	0	--
GO:0003674	Molecular Function	GO:0005198	structural molecule activity	6	5	ENSOART00000003778(RPL23A),ENSOART00000005467(-),ENSOART00000008824(-),ENSOART00000015321(-),ENSOART00000015597(-),ENSOART00000021280(-)	ENSOART00000001787(PRELP),ENSOART00000009791(MYH11),ENSOART00000010956(MYL6),ENSOART00000020693(CRYBB2),ENSOART00000022901(-)	0	7	--	ENSOART00000001787(PRELP),ENSOART00000003794(SPTBN1),ENSOART00000004969(MRPL18),ENSOART00000009791(MYH11),ENSOART00000013776(ANXA1),ENSOART00000019825(MRPL12),ENSOART00000020143(ACTG1)	2	0	ENSOART00000010956(MYL6),ENSOART00000022901(-)	--
GO:0003674	Molecular Function	GO:0005215	transporter activity	0	6	--	ENSOART00000009041(ATP5F1B),ENSOART00000010267(COX6A2),ENSOART00000017517(SLC25A20),ENSOART00000017674(ATP2A2),ENSOART00000017675(ATP2A2),ENSOART00000018343(-)	0	20	--	ENSOART00000003044(COX5A),ENSOART00000003158(ATP5F1A),ENSOART00000006235(SLC25A11),ENSOART00000007891(MCU),ENSOART00000008342(SLC25A4),ENSOART00000009041(ATP5F1B),ENSOART00000010267(COX6A2),ENSOART00000011904(-),ENSOART00000012389(ATP5PD),ENSOART00000012503(COX4I1),ENSOART00000013884(ATP5PO),ENSOART00000013886(ATP5PO),ENSOART00000014099(SLC25A3),ENSOART00000014388(UQCRQ),ENSOART00000015367(-),ENS…	0	--	0	--
GO:0003674	Molecular Function	GO:0005488	binding	16	63	ENSOART00000002496(NAE1),ENSOART00000003778(RPL23A),ENSOART00000004073(-),ENSOART00000005467(-),ENSOART00000005510(CP),ENSOART00000005515(CP),ENSOART00000005868(PDLIM7),ENSOART00000006818(-),ENSOART00000008824(-),ENSOART00000011045(PHKG1),ENSOART00000015321(-),ENSOART00000019470(PHKA1),ENSOART00000019927(HPX),ENSOART00000021842(HIST1H1D),ENSOART00000021874(NT5C1A),ENSOART00000022181(H1F0)	ENSOART00000000302(ECI2),ENSOART00000000685(S100A4),ENSOART00000000887(COQ6),ENSOART00000001582(-),ENSOART00000001726(FABP3),ENSOART00000001730(-),ENSOART00000001787(PRELP),ENSOART00000001958(TNNT1),ENSOART00000002556(TUFM),ENSOART00000003212(TPPP3),ENSOART00000003909(NQO1),ENSOART00000004541(TAGLN),ENSOART00000004695(TNNC1),ENSOART00000005691(FLNA),ENSOART00000005785(PDK2),ENSOART00000006332(-),…	16	96	ENSOART00000000690(SMTNL2),ENSOART00000001367(MYBPH),ENSOART00000004073(-),ENSOART00000006294(MAPRE2),ENSOART00000009461(NEB),ENSOART00000010183(-),ENSOART00000011045(PHKG1),ENSOART00000013855(NRAP),ENSOART00000015861(LAMB2),ENSOART00000017880(PHKB),ENSOART00000019470(PHKA1),ENSOART00000021001(-),ENSOART00000021038(GSTM3),ENSOART00000021790(AMPD1),ENSOART00000021842(HIST1H1D),ENSOART00000022181(H…	ENSOART00000000302(ECI2),ENSOART00000000634(IDH3A),ENSOART00000000887(COQ6),ENSOART00000000954(-),ENSOART00000001080(A2M),ENSOART00000001136(TMEM43),ENSOART00000001582(-),ENSOART00000001787(PRELP),ENSOART00000001848(GOT2),ENSOART00000001958(TNNT1),ENSOART00000002556(TUFM),ENSOART00000003151(SSB),ENSOART00000003158(ATP5F1A),ENSOART00000003370(TIMM44),ENSOART00000003674(C1QBP),ENSOART00000003794(SP…	10	9	ENSOART00000007475(MYOM3),ENSOART00000008314(LMCD1),ENSOART00000010956(MYL6),ENSOART00000013855(NRAP),ENSOART00000015861(LAMB2),ENSOART00000016550(ABRA),ENSOART00000018205(MYOZ2),ENSOART00000020780(COL6A3),ENSOART00000021038(GSTM3),ENSOART00000022901(-)	ENSOART00000001080(A2M),ENSOART00000001886(NQO2),ENSOART00000005510(CP),ENSOART00000005515(CP),ENSOART00000006818(-),ENSOART00000014084(CA2),ENSOART00000016384(KYAT3),ENSOART00000018572(PLS3),ENSOART00000019595(-)
GO:0003674	Molecular Function	GO:0009055	electron carrier activity	0	4	--	ENSOART00000001582(-),ENSOART00000010267(COX6A2),ENSOART00000011071(-),ENSOART00000016035(-)	0	15	--	ENSOART00000001582(-),ENSOART00000003044(COX5A),ENSOART00000004396(ETFDH),ENSOART00000010267(COX6A2),ENSOART00000010889(SDHC),ENSOART00000011071(-),ENSOART00000011834(-),ENSOART00000012503(COX4I1),ENSOART00000015367(-),ENSOART00000016035(-),ENSOART00000016379(CYC1),ENSOART00000016653(-),ENSOART00000017370(NDUFA12),ENSOART00000020204(NDUFS1),ENSOART00000027071(-)	0	1	--	ENSOART00000001886(NQO2)
GO:0003674	Molecular Function	GO:0060089	molecular transducer activity	0	1	--	ENSOART00000019193(ITGB1)	0	--	0	--	0	--	0	--
GO:0003674	Molecular Function	GO:0098772	molecular function regulator	0	2	--	ENSOART00000005691(FLNA),ENSOART00000020780(COL6A3)	0	4	--	ENSOART00000001080(A2M),ENSOART00000002499(SERPINB1),ENSOART00000005691(FLNA),ENSOART00000013776(ANXA1)	1	1	ENSOART00000020780(COL6A3)	ENSOART00000001080(A2M)
GO:0005575	Cellular Component	GO:0005576	extracellular region	5	6	ENSOART00000004073(-),ENSOART00000005510(CP),ENSOART00000006578(-),ENSOART00000016596(-),ENSOART00000019927(HPX)	ENSOART00000001726(FABP3),ENSOART00000014022(COL6A2),ENSOART00000016837(HSPD1),ENSOART00000017118(LUM),ENSOART00000020780(COL6A3),ENSOART00000022901(-)	5	7	ENSOART00000004073(-),ENSOART00000006578(-),ENSOART00000015861(LAMB2),ENSOART00000016596(-),ENSOART00000021038(GSTM3)	ENSOART00000001080(A2M),ENSOART00000002499(SERPINB1),ENSOART00000006897(TTR),ENSOART00000013776(ANXA1),ENSOART00000014060(RNASE4),ENSOART00000016837(HSPD1),ENSOART00000020143(ACTG1)	4	4	ENSOART00000015861(LAMB2),ENSOART00000020780(COL6A3),ENSOART00000021038(GSTM3),ENSOART00000022901(-)	ENSOART00000001080(A2M),ENSOART00000005510(CP),ENSOART00000008058(C4BPA),ENSOART00000022634(PLBD1)
GO:0005575	Cellular Component	GO:0005623	cell	15	69	ENSOART00000003778(RPL23A),ENSOART00000005467(-),ENSOART00000005510(CP),ENSOART00000005515(CP),ENSOART00000005868(PDLIM7),ENSOART00000008824(-),ENSOART00000010876(MPZ),ENSOART00000011045(PHKG1),ENSOART00000015321(-),ENSOART00000015597(-),ENSOART00000019470(PHKA1),ENSOART00000021280(-),ENSOART00000021842(HIST1H1D),ENSOART00000021874(NT5C1A),ENSOART00000022181(H1F0)	ENSOART00000000302(ECI2),ENSOART00000000685(S100A4),ENSOART00000000887(COQ6),ENSOART00000001726(FABP3),ENSOART00000001730(-),ENSOART00000001958(TNNT1),ENSOART00000002233(APOOL),ENSOART00000002234(APOOL),ENSOART00000002556(TUFM),ENSOART00000002731(TMEM11),ENSOART00000003212(TPPP3),ENSOART00000003909(NQO1),ENSOART00000004399(ACAA2),ENSOART00000004695(TNNC1),ENSOART00000005691(FLNA),ENSOART000000057…	9	122	ENSOART00000006294(MAPRE2),ENSOART00000009461(NEB),ENSOART00000011045(PHKG1),ENSOART00000013855(NRAP),ENSOART00000017880(PHKB),ENSOART00000019470(PHKA1),ENSOART00000021038(GSTM3),ENSOART00000021842(HIST1H1D),ENSOART00000022181(H1F0)	ENSOART00000000302(ECI2),ENSOART00000000634(IDH3A),ENSOART00000000887(COQ6),ENSOART00000001016(ALDH6A1),ENSOART00000001136(TMEM43),ENSOART00000001613(DLST),ENSOART00000001848(GOT2),ENSOART00000001958(TNNT1),ENSOART00000002556(TUFM),ENSOART00000002731(TMEM11),ENSOART00000003044(COX5A),ENSOART00000003151(SSB),ENSOART00000003158(ATP5F1A),ENSOART00000003370(TIMM44),ENSOART00000003674(C1QBP),ENSOART00…	8	6	ENSOART00000007475(MYOM3),ENSOART00000008314(LMCD1),ENSOART00000010956(MYL6),ENSOART00000013855(NRAP),ENSOART00000016550(ABRA),ENSOART00000018205(MYOZ2),ENSOART00000020780(COL6A3),ENSOART00000021038(GSTM3)	ENSOART00000001886(NQO2),ENSOART00000005510(CP),ENSOART00000005515(CP),ENSOART00000011432(ERP29),ENSOART00000014084(CA2),ENSOART00000018572(PLS3)
GO:0005575	Cellular Component	GO:0009295	nucleoid	0	5	--	ENSOART00000002556(TUFM),ENSOART00000009041(ATP5F1B),ENSOART00000011600(ACADVL),ENSOART00000020243(HADHA),ENSOART00000020334(HADHB)	0	5	--	ENSOART00000002556(TUFM),ENSOART00000009041(ATP5F1B),ENSOART00000011600(ACADVL),ENSOART00000020243(HADHA),ENSOART00000020334(HADHB)	0	--	0	--
GO:0005575	Cellular Component	GO:0016020	membrane	2	30	ENSOART00000010876(MPZ),ENSOART00000019470(PHKA1)	ENSOART00000000887(COQ6),ENSOART00000002233(APOOL),ENSOART00000002234(APOOL),ENSOART00000002731(TMEM11),ENSOART00000005691(FLNA),ENSOART00000008332(BGN),ENSOART00000009041(ATP5F1B),ENSOART00000009332(NNT),ENSOART00000009613(SIRT3),ENSOART00000010267(COX6A2),ENSOART00000011350(SUCLG2),ENSOART00000011600(ACADVL),ENSOART00000012908(AMACR),ENSOART00000013636(COQ5),ENSOART00000014022(COL6A2),ENSOART00…	2	85	ENSOART00000017880(PHKB),ENSOART00000019470(PHKA1)	ENSOART00000000887(COQ6),ENSOART00000001136(TMEM43),ENSOART00000001848(GOT2),ENSOART00000002731(TMEM11),ENSOART00000003044(COX5A),ENSOART00000003158(ATP5F1A),ENSOART00000003370(TIMM44),ENSOART00000003674(C1QBP),ENSOART00000003794(SPTBN1),ENSOART00000003999(-),ENSOART00000004396(ETFDH),ENSOART00000005501(MSN),ENSOART00000005691(FLNA),ENSOART00000005895(NDUFB7),ENSOART00000005999(HK1),ENSOART000000…	2	3	ENSOART00000016550(ABRA),ENSOART00000020780(COL6A3)	ENSOART00000014084(CA2),ENSOART00000015004(-),ENSOART00000018572(PLS3)
GO:0005575	Cellular Component	GO:0030054	cell junction	1	4	ENSOART00000005868(PDLIM7)	ENSOART00000005691(FLNA),ENSOART00000014247(PGM5),ENSOART00000019193(ITGB1),ENSOART00000019633(ZYX)	2	5	ENSOART00000006294(MAPRE2),ENSOART00000013855(NRAP)	ENSOART00000005501(MSN),ENSOART00000005691(FLNA),ENSOART00000014247(PGM5),ENSOART00000019633(ZYX),ENSOART00000020143(ACTG1)	1	0	ENSOART00000013855(NRAP)	--
GO:0005575	Cellular Component	GO:0031012	extracellular matrix	0	6	--	ENSOART00000008332(BGN),ENSOART00000008975(ASPN),ENSOART00000014022(COL6A2),ENSOART00000017118(LUM),ENSOART00000020780(COL6A3),ENSOART00000022901(-)	1	0	ENSOART00000015861(LAMB2)	--	3	0	ENSOART00000015861(LAMB2),ENSOART00000020780(COL6A3),ENSOART00000022901(-)	--
GO:0005575	Cellular Component	GO:0031974	membrane-enclosed lumen	2	19	ENSOART00000021842(HIST1H1D),ENSOART00000022181(H1F0)	ENSOART00000000302(ECI2),ENSOART00000001730(-),ENSOART00000002556(TUFM),ENSOART00000005691(FLNA),ENSOART00000005785(PDK2),ENSOART00000006253(MRPS36),ENSOART00000006736(CPT2),ENSOART00000008964(HADH),ENSOART00000009041(ATP5F1B),ENSOART00000009613(SIRT3),ENSOART00000011436(DECR1),ENSOART00000011600(ACADVL),ENSOART00000013636(COQ5),ENSOART00000014260(ACADS),ENSOART00000014629(AK3),ENSOART00000016837…	2	34	ENSOART00000021842(HIST1H1D),ENSOART00000022181(H1F0)	ENSOART00000000302(ECI2),ENSOART00000001016(ALDH6A1),ENSOART00000001136(TMEM43),ENSOART00000002556(TUFM),ENSOART00000003370(TIMM44),ENSOART00000003674(C1QBP),ENSOART00000003794(SPTBN1),ENSOART00000004969(MRPL18),ENSOART00000005691(FLNA),ENSOART00000005895(NDUFB7),ENSOART00000006253(MRPS36),ENSOART00000006736(CPT2),ENSOART00000008232(MICOS13),ENSOART00000009041(ATP5F1B),ENSOART00000009613(SIRT3),E…	0	2	--	ENSOART00000001886(NQO2),ENSOART00000011432(ERP29)
GO:0005575	Cellular Component	GO:0032991	macromolecular complex	10	26	ENSOART00000002496(NAE1),ENSOART00000003778(RPL23A),ENSOART00000005467(-),ENSOART00000008824(-),ENSOART00000011045(PHKG1),ENSOART00000015321(-),ENSOART00000015597(-),ENSOART00000021280(-),ENSOART00000021842(HIST1H1D),ENSOART00000022181(H1F0)	ENSOART00000001958(TNNT1),ENSOART00000002233(APOOL),ENSOART00000002234(APOOL),ENSOART00000004695(TNNC1),ENSOART00000005691(FLNA),ENSOART00000005785(PDK2),ENSOART00000006253(MRPS36),ENSOART00000009041(ATP5F1B),ENSOART00000009613(SIRT3),ENSOART00000009785(MYH11),ENSOART00000009791(MYH11),ENSOART00000010267(COX6A2),ENSOART00000010956(MYL6),ENSOART00000013636(COQ5),ENSOART00000014022(COL6A2),ENSOART0…	4	51	ENSOART00000011045(PHKG1),ENSOART00000015861(LAMB2),ENSOART00000021842(HIST1H1D),ENSOART00000022181(H1F0)	ENSOART00000001613(DLST),ENSOART00000001958(TNNT1),ENSOART00000003044(COX5A),ENSOART00000003151(SSB),ENSOART00000003158(ATP5F1A),ENSOART00000004969(MRPL18),ENSOART00000005691(FLNA),ENSOART00000005895(NDUFB7),ENSOART00000006057(UQCR10),ENSOART00000006253(MRPS36),ENSOART00000006682(-),ENSOART00000007636(-),ENSOART00000007891(MCU),ENSOART00000008232(MICOS13),ENSOART00000009041(ATP5F1B),ENSOART000000…	3	0	ENSOART00000010956(MYL6),ENSOART00000015861(LAMB2),ENSOART00000020780(COL6A3)	--
GO:0005575	Cellular Component	GO:0043226	organelle	9	63	ENSOART00000003778(RPL23A),ENSOART00000005467(-),ENSOART00000005868(PDLIM7),ENSOART00000008824(-),ENSOART00000015321(-),ENSOART00000015597(-),ENSOART00000021280(-),ENSOART00000021842(HIST1H1D),ENSOART00000022181(H1F0)	ENSOART00000000302(ECI2),ENSOART00000000685(S100A4),ENSOART00000000887(COQ6),ENSOART00000001730(-),ENSOART00000001958(TNNT1),ENSOART00000002233(APOOL),ENSOART00000002234(APOOL),ENSOART00000002556(TUFM),ENSOART00000002731(TMEM11),ENSOART00000003212(TPPP3),ENSOART00000004399(ACAA2),ENSOART00000004695(TNNC1),ENSOART00000005691(FLNA),ENSOART00000005785(PDK2),ENSOART00000006253(MRPS36),ENSOART00000006…	6	111	ENSOART00000006294(MAPRE2),ENSOART00000009461(NEB),ENSOART00000013855(NRAP),ENSOART00000021038(GSTM3),ENSOART00000021842(HIST1H1D),ENSOART00000022181(H1F0)	ENSOART00000000302(ECI2),ENSOART00000000634(IDH3A),ENSOART00000000887(COQ6),ENSOART00000001016(ALDH6A1),ENSOART00000001136(TMEM43),ENSOART00000001613(DLST),ENSOART00000001848(GOT2),ENSOART00000001958(TNNT1),ENSOART00000002556(TUFM),ENSOART00000002731(TMEM11),ENSOART00000003044(COX5A),ENSOART00000003151(SSB),ENSOART00000003158(ATP5F1A),ENSOART00000003370(TIMM44),ENSOART00000003674(C1QBP),ENSOART00…	7	2	ENSOART00000007475(MYOM3),ENSOART00000008314(LMCD1),ENSOART00000010956(MYL6),ENSOART00000013855(NRAP),ENSOART00000016550(ABRA),ENSOART00000018205(MYOZ2),ENSOART00000021038(GSTM3)	ENSOART00000001886(NQO2),ENSOART00000011432(ERP29)
GO:0005575	Cellular Component	GO:0044215	other organism	0	--	0	--	0	--	0	--	0	1	--	ENSOART00000008058(C4BPA)
GO:0005575	Cellular Component	GO:0044217	other organism part	0	--	0	--	0	--	0	--	0	1	--	ENSOART00000008058(C4BPA)
GO:0005575	Cellular Component	GO:0044420	extracellular matrix component	0	2	--	ENSOART00000017118(LUM),ENSOART00000022901(-)	1	0	ENSOART00000015861(LAMB2)	--	2	0	ENSOART00000015861(LAMB2),ENSOART00000022901(-)	--
GO:0005575	Cellular Component	GO:0044421	extracellular region part	4	5	ENSOART00000005510(CP),ENSOART00000006578(-),ENSOART00000016596(-),ENSOART00000019927(HPX)	ENSOART00000001726(FABP3),ENSOART00000016837(HSPD1),ENSOART00000017118(LUM),ENSOART00000020780(COL6A3),ENSOART00000022901(-)	4	5	ENSOART00000006578(-),ENSOART00000015861(LAMB2),ENSOART00000016596(-),ENSOART00000021038(GSTM3)	ENSOART00000001080(A2M),ENSOART00000002499(SERPINB1),ENSOART00000013776(ANXA1),ENSOART00000016837(HSPD1),ENSOART00000020143(ACTG1)	4	4	ENSOART00000015861(LAMB2),ENSOART00000020780(COL6A3),ENSOART00000021038(GSTM3),ENSOART00000022901(-)	ENSOART00000001080(A2M),ENSOART00000005510(CP),ENSOART00000008058(C4BPA),ENSOART00000022634(PLBD1)
GO:0005575	Cellular Component	GO:0044422	organelle part	3	40	ENSOART00000005868(PDLIM7),ENSOART00000021842(HIST1H1D),ENSOART00000022181(H1F0)	ENSOART00000000302(ECI2),ENSOART00000000887(COQ6),ENSOART00000001730(-),ENSOART00000001958(TNNT1),ENSOART00000002233(APOOL),ENSOART00000002234(APOOL),ENSOART00000002556(TUFM),ENSOART00000002731(TMEM11),ENSOART00000003212(TPPP3),ENSOART00000004695(TNNC1),ENSOART00000005691(FLNA),ENSOART00000005785(PDK2),ENSOART00000006253(MRPS36),ENSOART00000006736(CPT2),ENSOART00000007475(MYOM3),ENSOART0000000896…	5	77	ENSOART00000006294(MAPRE2),ENSOART00000009461(NEB),ENSOART00000021038(GSTM3),ENSOART00000021842(HIST1H1D),ENSOART00000022181(H1F0)	ENSOART00000000302(ECI2),ENSOART00000000887(COQ6),ENSOART00000001016(ALDH6A1),ENSOART00000001136(TMEM43),ENSOART00000001958(TNNT1),ENSOART00000002556(TUFM),ENSOART00000002731(TMEM11),ENSOART00000003044(COX5A),ENSOART00000003158(ATP5F1A),ENSOART00000003370(TIMM44),ENSOART00000003674(C1QBP),ENSOART00000003794(SPTBN1),ENSOART00000003999(-),ENSOART00000004396(ETFDH),ENSOART00000004969(MRPL18),ENSOART…	4	2	ENSOART00000007475(MYOM3),ENSOART00000010956(MYL6),ENSOART00000018205(MYOZ2),ENSOART00000021038(GSTM3)	ENSOART00000001886(NQO2),ENSOART00000011432(ERP29)
GO:0005575	Cellular Component	GO:0044425	membrane part	1	20	ENSOART00000010876(MPZ)	ENSOART00000000887(COQ6),ENSOART00000002233(APOOL),ENSOART00000002234(APOOL),ENSOART00000002731(TMEM11),ENSOART00000009041(ATP5F1B),ENSOART00000009332(NNT),ENSOART00000010267(COX6A2),ENSOART00000013636(COQ5),ENSOART00000014247(PGM5),ENSOART00000016167(FIS1),ENSOART00000016168(FIS1),ENSOART00000016837(HSPD1),ENSOART00000017517(SLC25A20),ENSOART00000017674(ATP2A2),ENSOART00000017675(ATP2A2),ENSOART…	0	67	--	ENSOART00000000887(COQ6),ENSOART00000001136(TMEM43),ENSOART00000002731(TMEM11),ENSOART00000003044(COX5A),ENSOART00000003158(ATP5F1A),ENSOART00000003794(SPTBN1),ENSOART00000004396(ETFDH),ENSOART00000005501(MSN),ENSOART00000005895(NDUFB7),ENSOART00000005999(HK1),ENSOART00000006057(UQCR10),ENSOART00000006235(SLC25A11),ENSOART00000006921(-),ENSOART00000007636(-),ENSOART00000007891(MCU),ENSOART0000000…	0	1	--	ENSOART00000015004(-)
GO:0005575	Cellular Component	GO:0044456	synapse part	0	1	--	ENSOART00000019193(ITGB1)	1	1	ENSOART00000015861(LAMB2)	ENSOART00000003794(SPTBN1)	1	0	ENSOART00000015861(LAMB2)	--
GO:0005575	Cellular Component	GO:0044464	cell part	13	68	ENSOART00000003778(RPL23A),ENSOART00000005467(-),ENSOART00000005868(PDLIM7),ENSOART00000008824(-),ENSOART00000010876(MPZ),ENSOART00000011045(PHKG1),ENSOART00000015321(-),ENSOART00000015597(-),ENSOART00000019470(PHKA1),ENSOART00000021280(-),ENSOART00000021842(HIST1H1D),ENSOART00000021874(NT5C1A),ENSOART00000022181(H1F0)	ENSOART00000000302(ECI2),ENSOART00000000685(S100A4),ENSOART00000000887(COQ6),ENSOART00000001730(-),ENSOART00000001958(TNNT1),ENSOART00000002233(APOOL),ENSOART00000002234(APOOL),ENSOART00000002556(TUFM),ENSOART00000002731(TMEM11),ENSOART00000003212(TPPP3),ENSOART00000003909(NQO1),ENSOART00000004399(ACAA2),ENSOART00000004695(TNNC1),ENSOART00000005691(FLNA),ENSOART00000005785(PDK2),ENSOART0000000625…	9	120	ENSOART00000006294(MAPRE2),ENSOART00000009461(NEB),ENSOART00000011045(PHKG1),ENSOART00000013855(NRAP),ENSOART00000017880(PHKB),ENSOART00000019470(PHKA1),ENSOART00000021038(GSTM3),ENSOART00000021842(HIST1H1D),ENSOART00000022181(H1F0)	ENSOART00000000302(ECI2),ENSOART00000000634(IDH3A),ENSOART00000000887(COQ6),ENSOART00000001016(ALDH6A1),ENSOART00000001136(TMEM43),ENSOART00000001613(DLST),ENSOART00000001848(GOT2),ENSOART00000001958(TNNT1),ENSOART00000002556(TUFM),ENSOART00000002731(TMEM11),ENSOART00000003044(COX5A),ENSOART00000003151(SSB),ENSOART00000003158(ATP5F1A),ENSOART00000003370(TIMM44),ENSOART00000003674(C1QBP),ENSOART00…	8	4	ENSOART00000007475(MYOM3),ENSOART00000008314(LMCD1),ENSOART00000010956(MYL6),ENSOART00000013855(NRAP),ENSOART00000016550(ABRA),ENSOART00000018205(MYOZ2),ENSOART00000020780(COL6A3),ENSOART00000021038(GSTM3)	ENSOART00000001886(NQO2),ENSOART00000011432(ERP29),ENSOART00000014084(CA2),ENSOART00000018572(PLS3)
GO:0005575	Cellular Component	GO:0045202	synapse	0	2	--	ENSOART00000017675(ATP2A2),ENSOART00000019193(ITGB1)	1	1	ENSOART00000015861(LAMB2)	ENSOART00000003794(SPTBN1)	1	0	ENSOART00000015861(LAMB2)	--
GO:0005575	Cellular Component	GO:0099512	supramolecular fiber	0	1	--	ENSOART00000005691(FLNA)	1	3	ENSOART00000006294(MAPRE2)	ENSOART00000005691(FLNA),ENSOART00000013776(ANXA1),ENSOART00000020143(ACTG1)	0	--	0	--
GO:0008150	Biological Process	GO:0000003	reproduction	0	1	--	ENSOART00000019193(ITGB1)	0	1	--	ENSOART00000003674(C1QBP)	0	--	0	--
GO:0008150	Biological Process	GO:0002376	immune system process	2	5	ENSOART00000006578(-),ENSOART00000019927(HPX)	ENSOART00000016837(HSPD1),ENSOART00000018636(-),ENSOART00000019193(ITGB1),ENSOART00000019633(ZYX),ENSOART00000022901(-)	1	8	ENSOART00000006578(-)	ENSOART00000001080(A2M),ENSOART00000003674(C1QBP),ENSOART00000005501(MSN),ENSOART00000005999(HK1),ENSOART00000013776(ANXA1),ENSOART00000016837(HSPD1),ENSOART00000019633(ZYX),ENSOART00000020143(ACTG1)	1	2	ENSOART00000022901(-)	ENSOART00000001080(A2M),ENSOART00000008058(C4BPA)
GO:0008150	Biological Process	GO:0007610	behavior	0	1	--	ENSOART00000019193(ITGB1)	0	1	--	ENSOART00000003674(C1QBP)	0	--	0	--
GO:0008150	Biological Process	GO:0008152	metabolic process	15	51	ENSOART00000002496(NAE1),ENSOART00000003778(RPL23A),ENSOART00000004073(-),ENSOART00000005467(-),ENSOART00000005510(CP),ENSOART00000005515(CP),ENSOART00000008824(-),ENSOART00000011045(PHKG1),ENSOART00000015321(-),ENSOART00000015597(-),ENSOART00000019470(PHKA1),ENSOART00000019927(HPX),ENSOART00000021280(-),ENSOART00000021874(NT5C1A),ENSOART00000022181(H1F0)	ENSOART00000000887(COQ6),ENSOART00000001582(-),ENSOART00000001726(FABP3),ENSOART00000002556(TUFM),ENSOART00000003909(NQO1),ENSOART00000004695(TNNC1),ENSOART00000005691(FLNA),ENSOART00000005785(PDK2),ENSOART00000006343(-),ENSOART00000006953(LDHD),ENSOART00000008297(ACSL1),ENSOART00000008314(LMCD1),ENSOART00000008332(BGN),ENSOART00000008964(HADH),ENSOART00000009041(ATP5F1B),ENSOART00000009332(NNT),…	9	108	ENSOART00000004073(-),ENSOART00000006294(MAPRE2),ENSOART00000010183(-),ENSOART00000011045(PHKG1),ENSOART00000017880(PHKB),ENSOART00000019470(PHKA1),ENSOART00000021038(GSTM3),ENSOART00000021790(AMPD1),ENSOART00000022181(H1F0)	ENSOART00000000634(IDH3A),ENSOART00000000887(COQ6),ENSOART00000000954(-),ENSOART00000001016(ALDH6A1),ENSOART00000001080(A2M),ENSOART00000001582(-),ENSOART00000001613(DLST),ENSOART00000001848(GOT2),ENSOART00000002499(SERPINB1),ENSOART00000002556(TUFM),ENSOART00000003044(COX5A),ENSOART00000003151(SSB),ENSOART00000003158(ATP5F1A),ENSOART00000003674(C1QBP),ENSOART00000003794(SPTBN1),ENSOART0000000399…	6	8	ENSOART00000008314(LMCD1),ENSOART00000016550(ABRA),ENSOART00000018205(MYOZ2),ENSOART00000020780(COL6A3),ENSOART00000021038(GSTM3),ENSOART00000022901(-)	ENSOART00000001080(A2M),ENSOART00000001886(NQO2),ENSOART00000005510(CP),ENSOART00000005515(CP),ENSOART00000008058(C4BPA),ENSOART00000011432(ERP29),ENSOART00000016384(KYAT3),ENSOART00000022634(PLBD1)
GO:0008150	Biological Process	GO:0009987	cellular process	18	63	ENSOART00000002496(NAE1),ENSOART00000003778(RPL23A),ENSOART00000004073(-),ENSOART00000005467(-),ENSOART00000005510(CP),ENSOART00000005515(CP),ENSOART00000005868(PDLIM7),ENSOART00000008824(-),ENSOART00000010876(MPZ),ENSOART00000011045(PHKG1),ENSOART00000015321(-),ENSOART00000015597(-),ENSOART00000019470(PHKA1),ENSOART00000019927(HPX),ENSOART00000021280(-),ENSOART00000021842(HIST1H1D),ENSOART000000…	ENSOART00000000685(S100A4),ENSOART00000000887(COQ6),ENSOART00000001582(-),ENSOART00000001726(FABP3),ENSOART00000001787(PRELP),ENSOART00000002233(APOOL),ENSOART00000002234(APOOL),ENSOART00000002556(TUFM),ENSOART00000002731(TMEM11),ENSOART00000003212(TPPP3),ENSOART00000004399(ACAA2),ENSOART00000004541(TAGLN),ENSOART00000004695(TNNC1),ENSOART00000005691(FLNA),ENSOART00000005785(PDK2),ENSOART00000006…	11	123	ENSOART00000004073(-),ENSOART00000006294(MAPRE2),ENSOART00000010183(-),ENSOART00000011045(PHKG1),ENSOART00000015861(LAMB2),ENSOART00000017880(PHKB),ENSOART00000019470(PHKA1),ENSOART00000021038(GSTM3),ENSOART00000021790(AMPD1),ENSOART00000021842(HIST1H1D),ENSOART00000022181(H1F0)	ENSOART00000000634(IDH3A),ENSOART00000000887(COQ6),ENSOART00000001016(ALDH6A1),ENSOART00000001080(A2M),ENSOART00000001136(TMEM43),ENSOART00000001582(-),ENSOART00000001613(DLST),ENSOART00000001787(PRELP),ENSOART00000001848(GOT2),ENSOART00000002499(SERPINB1),ENSOART00000002556(TUFM),ENSOART00000002731(TMEM11),ENSOART00000003044(COX5A),ENSOART00000003151(SSB),ENSOART00000003158(ATP5F1A),ENSOART00000…	7	9	ENSOART00000008314(LMCD1),ENSOART00000015861(LAMB2),ENSOART00000016550(ABRA),ENSOART00000018205(MYOZ2),ENSOART00000020780(COL6A3),ENSOART00000021038(GSTM3),ENSOART00000022901(-)	ENSOART00000001080(A2M),ENSOART00000001886(NQO2),ENSOART00000005510(CP),ENSOART00000005515(CP),ENSOART00000008058(C4BPA),ENSOART00000011432(ERP29),ENSOART00000014084(CA2),ENSOART00000016384(KYAT3),ENSOART00000018572(PLS3)
GO:0008150	Biological Process	GO:0022414	reproductive process	0	1	--	ENSOART00000019193(ITGB1)	0	1	--	ENSOART00000003674(C1QBP)	0	--	0	--
GO:0008150	Biological Process	GO:0022610	biological adhesion	1	6	ENSOART00000010876(MPZ)	ENSOART00000005691(FLNA),ENSOART00000009041(ATP5F1B),ENSOART00000016837(HSPD1),ENSOART00000019193(ITGB1),ENSOART00000019633(ZYX),ENSOART00000022901(-)	0	8	--	ENSOART00000003674(C1QBP),ENSOART00000005501(MSN),ENSOART00000005691(FLNA),ENSOART00000009041(ATP5F1B),ENSOART00000013776(ANXA1),ENSOART00000016837(HSPD1),ENSOART00000019633(ZYX),ENSOART00000022963(S100A10)	1	0	ENSOART00000022901(-)	--
GO:0008150	Biological Process	GO:0023052	signaling	2	15	ENSOART00000004073(-),ENSOART00000019927(HPX)	ENSOART00000000685(S100A4),ENSOART00000004399(ACAA2),ENSOART00000005691(FLNA),ENSOART00000005785(PDK2),ENSOART00000008297(ACSL1),ENSOART00000008314(LMCD1),ENSOART00000008975(ASPN),ENSOART00000016168(FIS1),ENSOART00000016837(HSPD1),ENSOART00000017675(ATP2A2),ENSOART00000018205(MYOZ2),ENSOART00000018636(-),ENSOART00000019193(ITGB1),ENSOART00000019633(ZYX),ENSOART00000022901(-)	2	14	ENSOART00000004073(-),ENSOART00000006294(MAPRE2)	ENSOART00000003674(C1QBP),ENSOART00000003794(SPTBN1),ENSOART00000004399(ACAA2),ENSOART00000005691(FLNA),ENSOART00000006897(TTR),ENSOART00000007891(MCU),ENSOART00000008297(ACSL1),ENSOART00000013776(ANXA1),ENSOART00000016837(HSPD1),ENSOART00000017282(CRADD),ENSOART00000017968(SLC27A1),ENSOART00000018205(MYOZ2),ENSOART00000019633(ZYX),ENSOART00000021919(FAM162A)	4	2	ENSOART00000008314(LMCD1),ENSOART00000016550(ABRA),ENSOART00000018205(MYOZ2),ENSOART00000022901(-)	ENSOART00000011432(ERP29),ENSOART00000014084(CA2)
GO:0008150	Biological Process	GO:0032501	multicellular organismal process	1	16	ENSOART00000010876(MPZ)	ENSOART00000001958(TNNT1),ENSOART00000004695(TNNC1),ENSOART00000008314(LMCD1),ENSOART00000008975(ASPN),ENSOART00000009041(ATP5F1B),ENSOART00000009791(MYH11),ENSOART00000011600(ACADVL),ENSOART00000016837(HSPD1),ENSOART00000017118(LUM),ENSOART00000017675(ATP2A2),ENSOART00000018205(MYOZ2),ENSOART00000019193(ITGB1),ENSOART00000019344(MYL2),ENSOART00000020423(TNNI1),ENSOART00000020693(CRYBB2),ENSOART0…	2	24	ENSOART00000006294(MAPRE2),ENSOART00000015861(LAMB2)	ENSOART00000001958(TNNT1),ENSOART00000003158(ATP5F1A),ENSOART00000003674(C1QBP),ENSOART00000003794(SPTBN1),ENSOART00000005501(MSN),ENSOART00000005999(HK1),ENSOART00000007610(MYL3),ENSOART00000009041(ATP5F1B),ENSOART00000009513(FH),ENSOART00000009791(MYH11),ENSOART00000010192(ENDOG),ENSOART00000010629(DPYSL2),ENSOART00000010631(DPYSL2),ENSOART00000011600(ACADVL),ENSOART00000012487(GRHPR),ENSOART00…	4	1	ENSOART00000008314(LMCD1),ENSOART00000015861(LAMB2),ENSOART00000018205(MYOZ2),ENSOART00000022901(-)	ENSOART00000018572(PLS3)
GO:0008150	Biological Process	GO:0032502	developmental process	1	17	ENSOART00000010876(MPZ)	ENSOART00000001787(PRELP),ENSOART00000004541(TAGLN),ENSOART00000004695(TNNC1),ENSOART00000005691(FLNA),ENSOART00000008975(ASPN),ENSOART00000009041(ATP5F1B),ENSOART00000009791(MYH11),ENSOART00000011600(ACADVL),ENSOART00000016168(FIS1),ENSOART00000016837(HSPD1),ENSOART00000017675(ATP2A2),ENSOART00000018205(MYOZ2),ENSOART00000019193(ITGB1),ENSOART00000019344(MYL2),ENSOART00000020423(TNNI1),ENSOART00…	1	25	ENSOART00000015861(LAMB2)	ENSOART00000001016(ALDH6A1),ENSOART00000001787(PRELP),ENSOART00000003674(C1QBP),ENSOART00000004541(TAGLN),ENSOART00000005501(MSN),ENSOART00000005691(FLNA),ENSOART00000007610(MYL3),ENSOART00000009041(ATP5F1B),ENSOART00000009791(MYH11),ENSOART00000010192(ENDOG),ENSOART00000010629(DPYSL2),ENSOART00000010631(DPYSL2),ENSOART00000011600(ACADVL),ENSOART00000013776(ANXA1),ENSOART00000014388(UQCRQ),ENSOAR…	3	1	ENSOART00000015861(LAMB2),ENSOART00000018205(MYOZ2),ENSOART00000022901(-)	ENSOART00000018572(PLS3)
GO:0008150	Biological Process	GO:0040007	growth	0	2	--	ENSOART00000019193(ITGB1),ENSOART00000019344(MYL2)	1	4	ENSOART00000015861(LAMB2)	ENSOART00000010629(DPYSL2),ENSOART00000010631(DPYSL2),ENSOART00000013776(ANXA1),ENSOART00000019344(MYL2)	1	0	ENSOART00000015861(LAMB2)	--
GO:0008150	Biological Process	GO:0040011	locomotion	0	3	--	ENSOART00000005691(FLNA),ENSOART00000009041(ATP5F1B),ENSOART00000019193(ITGB1)	2	10	ENSOART00000006294(MAPRE2),ENSOART00000015861(LAMB2)	ENSOART00000003158(ATP5F1A),ENSOART00000003674(C1QBP),ENSOART00000005501(MSN),ENSOART00000005691(FLNA),ENSOART00000009041(ATP5F1B),ENSOART00000010629(DPYSL2),ENSOART00000010631(DPYSL2),ENSOART00000013776(ANXA1),ENSOART00000016184(OGDH),ENSOART00000021966(CAP1)	1	0	ENSOART00000015861(LAMB2)	--
GO:0008150	Biological Process	GO:0044699	single-organism process	11	68	ENSOART00000002496(NAE1),ENSOART00000004073(-),ENSOART00000005510(CP),ENSOART00000005515(CP),ENSOART00000005868(PDLIM7),ENSOART00000010876(MPZ),ENSOART00000011045(PHKG1),ENSOART00000019470(PHKA1),ENSOART00000019927(HPX),ENSOART00000021874(NT5C1A),ENSOART00000022181(H1F0)	ENSOART00000000685(S100A4),ENSOART00000000887(COQ6),ENSOART00000001582(-),ENSOART00000001726(FABP3),ENSOART00000001730(-),ENSOART00000001787(PRELP),ENSOART00000001958(TNNT1),ENSOART00000002233(APOOL),ENSOART00000002234(APOOL),ENSOART00000003212(TPPP3),ENSOART00000003909(NQO1),ENSOART00000004399(ACAA2),ENSOART00000004541(TAGLN),ENSOART00000004695(TNNC1),ENSOART00000005691(FLNA),ENSOART00000005785(…	10	125	ENSOART00000004073(-),ENSOART00000006294(MAPRE2),ENSOART00000010183(-),ENSOART00000011045(PHKG1),ENSOART00000015861(LAMB2),ENSOART00000017880(PHKB),ENSOART00000019470(PHKA1),ENSOART00000021038(GSTM3),ENSOART00000021790(AMPD1),ENSOART00000022181(H1F0)	ENSOART00000000634(IDH3A),ENSOART00000000887(COQ6),ENSOART00000000954(-),ENSOART00000001016(ALDH6A1),ENSOART00000001080(A2M),ENSOART00000001136(TMEM43),ENSOART00000001582(-),ENSOART00000001613(DLST),ENSOART00000001787(PRELP),ENSOART00000001848(GOT2),ENSOART00000001958(TNNT1),ENSOART00000003044(COX5A),ENSOART00000003151(SSB),ENSOART00000003158(ATP5F1A),ENSOART00000003370(TIMM44),ENSOART00000003674…	6	10	ENSOART00000008314(LMCD1),ENSOART00000015861(LAMB2),ENSOART00000016550(ABRA),ENSOART00000018205(MYOZ2),ENSOART00000021038(GSTM3),ENSOART00000022901(-)	ENSOART00000001080(A2M),ENSOART00000001886(NQO2),ENSOART00000005510(CP),ENSOART00000005515(CP),ENSOART00000008058(C4BPA),ENSOART00000011432(ERP29),ENSOART00000014084(CA2),ENSOART00000016384(KYAT3),ENSOART00000018572(PLS3),ENSOART00000022634(PLBD1)
GO:0008150	Biological Process	GO:0048511	rhythmic process	0	--	0	--	0	1	--	ENSOART00000010273(NDUFA9)	0	--	0	--
GO:0008150	Biological Process	GO:0048518	positive regulation of biological process	1	11	ENSOART00000019927(HPX)	ENSOART00000000685(S100A4),ENSOART00000005691(FLNA),ENSOART00000008297(ACSL1),ENSOART00000008314(LMCD1),ENSOART00000009041(ATP5F1B),ENSOART00000009613(SIRT3),ENSOART00000010519(EPHX2),ENSOART00000016168(FIS1),ENSOART00000016837(HSPD1),ENSOART00000017118(LUM),ENSOART00000019193(ITGB1)	1	21	ENSOART00000006294(MAPRE2)	ENSOART00000001080(A2M),ENSOART00000003158(ATP5F1A),ENSOART00000003674(C1QBP),ENSOART00000003794(SPTBN1),ENSOART00000005501(MSN),ENSOART00000005691(FLNA),ENSOART00000005999(HK1),ENSOART00000006682(-),ENSOART00000007891(MCU),ENSOART00000008297(ACSL1),ENSOART00000009041(ATP5F1B),ENSOART00000009613(SIRT3),ENSOART00000010192(ENDOG),ENSOART00000010519(EPHX2),ENSOART00000013776(ANXA1),ENSOART0000001683…	2	3	ENSOART00000008314(LMCD1),ENSOART00000016550(ABRA)	ENSOART00000001080(A2M),ENSOART00000008058(C4BPA),ENSOART00000011432(ERP29)
GO:0008150	Biological Process	GO:0048519	negative regulation of biological process	2	17	ENSOART00000002496(NAE1),ENSOART00000022181(H1F0)	ENSOART00000001958(TNNT1),ENSOART00000003909(NQO1),ENSOART00000004399(ACAA2),ENSOART00000005691(FLNA),ENSOART00000008314(LMCD1),ENSOART00000008975(ASPN),ENSOART00000009041(ATP5F1B),ENSOART00000009613(SIRT3),ENSOART00000011600(ACADVL),ENSOART00000016837(HSPD1),ENSOART00000017675(ATP2A2),ENSOART00000018205(MYOZ2),ENSOART00000019193(ITGB1),ENSOART00000019344(MYL2),ENSOART00000020266(CNN1),ENSOART000…	1	18	ENSOART00000022181(H1F0)	ENSOART00000001080(A2M),ENSOART00000001958(TNNT1),ENSOART00000002499(SERPINB1),ENSOART00000003158(ATP5F1A),ENSOART00000003674(C1QBP),ENSOART00000003794(SPTBN1),ENSOART00000004399(ACAA2),ENSOART00000005691(FLNA),ENSOART00000008342(SLC25A4),ENSOART00000009041(ATP5F1B),ENSOART00000009613(SIRT3),ENSOART00000011600(ACADVL),ENSOART00000013776(ANXA1),ENSOART00000016837(HSPD1),ENSOART00000017282(CRADD),E…	4	3	ENSOART00000008314(LMCD1),ENSOART00000018205(MYOZ2),ENSOART00000020780(COL6A3),ENSOART00000022901(-)	ENSOART00000001080(A2M),ENSOART00000008058(C4BPA),ENSOART00000011432(ERP29)
GO:0008150	Biological Process	GO:0050789	regulation of biological process	5	28	ENSOART00000002496(NAE1),ENSOART00000004073(-),ENSOART00000006578(-),ENSOART00000019927(HPX),ENSOART00000022181(H1F0)	ENSOART00000000685(S100A4),ENSOART00000001726(FABP3),ENSOART00000001958(TNNT1),ENSOART00000003909(NQO1),ENSOART00000004399(ACAA2),ENSOART00000004695(TNNC1),ENSOART00000005691(FLNA),ENSOART00000005785(PDK2),ENSOART00000008297(ACSL1),ENSOART00000008314(LMCD1),ENSOART00000008975(ASPN),ENSOART00000009041(ATP5F1B),ENSOART00000009613(SIRT3),ENSOART00000010519(EPHX2),ENSOART00000011600(ACADVL),ENSOART00…	4	35	ENSOART00000004073(-),ENSOART00000006294(MAPRE2),ENSOART00000006578(-),ENSOART00000022181(H1F0)	ENSOART00000001080(A2M),ENSOART00000001958(TNNT1),ENSOART00000002499(SERPINB1),ENSOART00000003158(ATP5F1A),ENSOART00000003674(C1QBP),ENSOART00000003794(SPTBN1),ENSOART00000004399(ACAA2),ENSOART00000005501(MSN),ENSOART00000005691(FLNA),ENSOART00000005999(HK1),ENSOART00000006682(-),ENSOART00000006897(TTR),ENSOART00000007610(MYL3),ENSOART00000007891(MCU),ENSOART00000008297(ACSL1),ENSOART00000008342(…	5	4	ENSOART00000008314(LMCD1),ENSOART00000016550(ABRA),ENSOART00000018205(MYOZ2),ENSOART00000020780(COL6A3),ENSOART00000022901(-)	ENSOART00000001080(A2M),ENSOART00000008058(C4BPA),ENSOART00000011432(ERP29),ENSOART00000014084(CA2)
GO:0008150	Biological Process	GO:0050896	response to stimulus	2	25	ENSOART00000004073(-),ENSOART00000019927(HPX)	ENSOART00000000685(S100A4),ENSOART00000001958(TNNT1),ENSOART00000003909(NQO1),ENSOART00000004399(ACAA2),ENSOART00000004695(TNNC1),ENSOART00000005691(FLNA),ENSOART00000005785(PDK2),ENSOART00000007953(PERM1),ENSOART00000008297(ACSL1),ENSOART00000008314(LMCD1),ENSOART00000008975(ASPN),ENSOART00000009041(ATP5F1B),ENSOART00000009969(-),ENSOART00000011600(ACADVL),ENSOART00000014259(CA3),ENSOART00000016…	4	33	ENSOART00000004073(-),ENSOART00000006294(MAPRE2),ENSOART00000015861(LAMB2),ENSOART00000021038(GSTM3)	ENSOART00000001080(A2M),ENSOART00000001848(GOT2),ENSOART00000001958(TNNT1),ENSOART00000003674(C1QBP),ENSOART00000003794(SPTBN1),ENSOART00000004396(ETFDH),ENSOART00000004399(ACAA2),ENSOART00000005501(MSN),ENSOART00000005691(FLNA),ENSOART00000005999(HK1),ENSOART00000006897(TTR),ENSOART00000007891(MCU),ENSOART00000007953(PERM1),ENSOART00000008297(ACSL1),ENSOART00000009041(ATP5F1B),ENSOART00000009969…	6	4	ENSOART00000008314(LMCD1),ENSOART00000015861(LAMB2),ENSOART00000016550(ABRA),ENSOART00000018205(MYOZ2),ENSOART00000021038(GSTM3),ENSOART00000022901(-)	ENSOART00000001080(A2M),ENSOART00000008058(C4BPA),ENSOART00000011432(ERP29),ENSOART00000014084(CA2)
GO:0008150	Biological Process	GO:0051179	localization	2	16	ENSOART00000005510(CP),ENSOART00000005515(CP)	ENSOART00000001726(FABP3),ENSOART00000001730(-),ENSOART00000004399(ACAA2),ENSOART00000004695(TNNC1),ENSOART00000005691(FLNA),ENSOART00000008297(ACSL1),ENSOART00000009041(ATP5F1B),ENSOART00000009332(NNT),ENSOART00000010267(COX6A2),ENSOART00000016168(FIS1),ENSOART00000017517(SLC25A20),ENSOART00000017674(ATP2A2),ENSOART00000017675(ATP2A2),ENSOART00000018343(-),ENSOART00000019193(ITGB1),ENSOART000000…	1	37	ENSOART00000006294(MAPRE2)	ENSOART00000001848(GOT2),ENSOART00000003044(COX5A),ENSOART00000003151(SSB),ENSOART00000003158(ATP5F1A),ENSOART00000003370(TIMM44),ENSOART00000003674(C1QBP),ENSOART00000003794(SPTBN1),ENSOART00000004399(ACAA2),ENSOART00000004969(MRPL18),ENSOART00000005501(MSN),ENSOART00000005691(FLNA),ENSOART00000005999(HK1),ENSOART00000006235(SLC25A11),ENSOART00000006897(TTR),ENSOART00000007891(MCU),ENSOART000000…	2	4	ENSOART00000016550(ABRA),ENSOART00000022901(-)	ENSOART00000005510(CP),ENSOART00000005515(CP),ENSOART00000011432(ERP29),ENSOART00000014084(CA2)
GO:0008150	Biological Process	GO:0051704	multi-organism process	1	4	ENSOART00000004073(-)	ENSOART00000009969(-),ENSOART00000014259(CA3),ENSOART00000016837(HSPD1),ENSOART00000019193(ITGB1)	1	5	ENSOART00000004073(-)	ENSOART00000003151(SSB),ENSOART00000003674(C1QBP),ENSOART00000009969(-),ENSOART00000014259(CA3),ENSOART00000016837(HSPD1)	0	--	0	--
GO:0008150	Biological Process	GO:0065007	biological regulation	7	28	ENSOART00000002496(NAE1),ENSOART00000004073(-),ENSOART00000005510(CP),ENSOART00000005515(CP),ENSOART00000006578(-),ENSOART00000019927(HPX),ENSOART00000022181(H1F0)	ENSOART00000000685(S100A4),ENSOART00000001726(FABP3),ENSOART00000001958(TNNT1),ENSOART00000003909(NQO1),ENSOART00000004399(ACAA2),ENSOART00000004695(TNNC1),ENSOART00000005691(FLNA),ENSOART00000005785(PDK2),ENSOART00000008297(ACSL1),ENSOART00000008314(LMCD1),ENSOART00000008975(ASPN),ENSOART00000009041(ATP5F1B),ENSOART00000009613(SIRT3),ENSOART00000010519(EPHX2),ENSOART00000011600(ACADVL),ENSOART00…	4	40	ENSOART00000004073(-),ENSOART00000006294(MAPRE2),ENSOART00000006578(-),ENSOART00000022181(H1F0)	ENSOART00000001080(A2M),ENSOART00000001958(TNNT1),ENSOART00000002499(SERPINB1),ENSOART00000003158(ATP5F1A),ENSOART00000003674(C1QBP),ENSOART00000003794(SPTBN1),ENSOART00000004399(ACAA2),ENSOART00000005501(MSN),ENSOART00000005691(FLNA),ENSOART00000005999(HK1),ENSOART00000006003(HK1),ENSOART00000006682(-),ENSOART00000006897(TTR),ENSOART00000007610(MYL3),ENSOART00000007891(MCU),ENSOART00000008297(AC…	5	6	ENSOART00000008314(LMCD1),ENSOART00000016550(ABRA),ENSOART00000018205(MYOZ2),ENSOART00000020780(COL6A3),ENSOART00000022901(-)	ENSOART00000001080(A2M),ENSOART00000005510(CP),ENSOART00000005515(CP),ENSOART00000008058(C4BPA),ENSOART00000011432(ERP29),ENSOART00000014084(CA2)
GO:0008150	Biological Process	GO:0071840	cellular component organization or biogenesis	3	19	ENSOART00000005868(PDLIM7),ENSOART00000021842(HIST1H1D),ENSOART00000022181(H1F0)	ENSOART00000002233(APOOL),ENSOART00000002234(APOOL),ENSOART00000002731(TMEM11),ENSOART00000003212(TPPP3),ENSOART00000004399(ACAA2),ENSOART00000005691(FLNA),ENSOART00000009613(SIRT3),ENSOART00000009791(MYH11),ENSOART00000011436(DECR1),ENSOART00000014022(COL6A2),ENSOART00000016167(FIS1),ENSOART00000016168(FIS1),ENSOART00000017118(LUM),ENSOART00000017675(ATP2A2),ENSOART00000018205(MYOZ2),ENSOART0000…	4	44	ENSOART00000006294(MAPRE2),ENSOART00000015861(LAMB2),ENSOART00000021842(HIST1H1D),ENSOART00000022181(H1F0)	ENSOART00000001136(TMEM43),ENSOART00000002731(TMEM11),ENSOART00000003370(TIMM44),ENSOART00000003674(C1QBP),ENSOART00000003794(SPTBN1),ENSOART00000004399(ACAA2),ENSOART00000005501(MSN),ENSOART00000005691(FLNA),ENSOART00000005895(NDUFB7),ENSOART00000006682(-),ENSOART00000007636(-),ENSOART00000007891(MCU),ENSOART00000008342(SLC25A4),ENSOART00000009606(NDUFB9),ENSOART00000009613(SIRT3),ENSOART0000000…	2	1	ENSOART00000015861(LAMB2),ENSOART00000018205(MYOZ2)	ENSOART00000018572(PLS3)
GO:0008150	Biological Process	GO:0098743	cell aggregation	1	0	ENSOART00000010876(MPZ)	--	0	--	0	--	0	--	0	--
GO:0008150	Biological Process	GO:0098754	detoxification	0	--	0	--	1	0	ENSOART00000021038(GSTM3)	--	1	0	ENSOART00000021038(GSTM3)	--
GO:0008150	Biological Process	GO:0099531	presynaptic process involved in synaptic transmission	0	1	--	ENSOART00000017675(ATP2A2)	0	--	0	--	0	--	0	--
