# Supplementary material for: DIA-Based Proteomic Analysis Reveals MYOZ2 as a Key Protein Affecting Muscle Growth and Development in Hybrid Sheep
Source: Int J Mol Sci. 2024 Mar 4;25(5):2975. doi: 10.3390/ijms25052975 (PMC10931989; doi:10.3390/ijms25052975)
Supplement: Supplementary file 1 [file ijms-25-02975-s001.zip › Table S4.xlsx]

## Sheet: Table S4
The KEGG pathway enrichment results of the differential genes
Pathway	Pathway_ID	KEGG_A_class	KEGG_B_class	HH-vs-NH(72)	HH-vs-NH_Pvalue	HH-vs-NH_Qvalue	HH-vs-SH(136)	HH-vs-SH_Pvalue	HH-vs-SH_Qvalue	NH-vs-SH(16)	NH-vs-SH_Pvalue	NH-vs-SH_Qvalue
2-Oxocarboxylic acid metabolism	ko01210	Metabolism	Global and overview maps	1	0.412924	0.720868	7	1.17426e-05	0.000135039	0	1	1
AMPK signaling pathway	ko04152	Environmental Information Processing	Signal transduction	2	0.576363	0.843983	1	0.9777	0.99997	0	1	1
Adherens junction	ko04520	Cellular Processes	Cellular community - eukaryotes	0	1	1	1	0.835013	0.99997	0	1	1
Adipocytokine signaling pathway	ko04920	Organismal Systems	Endocrine system	3	0.0590504	0.289628	2	0.522544	0.99997	0	1	1
Adrenergic signaling in cardiomyocytes	ko04261	Organismal Systems	Circulatory system	5	0.0658702	0.298339	3	0.802258	0.99997	0	1	1
African trypanosomiasis	ko05143	Human Diseases	Infectious diseases	0	1	1	1	0.536669	0.99997	0	1	1
Alanine, aspartate and glutamate metabolism	ko00250	Metabolism	Amino acid metabolism	0	1	1	1	0.820133	0.99997	0	1	1
Alzheimer disease	ko05010	Human Diseases	Neurodegenerative diseases	5	0.690353	0.868663	46	1.85984e-20	3.66655e-19	1	0.735168	0.735168
Amino sugar and nucleotide sugar metabolism	ko00520	Metabolism	Carbohydrate metabolism	1	0.530312	0.815256	4	0.0439595	0.252767	0	1	1
Amoebiasis	ko05146	Human Diseases	Infectious diseases	0	1	1	1	0.936414	0.99997	1	0.268101	0.389178
Amyotrophic lateral sclerosis (ALS)	ko05014	Human Diseases	Neurodegenerative diseases	0	1	1	1	0.803923	0.99997	0	1	1
Apelin signaling pathway	ko04371	Environmental Information Processing	Signal transduction	1	0.854417	0.936223	2	0.879863	0.99997	0	1	1
Apoptosis	ko04210	Cellular Processes	Cell growth and death	0	1	1	4	0.300342	0.921048	0	1	1
Apoptosis - fly	ko04214	Cellular Processes	Cell growth and death	0	1	1	1	0.225823	0.820094	0	1	1
Apoptosis - multiple species	ko04215	Cellular Processes	Cell growth and death	0	1	1	1	0.289211	0.907072	0	1	1
Arachidonic acid metabolism	ko00590	Metabolism	Lipid metabolism	1	0.508854	0.806415	2	0.380866	0.9448	0	1	1
Arginine and proline metabolism	ko00330	Metabolism	Amino acid metabolism	0	1	1	2	0.49592	0.99997	0	1	1
Arginine biosynthesis	ko00220	Metabolism	Amino acid metabolism	0	1	1	1	0.536669	0.99997	0	1	1
Arrhythmogenic right ventricular cardiomyopathy (ARVC)	ko05412	Human Diseases	Cardiovascular diseases	3	0.117579	0.448543	1	0.909993	0.99997	0	1	1
Axon guidance	ko04360	Organismal Systems	Development	1	0.817366	0.92515	4	0.377406	0.9448	0	1	1
Bacterial invasion of epithelial cells	ko05100	Human Diseases	Infectious diseases	1	0.760481	0.900339	2	0.751558	0.99997	0	1	1
Bile secretion	ko04976	Organismal Systems	Digestive system	0	1	1	0	1	1	1	0.109818	0.374853
Biosynthesis of amino acids	ko01230	Metabolism	Global and overview maps	1	0.847654	0.936223	7	0.0499556	0.275755	0	1	1
Butanoate metabolism	ko00650	Metabolism	Carbohydrate metabolism	5	4.98242e-05	0.00128297	3	0.054157	0.276802	0	1	1
Calcium signaling pathway	ko04020	Environmental Information Processing	Signal transduction	5	0.0530372	0.273142	5	0.354876	0.9448	0	1	1
Carbohydrate digestion and absorption	ko04973	Organismal Systems	Digestive system	0	1	1	2	0.194001	0.743669	0	1	1
Carbon metabolism	ko01200	Metabolism	Global and overview maps	7	0.0666194	0.298339	22	2.81333e-07	3.88239e-06	0	1	1
Cardiac muscle contraction	ko04260	Organismal Systems	Circulatory system	6	0.0125952	0.0864872	14	7.57773e-06	9.50661e-05	0	1	1
Cell adhesion molecules (CAMs)	ko04514	Environmental Information Processing	Signaling molecules and interaction	2	0.165529	0.465434	0	1	1	0	1	1
Cellular senescence	ko04218	Cellular Processes	Cell growth and death	0	1	1	2	0.842502	0.99997	0	1	1
Central carbon metabolism in cancer	ko05230	Human Diseases	Cancers	2	0.327566	0.639192	4	0.173585	0.704552	0	1	1
Chemical carcinogenesis	ko05204	Human Diseases	Cancers	1	0.671779	0.868663	4	0.141517	0.610294	2	0.0228666	0.158361
Cholesterol metabolism	ko04979	Organismal Systems	Digestive system	1	0.462998	0.776206	0	1	1	0	1	1
Citrate cycle (TCA cycle)	ko00020	Metabolism	Carbohydrate metabolism	3	0.127255	0.451975	14	8.30916e-09	1.27407e-07	0	1	1
Collecting duct acid secretion	ko04966	Organismal Systems	Excretory system	0	1	1	0	1	1	1	0.0564059	0.294803
Colorectal cancer	ko05210	Human Diseases	Cancers	0	1	1	1	0.767025	0.99997	0	1	1
Complement and coagulation cascades	ko04610	Organismal Systems	Immune system	0	1	1	1	0.95103	0.99997	3	0.00395965	0.158361
Cushing syndrome	ko04934	Human Diseases	Endocrine and metabolic diseases	0	1	1	1	0.901837	0.99997	0	1	1
Cysteine and methionine metabolism	ko00270	Metabolism	Amino acid metabolism	2	0.181255	0.491295	6	0.00217751	0.0166942	1	0.160386	0.374853
Dilated cardiomyopathy (DCM)	ko05414	Human Diseases	Cardiovascular diseases	6	0.00908498	0.071981	4	0.472452	0.987855	0	1	1
Drug metabolism - cytochrome P450	ko00982	Metabolism	Xenobiotics biodegradation and metabolism	0	1	1	2	0.522544	0.99997	1	0.184648	0.374853
Drug metabolism - other enzymes	ko00983	Metabolism	Xenobiotics biodegradation and metabolism	0	1	1	3	0.288846	0.907072	2	0.0195013	0.158361
ECM-receptor interaction	ko04512	Environmental Information Processing	Signaling molecules and interaction	5	0.00426073	0.0438855	1	0.892949	0.99997	2	0.0246339	0.158361
Endocytosis	ko04144	Cellular Processes	Transport and catabolism	0	1	1	1	0.999163	0.99997	0	1	1
Epstein-Barr virus infection	ko05169	Human Diseases	Infectious diseases	0	1	1	1	0.984303	0.99997	0	1	1
Fat digestion and absorption	ko04975	Organismal Systems	Digestive system	1	0.233414	0.534258	1	0.400939	0.9448	0	1	1
Fatty acid biosynthesis	ko00061	Metabolism	Lipid metabolism	1	0.412924	0.720868	1	0.641821	0.99997	0	1	1
Fatty acid degradation	ko00071	Metabolism	Lipid metabolism	11	5.50053e-09	5.66555e-07	10	3.51574e-05	0.000373209	1	0.238727	0.381992
Fatty acid elongation	ko00062	Metabolism	Lipid metabolism	4	0.000556022	0.00818147	3	0.0418287	0.250972	0	1	1
Fatty acid metabolism	ko01212	Metabolism	Global and overview maps	10	8.62483e-08	4.44179e-06	8	0.001237	0.0106691	0	1	1
Fc gamma R-mediated phagocytosis	ko04666	Organismal Systems	Immune system	0	1	1	1	0.901837	0.99997	0	1	1
Ferroptosis	ko04216	Cellular Processes	Cell growth and death	3	0.073969	0.31745	1	0.861204	0.99997	2	0.0195013	0.158361
Fluid shear stress and atherosclerosis	ko05418	Human Diseases	Cardiovascular diseases	1	0.889201	0.939174	3	0.779277	0.99997	1	0.381484	0.520205
Focal adhesion	ko04510	Cellular Processes	Cellular community - eukaryotes	7	0.0247206	0.149778	6	0.48675	0.99997	2	0.13673	0.374853
Fructose and mannose metabolism	ko00051	Metabolism	Carbohydrate metabolism	1	0.570492	0.843983	2	0.468384	0.987855	0	1	1
Galactose metabolism	ko00052	Metabolism	Carbohydrate metabolism	0	1	1	2	0.350337	0.9448	0	1	1
Gastric acid secretion	ko04971	Organismal Systems	Digestive system	0	1	1	1	0.872707	0.99997	1	0.208252	0.374853
Glucagon signaling pathway	ko04922	Organismal Systems	Endocrine system	4	0.167195	0.465434	5	0.388687	0.9448	0	1	1
Glutathione metabolism	ko00480	Metabolism	Metabolism of other amino acids	1	0.725809	0.887075	3	0.427269	0.966609	1	0.246173	0.381992
Glycine, serine and threonine metabolism	ko00260	Metabolism	Amino acid metabolism	0	1	1	2	0.350337	0.9448	0	1	1
Glycolysis / Gluconeogenesis	ko00010	Metabolism	Carbohydrate metabolism	1	0.872978	0.939174	3	0.740788	0.99997	0	1	1
Glyoxylate and dicarboxylate metabolism	ko00630	Metabolism	Carbohydrate metabolism	2	0.245869	0.550534	6	0.00665525	0.0483381	0	1	1
HIF-1 signaling pathway	ko04066	Environmental Information Processing	Signal transduction	1	0.884035	0.939174	3	0.766995	0.99997	0	1	1
HTLV-I infection	ko05166	Human Diseases	Infectious diseases	0	1	1	1	0.965459	0.99997	0	1	1
Hematopoietic cell lineage	ko04640	Organismal Systems	Immune system	1	0.386188	0.720868	0	1	1	0	1	1
Hepatitis B	ko05161	Human Diseases	Infectious diseases	0	1	1	1	0.924339	0.99997	0	1	1
Hepatitis C	ko05160	Human Diseases	Infectious diseases	0	1	1	1	0.924339	0.99997	0	1	1
Hepatocellular carcinoma	ko05225	Human Diseases	Cancers	1	0.833187	0.932807	3	0.648419	0.99997	1	0.323688	0.455186
Herpes simplex infection	ko05168	Human Diseases	Infectious diseases	0	1	1	1	0.917475	0.99997	0	1	1
Hippo signaling pathway	ko04390	Environmental Information Processing	Signal transduction	0	1	1	1	0.84867	0.99997	0	1	1
Human cytomegalovirus infection	ko05163	Human Diseases	Infectious diseases	0	1	1	1	0.987944	0.99997	0	1	1
Human immunodeficiency virus 1 infection	ko05170	Human Diseases	Infectious disease: viral	0	1	1	1	0.990745	0.99997	0	1	1
Human papillomavirus infection	ko05165	Human Diseases	Infectious diseases	4	0.328904	0.639192	1	0.997075	0.99997	2	0.133442	0.374853
Huntington disease	ko05016	Human Diseases	Neurodegenerative diseases	2	0.963386	0.972831	45	8.19133e-23	2.26081e-21	1	0.677122	0.721714
Hypertrophic cardiomyopathy (HCM)	ko05410	Human Diseases	Cardiovascular diseases	6	0.0125952	0.0864872	4	0.526964	0.99997	0	1	1
Influenza A	ko05164	Human Diseases	Infectious diseases	0	1	1	4	0.207893	0.775385	0	1	1
Inositol phosphate metabolism	ko00562	Metabolism	Carbohydrate metabolism	0	1	1	1	0.400939	0.9448	0	1	1
Insulin resistance	ko04931	Human Diseases	Endocrine and metabolic diseases	2	0.406956	0.720868	2	0.751558	0.99997	0	1	1
Insulin signaling pathway	ko04910	Organismal Systems	Endocrine system	2	0.69887	0.868663	5	0.472347	0.987855	0	1	1
Kaposi sarcoma-associated herpesvirus infection	ko05167	Human Diseases	Infectious diseases	0	1	1	1	0.962306	0.99997	0	1	1
Legionellosis	ko05134	Human Diseases	Infectious diseases	1	0.656708	0.868663	2	0.596637	0.99997	0	1	1
Leishmaniasis	ko05140	Human Diseases	Infectious diseases	1	0.508854	0.806415	0	1	1	0	1	1
Leukocyte transendothelial migration	ko04670	Organismal Systems	Immune system	2	0.422336	0.72501	4	0.281324	0.907072	0	1	1
Lysine degradation	ko00310	Metabolism	Amino acid metabolism	3	0.0341425	0.195371	2	0.410783	0.9448	0	1	1
MAPK signaling pathway	ko04010	Environmental Information Processing	Signal transduction	1	0.911819	0.939174	1	0.990745	0.99997	0	1	1
Malaria	ko05144	Human Diseases	Infectious diseases	1	0.266703	0.560621	1	0.450078	0.985885	0	1	1
Measles	ko05162	Human Diseases	Infectious diseases	0	1	1	2	0.619362	0.99997	0	1	1
Metabolic pathways	ko01100	Metabolism	Global and overview maps	32	0.00143292	0.016399	91	2.5244e-23	8.70919e-22	4	0.689638	0.721714
Metabolism of xenobiotics by cytochrome P450	ko00980	Metabolism	Xenobiotics biodegradation and metabolism	0	1	1	2	0.661856	0.99997	1	0.231213	0.381992
Mitophagy - animal	ko04137	Cellular Processes	Transport and catabolism	2	0.197197	0.511485	0	1	1	0	1	1
NOD-like receptor signaling pathway	ko04621	Organismal Systems	Immune system	0	1	1	1	0.901837	0.99997	0	1	1
Necroptosis	ko04217	Cellular Processes	Cell growth and death	0	1	1	1	0.985624	0.99997	0	1	1
Neomycin, kanamycin and gentamicin biosynthesis	ko00524	Metabolism	Biosynthesis of other secondary metabolites	0	1	1	2	0.0188345	0.12377	0	1	1
Nicotinate and nicotinamide metabolism	ko00760	Metabolism	Metabolism of cofactors and vitamins	3	0.0243035	0.149778	2	0.350337	0.9448	0	1	1
Nitrogen metabolism	ko00910	Metabolism	Energy metabolism	1	0.266703	0.560621	1	0.450078	0.985885	1	0.0655117	0.294803
Non-alcoholic fatty liver disease (NAFLD)	ko04932	Human Diseases	Endocrine and metabolic diseases	1	0.973416	0.973416	38	1.74383e-22	4.01082e-21	1	0.547063	0.647838
Oxidative phosphorylation	ko00190	Metabolism	Energy metabolism	3	0.732052	0.887075	46	1.73463e-30	2.39379e-28	1	0.573871	0.660049
Oxytocin signaling pathway	ko04921	Organismal Systems	Endocrine system	1	0.907694	0.939174	2	0.940528	0.99997	1	0.405655	0.529146
PI3K-Akt signaling pathway	ko04151	Environmental Information Processing	Signal transduction	4	0.379478	0.720868	1	0.998127	0.99997	2	0.150072	0.374853
PPAR signaling pathway	ko03320	Organismal Systems	Endocrine system	5	0.00594973	0.0534041	4	0.190489	0.743669	0	1	1
Pancreatic secretion	ko04972	Organismal Systems	Digestive system	2	0.213309	0.534258	0	1	1	1	0.176635	0.374853
Parkinson disease	ko05012	Human Diseases	Neurodegenerative diseases	2	0.908092	0.939174	45	2.30039e-28	1.58727e-26	1	0.58671	0.660049
Pathogenic Escherichia coli infection	ko05130	Human Diseases	Infectious diseases	0	1	1	2	0.548218	0.99997	0	1	1
Pathways in cancer	ko05200	Human Diseases	Cancers	2	0.949936	0.968747	5	0.94294	0.99997	2	0.267666	0.389178
Pentose and glucuronate interconversions	ko00040	Metabolism	Carbohydrate metabolism	1	0.233414	0.534258	0	1	1	0	1	1
Peroxisome	ko04146	Cellular Processes	Transport and catabolism	7	0.000154146	0.00264618	6	0.0263393	0.165219	0	1	1
Pertussis	ko05133	Human Diseases	Infectious diseases	1	0.589291	0.843983	0	1	1	2	0.0148935	0.158361
Phagosome	ko04145	Cellular Processes	Transport and catabolism	2	0.689046	0.868663	1	0.990745	0.99997	0	1	1
Phenylalanine metabolism	ko00360	Metabolism	Amino acid metabolism	0	1	1	2	0.0562781	0.277371	0	1	1
Phenylalanine, tyrosine and tryptophan biosynthesis	ko00400	Metabolism	Amino acid metabolism	0	1	1	1	0.156827	0.655821	0	1	1
Platelet activation	ko04611	Organismal Systems	Immune system	1	0.790822	0.91522	1	0.95103	0.99997	0	1	1
Platinum drug resistance	ko01524	Human Diseases	Drug resistance	0	1	1	3	0.265798	0.907072	1	0.192588	0.374853
Porphyrin and chlorophyll metabolism	ko00860	Metabolism	Metabolism of cofactors and vitamins	2	0.165529	0.465434	0	1	1	2	0.0108414	0.158361
Primary bile acid biosynthesis	ko00120	Metabolism	Lipid metabolism	1	0.124343	0.451975	0	1	1	0	1	1
Propanoate metabolism	ko00640	Metabolism	Carbohydrate metabolism	7	7.21308e-05	0.00148589	8	0.000715905	0.00658632	0	1	1
Protein digestion and absorption	ko04974	Organismal Systems	Digestive system	3	0.0521902	0.273142	1	0.820133	0.99997	1	0.176635	0.374853
Protein processing in endoplasmic reticulum	ko04141	Genetic Information Processing	Folding, sorting and degradation	0	1	1	0	1	1	1	0.537781	0.647838
Proteoglycans in cancer	ko05205	Human Diseases	Cancers	3	0.508903	0.806415	3	0.895695	0.99997	0	1	1
Proximal tubule bicarbonate reclamation	ko04964	Organismal Systems	Excretory system	0	1	1	0	1	1	1	0.0923375	0.374853
Purine metabolism	ko00230	Metabolism	Nucleotide metabolism	2	0.467231	0.776206	1	0.955119	0.99997	0	1	1
Pyrimidine metabolism	ko00240	Metabolism	Nucleotide metabolism	1	0.298567	0.607135	0	1	1	0	1	1
Pyruvate metabolism	ko00620	Metabolism	Carbohydrate metabolism	3	0.147424	0.465434	5	0.102711	0.472342	0	1	1
RNA degradation	ko03018	Genetic Information Processing	Folding, sorting and degradation	1	0.624488	0.868663	1	0.84867	0.99997	0	1	1
Rap1 signaling pathway	ko04015	Environmental Information Processing	Signal transduction	1	0.781155	0.914306	1	0.946573	0.99997	0	1	1
Regulation of actin cytoskeleton	ko04810	Cellular Processes	Cell motility	2	0.744257	0.891377	5	0.552213	0.99997	0	1	1
Renal cell carcinoma	ko05211	Human Diseases	Cancers	0	1	1	1	0.786263	0.99997	0	1	1
Retinol metabolism	ko00830	Metabolism	Metabolism of cofactors and vitamins	1	0.198635	0.511485	0	1	1	0	1	1
Retrograde endocannabinoid signaling	ko04723	Organismal Systems	Nervous system	0	1	1	24	1.94923e-13	3.36242e-12	1	0.411558	0.529146
Ribosome	ko03010	Genetic Information Processing	Translation	6	0.624277	0.868663	2	0.99997	0.99997	0	1	1
Salmonella infection	ko05132	Human Diseases	Infectious diseases	4	0.589969	0.843983	8	0.508788	0.99997	1	0.607306	0.666556
Selenocompound metabolism	ko00450	Metabolism	Metabolism of other amino acids	1	0.266703	0.560621	2	0.106106	0.472342	1	0.0655117	0.294803
Shigellosis	ko05131	Human Diseases	Infectious diseases	0	1	1	2	0.641099	0.99997	0	1	1
Small cell lung cancer	ko05222	Human Diseases	Cancers	1	0.530312	0.815256	2	0.410783	0.9448	1	0.15215	0.374853
Spinocerebellar ataxia	ko05017	Human Diseases	Neurodegenerative disease	2	0.105882	0.419456	0	1	1	0	1	1
Starch and sucrose metabolism	ko00500	Metabolism	Carbohydrate metabolism	0	1	1	2	0.410783	0.9448	0	1	1
Synthesis and degradation of ketone bodies	ko00072	Metabolism	Lipid metabolism	1	0.162301	0.465434	0	1	1	0	1	1
Systemic lupus erythematosus	ko05322	Human Diseases	Immune diseases	0	1	1	1	0.995016	0.99997	0	1	1
TGF-beta signaling pathway	ko04350	Environmental Information Processing	Signal transduction	1	0.412924	0.720868	0	1	1	1	0.109818	0.374853
Terpenoid backbone biosynthesis	ko00900	Metabolism	Metabolism of terpenoids and polyketides	1	0.162301	0.465434	0	1	1	0	1	1
Thermogenesis	ko04714	Organismal Systems	Environmental adaptation	7	0.30062	0.607135	49	1.93138e-24	8.88434e-23	1	0.717989	0.734307
Thyroid hormone signaling pathway	ko04919	Organismal Systems	Endocrine system	3	0.137209	0.465434	2	0.718406	0.99997	0	1	1
Thyroid hormone synthesis	ko04918	Organismal Systems	Endocrine system	0	1	1	1	0.820133	0.99997	0	1	1
Tight junction	ko04530	Cellular Processes	Cellular community - eukaryotes	5	0.101993	0.419456	6	0.335384	0.9448	1	0.434624	0.54328
Toxoplasmosis	ko05145	Human Diseases	Infectious diseases	1	0.656708	0.868663	2	0.596637	0.99997	1	0.208252	0.374853
Tryptophan metabolism	ko00380	Metabolism	Amino acid metabolism	4	0.00622184	0.0534041	4	0.0530469	0.276802	1	0.160386	0.374853
Tuberculosis	ko05152	Human Diseases	Infectious diseases	1	0.817366	0.92515	2	0.831655	0.99997	0	1	1
Type I diabetes mellitus	ko04940	Human Diseases	Endocrine and metabolic diseases	1	0.233414	0.534258	1	0.400939	0.9448	0	1	1
Type II diabetes mellitus	ko04930	Human Diseases	Endocrine and metabolic diseases	0	1	1	2	0.106106	0.472342	0	1	1
Tyrosine metabolism	ko00350	Metabolism	Amino acid metabolism	0	1	1	2	0.287979	0.907072	0	1	1
Ubiquinone and other terpenoid-quinone biosynthesis	ko00130	Metabolism	Metabolism of cofactors and vitamins	3	0.00141538	0.016399	4	0.000563446	0.00555397	0	1	1
Valine, leucine and isoleucine degradation	ko00280	Metabolism	Amino acid metabolism	9	9.18678e-06	0.000315413	9	0.00140369	0.0113947	0	1	1
Vascular smooth muscle contraction	ko04270	Organismal Systems	Circulatory system	1	0.686197	0.868663	1	0.892949	0.99997	1	0.22363	0.381992
Viral myocarditis	ko05416	Human Diseases	Cardiovascular diseases	1	0.671779	0.868663	3	0.335296	0.9448	0	1	1
Yersinia infection	ko05135	Human Diseases	Infectious disease: bacterial	1	0.699991	0.868663	1	0.901837	0.99997	0	1	1
beta-Alanine metabolism	ko00410	Metabolism	Metabolism of other amino acids	2	0.150072	0.465434	5	0.00708034	0.0488544	0	1	1
cAMP signaling pathway	ko04024	Environmental Information Processing	Signal transduction	2	0.550625	0.834035	1	0.97343	0.99997	0	1	1
cGMP - PKG signaling pathway	ko04022	Environmental Information Processing	Signal transduction	3	0.224762	0.534258	3	0.612953	0.99997	0	1	1
p53 signaling pathway	ko04115	Cellular Processes	Cell growth and death	0	1	1	1	0.289211	0.907072	0	1	1
