# Supplementary material for: DIA-Based Proteomic Analysis Reveals MYOZ2 as a Key Protein Affecting Muscle Growth and Development in Hybrid Sheep
Source: Int J Mol Sci. 2024 Mar 4;25(5):2975. doi: 10.3390/ijms25052975 (PMC10931989; doi:10.3390/ijms25052975)
Supplement: Supplementary file 1 [file ijms-25-02975-s001.zip › Table S5.xlsx]

## Sheet: HH-vs-NH.kegg.Gsea
id	name	KEGG_A_class	KEGG_B_class	SIZE	ES	NES	NOM p-val	FDR q-val	Genes
KO00280	Valine, leucine and isoleucine degradation	Metabolism	Amino acid metabolism	35	-0.707348	-2.09281	0	0.000748603	ENSOART00000000394(ECHS1);ENSOART00000001016(ALDH6A1);ENSOART00000001047(ACAA1);ENSOART00000004399(ACAA2);ENSOART00000004832(PCCA);ENSOART00000005733(MCCC2);ENSOART00000007649(HMGCL);ENSOART00000007763(DLD);ENSOART00000007814(BCKDHB);ENSOART00000008057(BCKDHA);ENSOART00000008524(AUH);ENSOART00000008644(PCCB);ENSOART00000008964(HADH);ENSOART00000009158(HSD17B10);ENSOART00000009725(OXCT1);ENSOART00…
KO00071	Fatty acid degradation	Metabolism	Lipid metabolism	28	-0.705649	-2.0023	0	0.000752833	ENSOART00000000302(ECI2);ENSOART00000000394(ECHS1);ENSOART00000001047(ACAA1);ENSOART00000004399(ACAA2);ENSOART00000006736(CPT2);ENSOART00000008297(ACSL1);ENSOART00000008964(HADH);ENSOART00000010011(ACADSB);ENSOART00000011061(GCDH);ENSOART00000011586(NA);ENSOART00000011600(ACADVL);ENSOART00000012085(ACAT1);ENSOART00000012518(NA);ENSOART00000014227(ALDH16A1);ENSOART00000014260(ACADS);ENSOART0000001…
KO00640	Propanoate metabolism	Metabolism	Carbohydrate metabolism	26	-0.689113	-1.93317	0	0.000759462	ENSOART00000000394(ECHS1);ENSOART00000001016(ALDH6A1);ENSOART00000004832(PCCA);ENSOART00000007204(ACSS1);ENSOART00000007763(DLD);ENSOART00000007814(BCKDHB);ENSOART00000008057(BCKDHA);ENSOART00000008644(PCCB);ENSOART00000008893(SUCLA2);ENSOART00000008895(SUCLA2);ENSOART00000010458(NA);ENSOART00000010571(MLYCD);ENSOART00000011350(SUCLG2);ENSOART00000011734(ACSS2);ENSOART00000011735(ACSS2);ENSOART00…
KO01212	Fatty acid metabolism	Metabolism	Global and overview maps	28	-0.689698	-1.94076	0	0.000911354	ENSOART00000000394(ECHS1);ENSOART00000000797(HSD17B4);ENSOART00000001017(HSD17B12);ENSOART00000001047(ACAA1);ENSOART00000002539(MECR);ENSOART00000004399(ACAA2);ENSOART00000004475(OXSM);ENSOART00000005835(NA);ENSOART00000006536(SCP2);ENSOART00000006736(CPT2);ENSOART00000008297(ACSL1);ENSOART00000008964(HADH);ENSOART00000009601(HSD17B8);ENSOART00000010011(ACADSB);ENSOART00000011600(ACADVL);ENSOART0…
KO05012	Parkinson disease	Human Diseases	Neurodegenerative diseases	89	-0.594449	-1.94969	0	0.00113919	ENSOART00000000176(ATP5MC3);ENSOART00000000954(NA);ENSOART00000003044(COX5A);ENSOART00000003158(ATP5F1A);ENSOART00000003337(NDUFA3);ENSOART00000003683(NA);ENSOART00000003999(NA);ENSOART00000004860(NA);ENSOART00000005386(COX6B1);ENSOART00000005761(COX7A1);ENSOART00000005895(NDUFB7);ENSOART00000005986(UQCRB);ENSOART00000006057(UQCR10);ENSOART00000006921(NA);ENSOART00000007039(PRKACA);ENSOART0000000…
KO04932	Non-alcoholic fatty liver disease (NAFLD)	Human Diseases	Endocrine and metabolic diseases	80	-0.60013	-1.91988	0	0.00140764	ENSOART00000000954(NA);ENSOART00000002175(RAC1);ENSOART00000003044(COX5A);ENSOART00000003337(NDUFA3);ENSOART00000003999(NA);ENSOART00000004860(NA);ENSOART00000004902(PRKAG2);ENSOART00000005386(COX6B1);ENSOART00000005761(COX7A1);ENSOART00000005895(NDUFB7);ENSOART00000005986(UQCRB);ENSOART00000006057(UQCR10);ENSOART00000006921(NA);ENSOART00000007275(NA);ENSOART00000007636(NA);ENSOART00000007751(NDU…
KO04714	Thermogenesis	Organismal Systems	Environmental adaptation	126	-0.577125	-1.9105	0	0.00142261	ENSOART00000000176(ATP5MC3);ENSOART00000000523(RPTOR);ENSOART00000000954(NA);ENSOART00000002049(NA);ENSOART00000002828(MAP2K3);ENSOART00000003044(COX5A);ENSOART00000003158(ATP5F1A);ENSOART00000003275(ACTB);ENSOART00000003337(NDUFA3);ENSOART00000003712(NA);ENSOART00000003999(NA);ENSOART00000004860(NA);ENSOART00000004902(PRKAG2);ENSOART00000005349(COX11);ENSOART00000005386(COX6B1);ENSOART0000000560…
KO00020	Citrate cycle (TCA cycle)	Metabolism	Carbohydrate metabolism	29	-0.688616	-1.95649	0	0.00151892	ENSOART00000000634(IDH3A);ENSOART00000001613(DLST);ENSOART00000006898(IDH3B);ENSOART00000007073(IDH3G);ENSOART00000007763(DLD);ENSOART00000008893(SUCLA2);ENSOART00000008895(SUCLA2);ENSOART00000009513(FH);ENSOART00000009577(PC);ENSOART00000010249(CS);ENSOART00000010254(CS);ENSOART00000010889(SDHC);ENSOART00000011350(SUCLG2);ENSOART00000012269(SDHB);ENSOART00000013070(IDH2);ENSOART00000013294(NA);E…
KO05016	Huntington disease	Human Diseases	Neurodegenerative diseases	113	-0.57449	-1.88759	0	0.0016848	ENSOART00000000176(ATP5MC3);ENSOART00000000954(NA);ENSOART00000001197(ACTR1A);ENSOART00000001257(NA);ENSOART00000001869(NA);ENSOART00000002380(CLTB);ENSOART00000003044(COX5A);ENSOART00000003158(ATP5F1A);ENSOART00000003301(TFAM);ENSOART00000003337(NDUFA3);ENSOART00000003683(NA);ENSOART00000003999(NA);ENSOART00000004690(NA);ENSOART00000004860(NA);ENSOART00000004922(NA);ENSOART00000004952(AP2A2);ENS…
KO04146	Peroxisome	Cellular Processes	Transport and catabolism	29	-0.663261	-1.85411	0	0.00234423	ENSOART00000000302(ECI2);ENSOART00000000797(HSD17B4);ENSOART00000001047(ACAA1);ENSOART00000001830(PRDX1);ENSOART00000004690(NA);ENSOART00000004922(NA);ENSOART00000006084(PHYH);ENSOART00000006371(ECH1);ENSOART00000006536(SCP2);ENSOART00000007590(PRDX5);ENSOART00000007649(HMGCL);ENSOART00000008297(ACSL1);ENSOART00000008577(SOD1);ENSOART00000009420(PEX19);ENSOART00000009607(CRAT);ENSOART00000010519(…
KO00190	Oxidative phosphorylation	Metabolism	Energy metabolism	86	-0.58016	-1.85859	0	0.00250294	ENSOART00000000176(ATP5MC3);ENSOART00000000954(NA);ENSOART00000002049(NA);ENSOART00000003044(COX5A);ENSOART00000003158(ATP5F1A);ENSOART00000003337(NDUFA3);ENSOART00000003999(NA);ENSOART00000004860(NA);ENSOART00000005349(COX11);ENSOART00000005386(COX6B1);ENSOART00000005632(NA);ENSOART00000005761(COX7A1);ENSOART00000005895(NDUFB7);ENSOART00000005986(UQCRB);ENSOART00000006057(UQCR10);ENSOART00000006…
KO03320	PPAR signaling pathway	Organismal Systems	Endocrine system	28	-0.635061	-1.78656	0.0010929	0.00771485	ENSOART00000001047(ACAA1);ENSOART00000001726(FABP3);ENSOART00000002726(APOC3);ENSOART00000002803(APOA1);ENSOART00000006536(SCP2);ENSOART00000006595(SORBS1);ENSOART00000006736(CPT2);ENSOART00000008163(ME1);ENSOART00000008297(ACSL1);ENSOART00000009779(FABP5);ENSOART00000010169(FABP4);ENSOART00000010234(NA);ENSOART00000010674(APOA2);ENSOART00000012737(PLIN1);ENSOART00000013579(DBI);ENSOART0000001796…
KO00380	Tryptophan metabolism	Metabolism	Amino acid metabolism	18	-0.693182	-1.77806	0.00117233	0.00811204	ENSOART00000000394(ECHS1);ENSOART00000001613(DLST);ENSOART00000003571(MAOB);ENSOART00000007763(DLD);ENSOART00000008964(HADH);ENSOART00000009969(NA);ENSOART00000011061(GCDH);ENSOART00000011586(NA);ENSOART00000012085(ACAT1);ENSOART00000012518(NA);ENSOART00000014227(ALDH16A1);ENSOART00000016384(KYAT3);ENSOART00000017492(AOX1);ENSOART00000019680(NA);ENSOART00000019683(NA);ENSOART00000019966(ALDH7A1);…
KO05222	Small cell lung cancer	Human Diseases	Cancers	17	-0.611234	-1.57378	0.0180505	0.091126	ENSOART00000001282(ITGA6);ENSOART00000001284(ITGA6);ENSOART00000006670(COL4A1);ENSOART00000007098(COL4A2);ENSOART00000007864(LAMB1);ENSOART00000010447(LAMA4);ENSOART00000011607(CDK2);ENSOART00000013532(BAX);ENSOART00000014721(LAMA5);ENSOART00000014832(LAMA2);ENSOART00000015861(LAMB2);ENSOART00000019193(ITGB1);ENSOART00000020889(LAMC1);ENSOART00000021051(FN1);ENSOART00000021052(FN1);ENSOART0000002…
KO00630	Glyoxylate and dicarboxylate metabolism	Metabolism	Carbohydrate metabolism	22	-0.592459	-1.58987	0.0136986	0.0921131	ENSOART00000001495(NA);ENSOART00000004832(PCCA);ENSOART00000007204(ACSS1);ENSOART00000007763(DLD);ENSOART00000007809(SHMT2);ENSOART00000008644(PCCB);ENSOART00000010249(CS);ENSOART00000010254(CS);ENSOART00000011734(ACSS2);ENSOART00000011735(ACSS2);ENSOART00000012085(ACAT1);ENSOART00000012487(GRHPR);ENSOART00000013130(MMUT);ENSOART00000014853(MDH2);ENSOART00000016012(ACO1);ENSOART00000017365(MCEE);…
KO04512	ECM-receptor interaction	Environmental Information Processing	Signaling molecules and interaction	26	-0.570666	-1.57481	0.0157835	0.095592	ENSOART00000001282(ITGA6);ENSOART00000001284(ITGA6);ENSOART00000001354(NA);ENSOART00000001624(COL1A2);ENSOART00000005320(COL1A1);ENSOART00000006670(COL4A1);ENSOART00000007098(COL4A2);ENSOART00000007864(LAMB1);ENSOART00000009010(HSPG2);ENSOART00000010447(LAMA4);ENSOART00000012425(ITGA7);ENSOART00000013935(NA);ENSOART00000014022(COL6A2);ENSOART00000014721(LAMA5);ENSOART00000014832(LAMA2);ENSOART000…
KO01100	Metabolic pathways	Metabolism	Global and overview maps	462	-0.457238	-1.58101	0	0.0960579	ENSOART00000000049(PIGS);ENSOART00000000176(ATP5MC3);ENSOART00000000206(NAPRT);ENSOART00000000394(ECHS1);ENSOART00000000517(ALDOC);ENSOART00000000634(IDH3A);ENSOART00000000797(HSD17B4);ENSOART00000000827(GLUD1);ENSOART00000000887(COQ6);ENSOART00000000954(NA);ENSOART00000000990(ENOPH1);ENSOART00000000994(ENOPH1);ENSOART00000001016(ALDH6A1);ENSOART00000001017(HSD17B12);ENSOART00000001047(ACAA1);ENS…
KO05410	Hypertrophic cardiomyopathy (HCM)	Human Diseases	Cardiovascular diseases	46	-0.515073	-1.54028	0.00956429	0.121906	ENSOART00000001282(ITGA6);ENSOART00000001284(ITGA6);ENSOART00000001984(TPM3);ENSOART00000002308(ATP2A1);ENSOART00000003275(ACTB);ENSOART00000003308(AGT);ENSOART00000004695(TNNC1);ENSOART00000004902(PRKAG2);ENSOART00000005537(SGCA);ENSOART00000005984(LMNA);ENSOART00000006816(MYBPC3);ENSOART00000007610(MYL3);ENSOART00000008549(PRKAA2);ENSOART00000008550(PRKAA2);ENSOART00000010139(PRKAA1);ENSOART000…
KO00760	Nicotinate and nicotinamide metabolism	Metabolism	Metabolism of cofactors and vitamins	15	-0.617053	-1.53507	0.0303398	0.121985	ENSOART00000000206(NAPRT);ENSOART00000003265(NT5C2);ENSOART00000003267(NT5C2);ENSOART00000004897(NAMPT);ENSOART00000006411(SIRT2);ENSOART00000007070(NT5C3A);ENSOART00000007346(NMNAT1);ENSOART00000007560(NMNAT3);ENSOART00000009332(NNT);ENSOART00000009613(SIRT3);ENSOART00000011840(NADK2);ENSOART00000014713(SIRT5);ENSOART00000017492(AOX1);ENSOART00000018279(RDH14);ENSOART00000021874(NT5C1A)
KO04810	Regulation of actin cytoskeleton	Cellular Processes	Cell motility	60	-0.49049	-1.51922	0.0104058	0.135504	ENSOART00000000693(DIAPH1);ENSOART00000001282(ITGA6);ENSOART00000001284(ITGA6);ENSOART00000001692(MYLK2);ENSOART00000002165(ARPC5);ENSOART00000002175(RAC1);ENSOART00000003275(ACTB);ENSOART00000004037(MAPK3);ENSOART00000004392(F2);ENSOART00000005050(NA);ENSOART00000005501(MSN);ENSOART00000005971(GSN);ENSOART00000006305(ACTN4);ENSOART00000006602(MYLPF);ENSOART00000006682(NA);ENSOART00000007433(CFL2…
KO04920	Adipocytokine signaling pathway	Organismal Systems	Endocrine system	21	-0.557211	-1.48713	0.0324074	0.168225	ENSOART00000001619(STAT3);ENSOART00000004902(PRKAG2);ENSOART00000008297(ACSL1);ENSOART00000008549(PRKAA2);ENSOART00000008550(PRKAA2);ENSOART00000010139(PRKAA1);ENSOART00000010140(PRKAA1);ENSOART00000010417(PTPN11);ENSOART00000017904(ACACB);ENSOART00000017905(ACACB);ENSOART00000018636(NA);ENSOART00000019540(ACSL4);ENSOART00000019541(ACSL4);ENSOART00000020721(PRKAG1);ENSOART00000020722(PRKAG1);ENSO…
KO00982	Drug metabolism - cytochrome P450	Metabolism	Xenobiotics biodegradation and metabolism	21	-0.55804	-1.48929	0.0452436	0.172086	ENSOART00000003571(MAOB);ENSOART00000008104(NA);ENSOART00000008171(NA);ENSOART00000012496(MGST3);ENSOART00000014098(NA);ENSOART00000014117(MGST2);ENSOART00000014313(NA);ENSOART00000014316(NA);ENSOART00000014726(NA);ENSOART00000016063(NA);ENSOART00000016413(GSTA4);ENSOART00000017131(ADH5);ENSOART00000017492(AOX1);ENSOART00000019133(GSTA1);ENSOART00000019204(GSTK1);ENSOART00000020997(NA);ENSOART000…
KO01200	Carbon metabolism	Metabolism	Global and overview maps	84	-0.46303	-1.47953	0.00610376	0.172239	ENSOART00000000394(ECHS1);ENSOART00000000517(ALDOC);ENSOART00000000634(IDH3A);ENSOART00000000827(GLUD1);ENSOART00000001016(ALDH6A1);ENSOART00000001495(NA);ENSOART00000001613(DLST);ENSOART00000001848(GOT2);ENSOART00000004506(NA);ENSOART00000004791(NA);ENSOART00000004832(PCCA);ENSOART00000004904(GPI);ENSOART00000004951(ME2);ENSOART00000005711(ENO2);ENSOART00000005814(PGD);ENSOART00000005912(TPI1);E…
KO00480	Glutathione metabolism	Metabolism	Metabolism of other amino acids	29	-0.530188	-1.47296	0.0320796	0.175683	ENSOART00000003717(LAP3);ENSOART00000005814(PGD);ENSOART00000008104(NA);ENSOART00000008171(NA);ENSOART00000008633(GPX3);ENSOART00000009769(NA);ENSOART00000011372(NA);ENSOART00000012030(NA);ENSOART00000012496(MGST3);ENSOART00000013070(IDH2);ENSOART00000014098(NA);ENSOART00000014117(MGST2);ENSOART00000014313(NA);ENSOART00000014316(NA);ENSOART00000014726(NA);ENSOART00000016063(NA);ENSOART00000016413…
KO00590	Arachidonic acid metabolism	Metabolism	Lipid metabolism	16	-0.580952	-1.468	0.0507674	0.176208	ENSOART00000008633(GPX3);ENSOART00000009014(PTGES3);ENSOART00000010099(NA);ENSOART00000010497(NA);ENSOART00000010519(EPHX2);ENSOART00000010916(NA);ENSOART00000011834(NA);ENSOART00000011867(NA);ENSOART00000012069(NA);ENSOART00000012684(NA);ENSOART00000012905(NA);ENSOART00000013337(LTA4H);ENSOART00000013570(NA);ENSOART00000014907(NA);ENSOART00000014988(NA);ENSOART00000018949(NA)
KO00310	Lysine degradation	Metabolism	Amino acid metabolism	17	-0.564313	-1.43976	0.0631579	0.217495	ENSOART00000000394(ECHS1);ENSOART00000001613(DLST);ENSOART00000007763(DLD);ENSOART00000008964(HADH);ENSOART00000010026(NA);ENSOART00000011061(GCDH);ENSOART00000011586(NA);ENSOART00000012085(ACAT1);ENSOART00000012518(NA);ENSOART00000014199(SETD7);ENSOART00000014227(ALDH16A1);ENSOART00000019680(NA);ENSOART00000019683(NA);ENSOART00000019966(ALDH7A1);ENSOART00000020228(AASS);ENSOART00000020243(HADHA)…
KO05010	Alzheimer disease	Human Diseases	Neurodegenerative diseases	132	-0.435289	-1.42738	0.0060241	0.224642	ENSOART00000000176(ATP5MC3);ENSOART00000000351(IDE);ENSOART00000000377(AGER);ENSOART00000000954(NA);ENSOART00000001257(NA);ENSOART00000001869(NA);ENSOART00000002308(ATP2A1);ENSOART00000002496(NAE1);ENSOART00000003044(COX5A);ENSOART00000003137(RTN4);ENSOART00000003158(ATP5F1A);ENSOART00000003337(NDUFA3);ENSOART00000003346(RTN3);ENSOART00000003683(NA);ENSOART00000003999(NA);ENSOART00000004037(MAPK3…
KO04723	Retrograde endocannabinoid signaling	Organismal Systems	Nervous system	54	-0.46235	-1.42167	0.0344108	0.227533	ENSOART00000000954(NA);ENSOART00000001993(GNB1);ENSOART00000003337(NDUFA3);ENSOART00000003999(NA);ENSOART00000004037(MAPK3);ENSOART00000005895(NDUFB7);ENSOART00000006077(MGLL);ENSOART00000006921(NA);ENSOART00000007039(PRKACA);ENSOART00000007275(NA);ENSOART00000007636(NA);ENSOART00000007751(NDUFS3);ENSOART00000008437(NA);ENSOART00000008797(NDUFS4);ENSOART00000009606(NDUFB9);ENSOART00000010273(NDUF…
KO04260	Cardiac muscle contraction	Organismal Systems	Circulatory system	46	-0.469498	-1.42969	0.0328738	0.228646	ENSOART00000001984(TPM3);ENSOART00000002308(ATP2A1);ENSOART00000003044(COX5A);ENSOART00000004695(TNNC1);ENSOART00000004860(NA);ENSOART00000005386(COX6B1);ENSOART00000005761(COX7A1);ENSOART00000005986(UQCRB);ENSOART00000006057(UQCR10);ENSOART00000007610(MYL3);ENSOART00000008127(NA);ENSOART00000008789(NA);ENSOART00000009034(ATP1A2);ENSOART00000010200(ATP1B1);ENSOART00000010267(COX6A2);ENSOART000000…
KO04068	FoxO signaling pathway	Environmental Information Processing	Signal transduction	31	-0.502233	-1.41253	0.0612691	0.236427	ENSOART00000001619(STAT3);ENSOART00000004037(MAPK3);ENSOART00000004902(PRKAG2);ENSOART00000004922(NA);ENSOART00000007472(GABARAPL2);ENSOART00000008549(PRKAA2);ENSOART00000008550(PRKAA2);ENSOART00000010139(PRKAA1);ENSOART00000010140(PRKAA1);ENSOART00000010815(NA);ENSOART00000010855(FBXO32);ENSOART00000011560(GRB2);ENSOART00000011607(CDK2);ENSOART00000011728(NA);ENSOART00000013993(MAPK14);ENSOART00…
KO04918	Thyroid hormone synthesis	Organismal Systems	Endocrine system	20	-0.532998	-1.39276	0.0786385	0.251638	ENSOART00000003457(CANX);ENSOART00000006897(TTR);ENSOART00000007039(PRKACA);ENSOART00000008633(GPX3);ENSOART00000009034(ATP1A2);ENSOART00000010200(ATP1B1);ENSOART00000011372(NA);ENSOART00000014051(HSPA5);ENSOART00000014226(ATP1B4);ENSOART00000015001(ALB);ENSOART00000015032(PRKACB);ENSOART00000015034(PRKACB);ENSOART00000017073(PRKCA);ENSOART00000017829(HSP90B1);ENSOART00000018042(GNAS);ENSOART0000…
KO04514	Cell adhesion molecules (CAMs)	Environmental Information Processing	Signaling molecules and interaction	17	-0.547644	-1.39551	0.0893921	0.253945	ENSOART00000001282(ITGA6);ENSOART00000001284(ITGA6);ENSOART00000008926(CD99);ENSOART00000010182(NA);ENSOART00000010231(NA);ENSOART00000010876(MPZ);ENSOART00000011608(ESAM);ENSOART00000014923(CD34);ENSOART00000015330(NA);ENSOART00000015463(NA);ENSOART00000015481(NA);ENSOART00000016086(PECAM1);ENSOART00000016087(PECAM1);ENSOART00000016352(NA);ENSOART00000017009(VCAN);ENSOART00000017532(NA);ENSOART0…
KO04137	Mitophagy - animal	Cellular Processes	Transport and catabolism	19	-0.538698	-1.39811	0.0737327	0.257449	ENSOART00000002903(SQSTM1);ENSOART00000004347(RAB7A);ENSOART00000004976(USP15);ENSOART00000005680(OPTN);ENSOART00000007367(CSNK2B);ENSOART00000007472(GABARAPL2);ENSOART00000007761(RRAS2);ENSOART00000011158(PGAM5);ENSOART00000014431(RRAS);ENSOART00000014687(BCL2L13);ENSOART00000014871(TBC1D17);ENSOART00000016167(FIS1);ENSOART00000016168(FIS1);ENSOART00000019330(MFN2);ENSOART00000020744(NA);ENSOART…
KO04213	Longevity regulating pathway - multiple species	Organismal Systems	Aging	27	-0.5015	-1.38421	0.0708661	0.261293	ENSOART00000000149(HSPA8);ENSOART00000000523(RPTOR);ENSOART00000001084(HSPA2);ENSOART00000004690(NA);ENSOART00000004902(PRKAG2);ENSOART00000004922(NA);ENSOART00000007039(PRKACA);ENSOART00000008549(PRKAA2);ENSOART00000008550(PRKAA2);ENSOART00000008577(SOD1);ENSOART00000009583(NA);ENSOART00000009598(HSPA1A);ENSOART00000010139(PRKAA1);ENSOART00000010140(PRKAA1);ENSOART00000010339(HDAC2);ENSOART00000…
KO00410	beta-Alanine metabolism	Metabolism	Metabolism of other amino acids	16	-0.542072	-1.38021	0.0911271	0.26131	ENSOART00000000394(ECHS1);ENSOART00000001016(ALDH6A1);ENSOART00000004204(AOC2);ENSOART00000004373(NA);ENSOART00000005070(CNDP2);ENSOART00000010571(MLYCD);ENSOART00000011586(NA);ENSOART00000012518(NA);ENSOART00000012624(NA);ENSOART00000014227(ALDH16A1);ENSOART00000014260(ACADS);ENSOART00000017723(HIBCH);ENSOART00000019680(NA);ENSOART00000019683(NA);ENSOART00000019966(ALDH7A1);ENSOART00000020243(HA…
KO00561	Glycerolipid metabolism	Metabolism	Lipid metabolism	19	-0.514918	-1.34125	0.0934579	0.329712	ENSOART00000001929(AKR1A1);ENSOART00000003316(GPAT3);ENSOART00000006077(MGLL);ENSOART00000006812(AGPAT5);ENSOART00000008078(NA);ENSOART00000008403(PLPP1);ENSOART00000008406(PLPP1);ENSOART00000011586(NA);ENSOART00000012506(AGPAT3);ENSOART00000012518(NA);ENSOART00000014227(ALDH16A1);ENSOART00000014935(AGK);ENSOART00000017583(LPIN1);ENSOART00000019680(NA);ENSOART00000019683(NA);ENSOART00000019689(NA…
KO04530	Tight junction	Cellular Processes	Cellular community - eukaryotes	58	-0.437139	-1.34257	0.0668058	0.335384	ENSOART00000001750(MYH10);ENSOART00000002175(RAC1);ENSOART00000003275(ACTB);ENSOART00000004902(PRKAG2);ENSOART00000005501(MSN);ENSOART00000006305(ACTN4);ENSOART00000007008(NA);ENSOART00000007039(PRKACA);ENSOART00000007963(MYH8);ENSOART00000008179(SYNPO);ENSOART00000008549(PRKAA2);ENSOART00000008550(PRKAA2);ENSOART00000008802(CDC42);ENSOART00000009785(MYH11);ENSOART00000009791(MYH11);ENSOART000000…
KO04510	Focal adhesion	Cellular Processes	Cellular community - eukaryotes	68	-0.41831	-1.32316	0.0683938	0.346693	ENSOART00000000693(DIAPH1);ENSOART00000001109(RAP1B);ENSOART00000001282(ITGA6);ENSOART00000001284(ITGA6);ENSOART00000001354(NA);ENSOART00000001434(CAV1);ENSOART00000001624(COL1A2);ENSOART00000001692(MYLK2);ENSOART00000002175(RAC1);ENSOART00000003275(ACTB);ENSOART00000003671(FLNC);ENSOART00000004037(MAPK3);ENSOART00000005320(COL1A1);ENSOART00000005691(FLNA);ENSOART00000006305(ACTN4);ENSOART0000000…
KO05135	Yersinia infection	Human Diseases	Infectious disease: bacterial	27	-0.47811	-1.32622	0.11615	0.348587	ENSOART00000002175(RAC1);ENSOART00000002828(MAP2K3);ENSOART00000003275(ACTB);ENSOART00000004037(MAPK3);ENSOART00000008802(CDC42);ENSOART00000011055(NA);ENSOART00000011728(NA);ENSOART00000012811(ACTR3);ENSOART00000012893(PXN);ENSOART00000013993(MAPK14);ENSOART00000015085(RHOA);ENSOART00000015093(MAP2K6);ENSOART00000016761(MAP2K4);ENSOART00000016840(RPS6KA3);ENSOART00000016894(MAPK1);ENSOART0000001…
KO05414	Dilated cardiomyopathy (DCM)	Human Diseases	Cardiovascular diseases	43	-0.440522	-1.32838	0.0853132	0.35199	ENSOART00000001282(ITGA6);ENSOART00000001284(ITGA6);ENSOART00000001984(TPM3);ENSOART00000002308(ATP2A1);ENSOART00000003275(ACTB);ENSOART00000003308(AGT);ENSOART00000004695(TNNC1);ENSOART00000005537(SGCA);ENSOART00000005984(LMNA);ENSOART00000006816(MYBPC3);ENSOART00000007039(PRKACA);ENSOART00000007610(MYL3);ENSOART00000009954(NA);ENSOART00000011055(NA);ENSOART00000011437(SGCD);ENSOART00000011471(C…
KO04140	Autophagy - animal	Cellular Processes	Transport and catabolism	37	-0.447596	-1.31096	0.130761	0.359362	ENSOART00000000523(RPTOR);ENSOART00000002903(SQSTM1);ENSOART00000004037(MAPK3);ENSOART00000004276(NA);ENSOART00000004347(RAB7A);ENSOART00000005419(NA);ENSOART00000005422(NA);ENSOART00000005842(NA);ENSOART00000007039(PRKACA);ENSOART00000007472(GABARAPL2);ENSOART00000007761(RRAS2);ENSOART00000008549(PRKAA2);ENSOART00000008550(PRKAA2);ENSOART00000008941(LAMP1);ENSOART00000009128(CTSV);ENSOART0000000…
KO05100	Bacterial invasion of epithelial cells	Human Diseases	Infectious diseases	32	-0.458151	-1.30651	0.0979955	0.362084	ENSOART00000001434(CAV1);ENSOART00000002165(ARPC5);ENSOART00000002175(RAC1);ENSOART00000002380(CLTB);ENSOART00000003275(ACTB);ENSOART00000006384(NA);ENSOART00000006682(NA);ENSOART00000006747(SEPT9);ENSOART00000008178(CAV3);ENSOART00000008802(CDC42);ENSOART00000009071(NA);ENSOART00000009336(VCL);ENSOART00000011055(NA);ENSOART00000012893(PXN);ENSOART00000014425(CLTC);ENSOART00000014427(ARPC5L);ENSO…
KO05132	Salmonella infection	Human Diseases	Infectious diseases	94	-0.400629	-1.31212	0.0533199	0.365015	ENSOART00000000131(DYNLT3);ENSOART00000000818(NA);ENSOART00000001750(MYH10);ENSOART00000002030(DYNC1I2);ENSOART00000002033(DYNC1I2);ENSOART00000002065(CYTH3);ENSOART00000002134(KPNA4);ENSOART00000002165(ARPC5);ENSOART00000002175(RAC1);ENSOART00000002319(DYNC1LI2);ENSOART00000002321(DYNC1LI2);ENSOART00000002828(MAP2K3);ENSOART00000003102(FHOD1);ENSOART00000003275(ACTB);ENSOART00000003358(DYNC1H1);…
KO04621	NOD-like receptor signaling pathway	Organismal Systems	Immune system	27	-0.455329	-1.27643	0.148603	0.42787	ENSOART00000001007(MAVS);ENSOART00000003683(NA);ENSOART00000004037(MAPK3);ENSOART00000004244(HSP90AA1);ENSOART00000004897(NAMPT);ENSOART00000007418(SUGT1);ENSOART00000007472(GABARAPL2);ENSOART00000007519(TXN);ENSOART00000007891(MCU);ENSOART00000009538(VDAC2);ENSOART00000010171(HSP90AB1);ENSOART00000013308(NA);ENSOART00000013993(MAPK14);ENSOART00000014913(VDAC1);ENSOART00000015085(RHOA);ENSOART000…
KO04211	Longevity regulating pathway - mammal	Organismal Systems	Aging	24	-0.463468	-1.25795	0.167991	0.467114	ENSOART00000000523(RPTOR);ENSOART00000001200(EIF4EBP1);ENSOART00000004902(PRKAG2);ENSOART00000004922(NA);ENSOART00000007039(PRKACA);ENSOART00000008549(PRKAA2);ENSOART00000008550(PRKAA2);ENSOART00000010139(PRKAA1);ENSOART00000010140(PRKAA1);ENSOART00000013532(BAX);ENSOART00000014860(AKT1S1);ENSOART00000015032(PRKACB);ENSOART00000015034(PRKACB);ENSOART00000015821(APPL1);ENSOART00000017317(EIF4E);EN…
KO05145	Toxoplasmosis	Human Diseases	Infectious diseases	24	-0.449908	-1.23478	0.189402	0.521834	ENSOART00000000149(HSPA8);ENSOART00000001084(HSPA2);ENSOART00000001282(ITGA6);ENSOART00000001284(ITGA6);ENSOART00000001619(STAT3);ENSOART00000002828(MAP2K3);ENSOART00000004037(MAPK3);ENSOART00000007864(LAMB1);ENSOART00000009583(NA);ENSOART00000009598(HSPA1A);ENSOART00000010447(LAMA4);ENSOART00000011062(GNAI2);ENSOART00000013993(MAPK14);ENSOART00000014721(LAMA5);ENSOART00000014832(LAMA2);ENSOART00…
KO05220	Chronic myeloid leukemia	Human Diseases	Cancers	15	-0.491067	-1.22494	0.222087	0.538621	ENSOART00000004037(MAPK3);ENSOART00000010339(HDAC2);ENSOART00000010417(PTPN11);ENSOART00000011560(GRB2);ENSOART00000011728(NA);ENSOART00000013532(BAX);ENSOART00000016894(MAPK1);ENSOART00000017575(NA);ENSOART00000018040(CRKL);ENSOART00000019790(MAP2K1);ENSOART00000020648(STAT5B);ENSOART00000021774(KRAS);ENSOART00000021775(KRAS);ENSOART00000022718(CDKN1B);ENSOART00000022827(HDAC1)
KO05412	Arrhythmogenic right ventricular cardiomyopathy (ARVC)	Human Diseases	Cardiovascular diseases	28	-0.437847	-1.21863	0.204955	0.545346	ENSOART00000001282(ITGA6);ENSOART00000001284(ITGA6);ENSOART00000002308(ATP2A1);ENSOART00000003275(ACTB);ENSOART00000004036(ACTN2);ENSOART00000005537(SGCA);ENSOART00000005984(LMNA);ENSOART00000007257(ACTN3);ENSOART00000011055(NA);ENSOART00000011437(SGCD);ENSOART00000011471(CACNB1);ENSOART00000012425(ITGA7);ENSOART00000014609(SGCG);ENSOART00000014832(LAMA2);ENSOART00000014847(DAG1);ENSOART000000172…
KO05211	Renal cell carcinoma	Human Diseases	Cancers	18	-0.463769	-1.21279	0.227804	0.551218	ENSOART00000000358(ELOB);ENSOART00000001109(RAP1B);ENSOART00000002175(RAC1);ENSOART00000004037(MAPK3);ENSOART00000006844(NA);ENSOART00000008802(CDC42);ENSOART00000009513(FH);ENSOART00000010417(PTPN11);ENSOART00000011560(GRB2);ENSOART00000011728(NA);ENSOART00000016894(MAPK1);ENSOART00000018040(CRKL);ENSOART00000018541(CUL2);ENSOART00000019790(MAP2K1);ENSOART00000021380(RAP1A);ENSOART00000021774(KR…
KO04210	Apoptosis	Cellular Processes	Cell growth and death	34	-0.415091	-1.2027	0.212486	0.570505	ENSOART00000000886(PARP1);ENSOART00000003275(ACTB);ENSOART00000004037(MAPK3);ENSOART00000004276(NA);ENSOART00000004344(CTSC);ENSOART00000005419(NA);ENSOART00000005422(NA);ENSOART00000005984(LMNA);ENSOART00000007190(NA);ENSOART00000009128(CTSV);ENSOART00000010192(ENDOG);ENSOART00000010651(NA);ENSOART00000011055(NA);ENSOART00000011728(NA);ENSOART00000013532(BAX);ENSOART00000013913(HTRA2);ENSOART000…
KO00051	Fructose and mannose metabolism	Metabolism	Carbohydrate metabolism	19	-0.46157	-1.19597	0.237819	0.579554	ENSOART00000000517(ALDOC);ENSOART00000003161(MPI);ENSOART00000004506(NA);ENSOART00000005912(TPI1);ENSOART00000005999(HK1);ENSOART00000006003(HK1);ENSOART00000006407(PFKFB1);ENSOART00000007645(PFKFB2);ENSOART00000008078(NA);ENSOART00000009439(FBP2);ENSOART00000011173(TIGAR);ENSOART00000012917(PFKL);ENSOART00000014034(HK2);ENSOART00000014222(PFKFB3);ENSOART00000015014(PFKP);ENSOART00000019474(PFKFB…
KO04144	Endocytosis	Cellular Processes	Transport and catabolism	81	-0.363868	-1.16868	0.204661	0.65124	ENSOART00000000149(HSPA8);ENSOART00000000169(NA);ENSOART00000000171(NA);ENSOART00000001084(HSPA2);ENSOART00000001432(VTA1);ENSOART00000001434(CAV1);ENSOART00000002065(CYTH3);ENSOART00000002165(ARPC5);ENSOART00000002380(CLTB);ENSOART00000003838(NA);ENSOART00000003847(CYTH1);ENSOART00000003851(CYTH1);ENSOART00000004126(RAB11B);ENSOART00000004131(IST1);ENSOART00000004329(CHMP2A);ENSOART00000004347(R…
KO04666	Fc gamma R-mediated phagocytosis	Organismal Systems	Immune system	27	-0.405722	-1.12997	0.305085	0.711705	ENSOART00000002165(ARPC5);ENSOART00000002175(RAC1);ENSOART00000004037(MAPK3);ENSOART00000005971(GSN);ENSOART00000006682(NA);ENSOART00000007433(CFL2);ENSOART00000008403(PLPP1);ENSOART00000008406(PLPP1);ENSOART00000008802(CDC42);ENSOART00000009071(NA);ENSOART00000009954(NA);ENSOART00000010374(NA);ENSOART00000014427(ARPC5L);ENSOART00000015910(NA);ENSOART00000016894(MAPK1);ENSOART00000017073(PRKCA);E…
KO00052	Galactose metabolism	Metabolism	Carbohydrate metabolism	15	-0.462699	-1.13292	0.325387	0.71489	ENSOART00000002479(GAA);ENSOART00000005999(HK1);ENSOART00000006003(HK1);ENSOART00000008078(NA);ENSOART00000009628(GALM);ENSOART00000010450(GALK1);ENSOART00000010693(PGM1);ENSOART00000010707(PGM2);ENSOART00000012917(PFKL);ENSOART00000014034(HK2);ENSOART00000015014(PFKP);ENSOART00000021018(PFKM);ENSOART00000021839(UGP2);ENSOART00000022356(NA);ENSOART00000022357(NA)
KO05416	Viral myocarditis	Human Diseases	Cardiovascular diseases	25	-0.414506	-1.13549	0.296629	0.719619	ENSOART00000001434(CAV1);ENSOART00000002175(RAC1);ENSOART00000003275(ACTB);ENSOART00000005537(SGCA);ENSOART00000009954(NA);ENSOART00000010182(NA);ENSOART00000010231(NA);ENSOART00000011055(NA);ENSOART00000011148(EIF4G2);ENSOART00000011437(SGCD);ENSOART00000014609(SGCG);ENSOART00000014832(LAMA2);ENSOART00000014847(DAG1);ENSOART00000015330(NA);ENSOART00000016352(NA);ENSOART00000017532(NA);ENSOART000…
KO00620	Pyruvate metabolism	Metabolism	Carbohydrate metabolism	31	-0.400074	-1.13735	0.30011	0.726435	ENSOART00000003907(NA);ENSOART00000004951(ME2);ENSOART00000006953(LDHD);ENSOART00000007204(ACSS1);ENSOART00000007763(DLD);ENSOART00000008163(ME1);ENSOART00000009513(FH);ENSOART00000009577(PC);ENSOART00000010458(NA);ENSOART00000011586(NA);ENSOART00000011734(ACSS2);ENSOART00000011735(ACSS2);ENSOART00000012085(ACAT1);ENSOART00000012487(GRHPR);ENSOART00000012518(NA);ENSOART00000013294(NA);ENSOART0000…
KO04151	PI3K-Akt signaling pathway	Environmental Information Processing	Signal transduction	72	-0.359868	-1.1405	0.26047	0.729409	ENSOART00000000523(RPTOR);ENSOART00000001200(EIF4EBP1);ENSOART00000001282(ITGA6);ENSOART00000001284(ITGA6);ENSOART00000001354(NA);ENSOART00000001624(COL1A2);ENSOART00000001993(GNB1);ENSOART00000002175(RAC1);ENSOART00000004037(MAPK3);ENSOART00000004244(HSP90AA1);ENSOART00000004884(YWHAB);ENSOART00000004999(NA);ENSOART00000005256(YWHAH);ENSOART00000005320(COL1A1);ENSOART00000006670(COL4A1);ENSOART0…
KO05230	Central carbon metabolism in cancer	Human Diseases	Cancers	27	-0.396166	-1.10162	0.334831	0.789695	ENSOART00000001085(PDK1);ENSOART00000004037(MAPK3);ENSOART00000004791(NA);ENSOART00000005999(HK1);ENSOART00000006003(HK1);ENSOART00000009613(SIRT3);ENSOART00000010458(NA);ENSOART00000010933(NA);ENSOART00000011173(TIGAR);ENSOART00000011728(NA);ENSOART00000012917(PFKL);ENSOART00000013294(NA);ENSOART00000013298(NA);ENSOART00000014034(HK2);ENSOART00000014833(PGAM2);ENSOART00000015014(PFKP);ENSOART000…
KO04371	Apelin signaling pathway	Environmental Information Processing	Signal transduction	43	-0.368976	-1.08702	0.357906	0.822376	ENSOART00000001692(MYLK2);ENSOART00000001993(GNB1);ENSOART00000003301(TFAM);ENSOART00000004037(MAPK3);ENSOART00000004902(PRKAG2);ENSOART00000005778(CALM2);ENSOART00000006242(RYR1);ENSOART00000007039(PRKACA);ENSOART00000007472(GABARAPL2);ENSOART00000007610(MYL3);ENSOART00000007761(RRAS2);ENSOART00000008365(LIPE);ENSOART00000008549(PRKAA2);ENSOART00000008550(PRKAA2);ENSOART00000010139(PRKAA1);ENSOA…
KO04520	Adherens junction	Cellular Processes	Cellular community - eukaryotes	21	-0.40268	-1.06529	0.397213	0.850458	ENSOART00000002175(RAC1);ENSOART00000003275(ACTB);ENSOART00000004037(MAPK3);ENSOART00000005673(ACP1);ENSOART00000006305(ACTN4);ENSOART00000006595(SORBS1);ENSOART00000007367(CSNK2B);ENSOART00000008802(CDC42);ENSOART00000009336(VCL);ENSOART00000011055(NA);ENSOART00000011595(CTNND1);ENSOART00000014204(IQGAP1);ENSOART00000015085(RHOA);ENSOART00000016894(MAPK1);ENSOART00000017226(LMO7);ENSOART00000018…
KO05226	Gastric cancer	Human Diseases	Cancers	16	-0.420221	-1.06096	0.413625	0.850697	ENSOART00000004037(MAPK3);ENSOART00000004407(DVL1);ENSOART00000005928(NA);ENSOART00000005929(NA);ENSOART00000011560(GRB2);ENSOART00000011607(CDK2);ENSOART00000011728(NA);ENSOART00000013532(BAX);ENSOART00000016894(MAPK1);ENSOART00000018168(CTNNA1);ENSOART00000019790(MAP2K1);ENSOART00000021595(GSK3B);ENSOART00000021596(GSK3B);ENSOART00000021774(KRAS);ENSOART00000021775(KRAS);ENSOART00000022718(CDKN…
KO05215	Prostate cancer	Human Diseases	Cancers	17	-0.421213	-1.0735	0.395657	0.852335	ENSOART00000004037(MAPK3);ENSOART00000004244(HSP90AA1);ENSOART00000010171(HSP90AB1);ENSOART00000011560(GRB2);ENSOART00000011607(CDK2);ENSOART00000011728(NA);ENSOART00000014098(NA);ENSOART00000014313(NA);ENSOART00000014316(NA);ENSOART00000016894(MAPK1);ENSOART00000017829(HSP90B1);ENSOART00000019790(MAP2K1);ENSOART00000021595(GSK3B);ENSOART00000021596(GSK3B);ENSOART00000021774(KRAS);ENSOART00000021…
KO05210	Colorectal cancer	Human Diseases	Cancers	17	-0.414987	-1.05026	0.419467	0.857599	ENSOART00000002175(RAC1);ENSOART00000004037(MAPK3);ENSOART00000011560(GRB2);ENSOART00000011728(NA);ENSOART00000013532(BAX);ENSOART00000014102(RALB);ENSOART00000014103(RALB);ENSOART00000015085(RHOA);ENSOART00000015821(APPL1);ENSOART00000016894(MAPK1);ENSOART00000019217(RALA);ENSOART00000019790(MAP2K1);ENSOART00000021595(GSK3B);ENSOART00000021596(GSK3B);ENSOART00000021774(KRAS);ENSOART00000021775(K…
KO01522	Endocrine resistance	Human Diseases	Drug resistance	17	-0.417567	-1.06634	0.397688	0.860939	ENSOART00000004037(MAPK3);ENSOART00000007039(PRKACA);ENSOART00000011560(GRB2);ENSOART00000011728(NA);ENSOART00000013532(BAX);ENSOART00000013993(MAPK14);ENSOART00000015032(PRKACB);ENSOART00000015034(PRKACB);ENSOART00000016894(MAPK1);ENSOART00000018042(GNAS);ENSOART00000018851(CARM1);ENSOART00000018853(CARM1);ENSOART00000019790(MAP2K1);ENSOART00000021560(MAPK12);ENSOART00000021774(KRAS);ENSOART0000…
KO05134	Legionellosis	Human Diseases	Infectious diseases	24	-0.387375	-1.05243	0.428409	0.864498	ENSOART00000000149(HSPA8);ENSOART00000001084(HSPA2);ENSOART00000003825(RAB1B);ENSOART00000005875(NA);ENSOART00000006174(NA);ENSOART00000006689(NA);ENSOART00000007078(ARF1);ENSOART00000008449(NA);ENSOART00000009583(NA);ENSOART00000009598(HSPA1A);ENSOART00000009962(NA);ENSOART00000012023(EEF1A2);ENSOART00000012632(NA);ENSOART00000013263(VCP);ENSOART00000014687(BCL2L13);ENSOART00000015498(SAR1B);ENS…
KO04931	Insulin resistance	Human Diseases	Endocrine and metabolic diseases	32	-0.36632	-1.02627	0.45098	0.903508	ENSOART00000001565(GFPT2);ENSOART00000001619(STAT3);ENSOART00000002032(PPP1R3A);ENSOART00000003308(AGT);ENSOART00000004902(PRKAG2);ENSOART00000005217(PPP1R3D);ENSOART00000007803(PYGB);ENSOART00000008549(PRKAA2);ENSOART00000008550(PRKAA2);ENSOART00000009586(PTPA);ENSOART00000009802(PYGM);ENSOART00000010139(PRKAA1);ENSOART00000010140(PRKAA1);ENSOART00000010417(PTPN11);ENSOART00000012304(PPP1CA);ENS…
KO04152	AMPK signaling pathway	Environmental Information Processing	Signal transduction	44	-0.342259	-1.02746	0.448203	0.913652	ENSOART00000000523(RPTOR);ENSOART00000001200(EIF4EBP1);ENSOART00000003438(ELAVL1);ENSOART00000004126(RAB11B);ENSOART00000004902(PRKAG2);ENSOART00000005989(RAB14);ENSOART00000006407(PFKFB1);ENSOART00000007645(PFKFB2);ENSOART00000008365(LIPE);ENSOART00000008549(PRKAA2);ENSOART00000008550(PRKAA2);ENSOART00000008751(PPP2R3A);ENSOART00000009439(FBP2);ENSOART00000010139(PRKAA1);ENSOART00000010140(PRKAA…
KO04015	Rap1 signaling pathway	Environmental Information Processing	Signal transduction	34	-0.344479	-1.01482	0.446154	0.923357	ENSOART00000001109(RAP1B);ENSOART00000002175(RAC1);ENSOART00000002828(MAP2K3);ENSOART00000003275(ACTB);ENSOART00000004037(MAPK3);ENSOART00000005050(NA);ENSOART00000005778(CALM2);ENSOART00000008802(CDC42);ENSOART00000011055(NA);ENSOART00000011062(GNAI2);ENSOART00000011574(CALM3);ENSOART00000011595(CTNND1);ENSOART00000011728(NA);ENSOART00000012920(TLN1);ENSOART00000013993(MAPK14);ENSOART00000014102…
KO04978	Mineral absorption	Organismal Systems	Digestive system	15	-0.403132	-1.00874	0.466987	0.928227	ENSOART00000003765(HMOX2);ENSOART00000003768(HMOX2);ENSOART00000009034(ATP1A2);ENSOART00000009212(TF);ENSOART00000009277(NA);ENSOART00000009846(ATOX1);ENSOART00000010200(ATP1B1);ENSOART00000014226(ATP1B4);ENSOART00000015612(FTH1);ENSOART00000015613(FTH1);ENSOART00000016798(NA);ENSOART00000017065(ATP2B1);ENSOART00000017068(ATP2B1);ENSOART00000020109(HMOX1);ENSOART00000022009(ATP1A1)
KO00790	Folate biosynthesis	Metabolism	Metabolism of cofactors and vitamins	15	-0.392624	-0.985194	0.491463	0.943225	ENSOART00000008078(NA);ENSOART00000010099(NA);ENSOART00000010497(NA);ENSOART00000010916(NA);ENSOART00000011258(QDPR);ENSOART00000011867(NA);ENSOART00000012069(NA);ENSOART00000012648(SPR);ENSOART00000012684(NA);ENSOART00000012905(NA);ENSOART00000013570(NA);ENSOART00000014907(NA);ENSOART00000014988(NA);ENSOART00000015826(PCBD2);ENSOART00000018026(PTS)
KO00330	Arginine and proline metabolism	Metabolism	Amino acid metabolism	20	-0.376134	-0.985272	0.525444	0.956031	ENSOART00000001848(GOT2);ENSOART00000003571(MAOB);ENSOART00000003717(LAP3);ENSOART00000005070(CNDP2);ENSOART00000006315(NA);ENSOART00000009769(NA);ENSOART00000010645(CKM);ENSOART00000010941(OAT);ENSOART00000011362(ALDH4A1);ENSOART00000011586(NA);ENSOART00000012518(NA);ENSOART00000012624(NA);ENSOART00000012711(NA);ENSOART00000013513(GOT1);ENSOART00000014227(ALDH16A1);ENSOART00000016484(SAT2);ENSOA…
KO05418	Fluid shear stress and atherosclerosis	Human Diseases	Cardiovascular diseases	49	-0.323781	-0.993572	0.514226	0.959112	ENSOART00000001434(CAV1);ENSOART00000002175(RAC1);ENSOART00000002903(SQSTM1);ENSOART00000003275(ACTB);ENSOART00000003909(NQO1);ENSOART00000004244(HSP90AA1);ENSOART00000005778(CALM2);ENSOART00000007519(TXN);ENSOART00000008104(NA);ENSOART00000008171(NA);ENSOART00000008178(CAV3);ENSOART00000008375(ASS1);ENSOART00000008549(PRKAA2);ENSOART00000008550(PRKAA2);ENSOART00000009128(CTSV);ENSOART00000010139…
KO04670	Leukocyte transendothelial migration	Organismal Systems	Immune system	33	-0.34475	-0.98886	0.51413	0.959459	ENSOART00000001109(RAP1B);ENSOART00000002175(RAC1);ENSOART00000003275(ACTB);ENSOART00000005501(MSN);ENSOART00000006305(ACTN4);ENSOART00000006602(MYLPF);ENSOART00000008802(CDC42);ENSOART00000008926(CD99);ENSOART00000009336(VCL);ENSOART00000010417(PTPN11);ENSOART00000011055(NA);ENSOART00000011062(GNAI2);ENSOART00000011272(MRCL3);ENSOART00000011302(MYL12B);ENSOART00000011595(CTNND1);ENSOART000000116…
KO04611	Platelet activation	Organismal Systems	Immune system	35	-0.328004	-0.959166	0.562701	0.961682	ENSOART00000000312(FGB);ENSOART00000001109(RAP1B);ENSOART00000001624(COL1A2);ENSOART00000001692(MYLK2);ENSOART00000001760(STIM1);ENSOART00000003275(ACTB);ENSOART00000004037(MAPK3);ENSOART00000004392(F2);ENSOART00000005320(COL1A1);ENSOART00000007039(PRKACA);ENSOART00000011055(NA);ENSOART00000011062(GNAI2);ENSOART00000011272(MRCL3);ENSOART00000011302(MYL12B);ENSOART00000012304(PPP1CA);ENSOART000000…
KO04914	Progesterone-mediated oocyte maturation	Organismal Systems	Endocrine system	15	-0.38738	-0.963954	0.534132	0.962176	ENSOART00000004037(MAPK3);ENSOART00000004244(HSP90AA1);ENSOART00000007039(PRKACA);ENSOART00000010171(HSP90AB1);ENSOART00000011062(GNAI2);ENSOART00000011607(CDK2);ENSOART00000013993(MAPK14);ENSOART00000015032(PRKACB);ENSOART00000015034(PRKACB);ENSOART00000016840(RPS6KA3);ENSOART00000016894(MAPK1);ENSOART00000019790(MAP2K1);ENSOART00000021560(MAPK12);ENSOART00000021774(KRAS);ENSOART00000021775(KRAS)
KO00520	Amino sugar and nucleotide sugar metabolism	Metabolism	Carbohydrate metabolism	17	-0.377381	-0.953723	0.538553	0.963278	ENSOART00000001565(GFPT2);ENSOART00000001852(NA);ENSOART00000003161(MPI);ENSOART00000004904(GPI);ENSOART00000005999(HK1);ENSOART00000006003(HK1);ENSOART00000008111(PGM3);ENSOART00000010450(GALK1);ENSOART00000010693(PGM1);ENSOART00000010707(PGM2);ENSOART00000012122(NANS);ENSOART00000012343(NAGK);ENSOART00000014034(HK2);ENSOART00000019674(CYB5R1);ENSOART00000020712(CYB5R3);ENSOART00000021583(GFPT1)…
KO05204	Chemical carcinogenesis	Human Diseases	Cancers	25	-0.34994	-0.97073	0.538462	0.969827	ENSOART00000003653(NA);ENSOART00000008104(NA);ENSOART00000008171(NA);ENSOART00000009969(NA);ENSOART00000012496(MGST3);ENSOART00000014098(NA);ENSOART00000014117(MGST2);ENSOART00000014313(NA);ENSOART00000014316(NA);ENSOART00000014726(NA);ENSOART00000014907(NA);ENSOART00000014988(NA);ENSOART00000016063(NA);ENSOART00000016384(KYAT3);ENSOART00000016413(GSTA4);ENSOART00000017131(ADH5);ENSOART0000001901…
KO04390	Hippo signaling pathway	Environmental Information Processing	Signal transduction	22	-0.362635	-0.964307	0.534803	0.974104	ENSOART00000003275(ACTB);ENSOART00000004407(DVL1);ENSOART00000004884(YWHAB);ENSOART00000004999(NA);ENSOART00000005256(YWHAH);ENSOART00000010672(PPP2R2A);ENSOART00000011055(NA);ENSOART00000012304(PPP1CA);ENSOART00000013027(MOB1B);ENSOART00000013308(NA);ENSOART00000013411(MOB1A);ENSOART00000014987(YWHAG);ENSOART00000015089(CDKL3);ENSOART00000015920(PPP2R1B);ENSOART00000016385(NA);ENSOART00000016522…
KO04062	Chemokine signaling pathway	Organismal Systems	Immune system	31	-0.137484	-0.392306	1	0.999455	ENSOART00000001109(RAP1B);ENSOART00000001619(STAT3);ENSOART00000001993(GNB1);ENSOART00000002175(RAC1);ENSOART00000004037(MAPK3);ENSOART00000007039(PRKACA);ENSOART00000008769(NA);ENSOART00000008802(CDC42);ENSOART00000011062(GNAI2);ENSOART00000011560(GRB2);ENSOART00000012356(GNG12);ENSOART00000012893(PXN);ENSOART00000014837(GNG7);ENSOART00000015032(PRKACB);ENSOART00000015034(PRKACB);ENSOART00000015…
KO04217	Necroptosis	Cellular Processes	Cell growth and death	49	-0.299447	-0.922978	0.628272	1	ENSOART00000000827(GLUD1);ENSOART00000000886(PARP1);ENSOART00000001619(STAT3);ENSOART00000002903(SQSTM1);ENSOART00000003683(NA);ENSOART00000003838(NA);ENSOART00000004074(NA);ENSOART00000004244(HSP90AA1);ENSOART00000004329(CHMP2A);ENSOART00000004686(FAF1);ENSOART00000005842(NA);ENSOART00000006856(VPS4B);ENSOART00000007561(CAMK2A);ENSOART00000007803(PYGB);ENSOART00000008342(SLC25A4);ENSOART00000008…
KO04218	Cellular senescence	Cellular Processes	Cell growth and death	39	-0.299747	-0.901163	0.631068	1	ENSOART00000001200(EIF4EBP1);ENSOART00000002828(MAP2K3);ENSOART00000002903(SQSTM1);ENSOART00000003683(NA);ENSOART00000004037(MAPK3);ENSOART00000004074(NA);ENSOART00000005778(CALM2);ENSOART00000006725(MAPKAPK2);ENSOART00000007761(RRAS2);ENSOART00000007891(MCU);ENSOART00000008342(SLC25A4);ENSOART00000008369(NA);ENSOART00000008426(PPP3CB);ENSOART00000009538(VDAC2);ENSOART00000010182(NA);ENSOART00000…
KO05165	Human papillomavirus infection	Human Diseases	Infectious diseases	67	-0.283777	-0.896934	0.671443	1	ENSOART00000001200(EIF4EBP1);ENSOART00000001282(ITGA6);ENSOART00000001284(ITGA6);ENSOART00000001354(NA);ENSOART00000001624(COL1A2);ENSOART00000003734(PSMC1);ENSOART00000004037(MAPK3);ENSOART00000004407(DVL1);ENSOART00000005320(COL1A1);ENSOART00000005928(NA);ENSOART00000005929(NA);ENSOART00000006513(ATP6V1G1);ENSOART00000006670(COL4A1);ENSOART00000007039(PRKACA);ENSOART00000007098(COL4A2);ENSOART0…
KO00270	Cysteine and methionine metabolism	Metabolism	Amino acid metabolism	18	-0.349033	-0.896468	0.635167	1	ENSOART00000000990(ENOPH1);ENSOART00000000994(ENOPH1);ENSOART00000001848(GOT2);ENSOART00000004765(AHCYL2);ENSOART00000009769(NA);ENSOART00000009969(NA);ENSOART00000010183(NA);ENSOART00000010458(NA);ENSOART00000013513(GOT1);ENSOART00000014853(MDH2);ENSOART00000015691(MTAP);ENSOART00000016384(KYAT3);ENSOART00000020338(APIP);ENSOART00000020850(TST);ENSOART00000020871(MPST);ENSOART00000021850(MDH1);E…
KO00860	Porphyrin and chlorophyll metabolism	Metabolism	Metabolism of cofactors and vitamins	17	-0.342308	-0.888591	0.625882	1	ENSOART00000003765(HMOX2);ENSOART00000003768(HMOX2);ENSOART00000005510(CP);ENSOART00000005515(CP);ENSOART00000005676(FECH);ENSOART00000006819(ALAD);ENSOART00000007213(BLVRB);ENSOART00000010509(NA);ENSOART00000011704(HCCS);ENSOART00000012871(EPRS);ENSOART00000014118(HMBS);ENSOART00000014190(FXN);ENSOART00000016269(MMAB);ENSOART00000018430(NA);ENSOART00000018431(NA);ENSOART00000019268(CPOX);ENSOART…
KO04974	Protein digestion and absorption	Organismal Systems	Digestive system	20	-0.337284	-0.887796	0.622817	1	ENSOART00000001624(COL1A2);ENSOART00000002315(COL5A1);ENSOART00000005320(COL1A1);ENSOART00000006670(COL4A1);ENSOART00000006978(COL12A1);ENSOART00000007098(COL4A2);ENSOART00000009034(ATP1A2);ENSOART00000010200(ATP1B1);ENSOART00000011990(COL15A1);ENSOART00000013713(COL18A1);ENSOART00000013935(NA);ENSOART00000014022(COL6A2);ENSOART00000014226(ATP1B4);ENSOART00000016965(NA);ENSOART00000016995(NA);ENS…
KO05130	Pathogenic Escherichia coli infection	Human Diseases	Infectious diseases	22	-0.319293	-0.862948	0.667056	1	ENSOART00000001257(NA);ENSOART00000001895(NEK9);ENSOART00000001869(NA);ENSOART00000003975(NA);ENSOART00000006013(TUBB4A);ENSOART00000006682(NA);ENSOART00000008802(CDC42);ENSOART00000009071(NA);ENSOART00000009954(NA);ENSOART00000011055(NA);ENSOART00000013550(MYO1C);ENSOART00000014427(ARPC5L);ENSOART00000014919(NA);ENSOART00000015301(MYO1B);ENSOART00000015303(MYO1B);ENSOART00000015910(NA);ENSOART00…
KO03015	mRNA surveillance pathway	Genetic Information Processing	Translation	21	-0.314379	-0.840335	0.688636	1	ENSOART00000002341(NA);ENSOART00000004825(NA);ENSOART00000006174(NA);ENSOART00000006185(WDR82);ENSOART00000007716(GSPT1);ENSOART00000008751(PPP2R3A);ENSOART00000009054(PELO);ENSOART00000009573(DDX39B);ENSOART00000010672(PPP2R2A);ENSOART00000011687(UPF1);ENSOART00000011703(PPP2R5A);ENSOART00000012304(PPP1CA);ENSOART00000012754(DAZAP1);ENSOART00000015089(CDKL3);ENSOART00000015920(PPP2R1B);ENSOART00…
KO04145	Phagosome	Cellular Processes	Transport and catabolism	54	-0.275824	-0.838706	0.74739	1	ENSOART00000001257(NA);ENSOART00000001869(NA);ENSOART00000002030(DYNC1I2);ENSOART00000002033(DYNC1I2);ENSOART00000002175(RAC1);ENSOART00000002319(DYNC1LI2);ENSOART00000002321(DYNC1LI2);ENSOART00000003275(ACTB);ENSOART00000003358(DYNC1H1);ENSOART00000003457(CANX);ENSOART00000004347(RAB7A);ENSOART00000005875(NA);ENSOART00000006013(TUBB4A);ENSOART00000006513(ATP6V1G1);ENSOART00000008097(STX18);ENSOA…
KO04071	Sphingolipid signaling pathway	Environmental Information Processing	Signal transduction	25	-0.305223	-0.836535	0.699557	1	ENSOART00000002175(RAC1);ENSOART00000004037(MAPK3);ENSOART00000004276(NA);ENSOART00000005419(NA);ENSOART00000005422(NA);ENSOART00000008751(PPP2R3A);ENSOART00000010672(PPP2R2A);ENSOART00000011062(GNAI2);ENSOART00000011703(PPP2R5A);ENSOART00000011728(NA);ENSOART00000013532(BAX);ENSOART00000013993(MAPK14);ENSOART00000015085(RHOA);ENSOART00000015089(CDKL3);ENSOART00000015920(PPP2R1B);ENSOART000000163…
KO05205	Proteoglycans in cancer	Human Diseases	Cancers	62	-0.26406	-0.829577	0.761411	1	ENSOART00000000594(ANK2);ENSOART00000001434(CAV1);ENSOART00000001624(COL1A2);ENSOART00000001619(STAT3);ENSOART00000002175(RAC1);ENSOART00000002940(ANK1);ENSOART00000003275(ACTB);ENSOART00000003671(FLNC);ENSOART00000004037(MAPK3);ENSOART00000004652(ANK3);ENSOART00000005320(COL1A1);ENSOART00000005501(MSN);ENSOART00000005691(FLNA);ENSOART00000007039(PRKACA);ENSOART00000007561(CAMK2A);ENSOART00000007…
KO04150	mTOR signaling pathway	Environmental Information Processing	Signal transduction	41	-0.279065	-0.827433	0.742887	1	ENSOART00000000523(RPTOR);ENSOART00000001200(EIF4EBP1);ENSOART00000004037(MAPK3);ENSOART00000004236(LAMTOR1);ENSOART00000004407(DVL1);ENSOART00000005775(LAMTOR2);ENSOART00000006513(ATP6V1G1);ENSOART00000008549(PRKAA2);ENSOART00000008550(PRKAA2);ENSOART00000009409(RRAGA);ENSOART00000010139(PRKAA1);ENSOART00000010140(PRKAA1);ENSOART00000011560(GRB2);ENSOART00000011625(ATP6V1B2);ENSOART00000011728(N…
KO05161	Hepatitis B	Human Diseases	Infectious diseases	30	-0.288627	-0.809125	0.762419	1	ENSOART00000001007(MAVS);ENSOART00000001619(STAT3);ENSOART00000002644(DDX3X);ENSOART00000002828(MAP2K3);ENSOART00000003683(NA);ENSOART00000004037(MAPK3);ENSOART00000004884(YWHAB);ENSOART00000004999(NA);ENSOART00000009010(HSPG2);ENSOART00000011560(GRB2);ENSOART00000011607(CDK2);ENSOART00000011728(NA);ENSOART00000012746(DDB1);ENSOART00000013532(BAX);ENSOART00000013993(MAPK14);ENSOART00000015093(MAP…
KO05160	Hepatitis C	Human Diseases	Infectious diseases	30	-0.286591	-0.807135	0.758696	1	ENSOART00000001007(MAVS);ENSOART00000001619(STAT3);ENSOART00000003458(CD81);ENSOART00000004037(MAPK3);ENSOART00000004884(YWHAB);ENSOART00000004999(NA);ENSOART00000005256(YWHAH);ENSOART00000010672(PPP2R2A);ENSOART00000011560(GRB2);ENSOART00000011607(CDK2);ENSOART00000011728(NA);ENSOART00000013308(NA);ENSOART00000013532(BAX);ENSOART00000014987(YWHAG);ENSOART00000015089(CDKL3);ENSOART00000015136(STA…
KO04934	Cushing syndrome	Human Diseases	Endocrine and metabolic diseases	27	-0.288059	-0.804781	0.738789	1	ENSOART00000001109(RAP1B);ENSOART00000003308(AGT);ENSOART00000004037(MAPK3);ENSOART00000004407(DVL1);ENSOART00000007039(PRKACA);ENSOART00000007561(CAMK2A);ENSOART00000009084(CAMK2G);ENSOART00000009085(CAMK2G);ENSOART00000009513(FH);ENSOART00000011062(GNAI2);ENSOART00000011607(CDK2);ENSOART00000011728(NA);ENSOART00000013580(AIP);ENSOART00000014565(PDE8A);ENSOART00000015032(PRKACB);ENSOART000000150…
KO04612	Antigen processing and presentation	Organismal Systems	Immune system	23	-0.293764	-0.795866	0.761312	1	ENSOART00000000149(HSPA8);ENSOART00000001084(HSPA2);ENSOART00000003457(CANX);ENSOART00000004110(B2M);ENSOART00000004244(HSP90AA1);ENSOART00000008245(NA);ENSOART00000009128(CTSV);ENSOART00000009583(NA);ENSOART00000009598(HSPA1A);ENSOART00000010171(HSP90AB1);ENSOART00000010182(NA);ENSOART00000010225(TAPBP);ENSOART00000010231(NA);ENSOART00000010745(CALR);ENSOART00000011870(PDIA3);ENSOART00000014314(…
KO04961	Endocrine and other factor-regulated calcium reabsorption	Organismal Systems	Excretory system	19	-0.303996	-0.784774	0.781288	1	ENSOART00000002380(CLTB);ENSOART00000004952(AP2A2);ENSOART00000006910(AP2B1);ENSOART00000007039(PRKACA);ENSOART00000009034(ATP1A2);ENSOART00000010200(ATP1B1);ENSOART00000014226(ATP1B4);ENSOART00000014425(CLTC);ENSOART00000014712(AP2A1);ENSOART00000015032(PRKACB);ENSOART00000015034(PRKACB);ENSOART00000017065(ATP2B1);ENSOART00000017068(ATP2B1);ENSOART00000017073(PRKCA);ENSOART00000018042(GNAS);ENSO…
KO00980	Metabolism of xenobiotics by cytochrome P450	Metabolism	Xenobiotics biodegradation and metabolism	27	-0.280979	-0.782961	0.782609	1	ENSOART00000007718(CYP2F1);ENSOART00000008104(NA);ENSOART00000008171(NA);ENSOART00000010775(NA);ENSOART00000010870(NA);ENSOART00000012496(MGST3);ENSOART00000013525(DHDH);ENSOART00000014098(NA);ENSOART00000014117(MGST2);ENSOART00000014313(NA);ENSOART00000014316(NA);ENSOART00000014726(NA);ENSOART00000014907(NA);ENSOART00000014988(NA);ENSOART00000016063(NA);ENSOART00000016413(GSTA4);ENSOART000000171…
KO04664	Fc epsilon RI signaling pathway	Organismal Systems	Immune system	15	-0.309946	-0.770931	0.769508	1	ENSOART00000002175(RAC1);ENSOART00000002828(MAP2K3);ENSOART00000004037(MAPK3);ENSOART00000009954(NA);ENSOART00000011560(GRB2);ENSOART00000011728(NA);ENSOART00000013993(MAPK14);ENSOART00000015093(MAP2K6);ENSOART00000016761(MAP2K4);ENSOART00000016894(MAPK1);ENSOART00000017073(PRKCA);ENSOART00000019790(MAP2K1);ENSOART00000021560(MAPK12);ENSOART00000021774(KRAS);ENSOART00000021775(KRAS)
KO05014	Amyotrophic lateral sclerosis (ALS)	Human Diseases	Neurodegenerative diseases	19	-0.296238	-0.770486	0.777143	1	ENSOART00000002175(RAC1);ENSOART00000002828(MAP2K3);ENSOART00000004690(NA);ENSOART00000008426(PPP3CB);ENSOART00000008577(SOD1);ENSOART00000008633(GPX3);ENSOART00000010241(NA);ENSOART00000011216(PPP3CC);ENSOART00000011219(PPP3CC);ENSOART00000011910(DERL1);ENSOART00000013532(BAX);ENSOART00000013993(MAPK14);ENSOART00000014826(PPP3CA);ENSOART00000015093(MAP2K6);ENSOART00000017116(RAB5A);ENSOART000000…
KO04962	Vasopressin-regulated water reabsorption	Organismal Systems	Excretory system	22	-0.280562	-0.757477	0.791907	1	ENSOART00000002030(DYNC1I2);ENSOART00000002033(DYNC1I2);ENSOART00000002319(DYNC1LI2);ENSOART00000002321(DYNC1LI2);ENSOART00000003358(DYNC1H1);ENSOART00000004126(RAB11B);ENSOART00000006859(DCTN2);ENSOART00000007039(PRKACA);ENSOART00000009064(STX4);ENSOART00000009102(DYNLL2);ENSOART00000011259(DCTN6);ENSOART00000011587(RAB5B);ENSOART00000011916(NSF);ENSOART00000013619(NA);ENSOART00000015032(PRKACB)…
KO01524	Platinum drug resistance	Human Diseases	Drug resistance	22	-0.276739	-0.741522	0.839817	1	ENSOART00000004037(MAPK3);ENSOART00000008104(NA);ENSOART00000008171(NA);ENSOART00000012496(MGST3);ENSOART00000013532(BAX);ENSOART00000014098(NA);ENSOART00000014117(MGST2);ENSOART00000014313(NA);ENSOART00000014316(NA);ENSOART00000014726(NA);ENSOART00000016063(NA);ENSOART00000016413(GSTA4);ENSOART00000016894(MAPK1);ENSOART00000019133(GSTA1);ENSOART00000020101(FADD);ENSOART00000020997(NA);ENSOART000…
KO04926	Relaxin signaling pathway	Organismal Systems	Endocrine system	28	-0.268482	-0.740672	0.844866	1	ENSOART00000001624(COL1A2);ENSOART00000001993(GNB1);ENSOART00000004037(MAPK3);ENSOART00000005320(COL1A1);ENSOART00000006670(COL4A1);ENSOART00000007039(PRKACA);ENSOART00000007098(COL4A2);ENSOART00000011062(GNAI2);ENSOART00000011560(GRB2);ENSOART00000011728(NA);ENSOART00000012356(GNG12);ENSOART00000013993(MAPK14);ENSOART00000014837(GNG7);ENSOART00000015032(PRKACB);ENSOART00000015034(PRKACB);ENSOART…
KO04722	Neurotrophin signaling pathway	Organismal Systems	Nervous system	30	-0.258463	-0.737084	0.845815	1	ENSOART00000001109(RAP1B);ENSOART00000002175(RAC1);ENSOART00000004037(MAPK3);ENSOART00000005778(CALM2);ENSOART00000006725(MAPKAPK2);ENSOART00000007561(CAMK2A);ENSOART00000008802(CDC42);ENSOART00000009084(CAMK2G);ENSOART00000009085(CAMK2G);ENSOART00000010417(PTPN11);ENSOART00000011560(GRB2);ENSOART00000011574(CALM3);ENSOART00000011728(NA);ENSOART00000013308(NA);ENSOART00000013532(BAX);ENSOART00000…
KO04110	Cell cycle	Cellular Processes	Cell growth and death	18	-0.283405	-0.728736	0.813364	1	ENSOART00000000818(NA);ENSOART00000004884(YWHAB);ENSOART00000004999(NA);ENSOART00000005256(YWHAH);ENSOART00000010312(NA);ENSOART00000010339(HDAC2);ENSOART00000011607(CDK2);ENSOART00000013308(NA);ENSOART00000014987(YWHAG);ENSOART00000015018(SKP1);ENSOART00000016522(YWHAQ);ENSOART00000017156(NA);ENSOART00000020312(YWHAZ);ENSOART00000020387(NA);ENSOART00000021595(GSK3B);ENSOART00000021596(GSK3B);ENS…
KO05140	Leishmaniasis	Human Diseases	Infectious diseases	16	-0.284128	-0.726032	0.83555	1	ENSOART00000004037(MAPK3);ENSOART00000005875(NA);ENSOART00000006689(NA);ENSOART00000008449(NA);ENSOART00000009954(NA);ENSOART00000009962(NA);ENSOART00000012023(EEF1A2);ENSOART00000012632(NA);ENSOART00000013993(MAPK14);ENSOART00000015136(STAT1);ENSOART00000016894(MAPK1);ENSOART00000017532(NA);ENSOART00000019188(PRKCB);ENSOART00000019193(ITGB1);ENSOART00000019993(NA);ENSOART00000021560(MAPK12)
KO05162	Measles	Human Diseases	Infectious diseases	25	-0.262257	-0.721835	0.840498	1	ENSOART00000000149(HSPA8);ENSOART00000001007(MAVS);ENSOART00000001084(HSPA2);ENSOART00000001619(STAT3);ENSOART00000005501(MSN);ENSOART00000007367(CSNK2B);ENSOART00000007924(RACK1);ENSOART00000009583(NA);ENSOART00000009598(HSPA1A);ENSOART00000011607(CDK2);ENSOART00000011615(EIF3H);ENSOART00000013532(BAX);ENSOART00000015123(NA);ENSOART00000015124(NA);ENSOART00000015136(STAT1);ENSOART00000016621(RCH…
KO05131	Shigellosis	Human Diseases	Infectious diseases	26	-0.255129	-0.713413	0.859393	1	ENSOART00000000818(NA);ENSOART00000001474(NA);ENSOART00000002765(NA);ENSOART00000005050(NA);ENSOART00000005366(SEPT7);ENSOART00000005756(CAPNS1);ENSOART00000006682(NA);ENSOART00000008802(CDC42);ENSOART00000009071(NA);ENSOART00000010019(NA);ENSOART00000010046(NA);ENSOART00000011055(NA);ENSOART00000014015(UBE2V2);ENSOART00000014427(ARPC5L);ENSOART00000015910(NA);ENSOART00000016441(NA);ENSOART000000…
KO04072	Phospholipase D signaling pathway	Environmental Information Processing	Signal transduction	29	-0.254829	-0.713098	0.868071	1	ENSOART00000002065(CYTH3);ENSOART00000003308(AGT);ENSOART00000003847(CYTH1);ENSOART00000003851(CYTH1);ENSOART00000004037(MAPK3);ENSOART00000004392(F2);ENSOART00000006812(AGPAT5);ENSOART00000007078(ARF1);ENSOART00000007761(RRAS2);ENSOART00000008403(PLPP1);ENSOART00000008406(PLPP1);ENSOART00000009954(NA);ENSOART00000010417(PTPN11);ENSOART00000011560(GRB2);ENSOART00000011728(NA);ENSOART00000012506(A…
KO04919	Thyroid hormone signaling pathway	Organismal Systems	Endocrine system	30	-0.249377	-0.706748	0.869809	1	ENSOART00000002308(ATP2A1);ENSOART00000003275(ACTB);ENSOART00000004037(MAPK3);ENSOART00000007039(PRKACA);ENSOART00000007645(PFKFB2);ENSOART00000009034(ATP1A2);ENSOART00000010200(ATP1B1);ENSOART00000010339(HDAC2);ENSOART00000011055(NA);ENSOART00000011728(NA);ENSOART00000014226(ATP1B4);ENSOART00000015032(PRKACB);ENSOART00000015034(PRKACB);ENSOART00000015136(STAT1);ENSOART00000016894(MAPK1);ENSOART0…
KO04610	Complement and coagulation cascades	Organismal Systems	Immune system	35	-0.243892	-0.705912	0.889849	1	ENSOART00000000312(FGB);ENSOART00000001080(A2M);ENSOART00000001687(NA);ENSOART00000001888(NA);ENSOART00000003203(NA);ENSOART00000004392(F2);ENSOART00000005150(NA);ENSOART00000005771(NA);ENSOART00000005774(NA);ENSOART00000005875(NA);ENSOART00000006099(C5);ENSOART00000008058(C4BPA);ENSOART00000008060(C4BPA);ENSOART00000009013(F11);ENSOART00000009307(NA);ENSOART00000010356(C9);ENSOART00000010642(CFD…
KO05200	Pathways in cancer	Human Diseases	Cancers	105	-0.215354	-0.704983	0.927273	1	ENSOART00000000358(ELOB);ENSOART00000000818(NA);ENSOART00000001282(ITGA6);ENSOART00000001284(ITGA6);ENSOART00000001619(STAT3);ENSOART00000001984(TPM3);ENSOART00000001993(GNB1);ENSOART00000002175(RAC1);ENSOART00000003308(AGT);ENSOART00000003909(NQO1);ENSOART00000004037(MAPK3);ENSOART00000004244(HSP90AA1);ENSOART00000004392(F2);ENSOART00000004407(DVL1);ENSOART00000004601(CCDC6);ENSOART00000005778(C…
KO04022	cGMP - PKG signaling pathway	Environmental Information Processing	Signal transduction	38	-0.238573	-0.701878	0.880517	1	ENSOART00000001692(MYLK2);ENSOART00000002308(ATP2A1);ENSOART00000003683(NA);ENSOART00000004037(MAPK3);ENSOART00000005778(CALM2);ENSOART00000008342(SLC25A4);ENSOART00000008369(NA);ENSOART00000008426(PPP3CB);ENSOART00000009034(ATP1A2);ENSOART00000009538(VDAC2);ENSOART00000010200(ATP1B1);ENSOART00000011062(GNAI2);ENSOART00000011216(PPP3CC);ENSOART00000011219(PPP3CC);ENSOART00000011574(CALM3);ENSOART…
KO04024	cAMP signaling pathway	Environmental Information Processing	Signal transduction	42	-0.2352	-0.699601	0.881537	1	ENSOART00000001109(RAP1B);ENSOART00000001491(NA);ENSOART00000002175(RAC1);ENSOART00000002308(ATP2A1);ENSOART00000004037(MAPK3);ENSOART00000005778(CALM2);ENSOART00000007039(PRKACA);ENSOART00000007561(CAMK2A);ENSOART00000007761(RRAS2);ENSOART00000008365(LIPE);ENSOART00000009034(ATP1A2);ENSOART00000009084(CAMK2G);ENSOART00000009085(CAMK2G);ENSOART00000010200(ATP1B1);ENSOART00000011062(GNAI2);ENSOART…
KO05203	Viral carcinogenesis	Human Diseases	Cancers	80	-0.2189	-0.69233	0.928352	1	ENSOART00000000626(NA);ENSOART00000000635(NA);ENSOART00000000720(NA);ENSOART00000000946(NA);ENSOART00000001044(NA);ENSOART00000001054(HIST1H2BD);ENSOART00000001527(HIST1H2BB);ENSOART00000001576(HIST3H2BB);ENSOART00000001619(STAT3);ENSOART00000002175(RAC1);ENSOART00000002330(SND1);ENSOART00000002644(DDX3X);ENSOART00000003580(DNAJA3);ENSOART00000003587(DNAJA3);ENSOART00000003683(NA);ENSOART00000003…
KO05206	MicroRNAs in cancer	Human Diseases	Cancers	33	-0.233639	-0.679389	0.901099	1	ENSOART00000000523(RPTOR);ENSOART00000000635(NA);ENSOART00000001354(NA);ENSOART00000001619(STAT3);ENSOART00000003207(FSCN1);ENSOART00000004037(MAPK3);ENSOART00000009735(HNRNPK);ENSOART00000010339(HDAC2);ENSOART00000010374(NA);ENSOART00000011560(GRB2);ENSOART00000011728(NA);ENSOART00000012319(VIM);ENSOART00000014448(RDX);ENSOART00000014449(RDX);ENSOART00000015031(GLS);ENSOART00000015036(GLS);ENSOA…
KO04933	AGE-RAGE signaling pathway in diabetic complications	Human Diseases	Endocrine and metabolic diseases	26	-0.243913	-0.675203	0.891232	1	ENSOART00000000377(AGER);ENSOART00000000693(DIAPH1);ENSOART00000001624(COL1A2);ENSOART00000001619(STAT3);ENSOART00000002175(RAC1);ENSOART00000003308(AGT);ENSOART00000004037(MAPK3);ENSOART00000005320(COL1A1);ENSOART00000006670(COL4A1);ENSOART00000007098(COL4A2);ENSOART00000008802(CDC42);ENSOART00000013532(BAX);ENSOART00000013993(MAPK14);ENSOART00000015136(STAT1);ENSOART00000016894(MAPK1);ENSOART00…
KO05166	HTLV-I infection	Human Diseases	Infectious diseases	39	-0.227211	-0.673779	0.911447	1	ENSOART00000003457(CANX);ENSOART00000003683(NA);ENSOART00000004037(MAPK3);ENSOART00000004110(B2M);ENSOART00000004730(NA);ENSOART00000007039(PRKACA);ENSOART00000008342(SLC25A4);ENSOART00000008369(NA);ENSOART00000008426(PPP3CB);ENSOART00000009538(VDAC2);ENSOART00000010182(NA);ENSOART00000010231(NA);ENSOART00000010312(NA);ENSOART00000010745(CALR);ENSOART00000011216(PPP3CC);ENSOART00000011219(PPP3CC)…
KO05225	Hepatocellular carcinoma	Human Diseases	Cancers	40	-0.226186	-0.669307	0.915254	1	ENSOART00000003275(ACTB);ENSOART00000003909(NQO1);ENSOART00000004037(MAPK3);ENSOART00000004407(DVL1);ENSOART00000005928(NA);ENSOART00000005929(NA);ENSOART00000008104(NA);ENSOART00000008171(NA);ENSOART00000011055(NA);ENSOART00000011560(GRB2);ENSOART00000011728(NA);ENSOART00000012496(MGST3);ENSOART00000013532(BAX);ENSOART00000014098(NA);ENSOART00000014117(MGST2);ENSOART00000014313(NA);ENSOART000000…
KO05169	Epstein-Barr virus infection	Human Diseases	Infectious diseases	48	-0.216122	-0.662249	0.934443	1	ENSOART00000001007(MAVS);ENSOART00000001619(STAT3);ENSOART00000002175(RAC1);ENSOART00000002828(MAP2K3);ENSOART00000003734(PSMC1);ENSOART00000003951(PSMD7);ENSOART00000004110(B2M);ENSOART00000006105(PSMD8);ENSOART00000007006(PSMC4);ENSOART00000007221(PSMC3);ENSOART00000007280(PSMD14);ENSOART00000007281(PSMD14);ENSOART00000008245(NA);ENSOART00000009443(PSMD13);ENSOART00000009954(NA);ENSOART00000010…
KO04261	Adrenergic signaling in cardiomyocytes	Organismal Systems	Circulatory system	51	-0.213909	-0.659624	0.935751	1	ENSOART00000001984(TPM3);ENSOART00000002308(ATP2A1);ENSOART00000003308(AGT);ENSOART00000004037(MAPK3);ENSOART00000004695(TNNC1);ENSOART00000005778(CALM2);ENSOART00000007039(PRKACA);ENSOART00000007561(CAMK2A);ENSOART00000007610(MYL3);ENSOART00000008751(PPP2R3A);ENSOART00000009034(ATP1A2);ENSOART00000009084(CAMK2G);ENSOART00000009085(CAMK2G);ENSOART00000010200(ATP1B1);ENSOART00000010672(PPP2R2A);EN…
KO04727	GABAergic synapse	Organismal Systems	Nervous system	19	-0.245638	-0.644425	0.917062	1	ENSOART00000001993(GNB1);ENSOART00000007039(PRKACA);ENSOART00000007472(GABARAPL2);ENSOART00000011062(GNAI2);ENSOART00000011916(NSF);ENSOART00000012356(GNG12);ENSOART00000014837(GNG7);ENSOART00000015031(GLS);ENSOART00000015036(GLS);ENSOART00000015032(PRKACB);ENSOART00000015034(PRKACB);ENSOART00000017073(PRKCA);ENSOART00000017724(GNB2);ENSOART00000019013(NA);ENSOART00000019188(PRKCB);ENSOART0000002…
KO04141	Protein processing in endoplasmic reticulum	Genetic Information Processing	Folding, sorting and degradation	78	-0.197568	-0.631784	0.969356	1	ENSOART00000000149(HSPA8);ENSOART00000000818(NA);ENSOART00000001084(HSPA2);ENSOART00000001693(SEC31A);ENSOART00000001695(SEC31A);ENSOART00000001731(HSPBP1);ENSOART00000002765(NA);ENSOART00000003457(CANX);ENSOART00000004244(HSP90AA1);ENSOART00000004451(NA);ENSOART00000004740(LMAN2);ENSOART00000006026(UBQLN2);ENSOART00000006243(LMAN1);ENSOART00000006340(BAG2);ENSOART00000007055(SSR4);ENSOART0000000…
KO03018	RNA degradation	Genetic Information Processing	Folding, sorting and degradation	22	-0.234008	-0.631262	0.933182	1	ENSOART00000000646(LSM3);ENSOART00000000807(NA);ENSOART00000002344(PNPT1);ENSOART00000002611(NA);ENSOART00000004979(LSM2);ENSOART00000005711(ENO2);ENSOART00000006007(ENO3);ENSOART00000007549(LSM5);ENSOART00000010078(NUDT16);ENSOART00000010385(NA);ENSOART00000010386(NA);ENSOART00000012459(DDX6);ENSOART00000012917(PFKL);ENSOART00000015014(PFKP);ENSOART00000015259(LSM7);ENSOART00000016837(HSPD1);ENS…
KO04014	Ras signaling pathway	Environmental Information Processing	Signal transduction	36	-0.220865	-0.630354	0.944805	1	ENSOART00000001109(RAP1B);ENSOART00000001993(GNB1);ENSOART00000002175(RAC1);ENSOART00000004037(MAPK3);ENSOART00000005778(CALM2);ENSOART00000007039(PRKACA);ENSOART00000007761(RRAS2);ENSOART00000008802(CDC42);ENSOART00000010417(PTPN11);ENSOART00000011560(GRB2);ENSOART00000011574(CALM3);ENSOART00000011587(RAB5B);ENSOART00000011728(NA);ENSOART00000012356(GNG12);ENSOART00000014102(RALB);ENSOART0000001…
KO00250	Alanine, aspartate and glutamate metabolism	Metabolism	Amino acid metabolism	20	-0.235166	-0.619556	0.917431	1	ENSOART00000000827(GLUD1);ENSOART00000001565(GFPT2);ENSOART00000001848(GOT2);ENSOART00000006066(ADSS);ENSOART00000007115(ALDH5A1);ENSOART00000008375(ASS1);ENSOART00000008384(ADSSL1);ENSOART00000010930(DDO);ENSOART00000011362(ALDH4A1);ENSOART00000013513(GOT1);ENSOART00000015031(GLS);ENSOART00000015036(GLS);ENSOART00000016117(ASRGL1);ENSOART00000017178(GPT2);ENSOART00000018299(ASPA);ENSOART00000018…
KO04360	Axon guidance	Organismal Systems	Development	38	-0.204234	-0.606239	0.95914	1	ENSOART00000001085(PDK1);ENSOART00000002175(RAC1);ENSOART00000004037(MAPK3);ENSOART00000006970(EPHA5);ENSOART00000007433(CFL2);ENSOART00000007561(CAMK2A);ENSOART00000008426(PPP3CB);ENSOART00000008802(CDC42);ENSOART00000009084(CAMK2G);ENSOART00000009085(CAMK2G);ENSOART00000010417(PTPN11);ENSOART00000010629(DPYSL2);ENSOART00000010631(DPYSL2);ENSOART00000011062(GNAI2);ENSOART00000011216(PPP3CC);ENSO…
KO05032	Morphine addiction	Human Diseases	Substance dependence	16	-0.2311	-0.590338	0.934988	1	ENSOART00000001993(GNB1);ENSOART00000007039(PRKACA);ENSOART00000011062(GNAI2);ENSOART00000012356(GNG12);ENSOART00000014089(NA);ENSOART00000014091(NA);ENSOART00000014565(PDE8A);ENSOART00000014837(GNG7);ENSOART00000015032(PRKACB);ENSOART00000015034(PRKACB);ENSOART00000017073(PRKCA);ENSOART00000017724(GNB2);ENSOART00000018042(GNAS);ENSOART00000019188(PRKCB);ENSOART00000022550(GNB4);ENSOART0000002255…
KO04010	MAPK signaling pathway	Environmental Information Processing	Signal transduction	54	-0.18899	-0.580199	0.977012	1	ENSOART00000000149(HSPA8);ENSOART00000000781(MAP3K20);ENSOART00000001084(HSPA2);ENSOART00000001109(RAP1B);ENSOART00000002175(RAC1);ENSOART00000002828(MAP2K3);ENSOART00000003671(FLNC);ENSOART00000004037(MAPK3);ENSOART00000005691(FLNA);ENSOART00000006449(NA);ENSOART00000006725(MAPKAPK2);ENSOART00000006946(PPM1B);ENSOART00000006948(PPM1B);ENSOART00000007039(PRKACA);ENSOART00000007761(RRAS2);ENSOART0…
KO05133	Pertussis	Human Diseases	Infectious diseases	20	-0.207745	-0.553026	0.956965	1	ENSOART00000001687(NA);ENSOART00000001888(NA);ENSOART00000004037(MAPK3);ENSOART00000005778(CALM2);ENSOART00000005875(NA);ENSOART00000006099(C5);ENSOART00000007433(CFL2);ENSOART00000008058(C4BPA);ENSOART00000008060(C4BPA);ENSOART00000010920(SERPING1);ENSOART00000010921(SERPING1);ENSOART00000011062(GNAI2);ENSOART00000011574(CALM3);ENSOART00000013993(MAPK14);ENSOART00000015085(RHOA);ENSOART000000168…
KO05142	Chagas disease (American trypanosomiasis)	Human Diseases	Infectious diseases	15	-0.209958	-0.526633	0.972389	1	ENSOART00000004037(MAPK3);ENSOART00000005875(NA);ENSOART00000010672(PPP2R2A);ENSOART00000010745(CALR);ENSOART00000011062(GNAI2);ENSOART00000013993(MAPK14);ENSOART00000015089(CDKL3);ENSOART00000015920(PPP2R1B);ENSOART00000016385(NA);ENSOART00000016761(MAP2K4);ENSOART00000016894(MAPK1);ENSOART00000018042(GNAS);ENSOART00000020101(FADD);ENSOART00000021560(MAPK12);ENSOART00000022350(KNG1)
KO05146	Amoebiasis	Human Diseases	Infectious diseases	32	-0.18003	-0.523103	0.984699	1	ENSOART00000001624(COL1A2);ENSOART00000001830(PRDX1);ENSOART00000002093(NA);ENSOART00000004347(RAB7A);ENSOART00000005320(COL1A1);ENSOART00000006305(ACTN4);ENSOART00000006670(COL4A1);ENSOART00000007039(PRKACA);ENSOART00000007098(COL4A2);ENSOART00000007864(LAMB1);ENSOART00000009336(VCL);ENSOART00000009954(NA);ENSOART00000010356(C9);ENSOART00000010447(LAMA4);ENSOART00000011587(RAB5B);ENSOART00000014…
KO03010	Ribosome	Genetic Information Processing	Translation	147	-0.154673	-0.517572	0.998996	1	ENSOART00000000145(NA);ENSOART00000000253(NA);ENSOART00000000353(NA);ENSOART00000000879(NA);ENSOART00000001018(NA);ENSOART00000001040(NA);ENSOART00000001083(MRPL19);ENSOART00000001218(NA);ENSOART00000001272(NA);ENSOART00000001479(NA);ENSOART00000001531(RPL28);ENSOART00000001766(RPL36A-HNRNPH2);ENSOART00000002663(RPSA);ENSOART00000002843(RPS27A);ENSOART00000002980(NA);ENSOART00000003028(NA);ENSOAR…
KO03040	Spliceosome	Genetic Information Processing	Transcription	54	-0.146323	-0.452482	1	1	ENSOART00000000149(HSPA8);ENSOART00000000218(NA);ENSOART00000000635(NA);ENSOART00000000646(LSM3);ENSOART00000000836(PLRG1);ENSOART00000000838(PLRG1);ENSOART00000001084(HSPA2);ENSOART00000001172(U2AF2);ENSOART00000002341(NA);ENSOART00000002509(NA);ENSOART00000003705(NA);ENSOART00000004310(HNRNPM);ENSOART00000004311(HNRNPM);ENSOART00000004466(TXNL4A);ENSOART00000004979(LSM2);ENSOART00000005255(SF3B…
KO04012	ErbB signaling pathway	Environmental Information Processing	Signal transduction	22	-0.159953	-0.429362	0.996587	1	ENSOART00000001200(EIF4EBP1);ENSOART00000004037(MAPK3);ENSOART00000007561(CAMK2A);ENSOART00000009084(CAMK2G);ENSOART00000009085(CAMK2G);ENSOART00000011560(GRB2);ENSOART00000011728(NA);ENSOART00000016761(MAP2K4);ENSOART00000016894(MAPK1);ENSOART00000017073(PRKCA);ENSOART00000017124(CAMK2B);ENSOART00000018040(CRKL);ENSOART00000019188(PRKCB);ENSOART00000019790(MAP2K1);ENSOART00000020042(NA);ENSOART0…
KO03050	Proteasome	Genetic Information Processing	Folding, sorting and degradation	37	0.517975	2.21493	0	0.0137934	ENSOART00000001067(PSMA4);ENSOART00000003519(PSMB10);ENSOART00000003734(PSMC1);ENSOART00000003951(PSMD7);ENSOART00000005590(PSMB1);ENSOART00000006105(PSMD8);ENSOART00000007006(PSMC4);ENSOART00000007221(PSMC3);ENSOART00000007280(PSMD14);ENSOART00000007281(PSMD14);ENSOART00000007311(PSMA1);ENSOART00000007731(PSMA8);ENSOART00000008087(PSMA6);ENSOART00000009443(PSMD13);ENSOART00000010699(PSMB3);ENSOA…
KO05031	Amphetamine addiction	Human Diseases	Substance dependence	23	0.557378	2.12733	0	0.0187089	ENSOART00000003571(MAOB);ENSOART00000005778(CALM2);ENSOART00000007039(PRKACA);ENSOART00000007561(CAMK2A);ENSOART00000008426(PPP3CB);ENSOART00000009084(CAMK2G);ENSOART00000009085(CAMK2G);ENSOART00000010339(HDAC2);ENSOART00000011216(PPP3CC);ENSOART00000011219(PPP3CC);ENSOART00000011574(CALM3);ENSOART00000012304(PPP1CA);ENSOART00000014826(PPP3CA);ENSOART00000015032(PRKACB);ENSOART00000015034(PRKACB)…
KO04720	Long-term potentiation	Organismal Systems	Nervous system	29	0.48615	2.00211	0	0.0280164	ENSOART00000001109(RAP1B);ENSOART00000004037(MAPK3);ENSOART00000005778(CALM2);ENSOART00000007039(PRKACA);ENSOART00000007561(CAMK2A);ENSOART00000008426(PPP3CB);ENSOART00000009084(CAMK2G);ENSOART00000009085(CAMK2G);ENSOART00000011216(PPP3CC);ENSOART00000011219(PPP3CC);ENSOART00000011574(CALM3);ENSOART00000011728(NA);ENSOART00000012304(PPP1CA);ENSOART00000014826(PPP3CA);ENSOART00000015032(PRKACB);EN…
KO04924	Renin secretion	Organismal Systems	Endocrine system	15	0.582296	1.95397	0.00574713	0.0281068	ENSOART00000003308(AGT);ENSOART00000005778(CALM2);ENSOART00000007039(PRKACA);ENSOART00000008426(PPP3CB);ENSOART00000011062(GNAI2);ENSOART00000011216(PPP3CC);ENSOART00000011219(PPP3CC);ENSOART00000011574(CALM3);ENSOART00000014826(PPP3CA);ENSOART00000015032(PRKACB);ENSOART00000015034(PRKACB);ENSOART00000016613(CTSB);ENSOART00000018042(GNAS);ENSOART00000019013(NA);ENSOART00000021676(NA)
KO04916	Melanogenesis	Organismal Systems	Endocrine system	25	0.465453	1.85338	0	0.048645	ENSOART00000004037(MAPK3);ENSOART00000004407(DVL1);ENSOART00000005778(CALM2);ENSOART00000007039(PRKACA);ENSOART00000007561(CAMK2A);ENSOART00000009084(CAMK2G);ENSOART00000009085(CAMK2G);ENSOART00000010128(NA);ENSOART00000010326(ASIP);ENSOART00000011062(GNAI2);ENSOART00000011574(CALM3);ENSOART00000011728(NA);ENSOART00000015032(PRKACB);ENSOART00000015034(PRKACB);ENSOART00000016894(MAPK1);ENSOART0000…
KO04922	Glucagon signaling pathway	Organismal Systems	Endocrine system	50	0.371259	1.77606	0	0.0665181	ENSOART00000004791(NA);ENSOART00000004902(PRKAG2);ENSOART00000005778(CALM2);ENSOART00000006407(PFKFB1);ENSOART00000007039(PRKACA);ENSOART00000007561(CAMK2A);ENSOART00000007803(PYGB);ENSOART00000008426(PPP3CB);ENSOART00000008549(PRKAA2);ENSOART00000008550(PRKAA2);ENSOART00000009084(CAMK2G);ENSOART00000009085(CAMK2G);ENSOART00000009439(FBP2);ENSOART00000009802(PYGM);ENSOART00000010139(PRKAA1);ENSOA…
KO04662	B cell receptor signaling pathway	Organismal Systems	Immune system	18	0.484905	1.74438	0.00641026	0.0722004	ENSOART00000002175(RAC1);ENSOART00000003458(CD81);ENSOART00000004037(MAPK3);ENSOART00000008426(PPP3CB);ENSOART00000009954(NA);ENSOART00000011216(PPP3CC);ENSOART00000011219(PPP3CC);ENSOART00000011560(GRB2);ENSOART00000011728(NA);ENSOART00000014826(PPP3CA);ENSOART00000016894(MAPK1);ENSOART00000019188(PRKCB);ENSOART00000019790(MAP2K1);ENSOART00000021595(GSK3B);ENSOART00000021596(GSK3B);ENSOART000000…
KO04380	Osteoclast differentiation	Organismal Systems	Development	15	0.489931	1.67111	0.0301205	0.0898741	ENSOART00000002175(RAC1);ENSOART00000002903(SQSTM1);ENSOART00000004037(MAPK3);ENSOART00000008426(PPP3CB);ENSOART00000011216(PPP3CC);ENSOART00000011219(PPP3CC);ENSOART00000011560(GRB2);ENSOART00000013993(MAPK14);ENSOART00000014826(PPP3CA);ENSOART00000015093(MAP2K6);ENSOART00000015136(STAT1);ENSOART00000016894(MAPK1);ENSOART00000019790(MAP2K1);ENSOART00000021560(MAPK12);ENSOART00000021676(NA)
KO04650	Natural killer cell mediated cytotoxicity	Organismal Systems	Immune system	19	0.44867	1.68496	0.00694444	0.0929493	ENSOART00000002175(RAC1);ENSOART00000004037(MAPK3);ENSOART00000008426(PPP3CB);ENSOART00000009954(NA);ENSOART00000010417(PTPN11);ENSOART00000011216(PPP3CC);ENSOART00000011219(PPP3CC);ENSOART00000011560(GRB2);ENSOART00000011728(NA);ENSOART00000014826(PPP3CA);ENSOART00000015463(NA);ENSOART00000015481(NA);ENSOART00000016894(MAPK1);ENSOART00000017073(PRKCA);ENSOART00000019188(PRKCB);ENSOART00000019790…
KO04625	C-type lectin receptor signaling pathway	Organismal Systems	Immune system	19	0.466919	1.61387	0.025974	0.100471	ENSOART00000004037(MAPK3);ENSOART00000005778(CALM2);ENSOART00000006725(MAPKAPK2);ENSOART00000007761(RRAS2);ENSOART00000008426(PPP3CB);ENSOART00000010417(PTPN11);ENSOART00000011216(PPP3CC);ENSOART00000011219(PPP3CC);ENSOART00000011574(CALM3);ENSOART00000013993(MAPK14);ENSOART00000014431(RRAS);ENSOART00000014826(PPP3CA);ENSOART00000015085(RHOA);ENSOART00000015136(STAT1);ENSOART00000016894(MAPK1);EN…
KO03013	RNA transport	Genetic Information Processing	Translation	60	0.323125	1.59895	0	0.101363	ENSOART00000000280(EIF3I);ENSOART00000000841(EIF3A);ENSOART00000001200(EIF4EBP1);ENSOART00000001504(EIF2B3);ENSOART00000001683(EIF2B2);ENSOART00000002341(NA);ENSOART00000003133(NA);ENSOART00000003950(EIF3J);ENSOART00000005598(EIF3B);ENSOART00000006131(EIF5);ENSOART00000006689(NA);ENSOART00000007233(TPR);ENSOART00000007752(NA);ENSOART00000008449(NA);ENSOART00000009218(KPNB1);ENSOART00000009363(PAI…
KO04659	Th17 cell differentiation	Organismal Systems	Immune system	15	0.492455	1.61435	0.0342857	0.110518	ENSOART00000001619(STAT3);ENSOART00000004037(MAPK3);ENSOART00000004244(HSP90AA1);ENSOART00000008426(PPP3CB);ENSOART00000010171(HSP90AB1);ENSOART00000011216(PPP3CC);ENSOART00000011219(PPP3CC);ENSOART00000013993(MAPK14);ENSOART00000014826(PPP3CA);ENSOART00000015136(STAT1);ENSOART00000016894(MAPK1);ENSOART00000017532(NA);ENSOART00000020648(STAT5B);ENSOART00000021560(MAPK12);ENSOART00000021676(NA)
KO04724	Glutamatergic synapse	Organismal Systems	Nervous system	27	0.383688	1.55401	0.025641	0.126736	ENSOART00000001993(GNB1);ENSOART00000004037(MAPK3);ENSOART00000007039(PRKACA);ENSOART00000008426(PPP3CB);ENSOART00000010815(NA);ENSOART00000011062(GNAI2);ENSOART00000011216(PPP3CC);ENSOART00000011219(PPP3CC);ENSOART00000012356(GNG12);ENSOART00000014826(PPP3CA);ENSOART00000014837(GNG7);ENSOART00000015031(GLS);ENSOART00000015036(GLS);ENSOART00000015032(PRKACB);ENSOART00000015034(PRKACB);ENSOART0000…
KO00030	Pentose phosphate pathway	Metabolism	Carbohydrate metabolism	18	0.454384	1.52919	0.0424242	0.127706	ENSOART00000000517(ALDOC);ENSOART00000004506(NA);ENSOART00000004904(GPI);ENSOART00000005814(PGD);ENSOART00000006625(TALDO1);ENSOART00000009439(FBP2);ENSOART00000009543(H6PD);ENSOART00000010693(PGM1);ENSOART00000010707(PGM2);ENSOART00000012917(PFKL);ENSOART00000015014(PFKP);ENSOART00000017804(NA);ENSOART00000018209(TKT);ENSOART00000020322(NA);ENSOART00000020855(NA);ENSOART00000021018(PFKM);ENSOART…
KO04310	Wnt signaling pathway	Environmental Information Processing	Signal transduction	34	0.354888	1.52963	0.0128205	0.135668	ENSOART00000000818(NA);ENSOART00000002175(RAC1);ENSOART00000004407(DVL1);ENSOART00000005420(RUVBL1);ENSOART00000005928(NA);ENSOART00000005929(NA);ENSOART00000007039(PRKACA);ENSOART00000007367(CSNK2B);ENSOART00000007561(CAMK2A);ENSOART00000008426(PPP3CB);ENSOART00000009084(CAMK2G);ENSOART00000009085(CAMK2G);ENSOART00000009761(DKK2);ENSOART00000011216(PPP3CC);ENSOART00000011219(PPP3CC);ENSOART00000…
KO00010	Glycolysis / Gluconeogenesis	Metabolism	Carbohydrate metabolism	46	0.321502	1.47769	0.030303	0.159398	ENSOART00000000517(ALDOC);ENSOART00000001929(AKR1A1);ENSOART00000004506(NA);ENSOART00000004791(NA);ENSOART00000004904(GPI);ENSOART00000005287(GAPDHS);ENSOART00000005711(ENO2);ENSOART00000005912(TPI1);ENSOART00000005999(HK1);ENSOART00000006003(HK1);ENSOART00000006007(ENO3);ENSOART00000007204(ACSS1);ENSOART00000007763(DLD);ENSOART00000008398(BPGM);ENSOART00000008599(GAPDH);ENSOART00000009439(FBP2);…
KO04925	Aldosterone synthesis and secretion	Organismal Systems	Endocrine system	22	0.364049	1.41959	0.0583333	0.159698	ENSOART00000003308(AGT);ENSOART00000005778(CALM2);ENSOART00000007039(PRKACA);ENSOART00000007561(CAMK2A);ENSOART00000008365(LIPE);ENSOART00000009034(ATP1A2);ENSOART00000009084(CAMK2G);ENSOART00000009085(CAMK2G);ENSOART00000010200(ATP1B1);ENSOART00000011574(CALM3);ENSOART00000014226(ATP1B4);ENSOART00000015032(PRKACB);ENSOART00000015034(PRKACB);ENSOART00000017065(ATP2B1);ENSOART00000017068(ATP2B1);E…
KO04020	Calcium signaling pathway	Environmental Information Processing	Signal transduction	48	0.294121	1.39695	0.0166667	0.160725	ENSOART00000001692(MYLK2);ENSOART00000001760(STIM1);ENSOART00000002308(ATP2A1);ENSOART00000003683(NA);ENSOART00000004695(TNNC1);ENSOART00000005778(CALM2);ENSOART00000006242(RYR1);ENSOART00000007039(PRKACA);ENSOART00000007136(TNNC2);ENSOART00000007561(CAMK2A);ENSOART00000007891(MCU);ENSOART00000008342(SLC25A4);ENSOART00000008369(NA);ENSOART00000008426(PPP3CB);ENSOART00000008789(NA);ENSOART00000009…
KO04911	Insulin secretion	Organismal Systems	Endocrine system	16	0.394361	1.40988	0.0877193	0.161411	ENSOART00000007039(PRKACA);ENSOART00000007561(CAMK2A);ENSOART00000009034(ATP1A2);ENSOART00000009084(CAMK2G);ENSOART00000009085(CAMK2G);ENSOART00000010200(ATP1B1);ENSOART00000014226(ATP1B4);ENSOART00000015032(PRKACB);ENSOART00000015034(PRKACB);ENSOART00000017073(PRKCA);ENSOART00000017124(CAMK2B);ENSOART00000018042(GNAS);ENSOART00000019013(NA);ENSOART00000019188(PRKCB);ENSOART00000020042(NA);ENSOAR…
KO04713	Circadian entrainment	Organismal Systems	Environmental adaptation	24	0.380217	1.42426	0.0747663	0.162042	ENSOART00000001993(GNB1);ENSOART00000004037(MAPK3);ENSOART00000005778(CALM2);ENSOART00000006242(RYR1);ENSOART00000007039(PRKACA);ENSOART00000007561(CAMK2A);ENSOART00000009084(CAMK2G);ENSOART00000009085(CAMK2G);ENSOART00000011062(GNAI2);ENSOART00000011574(CALM3);ENSOART00000012356(GNG12);ENSOART00000014837(GNG7);ENSOART00000015032(PRKACB);ENSOART00000015034(PRKACB);ENSOART00000016894(MAPK1);ENSOAR…
KO05152	Tuberculosis	Human Diseases	Infectious diseases	38	0.322787	1.43465	0.0238095	0.162198	ENSOART00000004037(MAPK3);ENSOART00000004276(NA);ENSOART00000004347(RAB7A);ENSOART00000005419(NA);ENSOART00000005422(NA);ENSOART00000005778(CALM2);ENSOART00000005875(NA);ENSOART00000007561(CAMK2A);ENSOART00000008426(PPP3CB);ENSOART00000008941(LAMP1);ENSOART00000009084(CAMK2G);ENSOART00000009085(CAMK2G);ENSOART00000009954(NA);ENSOART00000011216(PPP3CC);ENSOART00000011219(PPP3CC);ENSOART00000011574…
KO05163	Human cytomegalovirus infection	Human Diseases	Infectious diseases	51	0.31027	1.45068	0	0.1625	ENSOART00000001200(EIF4EBP1);ENSOART00000001619(STAT3);ENSOART00000001993(GNB1);ENSOART00000002175(RAC1);ENSOART00000004037(MAPK3);ENSOART00000004110(B2M);ENSOART00000005778(CALM2);ENSOART00000007039(PRKACA);ENSOART00000008245(NA);ENSOART00000008426(PPP3CB);ENSOART00000010182(NA);ENSOART00000010225(TAPBP);ENSOART00000010231(NA);ENSOART00000010745(CALR);ENSOART00000011062(GNAI2);ENSOART00000011216…
KO04370	VEGF signaling pathway	Environmental Information Processing	Signal transduction	20	0.392744	1.44148	0.0797101	0.164022	ENSOART00000002175(RAC1);ENSOART00000004037(MAPK3);ENSOART00000006725(MAPKAPK2);ENSOART00000008426(PPP3CB);ENSOART00000008802(CDC42);ENSOART00000011216(PPP3CC);ENSOART00000011219(PPP3CC);ENSOART00000011728(NA);ENSOART00000012893(PXN);ENSOART00000013993(MAPK14);ENSOART00000014826(PPP3CA);ENSOART00000014959(HSPB1);ENSOART00000016894(MAPK1);ENSOART00000017073(PRKCA);ENSOART00000019188(PRKCB);ENSOART…
KO04660	T cell receptor signaling pathway	Organismal Systems	Immune system	19	0.39435	1.39883	0.0676692	0.165985	ENSOART00000004037(MAPK3);ENSOART00000008426(PPP3CB);ENSOART00000008802(CDC42);ENSOART00000011216(PPP3CC);ENSOART00000011219(PPP3CC);ENSOART00000011560(GRB2);ENSOART00000011728(NA);ENSOART00000013993(MAPK14);ENSOART00000014826(PPP3CA);ENSOART00000015085(RHOA);ENSOART00000016894(MAPK1);ENSOART00000019790(MAP2K1);ENSOART00000021560(MAPK12);ENSOART00000021595(GSK3B);ENSOART00000021596(GSK3B);ENSOART…
KO01230	Biosynthesis of amino acids	Metabolism	Global and overview maps	42	0.333329	1.45205	0.0408163	0.171146	ENSOART00000000517(ALDOC);ENSOART00000000634(IDH3A);ENSOART00000001848(GOT2);ENSOART00000004506(NA);ENSOART00000004791(NA);ENSOART00000005711(ENO2);ENSOART00000005912(TPI1);ENSOART00000006007(ENO3);ENSOART00000006625(TALDO1);ENSOART00000006898(IDH3B);ENSOART00000007073(IDH3G);ENSOART00000007809(SHMT2);ENSOART00000008375(ASS1);ENSOART00000008599(GAPDH);ENSOART00000009511(PGK2);ENSOART00000009577(P…
KO05170	Human immunodeficiency virus 1 infection	Human Diseases	Infectious disease: viral	54	0.278587	1.36729	0.0576923	0.181021	ENSOART00000000358(ELOB);ENSOART00000000818(NA);ENSOART00000001993(GNB1);ENSOART00000002175(RAC1);ENSOART00000002828(MAP2K3);ENSOART00000004037(MAPK3);ENSOART00000004110(B2M);ENSOART00000004425(AP1B1);ENSOART00000005778(CALM2);ENSOART00000006844(NA);ENSOART00000007132(RNF7);ENSOART00000007433(CFL2);ENSOART00000008245(NA);ENSOART00000008426(PPP3CB);ENSOART00000008796(CUL4A);ENSOART00000010182(NA);…
KO04970	Salivary secretion	Organismal Systems	Digestive system	16	0.398867	1.35105	0.0915033	0.185005	ENSOART00000005778(CALM2);ENSOART00000006745(CST3);ENSOART00000007039(PRKACA);ENSOART00000009034(ATP1A2);ENSOART00000010200(ATP1B1);ENSOART00000011574(CALM3);ENSOART00000014226(ATP1B4);ENSOART00000015032(PRKACB);ENSOART00000015034(PRKACB);ENSOART00000017065(ATP2B1);ENSOART00000017068(ATP2B1);ENSOART00000017073(PRKCA);ENSOART00000018042(GNAS);ENSOART00000019188(PRKCB);ENSOART00000021719(RYR3);ENSO…
KO05202	Transcriptional misregulation in cancers	Human Diseases	Cancers	20	0.362138	1.35231	0.0921053	0.190471	ENSOART00000001474(NA);ENSOART00000006011(NA);ENSOART00000009954(NA);ENSOART00000010019(NA);ENSOART00000010046(NA);ENSOART00000010070(NA);ENSOART00000010339(HDAC2);ENSOART00000010404(NA);ENSOART00000012296(NA);ENSOART00000013516(NA);ENSOART00000013532(BAX);ENSOART00000019428(NA);ENSOART00000021810(NA);ENSOART00000021833(NA);ENSOART00000021844(NA);ENSOART00000021849(NA);ENSOART00000021868(NA);ENSO…
KO05167	Kaposi sarcoma-associated herpesvirus infection	Human Diseases	Infectious diseases	38	0.299434	1.31632	0.075	0.196485	ENSOART00000001619(STAT3);ENSOART00000001993(GNB1);ENSOART00000002175(RAC1);ENSOART00000004037(MAPK3);ENSOART00000005778(CALM2);ENSOART00000005875(NA);ENSOART00000006725(MAPKAPK2);ENSOART00000007472(GABARAPL2);ENSOART00000008426(PPP3CB);ENSOART00000010182(NA);ENSOART00000010231(NA);ENSOART00000011216(PPP3CC);ENSOART00000011219(PPP3CC);ENSOART00000011574(CALM3);ENSOART00000011728(NA);ENSOART000000…
KO05235	PD-L1 expression and PD-1 checkpoint pathway in cancer	Human Diseases	Cancer: overview	22	0.352548	1.32127	0.096	0.198077	ENSOART00000001619(STAT3);ENSOART00000002828(MAP2K3);ENSOART00000004037(MAPK3);ENSOART00000007367(CSNK2B);ENSOART00000008222(EML4);ENSOART00000008426(PPP3CB);ENSOART00000010417(PTPN11);ENSOART00000011216(PPP3CC);ENSOART00000011219(PPP3CC);ENSOART00000011728(NA);ENSOART00000013993(MAPK14);ENSOART00000014826(PPP3CA);ENSOART00000015093(MAP2K6);ENSOART00000015136(STAT1);ENSOART00000016894(MAPK1);ENSO…
KO00230	Purine metabolism	Metabolism	Nucleotide metabolism	36	0.30762	1.32316	0.0769231	0.202663	ENSOART00000003265(NT5C2);ENSOART00000003267(NT5C2);ENSOART00000003280(NME1-NME2);ENSOART00000003419(GMPS);ENSOART00000003422(GMPS);ENSOART00000003626(NTPCR);ENSOART00000005393(NUDT9);ENSOART00000006066(ADSS);ENSOART00000007070(NT5C3A);ENSOART00000008384(ADSSL1);ENSOART00000009379(ADK);ENSOART00000010078(NUDT16);ENSOART00000010115(NUDT2);ENSOART00000010693(PGM1);ENSOART00000010707(PGM2);ENSOART00…
KO04728	Dopaminergic synapse	Organismal Systems	Nervous system	41	0.291755	1.30032	0.030303	0.20655	ENSOART00000001993(GNB1);ENSOART00000003571(MAOB);ENSOART00000005778(CALM2);ENSOART00000007039(PRKACA);ENSOART00000007561(CAMK2A);ENSOART00000008426(PPP3CB);ENSOART00000008751(PPP2R3A);ENSOART00000008769(NA);ENSOART00000009084(CAMK2G);ENSOART00000009085(CAMK2G);ENSOART00000010369(KIF5C);ENSOART00000010672(PPP2R2A);ENSOART00000011062(GNAI2);ENSOART00000011216(PPP3CC);ENSOART00000011219(PPP3CC);ENS…
KO04750	Inflammatory mediator regulation of TRP channels	Organismal Systems	Sensory system	20	0.34829	1.28514	0.113636	0.212045	ENSOART00000002828(MAP2K3);ENSOART00000005778(CALM2);ENSOART00000007039(PRKACA);ENSOART00000007561(CAMK2A);ENSOART00000009084(CAMK2G);ENSOART00000009085(CAMK2G);ENSOART00000011574(CALM3);ENSOART00000012304(PPP1CA);ENSOART00000013993(MAPK14);ENSOART00000015032(PRKACB);ENSOART00000015034(PRKACB);ENSOART00000015093(MAP2K6);ENSOART00000017073(PRKCA);ENSOART00000017124(CAMK2B);ENSOART00000018042(GNAS)…
KO04066	HIF-1 signaling pathway	Environmental Information Processing	Signal transduction	48	0.277657	1.28939	0.0833333	0.213887	ENSOART00000000358(ELOB);ENSOART00000000517(ALDOC);ENSOART00000001085(PDK1);ENSOART00000001200(EIF4EBP1);ENSOART00000001619(STAT3);ENSOART00000004037(MAPK3);ENSOART00000004506(NA);ENSOART00000005711(ENO2);ENSOART00000005999(HK1);ENSOART00000006003(HK1);ENSOART00000006007(ENO3);ENSOART00000006844(NA);ENSOART00000007561(CAMK2A);ENSOART00000008599(GAPDH);ENSOART00000009084(CAMK2G);ENSOART00000009085…
KO00564	Glycerophospholipid metabolism	Metabolism	Lipid metabolism	16	0.354356	1.2204	0.181208	0.272962	ENSOART00000003316(GPAT3);ENSOART00000005249(LPCAT3);ENSOART00000005251(LPCAT3);ENSOART00000006715(PHOSPHO1);ENSOART00000006812(AGPAT5);ENSOART00000008182(ETNPPL);ENSOART00000008403(PLPP1);ENSOART00000008406(PLPP1);ENSOART00000008675(GPD2);ENSOART00000012506(AGPAT3);ENSOART00000015238(LYPLA1);ENSOART00000016294(GPD1L);ENSOART00000016533(CHPT1);ENSOART00000017583(LPIN1);ENSOART00000019186(GPCPD1);…
KO05214	Glioma	Human Diseases	Cancers	17	0.344032	1.22879	0.169014	0.277284	ENSOART00000004037(MAPK3);ENSOART00000005778(CALM2);ENSOART00000007561(CAMK2A);ENSOART00000009084(CAMK2G);ENSOART00000009085(CAMK2G);ENSOART00000011560(GRB2);ENSOART00000011574(CALM3);ENSOART00000011728(NA);ENSOART00000013532(BAX);ENSOART00000016894(MAPK1);ENSOART00000017073(PRKCA);ENSOART00000017124(CAMK2B);ENSOART00000019188(PRKCB);ENSOART00000019790(MAP2K1);ENSOART00000020042(NA);ENSOART000000…
KO04114	Oocyte meiosis	Cellular Processes	Cell growth and death	38	0.27655	1.20624	0.154762	0.278558	ENSOART00000000818(NA);ENSOART00000004037(MAPK3);ENSOART00000004884(YWHAB);ENSOART00000004999(NA);ENSOART00000005256(YWHAH);ENSOART00000005778(CALM2);ENSOART00000007039(PRKACA);ENSOART00000007561(CAMK2A);ENSOART00000008426(PPP3CB);ENSOART00000009084(CAMK2G);ENSOART00000009085(CAMK2G);ENSOART00000011216(PPP3CC);ENSOART00000011219(PPP3CC);ENSOART00000011574(CALM3);ENSOART00000011607(CDK2);ENSOART00…
KO04972	Pancreatic secretion	Organismal Systems	Digestive system	20	0.32418	1.22153	0.174194	0.278886	ENSOART00000001109(RAP1B);ENSOART00000002175(RAC1);ENSOART00000002308(ATP2A1);ENSOART00000009034(ATP1A2);ENSOART00000010200(ATP1B1);ENSOART00000014084(CA2);ENSOART00000014226(ATP1B4);ENSOART00000015085(RHOA);ENSOART00000016965(NA);ENSOART00000016995(NA);ENSOART00000017065(ATP2B1);ENSOART00000017068(ATP2B1);ENSOART00000017073(PRKCA);ENSOART00000017674(ATP2A2);ENSOART00000017675(ATP2A2);ENSOART0000…
KO04120	Ubiquitin mediated proteolysis	Genetic Information Processing	Folding, sorting and degradation	40	0.269905	1.20957	0.118644	0.281523	ENSOART00000000358(ELOB);ENSOART00000000818(NA);ENSOART00000002765(NA);ENSOART00000003942(WWP2);ENSOART00000004362(NA);ENSOART00000006844(NA);ENSOART00000007132(RNF7);ENSOART00000007899(UBA6);ENSOART00000007898(UBE2O);ENSOART00000007901(UBE2O);ENSOART00000008481(HUWE1);ENSOART00000008796(CUL4A);ENSOART00000009902(UBE3A);ENSOART00000010172(UBE2R2);ENSOART00000010625(ITCH);ENSOART00000010987(UBA3);…
KO05164	Influenza A	Human Diseases	Infectious diseases	29	0.28757	1.17738	0.226804	0.309389	ENSOART00000000669(KPNA6);ENSOART00000001007(MAVS);ENSOART00000003275(ACTB);ENSOART00000004037(MAPK3);ENSOART00000004126(RAB11B);ENSOART00000004730(NA);ENSOART00000005150(NA);ENSOART00000008342(SLC25A4);ENSOART00000008369(NA);ENSOART00000011055(NA);ENSOART00000011728(NA);ENSOART00000013532(BAX);ENSOART00000014913(VDAC1);ENSOART00000015136(STAT1);ENSOART00000015434(NLRX1);ENSOART00000015990(TPSB2)…
KO04540	Gap junction	Cellular Processes	Cellular community - eukaryotes	23	0.309164	1.17085	0.224638	0.312029	ENSOART00000001257(NA);ENSOART00000001869(NA);ENSOART00000004037(MAPK3);ENSOART00000006013(TUBB4A);ENSOART00000007039(PRKACA);ENSOART00000011062(GNAI2);ENSOART00000011560(GRB2);ENSOART00000011728(NA);ENSOART00000012644(TUBB);ENSOART00000014946(TUBA8);ENSOART00000015032(PRKACB);ENSOART00000015034(PRKACB);ENSOART00000016894(MAPK1);ENSOART00000017073(PRKCA);ENSOART00000018007(TJP1);ENSOART0000001804…
KO04216	Ferroptosis	Cellular Processes	Cell growth and death	23	0.307066	1.17803	0.193798	0.315464	ENSOART00000003683(NA);ENSOART00000005076(PRNP);ENSOART00000005249(LPCAT3);ENSOART00000005251(LPCAT3);ENSOART00000005510(CP);ENSOART00000005515(CP);ENSOART00000008297(ACSL1);ENSOART00000009212(TF);ENSOART00000009277(NA);ENSOART00000009538(VDAC2);ENSOART00000012030(NA);ENSOART00000015612(FTH1);ENSOART00000015613(FTH1);ENSOART00000016484(SAT2);ENSOART00000016798(NA);ENSOART00000017934(PCBP2);ENSOAR…
KO05150	Staphylococcus aureus infection	Human Diseases	Infectious diseases	16	0.328919	1.15971	0.213415	0.321843	ENSOART00000001687(NA);ENSOART00000001888(NA);ENSOART00000003203(NA);ENSOART00000004736(NA);ENSOART00000005150(NA);ENSOART00000005771(NA);ENSOART00000005774(NA);ENSOART00000005875(NA);ENSOART00000006099(C5);ENSOART00000009307(NA);ENSOART00000009954(NA);ENSOART00000010642(CFD);ENSOART00000017532(NA);ENSOART00000018147(FGG);ENSOART00000018265(NA);ENSOART00000018621(NA)
KO01521	EGFR tyrosine kinase inhibitor resistance	Human Diseases	Drug resistance	18	0.317273	1.15407	0.244898	0.323539	ENSOART00000001200(EIF4EBP1);ENSOART00000001619(STAT3);ENSOART00000004037(MAPK3);ENSOART00000011560(GRB2);ENSOART00000011728(NA);ENSOART00000013532(BAX);ENSOART00000015514(NA);ENSOART00000016894(MAPK1);ENSOART00000017073(PRKCA);ENSOART00000017317(EIF4E);ENSOART00000017318(EIF4E);ENSOART00000019188(PRKCB);ENSOART00000019790(MAP2K1);ENSOART00000021595(GSK3B);ENSOART00000021596(GSK3B);ENSOART0000002…
KO05322	Systemic lupus erythematosus	Human Diseases	Immune diseases	61	0.233901	1.14143	0.148936	0.326487	ENSOART00000000626(NA);ENSOART00000000720(NA);ENSOART00000000946(NA);ENSOART00000001044(NA);ENSOART00000001054(HIST1H2BD);ENSOART00000001474(NA);ENSOART00000001527(HIST1H2BB);ENSOART00000001576(HIST3H2BB);ENSOART00000001687(NA);ENSOART00000001888(NA);ENSOART00000003151(SSB);ENSOART00000003705(NA);ENSOART00000005875(NA);ENSOART00000006099(C5);ENSOART00000006305(ACTN4);ENSOART00000007326(SNRPB);ENS…
KO04725	Cholinergic synapse	Organismal Systems	Nervous system	23	0.301996	1.14252	0.267176	0.331818	ENSOART00000001993(GNB1);ENSOART00000004037(MAPK3);ENSOART00000007039(PRKACA);ENSOART00000007561(CAMK2A);ENSOART00000009084(CAMK2G);ENSOART00000009085(CAMK2G);ENSOART00000011062(GNAI2);ENSOART00000012356(GNG12);ENSOART00000014837(GNG7);ENSOART00000015032(PRKACB);ENSOART00000015034(PRKACB);ENSOART00000016894(MAPK1);ENSOART00000017073(PRKCA);ENSOART00000017124(CAMK2B);ENSOART00000017724(GNB2);ENSOA…
KO00500	Starch and sucrose metabolism	Metabolism	Carbohydrate metabolism	17	0.325687	1.12837	0.268293	0.338645	ENSOART00000002479(GAA);ENSOART00000004904(GPI);ENSOART00000005716(GYG1);ENSOART00000005999(HK1);ENSOART00000006003(HK1);ENSOART00000007803(PYGB);ENSOART00000009802(PYGM);ENSOART00000010693(PGM1);ENSOART00000010707(PGM2);ENSOART00000010773(PGM2L1);ENSOART00000013559(GYS1);ENSOART00000014034(HK2);ENSOART00000018346(GBE1);ENSOART00000019333(AGL);ENSOART00000021839(UGP2);ENSOART00000022356(NA);ENSOA…
KO04910	Insulin signaling pathway	Organismal Systems	Endocrine system	55	0.219886	1.04041	0.45	0.493975	ENSOART00000000523(RPTOR);ENSOART00000001200(EIF4EBP1);ENSOART00000002032(PPP1R3A);ENSOART00000004037(MAPK3);ENSOART00000004902(PRKAG2);ENSOART00000005119(FLOT2);ENSOART00000005121(FLOT2);ENSOART00000005217(PPP1R3D);ENSOART00000005626(TRIP10);ENSOART00000005778(CALM2);ENSOART00000005999(HK1);ENSOART00000006003(HK1);ENSOART00000006595(SORBS1);ENSOART00000007039(PRKACA);ENSOART00000007803(PYGB);ENS…
KO04971	Gastric acid secretion	Organismal Systems	Digestive system	24	0.267038	1.00934	0.411765	0.530022	ENSOART00000001692(MYLK2);ENSOART00000003275(ACTB);ENSOART00000005778(CALM2);ENSOART00000007039(PRKACA);ENSOART00000007561(CAMK2A);ENSOART00000009034(ATP1A2);ENSOART00000009084(CAMK2G);ENSOART00000009085(CAMK2G);ENSOART00000010200(ATP1B1);ENSOART00000011055(NA);ENSOART00000011062(GNAI2);ENSOART00000011574(CALM3);ENSOART00000014084(CA2);ENSOART00000014226(ATP1B4);ENSOART00000015032(PRKACB);ENSOART…
KO05034	Alcoholism	Human Diseases	Substance dependence	75	0.191218	1.01023	0.384615	0.538613	ENSOART00000000626(NA);ENSOART00000000720(NA);ENSOART00000000946(NA);ENSOART00000001044(NA);ENSOART00000001054(HIST1H2BD);ENSOART00000001474(NA);ENSOART00000001527(HIST1H2BB);ENSOART00000001576(HIST3H2BB);ENSOART00000001993(GNB1);ENSOART00000003571(MAOB);ENSOART00000004037(MAPK3);ENSOART00000005778(CALM2);ENSOART00000007039(PRKACA);ENSOART00000008189(NA);ENSOART00000010019(NA);ENSOART00000010033(…
KO00983	Drug metabolism - other enzymes	Metabolism	Xenobiotics biodegradation and metabolism	23	0.261489	1.01425	0.432836	0.540703	ENSOART00000003280(NME1-NME2);ENSOART00000003419(GMPS);ENSOART00000003422(GMPS);ENSOART00000003891(CMPK1);ENSOART00000008104(NA);ENSOART00000008171(NA);ENSOART00000012496(MGST3);ENSOART00000014098(NA);ENSOART00000014117(MGST2);ENSOART00000014313(NA);ENSOART00000014316(NA);ENSOART00000014726(NA);ENSOART00000016063(NA);ENSOART00000016413(GSTA4);ENSOART00000016811(IMPDH2);ENSOART00000019133(GSTA1);E…
KO05168	Herpes simplex infection	Human Diseases	Infectious diseases	29	0.239699	0.983635	0.494845	0.574381	ENSOART00000001007(MAVS);ENSOART00000001200(EIF4EBP1);ENSOART00000001504(EIF2B3);ENSOART00000001683(EIF2B2);ENSOART00000004110(B2M);ENSOART00000005875(NA);ENSOART00000006099(C5);ENSOART00000008245(NA);ENSOART00000009053(NA);ENSOART00000009551(SRSF7);ENSOART00000010182(NA);ENSOART00000010225(TAPBP);ENSOART00000010231(NA);ENSOART00000010417(PTPN11);ENSOART00000010745(CALR);ENSOART00000011870(PDIA3)…
KO05231	Choline metabolism in cancer	Human Diseases	Cancers	17	0.275987	0.978216	0.486486	0.574886	ENSOART00000001200(EIF4EBP1);ENSOART00000002175(RAC1);ENSOART00000004037(MAPK3);ENSOART00000008403(PLPP1);ENSOART00000008406(PLPP1);ENSOART00000011560(GRB2);ENSOART00000011728(NA);ENSOART00000015238(LYPLA1);ENSOART00000016533(CHPT1);ENSOART00000016894(MAPK1);ENSOART00000017073(PRKCA);ENSOART00000018269(SLC44A2);ENSOART00000019186(GPCPD1);ENSOART00000019188(PRKCB);ENSOART00000019790(MAP2K1);ENSOAR…
KO04912	GnRH signaling pathway	Organismal Systems	Endocrine system	27	0.234363	0.904905	0.61165	0.724295	ENSOART00000002828(MAP2K3);ENSOART00000004037(MAPK3);ENSOART00000005778(CALM2);ENSOART00000007039(PRKACA);ENSOART00000007561(CAMK2A);ENSOART00000008802(CDC42);ENSOART00000009084(CAMK2G);ENSOART00000009085(CAMK2G);ENSOART00000011560(GRB2);ENSOART00000011574(CALM3);ENSOART00000011728(NA);ENSOART00000013993(MAPK14);ENSOART00000015032(PRKACB);ENSOART00000015034(PRKACB);ENSOART00000015093(MAP2K6);ENSO…
KO00260	Glycine, serine and threonine metabolism	Metabolism	Amino acid metabolism	15	0.265151	0.893897	0.60733	0.735177	ENSOART00000001495(NA);ENSOART00000003571(MAOB);ENSOART00000004204(AOC2);ENSOART00000004373(NA);ENSOART00000004791(NA);ENSOART00000007763(DLD);ENSOART00000007809(SHMT2);ENSOART00000008398(BPGM);ENSOART00000010808(PSPH);ENSOART00000010933(NA);ENSOART00000012487(GRHPR);ENSOART00000012711(NA);ENSOART00000014833(PGAM2);ENSOART00000015467(GCAT);ENSOART00000019966(ALDH7A1)
KO04915	Estrogen signaling pathway	Organismal Systems	Endocrine system	29	0.206433	0.85407	0.808989	0.803432	ENSOART00000000149(HSPA8);ENSOART00000001084(HSPA2);ENSOART00000004037(MAPK3);ENSOART00000004244(HSP90AA1);ENSOART00000004276(NA);ENSOART00000004736(NA);ENSOART00000005419(NA);ENSOART00000005422(NA);ENSOART00000005778(CALM2);ENSOART00000007039(PRKACA);ENSOART00000009583(NA);ENSOART00000009598(HSPA1A);ENSOART00000010171(HSP90AB1);ENSOART00000011062(GNAI2);ENSOART00000011560(GRB2);ENSOART0000001157…
KO05020	Prion diseases	Human Diseases	Neurodegenerative diseases	16	0.241854	0.843062	0.690323	0.811702	ENSOART00000004037(MAPK3);ENSOART00000004690(NA);ENSOART00000004942(NA);ENSOART00000005076(PRNP);ENSOART00000006099(C5);ENSOART00000007039(PRKACA);ENSOART00000008577(SOD1);ENSOART00000010356(C9);ENSOART00000011728(NA);ENSOART00000013532(BAX);ENSOART00000014051(HSPA5);ENSOART00000015032(PRKACB);ENSOART00000015034(PRKACB);ENSOART00000016894(MAPK1);ENSOART00000019790(MAP2K1);ENSOART00000020889(LAMC1)
KO04270	Vascular smooth muscle contraction	Organismal Systems	Circulatory system	26	0.206547	0.800245	0.830189	0.859083	ENSOART00000001692(MYLK2);ENSOART00000003308(AGT);ENSOART00000004037(MAPK3);ENSOART00000005778(CALM2);ENSOART00000007039(PRKACA);ENSOART00000008511(CALD1);ENSOART00000008516(CALD1);ENSOART00000010956(MYL6);ENSOART00000011574(CALM3);ENSOART00000011728(NA);ENSOART00000012304(PPP1CA);ENSOART00000015032(PRKACB);ENSOART00000015034(PRKACB);ENSOART00000015085(RHOA);ENSOART00000016126(ACTA2);ENSOART00000…
KO04921	Oxytocin signaling pathway	Organismal Systems	Endocrine system	53	0.175286	0.804684	0.891892	0.865217	ENSOART00000001692(MYLK2);ENSOART00000003275(ACTB);ENSOART00000004037(MAPK3);ENSOART00000004902(PRKAG2);ENSOART00000005778(CALM2);ENSOART00000006242(RYR1);ENSOART00000007039(PRKACA);ENSOART00000007561(CAMK2A);ENSOART00000008426(PPP3CB);ENSOART00000008549(PRKAA2);ENSOART00000008550(PRKAA2);ENSOART00000009084(CAMK2G);ENSOART00000009085(CAMK2G);ENSOART00000010139(PRKAA1);ENSOART00000010140(PRKAA1);E…
KO04142	Lysosome	Cellular Processes	Transport and catabolism	18	0.211869	0.775946	0.829545	0.883147	ENSOART00000002380(CLTB);ENSOART00000002479(GAA);ENSOART00000004278(GBA);ENSOART00000004276(NA);ENSOART00000004344(CTSC);ENSOART00000004425(AP1B1);ENSOART00000005419(NA);ENSOART00000005422(NA);ENSOART00000006429(AP4S1);ENSOART00000007564(PSAP);ENSOART00000008941(LAMP1);ENSOART00000009128(CTSV);ENSOART00000014314(LGMN);ENSOART00000014425(CLTC);ENSOART00000016613(CTSB);ENSOART00000018358(NA);ENSOAR…
KO04935	Growth hormone synthesis, secretion and action	Organismal Systems	Endocrine system	26	0.161784	0.677605	0.936937	0.973453	ENSOART00000001619(STAT3);ENSOART00000002828(MAP2K3);ENSOART00000004037(MAPK3);ENSOART00000007039(PRKACA);ENSOART00000011062(GNAI2);ENSOART00000011560(GRB2);ENSOART00000011728(NA);ENSOART00000013993(MAPK14);ENSOART00000015032(PRKACB);ENSOART00000015034(PRKACB);ENSOART00000015093(MAP2K6);ENSOART00000015136(STAT1);ENSOART00000016761(MAP2K4);ENSOART00000016894(MAPK1);ENSOART00000017073(PRKCA);ENSOAR…
KO04726	Serotonergic synapse	Organismal Systems	Nervous system	20	0.179898	0.653899	0.952756	0.973911	ENSOART00000001993(GNB1);ENSOART00000003571(MAOB);ENSOART00000004037(MAPK3);ENSOART00000007039(PRKACA);ENSOART00000011062(GNAI2);ENSOART00000012356(GNG12);ENSOART00000014837(GNG7);ENSOART00000015032(PRKACB);ENSOART00000015034(PRKACB);ENSOART00000016894(MAPK1);ENSOART00000017073(PRKCA);ENSOART00000017724(GNB2);ENSOART00000018042(GNAS);ENSOART00000019013(NA);ENSOART00000019188(PRKCB);ENSOART0000001…
KO00970	Aminoacyl-tRNA biosynthesis	Genetic Information Processing	Translation	23	0.166243	0.620154	0.984615	0.975425	ENSOART00000002191(WARS);ENSOART00000005031(NA);ENSOART00000005715(NARS);ENSOART00000005765(AARS);ENSOART00000006441(NA);ENSOART00000007044(MARS);ENSOART00000007531(KARS);ENSOART00000008737(GARS);ENSOART00000009065(IARS);ENSOART00000010635(AARS2);ENSOART00000010874(FARSA);ENSOART00000011474(DARS);ENSOART00000012871(EPRS);ENSOART00000013148(TARS);ENSOART00000013419(IARS2);ENSOART00000013421(IARS2)…

## Sheet: HH-vs-SH.kegg.Gsea
id	name	KEGG_A_class	KEGG_B_class	SIZE	ES	NES	NOM p-val	FDR q-val	Genes
KO00190	Oxidative phosphorylation	Metabolism	Energy metabolism	86	-0.79053	-2.41697	0	0	ENSOART00000000176(ATP5MC3);ENSOART00000000954(NA);ENSOART00000002049(NA);ENSOART00000003044(COX5A);ENSOART00000003158(ATP5F1A);ENSOART00000003337(NDUFA3);ENSOART00000003999(NA);ENSOART00000004860(NA);ENSOART00000005349(COX11);ENSOART00000005386(COX6B1);ENSOART00000005632(NA);ENSOART00000005761(COX7A1);ENSOART00000005895(NDUFB7);ENSOART00000005986(UQCRB);ENSOART00000006057(UQCR10);ENSOART00000006…
KO05012	Parkinson disease	Human Diseases	Neurodegenerative diseases	89	-0.77386	-2.34872	0	0	ENSOART00000000176(ATP5MC3);ENSOART00000000954(NA);ENSOART00000003044(COX5A);ENSOART00000003158(ATP5F1A);ENSOART00000003337(NDUFA3);ENSOART00000003683(NA);ENSOART00000003999(NA);ENSOART00000004860(NA);ENSOART00000005386(COX6B1);ENSOART00000005761(COX7A1);ENSOART00000005895(NDUFB7);ENSOART00000005986(UQCRB);ENSOART00000006057(UQCR10);ENSOART00000006921(NA);ENSOART00000007039(PRKACA);ENSOART0000000…
KO04932	Non-alcoholic fatty liver disease (NAFLD)	Human Diseases	Endocrine and metabolic diseases	80	-0.746638	-2.26052	0	0	ENSOART00000000954(NA);ENSOART00000002175(RAC1);ENSOART00000003044(COX5A);ENSOART00000003337(NDUFA3);ENSOART00000003999(NA);ENSOART00000004860(NA);ENSOART00000004902(PRKAG2);ENSOART00000005386(COX6B1);ENSOART00000005761(COX7A1);ENSOART00000005895(NDUFB7);ENSOART00000005986(UQCRB);ENSOART00000006057(UQCR10);ENSOART00000006921(NA);ENSOART00000007275(NA);ENSOART00000007636(NA);ENSOART00000007751(NDU…
KO04714	Thermogenesis	Organismal Systems	Environmental adaptation	126	-0.721422	-2.2312	0	0	ENSOART00000000176(ATP5MC3);ENSOART00000000523(RPTOR);ENSOART00000000954(NA);ENSOART00000002049(NA);ENSOART00000002828(MAP2K3);ENSOART00000003044(COX5A);ENSOART00000003158(ATP5F1A);ENSOART00000003275(ACTB);ENSOART00000003337(NDUFA3);ENSOART00000003712(NA);ENSOART00000003999(NA);ENSOART00000004860(NA);ENSOART00000004902(PRKAG2);ENSOART00000005349(COX11);ENSOART00000005386(COX6B1);ENSOART0000000560…
KO05016	Huntington disease	Human Diseases	Neurodegenerative diseases	113	-0.696349	-2.15815	0	0	ENSOART00000000176(ATP5MC3);ENSOART00000000954(NA);ENSOART00000001197(ACTR1A);ENSOART00000001257(NA);ENSOART00000001869(NA);ENSOART00000002380(CLTB);ENSOART00000003044(COX5A);ENSOART00000003158(ATP5F1A);ENSOART00000003301(TFAM);ENSOART00000003337(NDUFA3);ENSOART00000003683(NA);ENSOART00000003999(NA);ENSOART00000004690(NA);ENSOART00000004860(NA);ENSOART00000004922(NA);ENSOART00000004952(AP2A2);ENS…
KO00020	Citrate cycle (TCA cycle)	Metabolism	Carbohydrate metabolism	29	-0.768315	-2.08934	0	0	ENSOART00000000634(IDH3A);ENSOART00000001613(DLST);ENSOART00000006898(IDH3B);ENSOART00000007073(IDH3G);ENSOART00000007763(DLD);ENSOART00000008893(SUCLA2);ENSOART00000008895(SUCLA2);ENSOART00000009513(FH);ENSOART00000009577(PC);ENSOART00000010249(CS);ENSOART00000010254(CS);ENSOART00000010889(SDHC);ENSOART00000011350(SUCLG2);ENSOART00000012269(SDHB);ENSOART00000013070(IDH2);ENSOART00000013294(NA);E…
KO04723	Retrograde endocannabinoid signaling	Organismal Systems	Nervous system	54	-0.687188	-2.01966	0	0	ENSOART00000000954(NA);ENSOART00000001993(GNB1);ENSOART00000003337(NDUFA3);ENSOART00000003999(NA);ENSOART00000004037(MAPK3);ENSOART00000005895(NDUFB7);ENSOART00000006077(MGLL);ENSOART00000006921(NA);ENSOART00000007039(PRKACA);ENSOART00000007275(NA);ENSOART00000007636(NA);ENSOART00000007751(NDUFS3);ENSOART00000008437(NA);ENSOART00000008797(NDUFS4);ENSOART00000009606(NDUFB9);ENSOART00000010273(NDUF…
KO05010	Alzheimer disease	Human Diseases	Neurodegenerative diseases	132	-0.646309	-1.99706	0	0	ENSOART00000000176(ATP5MC3);ENSOART00000000351(IDE);ENSOART00000000377(AGER);ENSOART00000000954(NA);ENSOART00000001257(NA);ENSOART00000001869(NA);ENSOART00000002308(ATP2A1);ENSOART00000002496(NAE1);ENSOART00000003044(COX5A);ENSOART00000003137(RTN4);ENSOART00000003158(ATP5F1A);ENSOART00000003337(NDUFA3);ENSOART00000003346(RTN3);ENSOART00000003683(NA);ENSOART00000003999(NA);ENSOART00000004037(MAPK3…
KO01212	Fatty acid metabolism	Metabolism	Global and overview maps	28	-0.702091	-1.91647	0	0.000258663	ENSOART00000000394(ECHS1);ENSOART00000000797(HSD17B4);ENSOART00000001017(HSD17B12);ENSOART00000001047(ACAA1);ENSOART00000002539(MECR);ENSOART00000004399(ACAA2);ENSOART00000004475(OXSM);ENSOART00000005835(NA);ENSOART00000006536(SCP2);ENSOART00000006736(CPT2);ENSOART00000008297(ACSL1);ENSOART00000008964(HADH);ENSOART00000009601(HSD17B8);ENSOART00000010011(ACADSB);ENSOART00000011600(ACADVL);ENSOART0…
KO00071	Fatty acid degradation	Metabolism	Lipid metabolism	28	-0.706939	-1.89679	0	0.000384929	ENSOART00000000302(ECI2);ENSOART00000000394(ECHS1);ENSOART00000001047(ACAA1);ENSOART00000004399(ACAA2);ENSOART00000006736(CPT2);ENSOART00000008297(ACSL1);ENSOART00000008964(HADH);ENSOART00000010011(ACADSB);ENSOART00000011061(GCDH);ENSOART00000011586(NA);ENSOART00000011600(ACADVL);ENSOART00000012085(ACAT1);ENSOART00000012518(NA);ENSOART00000014227(ALDH16A1);ENSOART00000014260(ACADS);ENSOART0000001…
KO00280	Valine, leucine and isoleucine degradation	Metabolism	Amino acid metabolism	35	-0.660785	-1.85079	0	0.0011274	ENSOART00000000394(ECHS1);ENSOART00000001016(ALDH6A1);ENSOART00000001047(ACAA1);ENSOART00000004399(ACAA2);ENSOART00000004832(PCCA);ENSOART00000005733(MCCC2);ENSOART00000007649(HMGCL);ENSOART00000007763(DLD);ENSOART00000007814(BCKDHB);ENSOART00000008057(BCKDHA);ENSOART00000008524(AUH);ENSOART00000008644(PCCB);ENSOART00000008964(HADH);ENSOART00000009158(HSD17B10);ENSOART00000009725(OXCT1);ENSOART00…
KO00640	Propanoate metabolism	Metabolism	Carbohydrate metabolism	26	-0.68474	-1.82593	0	0.00142068	ENSOART00000000394(ECHS1);ENSOART00000001016(ALDH6A1);ENSOART00000004832(PCCA);ENSOART00000007204(ACSS1);ENSOART00000007763(DLD);ENSOART00000007814(BCKDHB);ENSOART00000008057(BCKDHA);ENSOART00000008644(PCCB);ENSOART00000008893(SUCLA2);ENSOART00000008895(SUCLA2);ENSOART00000010458(NA);ENSOART00000010571(MLYCD);ENSOART00000011350(SUCLG2);ENSOART00000011734(ACSS2);ENSOART00000011735(ACSS2);ENSOART00…
KO00380	Tryptophan metabolism	Metabolism	Amino acid metabolism	18	-0.698919	-1.75185	0.00444444	0.00513808	ENSOART00000000394(ECHS1);ENSOART00000001613(DLST);ENSOART00000003571(MAOB);ENSOART00000007763(DLD);ENSOART00000008964(HADH);ENSOART00000009969(NA);ENSOART00000011061(GCDH);ENSOART00000011586(NA);ENSOART00000012085(ACAT1);ENSOART00000012518(NA);ENSOART00000014227(ALDH16A1);ENSOART00000016384(KYAT3);ENSOART00000017492(AOX1);ENSOART00000019680(NA);ENSOART00000019683(NA);ENSOART00000019966(ALDH7A1);…
KO01200	Carbon metabolism	Metabolism	Global and overview maps	84	-0.57585	-1.75638	0	0.00529443	ENSOART00000000394(ECHS1);ENSOART00000000517(ALDOC);ENSOART00000000634(IDH3A);ENSOART00000000827(GLUD1);ENSOART00000001016(ALDH6A1);ENSOART00000001495(NA);ENSOART00000001613(DLST);ENSOART00000001848(GOT2);ENSOART00000004506(NA);ENSOART00000004791(NA);ENSOART00000004832(PCCA);ENSOART00000004904(GPI);ENSOART00000004951(ME2);ENSOART00000005711(ENO2);ENSOART00000005814(PGD);ENSOART00000005912(TPI1);E…
KO01100	Metabolic pathways	Metabolism	Global and overview maps	462	-0.540046	-1.73686	0	0.00619811	ENSOART00000000049(PIGS);ENSOART00000000176(ATP5MC3);ENSOART00000000206(NAPRT);ENSOART00000000394(ECHS1);ENSOART00000000517(ALDOC);ENSOART00000000634(IDH3A);ENSOART00000000797(HSD17B4);ENSOART00000000827(GLUD1);ENSOART00000000887(COQ6);ENSOART00000000954(NA);ENSOART00000000990(ENOPH1);ENSOART00000000994(ENOPH1);ENSOART00000001016(ALDH6A1);ENSOART00000001017(HSD17B12);ENSOART00000001047(ACAA1);ENS…
KO00630	Glyoxylate and dicarboxylate metabolism	Metabolism	Carbohydrate metabolism	22	-0.663007	-1.71816	0.00217391	0.00778584	ENSOART00000001495(NA);ENSOART00000004832(PCCA);ENSOART00000007204(ACSS1);ENSOART00000007763(DLD);ENSOART00000007809(SHMT2);ENSOART00000008644(PCCB);ENSOART00000010249(CS);ENSOART00000010254(CS);ENSOART00000011734(ACSS2);ENSOART00000011735(ACSS2);ENSOART00000012085(ACAT1);ENSOART00000012487(GRHPR);ENSOART00000013130(MMUT);ENSOART00000014853(MDH2);ENSOART00000016012(ACO1);ENSOART00000017365(MCEE);…
KO04146	Peroxisome	Cellular Processes	Transport and catabolism	29	-0.62254	-1.70423	0.00315789	0.0092437	ENSOART00000000302(ECI2);ENSOART00000000797(HSD17B4);ENSOART00000001047(ACAA1);ENSOART00000001830(PRDX1);ENSOART00000004690(NA);ENSOART00000004922(NA);ENSOART00000006084(PHYH);ENSOART00000006371(ECH1);ENSOART00000006536(SCP2);ENSOART00000007590(PRDX5);ENSOART00000007649(HMGCL);ENSOART00000008297(ACSL1);ENSOART00000008577(SOD1);ENSOART00000009420(PEX19);ENSOART00000009607(CRAT);ENSOART00000010519(…
KO00310	Lysine degradation	Metabolism	Amino acid metabolism	17	-0.630239	-1.57783	0.0124153	0.0501647	ENSOART00000000394(ECHS1);ENSOART00000001613(DLST);ENSOART00000007763(DLD);ENSOART00000008964(HADH);ENSOART00000010026(NA);ENSOART00000011061(GCDH);ENSOART00000011586(NA);ENSOART00000012085(ACAT1);ENSOART00000012518(NA);ENSOART00000014199(SETD7);ENSOART00000014227(ALDH16A1);ENSOART00000019680(NA);ENSOART00000019683(NA);ENSOART00000019966(ALDH7A1);ENSOART00000020228(AASS);ENSOART00000020243(HADHA)…
KO03320	PPAR signaling pathway	Organismal Systems	Endocrine system	28	-0.573213	-1.53783	0.0115546	0.0711443	ENSOART00000001047(ACAA1);ENSOART00000001726(FABP3);ENSOART00000002726(APOC3);ENSOART00000002803(APOA1);ENSOART00000006536(SCP2);ENSOART00000006595(SORBS1);ENSOART00000006736(CPT2);ENSOART00000008163(ME1);ENSOART00000008297(ACSL1);ENSOART00000009779(FABP5);ENSOART00000010169(FABP4);ENSOART00000010234(NA);ENSOART00000010674(APOA2);ENSOART00000012737(PLIN1);ENSOART00000013579(DBI);ENSOART0000001796…
KO00270	Cysteine and methionine metabolism	Metabolism	Amino acid metabolism	18	-0.61068	-1.53441	0.0134529	0.0712069	ENSOART00000000990(ENOPH1);ENSOART00000000994(ENOPH1);ENSOART00000001848(GOT2);ENSOART00000004765(AHCYL2);ENSOART00000009769(NA);ENSOART00000009969(NA);ENSOART00000010183(NA);ENSOART00000010458(NA);ENSOART00000013513(GOT1);ENSOART00000014853(MDH2);ENSOART00000015691(MTAP);ENSOART00000016384(KYAT3);ENSOART00000020338(APIP);ENSOART00000020850(TST);ENSOART00000020871(MPST);ENSOART00000021850(MDH1);E…
KO00410	beta-Alanine metabolism	Metabolism	Metabolism of other amino acids	16	-0.624839	-1.54402	0.0078125	0.0730432	ENSOART00000000394(ECHS1);ENSOART00000001016(ALDH6A1);ENSOART00000004204(AOC2);ENSOART00000004373(NA);ENSOART00000005070(CNDP2);ENSOART00000010571(MLYCD);ENSOART00000011586(NA);ENSOART00000012518(NA);ENSOART00000012624(NA);ENSOART00000014227(ALDH16A1);ENSOART00000014260(ACADS);ENSOART00000017723(HIBCH);ENSOART00000019680(NA);ENSOART00000019683(NA);ENSOART00000019966(ALDH7A1);ENSOART00000020243(HA…
KO05100	Bacterial invasion of epithelial cells	Human Diseases	Infectious diseases	32	-0.553803	-1.53817	0.00728408	0.0742393	ENSOART00000001434(CAV1);ENSOART00000002165(ARPC5);ENSOART00000002175(RAC1);ENSOART00000002380(CLTB);ENSOART00000003275(ACTB);ENSOART00000006384(NA);ENSOART00000006682(NA);ENSOART00000006747(SEPT9);ENSOART00000008178(CAV3);ENSOART00000008802(CDC42);ENSOART00000009071(NA);ENSOART00000009336(VCL);ENSOART00000011055(NA);ENSOART00000012893(PXN);ENSOART00000014425(CLTC);ENSOART00000014427(ARPC5L);ENSO…
KO04260	Cardiac muscle contraction	Organismal Systems	Circulatory system	46	-0.518718	-1.48881	0.0040858	0.114715	ENSOART00000001984(TPM3);ENSOART00000002308(ATP2A1);ENSOART00000003044(COX5A);ENSOART00000004695(TNNC1);ENSOART00000004860(NA);ENSOART00000005386(COX6B1);ENSOART00000005761(COX7A1);ENSOART00000005986(UQCRB);ENSOART00000006057(UQCR10);ENSOART00000007610(MYL3);ENSOART00000008127(NA);ENSOART00000008789(NA);ENSOART00000009034(ATP1A2);ENSOART00000010200(ATP1B1);ENSOART00000010267(COX6A2);ENSOART000000…
KO00620	Pyruvate metabolism	Metabolism	Carbohydrate metabolism	31	-0.532643	-1.47351	0.0188088	0.129741	ENSOART00000003907(NA);ENSOART00000004951(ME2);ENSOART00000006953(LDHD);ENSOART00000007204(ACSS1);ENSOART00000007763(DLD);ENSOART00000008163(ME1);ENSOART00000009513(FH);ENSOART00000009577(PC);ENSOART00000010458(NA);ENSOART00000011586(NA);ENSOART00000011734(ACSS2);ENSOART00000011735(ACSS2);ENSOART00000012085(ACAT1);ENSOART00000012487(GRHPR);ENSOART00000012518(NA);ENSOART00000013294(NA);ENSOART0000…
KO05230	Central carbon metabolism in cancer	Human Diseases	Cancers	27	-0.539453	-1.46159	0.0339343	0.142098	ENSOART00000001085(PDK1);ENSOART00000004037(MAPK3);ENSOART00000004791(NA);ENSOART00000005999(HK1);ENSOART00000006003(HK1);ENSOART00000009613(SIRT3);ENSOART00000010458(NA);ENSOART00000010933(NA);ENSOART00000011173(TIGAR);ENSOART00000011728(NA);ENSOART00000012917(PFKL);ENSOART00000013294(NA);ENSOART00000013298(NA);ENSOART00000014034(HK2);ENSOART00000014833(PGAM2);ENSOART00000015014(PFKP);ENSOART000…
KO04920	Adipocytokine signaling pathway	Organismal Systems	Endocrine system	21	-0.5376	-1.39643	0.0633047	0.24874	ENSOART00000001619(STAT3);ENSOART00000004902(PRKAG2);ENSOART00000008297(ACSL1);ENSOART00000008549(PRKAA2);ENSOART00000008550(PRKAA2);ENSOART00000010139(PRKAA1);ENSOART00000010140(PRKAA1);ENSOART00000010417(PTPN11);ENSOART00000017904(ACACB);ENSOART00000017905(ACACB);ENSOART00000018636(NA);ENSOART00000019540(ACSL4);ENSOART00000019541(ACSL4);ENSOART00000020721(PRKAG1);ENSOART00000020722(PRKAG1);ENSO…
KO04810	Regulation of actin cytoskeleton	Cellular Processes	Cell motility	60	-0.472325	-1.39842	0.0193286	0.253879	ENSOART00000000693(DIAPH1);ENSOART00000001282(ITGA6);ENSOART00000001284(ITGA6);ENSOART00000001692(MYLK2);ENSOART00000002165(ARPC5);ENSOART00000002175(RAC1);ENSOART00000003275(ACTB);ENSOART00000004037(MAPK3);ENSOART00000004392(F2);ENSOART00000005050(NA);ENSOART00000005501(MSN);ENSOART00000005971(GSN);ENSOART00000006305(ACTN4);ENSOART00000006602(MYLPF);ENSOART00000006682(NA);ENSOART00000007433(CFL2…
KO04210	Apoptosis	Cellular Processes	Cell growth and death	34	-0.493886	-1.37653	0.0543933	0.286266	ENSOART00000000886(PARP1);ENSOART00000003275(ACTB);ENSOART00000004037(MAPK3);ENSOART00000004276(NA);ENSOART00000004344(CTSC);ENSOART00000005419(NA);ENSOART00000005422(NA);ENSOART00000005984(LMNA);ENSOART00000007190(NA);ENSOART00000009128(CTSV);ENSOART00000010192(ENDOG);ENSOART00000010651(NA);ENSOART00000011055(NA);ENSOART00000011728(NA);ENSOART00000013532(BAX);ENSOART00000013913(HTRA2);ENSOART000…
KO04670	Leukocyte transendothelial migration	Organismal Systems	Immune system	33	-0.487156	-1.34004	0.0582011	0.378031	ENSOART00000001109(RAP1B);ENSOART00000002175(RAC1);ENSOART00000003275(ACTB);ENSOART00000005501(MSN);ENSOART00000006305(ACTN4);ENSOART00000006602(MYLPF);ENSOART00000008802(CDC42);ENSOART00000008926(CD99);ENSOART00000009336(VCL);ENSOART00000010417(PTPN11);ENSOART00000011055(NA);ENSOART00000011062(GNAI2);ENSOART00000011272(MRCL3);ENSOART00000011302(MYL12B);ENSOART00000011595(CTNND1);ENSOART000000116…
KO04068	FoxO signaling pathway	Environmental Information Processing	Signal transduction	31	-0.468655	-1.30395	0.1151	0.483153	ENSOART00000001619(STAT3);ENSOART00000004037(MAPK3);ENSOART00000004902(PRKAG2);ENSOART00000004922(NA);ENSOART00000007472(GABARAPL2);ENSOART00000008549(PRKAA2);ENSOART00000008550(PRKAA2);ENSOART00000010139(PRKAA1);ENSOART00000010140(PRKAA1);ENSOART00000010815(NA);ENSOART00000010855(FBXO32);ENSOART00000011560(GRB2);ENSOART00000011607(CDK2);ENSOART00000011728(NA);ENSOART00000013993(MAPK14);ENSOART00…
KO04666	Fc gamma R-mediated phagocytosis	Organismal Systems	Immune system	27	-0.47984	-1.28669	0.128233	0.530134	ENSOART00000002165(ARPC5);ENSOART00000002175(RAC1);ENSOART00000004037(MAPK3);ENSOART00000005971(GSN);ENSOART00000006682(NA);ENSOART00000007433(CFL2);ENSOART00000008403(PLPP1);ENSOART00000008406(PLPP1);ENSOART00000008802(CDC42);ENSOART00000009071(NA);ENSOART00000009954(NA);ENSOART00000010374(NA);ENSOART00000014427(ARPC5L);ENSOART00000015910(NA);ENSOART00000016894(MAPK1);ENSOART00000017073(PRKCA);E…
KO04520	Adherens junction	Cellular Processes	Cellular community - eukaryotes	21	-0.495213	-1.2824	0.133185	0.53074	ENSOART00000002175(RAC1);ENSOART00000003275(ACTB);ENSOART00000004037(MAPK3);ENSOART00000005673(ACP1);ENSOART00000006305(ACTN4);ENSOART00000006595(SORBS1);ENSOART00000007367(CSNK2B);ENSOART00000008802(CDC42);ENSOART00000009336(VCL);ENSOART00000011055(NA);ENSOART00000011595(CTNND1);ENSOART00000014204(IQGAP1);ENSOART00000015085(RHOA);ENSOART00000016894(MAPK1);ENSOART00000017226(LMO7);ENSOART00000018…
KO04918	Thyroid hormone synthesis	Organismal Systems	Endocrine system	20	-0.498275	-1.27091	0.15215	0.559496	ENSOART00000003457(CANX);ENSOART00000006897(TTR);ENSOART00000007039(PRKACA);ENSOART00000008633(GPX3);ENSOART00000009034(ATP1A2);ENSOART00000010200(ATP1B1);ENSOART00000011372(NA);ENSOART00000014051(HSPA5);ENSOART00000014226(ATP1B4);ENSOART00000015001(ALB);ENSOART00000015032(PRKACB);ENSOART00000015034(PRKACB);ENSOART00000017073(PRKCA);ENSOART00000017829(HSP90B1);ENSOART00000018042(GNAS);ENSOART0000…
KO04137	Mitophagy - animal	Cellular Processes	Transport and catabolism	19	-0.492353	-1.25049	0.16443	0.624195	ENSOART00000002903(SQSTM1);ENSOART00000004347(RAB7A);ENSOART00000004976(USP15);ENSOART00000005680(OPTN);ENSOART00000007367(CSNK2B);ENSOART00000007472(GABARAPL2);ENSOART00000007761(RRAS2);ENSOART00000011158(PGAM5);ENSOART00000014431(RRAS);ENSOART00000014687(BCL2L13);ENSOART00000014871(TBC1D17);ENSOART00000016167(FIS1);ENSOART00000016168(FIS1);ENSOART00000019330(MFN2);ENSOART00000020744(NA);ENSOART…
KO04621	NOD-like receptor signaling pathway	Organismal Systems	Immune system	27	-0.448282	-1.21718	0.183457	0.674401	ENSOART00000001007(MAVS);ENSOART00000003683(NA);ENSOART00000004037(MAPK3);ENSOART00000004244(HSP90AA1);ENSOART00000004897(NAMPT);ENSOART00000007418(SUGT1);ENSOART00000007472(GABARAPL2);ENSOART00000007519(TXN);ENSOART00000007891(MCU);ENSOART00000009538(VDAC2);ENSOART00000010171(HSP90AB1);ENSOART00000013308(NA);ENSOART00000013993(MAPK14);ENSOART00000014913(VDAC1);ENSOART00000015085(RHOA);ENSOART000…
KO04978	Mineral absorption	Organismal Systems	Digestive system	15	-0.49384	-1.21956	0.214205	0.682198	ENSOART00000003765(HMOX2);ENSOART00000003768(HMOX2);ENSOART00000009034(ATP1A2);ENSOART00000009212(TF);ENSOART00000009277(NA);ENSOART00000009846(ATOX1);ENSOART00000010200(ATP1B1);ENSOART00000014226(ATP1B4);ENSOART00000015612(FTH1);ENSOART00000015613(FTH1);ENSOART00000016798(NA);ENSOART00000017065(ATP2B1);ENSOART00000017068(ATP2B1);ENSOART00000020109(HMOX1);ENSOART00000022009(ATP1A1)
KO04110	Cell cycle	Cellular Processes	Cell growth and death	18	-0.4763	-1.20732	0.22885	0.697192	ENSOART00000000818(NA);ENSOART00000004884(YWHAB);ENSOART00000004999(NA);ENSOART00000005256(YWHAH);ENSOART00000010312(NA);ENSOART00000010339(HDAC2);ENSOART00000011607(CDK2);ENSOART00000013308(NA);ENSOART00000014987(YWHAG);ENSOART00000015018(SKP1);ENSOART00000016522(YWHAQ);ENSOART00000017156(NA);ENSOART00000020312(YWHAZ);ENSOART00000020387(NA);ENSOART00000021595(GSK3B);ENSOART00000021596(GSK3B);ENS…
KO04218	Cellular senescence	Cellular Processes	Cell growth and death	39	-0.430297	-1.21972	0.163918	0.699864	ENSOART00000001200(EIF4EBP1);ENSOART00000002828(MAP2K3);ENSOART00000002903(SQSTM1);ENSOART00000003683(NA);ENSOART00000004037(MAPK3);ENSOART00000004074(NA);ENSOART00000005778(CALM2);ENSOART00000006725(MAPKAPK2);ENSOART00000007761(RRAS2);ENSOART00000007891(MCU);ENSOART00000008342(SLC25A4);ENSOART00000008369(NA);ENSOART00000008426(PPP3CB);ENSOART00000009538(VDAC2);ENSOART00000010182(NA);ENSOART00000…
KO04514	Cell adhesion molecules (CAMs)	Environmental Information Processing	Signaling molecules and interaction	17	-0.491104	-1.22323	0.198889	0.703456	ENSOART00000001282(ITGA6);ENSOART00000001284(ITGA6);ENSOART00000008926(CD99);ENSOART00000010182(NA);ENSOART00000010231(NA);ENSOART00000010876(MPZ);ENSOART00000011608(ESAM);ENSOART00000014923(CD34);ENSOART00000015330(NA);ENSOART00000015463(NA);ENSOART00000015481(NA);ENSOART00000016086(PECAM1);ENSOART00000016087(PECAM1);ENSOART00000016352(NA);ENSOART00000017009(VCAN);ENSOART00000017532(NA);ENSOART0…
KO05162	Measles	Human Diseases	Infectious diseases	25	-0.444444	-1.19947	0.21421	0.71415	ENSOART00000000149(HSPA8);ENSOART00000001007(MAVS);ENSOART00000001084(HSPA2);ENSOART00000001619(STAT3);ENSOART00000005501(MSN);ENSOART00000007367(CSNK2B);ENSOART00000007924(RACK1);ENSOART00000009583(NA);ENSOART00000009598(HSPA1A);ENSOART00000011607(CDK2);ENSOART00000011615(EIF3H);ENSOART00000013532(BAX);ENSOART00000015123(NA);ENSOART00000015124(NA);ENSOART00000015136(STAT1);ENSOART00000016621(RCH…
KO04931	Insulin resistance	Human Diseases	Endocrine and metabolic diseases	32	-0.440951	-1.22339	0.178423	0.72267	ENSOART00000001565(GFPT2);ENSOART00000001619(STAT3);ENSOART00000002032(PPP1R3A);ENSOART00000003308(AGT);ENSOART00000004902(PRKAG2);ENSOART00000005217(PPP1R3D);ENSOART00000007803(PYGB);ENSOART00000008549(PRKAA2);ENSOART00000008550(PRKAA2);ENSOART00000009586(PTPA);ENSOART00000009802(PYGM);ENSOART00000010139(PRKAA1);ENSOART00000010140(PRKAA1);ENSOART00000010417(PTPN11);ENSOART00000012304(PPP1CA);ENS…
KO04213	Longevity regulating pathway - multiple species	Organismal Systems	Aging	27	-0.438053	-1.17911	0.237792	0.764517	ENSOART00000000149(HSPA8);ENSOART00000000523(RPTOR);ENSOART00000001084(HSPA2);ENSOART00000004690(NA);ENSOART00000004902(PRKAG2);ENSOART00000004922(NA);ENSOART00000007039(PRKACA);ENSOART00000008549(PRKAA2);ENSOART00000008550(PRKAA2);ENSOART00000008577(SOD1);ENSOART00000009583(NA);ENSOART00000009598(HSPA1A);ENSOART00000010139(PRKAA1);ENSOART00000010140(PRKAA1);ENSOART00000010339(HDAC2);ENSOART00000…
KO00760	Nicotinate and nicotinamide metabolism	Metabolism	Metabolism of cofactors and vitamins	15	-0.482928	-1.18047	0.248858	0.77659	ENSOART00000000206(NAPRT);ENSOART00000003265(NT5C2);ENSOART00000003267(NT5C2);ENSOART00000004897(NAMPT);ENSOART00000006411(SIRT2);ENSOART00000007070(NT5C3A);ENSOART00000007346(NMNAT1);ENSOART00000007560(NMNAT3);ENSOART00000009332(NNT);ENSOART00000009613(SIRT3);ENSOART00000011840(NADK2);ENSOART00000014713(SIRT5);ENSOART00000017492(AOX1);ENSOART00000018279(RDH14);ENSOART00000021874(NT5C1A)
KO04140	Autophagy - animal	Cellular Processes	Transport and catabolism	37	-0.41271	-1.1647	0.242769	0.78997	ENSOART00000000523(RPTOR);ENSOART00000002903(SQSTM1);ENSOART00000004037(MAPK3);ENSOART00000004276(NA);ENSOART00000004347(RAB7A);ENSOART00000005419(NA);ENSOART00000005422(NA);ENSOART00000005842(NA);ENSOART00000007039(PRKACA);ENSOART00000007472(GABARAPL2);ENSOART00000007761(RRAS2);ENSOART00000008549(PRKAA2);ENSOART00000008550(PRKAA2);ENSOART00000008941(LAMP1);ENSOART00000009128(CTSV);ENSOART0000000…
KO00520	Amino sugar and nucleotide sugar metabolism	Metabolism	Carbohydrate metabolism	17	-0.472236	-1.16793	0.270627	0.794437	ENSOART00000001565(GFPT2);ENSOART00000001852(NA);ENSOART00000003161(MPI);ENSOART00000004904(GPI);ENSOART00000005999(HK1);ENSOART00000006003(HK1);ENSOART00000008111(PGM3);ENSOART00000010450(GALK1);ENSOART00000010693(PGM1);ENSOART00000010707(PGM2);ENSOART00000012122(NANS);ENSOART00000012343(NAGK);ENSOART00000014034(HK2);ENSOART00000019674(CYB5R1);ENSOART00000020712(CYB5R3);ENSOART00000021583(GFPT1)…
KO05135	Yersinia infection	Human Diseases	Infectious disease: bacterial	27	-0.425988	-1.13919	0.28754	0.881018	ENSOART00000002175(RAC1);ENSOART00000002828(MAP2K3);ENSOART00000003275(ACTB);ENSOART00000004037(MAPK3);ENSOART00000008802(CDC42);ENSOART00000011055(NA);ENSOART00000011728(NA);ENSOART00000012811(ACTR3);ENSOART00000012893(PXN);ENSOART00000013993(MAPK14);ENSOART00000015085(RHOA);ENSOART00000015093(MAP2K6);ENSOART00000016761(MAP2K4);ENSOART00000016840(RPS6KA3);ENSOART00000016894(MAPK1);ENSOART0000001…
KO00590	Arachidonic acid metabolism	Metabolism	Lipid metabolism	16	-0.45744	-1.13278	0.319865	0.891113	ENSOART00000008633(GPX3);ENSOART00000009014(PTGES3);ENSOART00000010099(NA);ENSOART00000010497(NA);ENSOART00000010519(EPHX2);ENSOART00000010916(NA);ENSOART00000011834(NA);ENSOART00000011867(NA);ENSOART00000012069(NA);ENSOART00000012684(NA);ENSOART00000012905(NA);ENSOART00000013337(LTA4H);ENSOART00000013570(NA);ENSOART00000014907(NA);ENSOART00000014988(NA);ENSOART00000018949(NA)
KO05032	Morphine addiction	Human Diseases	Substance dependence	16	-0.451666	-1.11597	0.317265	0.928872	ENSOART00000001993(GNB1);ENSOART00000007039(PRKACA);ENSOART00000011062(GNAI2);ENSOART00000012356(GNG12);ENSOART00000014089(NA);ENSOART00000014091(NA);ENSOART00000014565(PDE8A);ENSOART00000014837(GNG7);ENSOART00000015032(PRKACB);ENSOART00000015034(PRKACB);ENSOART00000017073(PRKCA);ENSOART00000017724(GNB2);ENSOART00000018042(GNAS);ENSOART00000019188(PRKCB);ENSOART00000022550(GNB4);ENSOART0000002255…
KO05166	HTLV-I infection	Human Diseases	Infectious diseases	39	-0.392969	-1.11699	0.303406	0.944033	ENSOART00000003457(CANX);ENSOART00000003683(NA);ENSOART00000004037(MAPK3);ENSOART00000004110(B2M);ENSOART00000004730(NA);ENSOART00000007039(PRKACA);ENSOART00000008342(SLC25A4);ENSOART00000008369(NA);ENSOART00000008426(PPP3CB);ENSOART00000009538(VDAC2);ENSOART00000010182(NA);ENSOART00000010231(NA);ENSOART00000010312(NA);ENSOART00000010745(CALR);ENSOART00000011216(PPP3CC);ENSOART00000011219(PPP3CC)…
KO05132	Salmonella infection	Human Diseases	Infectious diseases	94	-0.357992	-1.10397	0.276939	0.963122	ENSOART00000000131(DYNLT3);ENSOART00000000818(NA);ENSOART00000001750(MYH10);ENSOART00000002030(DYNC1I2);ENSOART00000002033(DYNC1I2);ENSOART00000002065(CYTH3);ENSOART00000002134(KPNA4);ENSOART00000002165(ARPC5);ENSOART00000002175(RAC1);ENSOART00000002319(DYNC1LI2);ENSOART00000002321(DYNC1LI2);ENSOART00000002828(MAP2K3);ENSOART00000003102(FHOD1);ENSOART00000003275(ACTB);ENSOART00000003358(DYNC1H1);…
KO04120	Ubiquitin mediated proteolysis	Genetic Information Processing	Folding, sorting and degradation	40	-0.383947	-1.0944	0.356192	0.966501	ENSOART00000000358(ELOB);ENSOART00000000818(NA);ENSOART00000002765(NA);ENSOART00000003942(WWP2);ENSOART00000004362(NA);ENSOART00000006844(NA);ENSOART00000007132(RNF7);ENSOART00000007899(UBA6);ENSOART00000007898(UBE2O);ENSOART00000007901(UBE2O);ENSOART00000008481(HUWE1);ENSOART00000008796(CUL4A);ENSOART00000009902(UBE3A);ENSOART00000010172(UBE2R2);ENSOART00000010625(ITCH);ENSOART00000010987(UBA3);…
KO04530	Tight junction	Cellular Processes	Cellular community - eukaryotes	58	-0.366372	-1.08092	0.346465	0.967109	ENSOART00000001750(MYH10);ENSOART00000002175(RAC1);ENSOART00000003275(ACTB);ENSOART00000004902(PRKAG2);ENSOART00000005501(MSN);ENSOART00000006305(ACTN4);ENSOART00000007008(NA);ENSOART00000007039(PRKACA);ENSOART00000007963(MYH8);ENSOART00000008179(SYNPO);ENSOART00000008549(PRKAA2);ENSOART00000008550(PRKAA2);ENSOART00000008802(CDC42);ENSOART00000009785(MYH11);ENSOART00000009791(MYH11);ENSOART000000…
KO00561	Glycerolipid metabolism	Metabolism	Lipid metabolism	19	-0.427117	-1.09704	0.356347	0.973427	ENSOART00000001929(AKR1A1);ENSOART00000003316(GPAT3);ENSOART00000006077(MGLL);ENSOART00000006812(AGPAT5);ENSOART00000008078(NA);ENSOART00000008403(PLPP1);ENSOART00000008406(PLPP1);ENSOART00000011586(NA);ENSOART00000012506(AGPAT3);ENSOART00000012518(NA);ENSOART00000014227(ALDH16A1);ENSOART00000014935(AGK);ENSOART00000017583(LPIN1);ENSOART00000019680(NA);ENSOART00000019683(NA);ENSOART00000019689(NA…
KO00330	Arginine and proline metabolism	Metabolism	Amino acid metabolism	20	-0.422715	-1.08831	0.365532	0.973507	ENSOART00000001848(GOT2);ENSOART00000003571(MAOB);ENSOART00000003717(LAP3);ENSOART00000005070(CNDP2);ENSOART00000006315(NA);ENSOART00000009769(NA);ENSOART00000010645(CKM);ENSOART00000010941(OAT);ENSOART00000011362(ALDH4A1);ENSOART00000011586(NA);ENSOART00000012518(NA);ENSOART00000012624(NA);ENSOART00000012711(NA);ENSOART00000013513(GOT1);ENSOART00000014227(ALDH16A1);ENSOART00000016484(SAT2);ENSOA…
KO04726	Serotonergic synapse	Organismal Systems	Nervous system	20	-0.417587	-1.08254	0.38196	0.978192	ENSOART00000001993(GNB1);ENSOART00000003571(MAOB);ENSOART00000004037(MAPK3);ENSOART00000007039(PRKACA);ENSOART00000011062(GNAI2);ENSOART00000012356(GNG12);ENSOART00000014837(GNG7);ENSOART00000015032(PRKACB);ENSOART00000015034(PRKACB);ENSOART00000016894(MAPK1);ENSOART00000017073(PRKCA);ENSOART00000017724(GNB2);ENSOART00000018042(GNAS);ENSOART00000019013(NA);ENSOART00000019188(PRKCB);ENSOART0000001…
KO04961	Endocrine and other factor-regulated calcium reabsorption	Organismal Systems	Excretory system	19	-0.425118	-1.0737	0.397814	0.978675	ENSOART00000002380(CLTB);ENSOART00000004952(AP2A2);ENSOART00000006910(AP2B1);ENSOART00000007039(PRKACA);ENSOART00000009034(ATP1A2);ENSOART00000010200(ATP1B1);ENSOART00000014226(ATP1B4);ENSOART00000014425(CLTC);ENSOART00000014712(AP2A1);ENSOART00000015032(PRKACB);ENSOART00000015034(PRKACB);ENSOART00000017065(ATP2B1);ENSOART00000017068(ATP2B1);ENSOART00000017073(PRKCA);ENSOART00000018042(GNAS);ENSO…
KO04015	Rap1 signaling pathway	Environmental Information Processing	Signal transduction	34	-0.3769	-1.05875	0.417107	0.986825	ENSOART00000001109(RAP1B);ENSOART00000002175(RAC1);ENSOART00000002828(MAP2K3);ENSOART00000003275(ACTB);ENSOART00000004037(MAPK3);ENSOART00000005050(NA);ENSOART00000005778(CALM2);ENSOART00000008802(CDC42);ENSOART00000011055(NA);ENSOART00000011062(GNAI2);ENSOART00000011574(CALM3);ENSOART00000011595(CTNND1);ENSOART00000011728(NA);ENSOART00000012920(TLN1);ENSOART00000013993(MAPK14);ENSOART00000014102…
KO04611	Platelet activation	Organismal Systems	Immune system	35	-0.381818	-1.06663	0.388889	0.98864	ENSOART00000000312(FGB);ENSOART00000001109(RAP1B);ENSOART00000001624(COL1A2);ENSOART00000001692(MYLK2);ENSOART00000001760(STIM1);ENSOART00000003275(ACTB);ENSOART00000004037(MAPK3);ENSOART00000004392(F2);ENSOART00000005320(COL1A1);ENSOART00000007039(PRKACA);ENSOART00000011055(NA);ENSOART00000011062(GNAI2);ENSOART00000011272(MRCL3);ENSOART00000011302(MYL12B);ENSOART00000012304(PPP1CA);ENSOART000000…
KO05034	Alcoholism	Human Diseases	Substance dependence	75	-0.121319	-0.360801	1	0.999735	ENSOART00000000626(NA);ENSOART00000000720(NA);ENSOART00000000946(NA);ENSOART00000001044(NA);ENSOART00000001054(HIST1H2BD);ENSOART00000001474(NA);ENSOART00000001527(HIST1H2BB);ENSOART00000001576(HIST3H2BB);ENSOART00000001993(GNB1);ENSOART00000003571(MAOB);ENSOART00000004037(MAPK3);ENSOART00000005778(CALM2);ENSOART00000007039(PRKACA);ENSOART00000008189(NA);ENSOART00000010019(NA);ENSOART00000010033(…
KO04371	Apelin signaling pathway	Environmental Information Processing	Signal transduction	43	-0.368983	-1.05925	0.395897	1	ENSOART00000001692(MYLK2);ENSOART00000001993(GNB1);ENSOART00000003301(TFAM);ENSOART00000004037(MAPK3);ENSOART00000004902(PRKAG2);ENSOART00000005778(CALM2);ENSOART00000006242(RYR1);ENSOART00000007039(PRKACA);ENSOART00000007472(GABARAPL2);ENSOART00000007610(MYL3);ENSOART00000007761(RRAS2);ENSOART00000008365(LIPE);ENSOART00000008549(PRKAA2);ENSOART00000008550(PRKAA2);ENSOART00000010139(PRKAA1);ENSOA…
KO04919	Thyroid hormone signaling pathway	Organismal Systems	Endocrine system	30	-0.377133	-1.03961	0.430541	1	ENSOART00000002308(ATP2A1);ENSOART00000003275(ACTB);ENSOART00000004037(MAPK3);ENSOART00000007039(PRKACA);ENSOART00000007645(PFKFB2);ENSOART00000009034(ATP1A2);ENSOART00000010200(ATP1B1);ENSOART00000010339(HDAC2);ENSOART00000011055(NA);ENSOART00000011728(NA);ENSOART00000014226(ATP1B4);ENSOART00000015032(PRKACB);ENSOART00000015034(PRKACB);ENSOART00000015136(STAT1);ENSOART00000016894(MAPK1);ENSOART0…
KO04144	Endocytosis	Cellular Processes	Transport and catabolism	81	-0.338279	-1.02973	0.465327	1	ENSOART00000000149(HSPA8);ENSOART00000000169(NA);ENSOART00000000171(NA);ENSOART00000001084(HSPA2);ENSOART00000001432(VTA1);ENSOART00000001434(CAV1);ENSOART00000002065(CYTH3);ENSOART00000002165(ARPC5);ENSOART00000002380(CLTB);ENSOART00000003838(NA);ENSOART00000003847(CYTH1);ENSOART00000003851(CYTH1);ENSOART00000004126(RAB11B);ENSOART00000004131(IST1);ENSOART00000004329(CHMP2A);ENSOART00000004347(R…
KO04914	Progesterone-mediated oocyte maturation	Organismal Systems	Endocrine system	15	-0.42234	-1.02956	0.472477	1	ENSOART00000004037(MAPK3);ENSOART00000004244(HSP90AA1);ENSOART00000007039(PRKACA);ENSOART00000010171(HSP90AB1);ENSOART00000011062(GNAI2);ENSOART00000011607(CDK2);ENSOART00000013993(MAPK14);ENSOART00000015032(PRKACB);ENSOART00000015034(PRKACB);ENSOART00000016840(RPS6KA3);ENSOART00000016894(MAPK1);ENSOART00000019790(MAP2K1);ENSOART00000021560(MAPK12);ENSOART00000021774(KRAS);ENSOART00000021775(KRAS)
KO00260	Glycine, serine and threonine metabolism	Metabolism	Amino acid metabolism	15	-0.419965	-1.01863	0.468326	1	ENSOART00000001495(NA);ENSOART00000003571(MAOB);ENSOART00000004204(AOC2);ENSOART00000004373(NA);ENSOART00000004791(NA);ENSOART00000007763(DLD);ENSOART00000007809(SHMT2);ENSOART00000008398(BPGM);ENSOART00000010808(PSPH);ENSOART00000010933(NA);ENSOART00000012487(GRHPR);ENSOART00000012711(NA);ENSOART00000014833(PGAM2);ENSOART00000015467(GCAT);ENSOART00000019966(ALDH7A1)
KO00052	Galactose metabolism	Metabolism	Carbohydrate metabolism	15	-0.417885	-1.0168	0.467354	1	ENSOART00000002479(GAA);ENSOART00000005999(HK1);ENSOART00000006003(HK1);ENSOART00000008078(NA);ENSOART00000009628(GALM);ENSOART00000010450(GALK1);ENSOART00000010693(PGM1);ENSOART00000010707(PGM2);ENSOART00000012917(PFKL);ENSOART00000014034(HK2);ENSOART00000015014(PFKP);ENSOART00000021018(PFKM);ENSOART00000021839(UGP2);ENSOART00000022356(NA);ENSOART00000022357(NA)
KO04150	mTOR signaling pathway	Environmental Information Processing	Signal transduction	41	-0.354909	-1.00968	0.483403	1	ENSOART00000000523(RPTOR);ENSOART00000001200(EIF4EBP1);ENSOART00000004037(MAPK3);ENSOART00000004236(LAMTOR1);ENSOART00000004407(DVL1);ENSOART00000005775(LAMTOR2);ENSOART00000006513(ATP6V1G1);ENSOART00000008549(PRKAA2);ENSOART00000008550(PRKAA2);ENSOART00000009409(RRAGA);ENSOART00000010139(PRKAA1);ENSOART00000010140(PRKAA1);ENSOART00000011560(GRB2);ENSOART00000011625(ATP6V1B2);ENSOART00000011728(N…
KO04211	Longevity regulating pathway - mammal	Organismal Systems	Aging	24	-0.379139	-1.00456	0.482869	1	ENSOART00000000523(RPTOR);ENSOART00000001200(EIF4EBP1);ENSOART00000004902(PRKAG2);ENSOART00000004922(NA);ENSOART00000007039(PRKACA);ENSOART00000008549(PRKAA2);ENSOART00000008550(PRKAA2);ENSOART00000010139(PRKAA1);ENSOART00000010140(PRKAA1);ENSOART00000013532(BAX);ENSOART00000014860(AKT1S1);ENSOART00000015032(PRKACB);ENSOART00000015034(PRKACB);ENSOART00000015821(APPL1);ENSOART00000017317(EIF4E);EN…
KO05416	Viral myocarditis	Human Diseases	Cardiovascular diseases	25	-0.377834	-1.00091	0.506522	1	ENSOART00000001434(CAV1);ENSOART00000002175(RAC1);ENSOART00000003275(ACTB);ENSOART00000005537(SGCA);ENSOART00000009954(NA);ENSOART00000010182(NA);ENSOART00000010231(NA);ENSOART00000011055(NA);ENSOART00000011148(EIF4G2);ENSOART00000011437(SGCD);ENSOART00000014609(SGCG);ENSOART00000014832(LAMA2);ENSOART00000014847(DAG1);ENSOART00000015330(NA);ENSOART00000016352(NA);ENSOART00000017532(NA);ENSOART000…
KO00250	Alanine, aspartate and glutamate metabolism	Metabolism	Amino acid metabolism	20	-0.385876	-0.997293	0.51694	1	ENSOART00000000827(GLUD1);ENSOART00000001565(GFPT2);ENSOART00000001848(GOT2);ENSOART00000006066(ADSS);ENSOART00000007115(ALDH5A1);ENSOART00000008375(ASS1);ENSOART00000008384(ADSSL1);ENSOART00000010930(DDO);ENSOART00000011362(ALDH4A1);ENSOART00000013513(GOT1);ENSOART00000015031(GLS);ENSOART00000015036(GLS);ENSOART00000016117(ASRGL1);ENSOART00000017178(GPT2);ENSOART00000018299(ASPA);ENSOART00000018…
KO04024	cAMP signaling pathway	Environmental Information Processing	Signal transduction	42	-0.342551	-0.978607	0.52094	1	ENSOART00000001109(RAP1B);ENSOART00000001491(NA);ENSOART00000002175(RAC1);ENSOART00000002308(ATP2A1);ENSOART00000004037(MAPK3);ENSOART00000005778(CALM2);ENSOART00000007039(PRKACA);ENSOART00000007561(CAMK2A);ENSOART00000007761(RRAS2);ENSOART00000008365(LIPE);ENSOART00000009034(ATP1A2);ENSOART00000009084(CAMK2G);ENSOART00000009085(CAMK2G);ENSOART00000010200(ATP1B1);ENSOART00000011062(GNAI2);ENSOART…
KO04062	Chemokine signaling pathway	Organismal Systems	Immune system	31	-0.353366	-0.971429	0.553214	1	ENSOART00000001109(RAP1B);ENSOART00000001619(STAT3);ENSOART00000001993(GNB1);ENSOART00000002175(RAC1);ENSOART00000004037(MAPK3);ENSOART00000007039(PRKACA);ENSOART00000008769(NA);ENSOART00000008802(CDC42);ENSOART00000011062(GNAI2);ENSOART00000011560(GRB2);ENSOART00000012356(GNG12);ENSOART00000012893(PXN);ENSOART00000014837(GNG7);ENSOART00000015032(PRKACB);ENSOART00000015034(PRKACB);ENSOART00000015…
KO05130	Pathogenic Escherichia coli infection	Human Diseases	Infectious diseases	22	-0.369669	-0.965705	0.559613	1	ENSOART00000001257(NA);ENSOART00000001895(NEK9);ENSOART00000001869(NA);ENSOART00000003975(NA);ENSOART00000006013(TUBB4A);ENSOART00000006682(NA);ENSOART00000008802(CDC42);ENSOART00000009071(NA);ENSOART00000009954(NA);ENSOART00000011055(NA);ENSOART00000013550(MYO1C);ENSOART00000014427(ARPC5L);ENSOART00000014919(NA);ENSOART00000015301(MYO1B);ENSOART00000015303(MYO1B);ENSOART00000015910(NA);ENSOART00…
KO04934	Cushing syndrome	Human Diseases	Endocrine and metabolic diseases	27	-0.350625	-0.964424	0.563694	1	ENSOART00000001109(RAP1B);ENSOART00000003308(AGT);ENSOART00000004037(MAPK3);ENSOART00000004407(DVL1);ENSOART00000007039(PRKACA);ENSOART00000007561(CAMK2A);ENSOART00000009084(CAMK2G);ENSOART00000009085(CAMK2G);ENSOART00000009513(FH);ENSOART00000011062(GNAI2);ENSOART00000011607(CDK2);ENSOART00000011728(NA);ENSOART00000013580(AIP);ENSOART00000014565(PDE8A);ENSOART00000015032(PRKACB);ENSOART000000150…
KO04071	Sphingolipid signaling pathway	Environmental Information Processing	Signal transduction	25	-0.355911	-0.963597	0.553648	1	ENSOART00000002175(RAC1);ENSOART00000004037(MAPK3);ENSOART00000004276(NA);ENSOART00000005419(NA);ENSOART00000005422(NA);ENSOART00000008751(PPP2R3A);ENSOART00000010672(PPP2R2A);ENSOART00000011062(GNAI2);ENSOART00000011703(PPP2R5A);ENSOART00000011728(NA);ENSOART00000013532(BAX);ENSOART00000013993(MAPK14);ENSOART00000015085(RHOA);ENSOART00000015089(CDKL3);ENSOART00000015920(PPP2R1B);ENSOART000000163…
KO05226	Gastric cancer	Human Diseases	Cancers	16	-0.387149	-0.961266	0.552339	1	ENSOART00000004037(MAPK3);ENSOART00000004407(DVL1);ENSOART00000005928(NA);ENSOART00000005929(NA);ENSOART00000011560(GRB2);ENSOART00000011607(CDK2);ENSOART00000011728(NA);ENSOART00000013532(BAX);ENSOART00000016894(MAPK1);ENSOART00000018168(CTNNA1);ENSOART00000019790(MAP2K1);ENSOART00000021595(GSK3B);ENSOART00000021596(GSK3B);ENSOART00000021774(KRAS);ENSOART00000021775(KRAS);ENSOART00000022718(CDKN…
KO04727	GABAergic synapse	Organismal Systems	Nervous system	19	-0.374777	-0.946366	0.587004	1	ENSOART00000001993(GNB1);ENSOART00000007039(PRKACA);ENSOART00000007472(GABARAPL2);ENSOART00000011062(GNAI2);ENSOART00000011916(NSF);ENSOART00000012356(GNG12);ENSOART00000014837(GNG7);ENSOART00000015031(GLS);ENSOART00000015036(GLS);ENSOART00000015032(PRKACB);ENSOART00000015034(PRKACB);ENSOART00000017073(PRKCA);ENSOART00000017724(GNB2);ENSOART00000019013(NA);ENSOART00000019188(PRKCB);ENSOART0000002…
KO04510	Focal adhesion	Cellular Processes	Cellular community - eukaryotes	68	-0.317705	-0.945978	0.618474	1	ENSOART00000000693(DIAPH1);ENSOART00000001109(RAP1B);ENSOART00000001282(ITGA6);ENSOART00000001284(ITGA6);ENSOART00000001354(NA);ENSOART00000001434(CAV1);ENSOART00000001624(COL1A2);ENSOART00000001692(MYLK2);ENSOART00000002175(RAC1);ENSOART00000003275(ACTB);ENSOART00000003671(FLNC);ENSOART00000004037(MAPK3);ENSOART00000005320(COL1A1);ENSOART00000005691(FLNA);ENSOART00000006305(ACTN4);ENSOART0000000…
KO00860	Porphyrin and chlorophyll metabolism	Metabolism	Metabolism of cofactors and vitamins	17	-0.379064	-0.944606	0.563901	1	ENSOART00000003765(HMOX2);ENSOART00000003768(HMOX2);ENSOART00000005510(CP);ENSOART00000005515(CP);ENSOART00000005676(FECH);ENSOART00000006819(ALAD);ENSOART00000007213(BLVRB);ENSOART00000010509(NA);ENSOART00000011704(HCCS);ENSOART00000012871(EPRS);ENSOART00000014118(HMBS);ENSOART00000014190(FXN);ENSOART00000016269(MMAB);ENSOART00000018430(NA);ENSOART00000018431(NA);ENSOART00000019268(CPOX);ENSOART…
KO05161	Hepatitis B	Human Diseases	Infectious diseases	30	-0.342037	-0.938047	0.614256	1	ENSOART00000001007(MAVS);ENSOART00000001619(STAT3);ENSOART00000002644(DDX3X);ENSOART00000002828(MAP2K3);ENSOART00000003683(NA);ENSOART00000004037(MAPK3);ENSOART00000004884(YWHAB);ENSOART00000004999(NA);ENSOART00000009010(HSPG2);ENSOART00000011560(GRB2);ENSOART00000011607(CDK2);ENSOART00000011728(NA);ENSOART00000012746(DDB1);ENSOART00000013532(BAX);ENSOART00000013993(MAPK14);ENSOART00000015093(MAP…
KO00051	Fructose and mannose metabolism	Metabolism	Carbohydrate metabolism	19	-0.363954	-0.927507	0.599341	1	ENSOART00000000517(ALDOC);ENSOART00000003161(MPI);ENSOART00000004506(NA);ENSOART00000005912(TPI1);ENSOART00000005999(HK1);ENSOART00000006003(HK1);ENSOART00000006407(PFKFB1);ENSOART00000007645(PFKFB2);ENSOART00000008078(NA);ENSOART00000009439(FBP2);ENSOART00000011173(TIGAR);ENSOART00000012917(PFKL);ENSOART00000014034(HK2);ENSOART00000014222(PFKFB3);ENSOART00000015014(PFKP);ENSOART00000019474(PFKFB…
KO05164	Influenza A	Human Diseases	Infectious diseases	29	-0.345126	-0.925401	0.604822	1	ENSOART00000000669(KPNA6);ENSOART00000001007(MAVS);ENSOART00000003275(ACTB);ENSOART00000004037(MAPK3);ENSOART00000004126(RAB11B);ENSOART00000004730(NA);ENSOART00000005150(NA);ENSOART00000008342(SLC25A4);ENSOART00000008369(NA);ENSOART00000011055(NA);ENSOART00000011728(NA);ENSOART00000013532(BAX);ENSOART00000014913(VDAC1);ENSOART00000015136(STAT1);ENSOART00000015434(NLRX1);ENSOART00000015990(TPSB2)…
KO01230	Biosynthesis of amino acids	Metabolism	Global and overview maps	42	-0.325786	-0.919275	0.647727	1	ENSOART00000000517(ALDOC);ENSOART00000000634(IDH3A);ENSOART00000001848(GOT2);ENSOART00000004506(NA);ENSOART00000004791(NA);ENSOART00000005711(ENO2);ENSOART00000005912(TPI1);ENSOART00000006007(ENO3);ENSOART00000006625(TALDO1);ENSOART00000006898(IDH3B);ENSOART00000007073(IDH3G);ENSOART00000007809(SHMT2);ENSOART00000008375(ASS1);ENSOART00000008599(GAPDH);ENSOART00000009511(PGK2);ENSOART00000009577(P…
KO04152	AMPK signaling pathway	Environmental Information Processing	Signal transduction	44	-0.316597	-0.916507	0.637022	1	ENSOART00000000523(RPTOR);ENSOART00000001200(EIF4EBP1);ENSOART00000003438(ELAVL1);ENSOART00000004126(RAB11B);ENSOART00000004902(PRKAG2);ENSOART00000005989(RAB14);ENSOART00000006407(PFKFB1);ENSOART00000007645(PFKFB2);ENSOART00000008365(LIPE);ENSOART00000008549(PRKAA2);ENSOART00000008550(PRKAA2);ENSOART00000008751(PPP2R3A);ENSOART00000009439(FBP2);ENSOART00000010139(PRKAA1);ENSOART00000010140(PRKAA…
KO04962	Vasopressin-regulated water reabsorption	Organismal Systems	Excretory system	22	-0.35248	-0.915725	0.619205	1	ENSOART00000002030(DYNC1I2);ENSOART00000002033(DYNC1I2);ENSOART00000002319(DYNC1LI2);ENSOART00000002321(DYNC1LI2);ENSOART00000003358(DYNC1H1);ENSOART00000004126(RAB11B);ENSOART00000006859(DCTN2);ENSOART00000007039(PRKACA);ENSOART00000009064(STX4);ENSOART00000009102(DYNLL2);ENSOART00000011259(DCTN6);ENSOART00000011587(RAB5B);ENSOART00000011916(NSF);ENSOART00000013619(NA);ENSOART00000015032(PRKACB)…
KO04972	Pancreatic secretion	Organismal Systems	Digestive system	20	-0.347275	-0.904183	0.635762	1	ENSOART00000001109(RAP1B);ENSOART00000002175(RAC1);ENSOART00000002308(ATP2A1);ENSOART00000009034(ATP1A2);ENSOART00000010200(ATP1B1);ENSOART00000014084(CA2);ENSOART00000014226(ATP1B4);ENSOART00000015085(RHOA);ENSOART00000016965(NA);ENSOART00000016995(NA);ENSOART00000017065(ATP2B1);ENSOART00000017068(ATP2B1);ENSOART00000017073(PRKCA);ENSOART00000017674(ATP2A2);ENSOART00000017675(ATP2A2);ENSOART0000…
KO04022	cGMP - PKG signaling pathway	Environmental Information Processing	Signal transduction	38	-0.320667	-0.90274	0.65942	1	ENSOART00000001692(MYLK2);ENSOART00000002308(ATP2A1);ENSOART00000003683(NA);ENSOART00000004037(MAPK3);ENSOART00000005778(CALM2);ENSOART00000008342(SLC25A4);ENSOART00000008369(NA);ENSOART00000008426(PPP3CB);ENSOART00000009034(ATP1A2);ENSOART00000009538(VDAC2);ENSOART00000010200(ATP1B1);ENSOART00000011062(GNAI2);ENSOART00000011216(PPP3CC);ENSOART00000011219(PPP3CC);ENSOART00000011574(CALM3);ENSOART…
KO05142	Chagas disease (American trypanosomiasis)	Human Diseases	Infectious diseases	15	-0.371415	-0.899773	0.64557	1	ENSOART00000004037(MAPK3);ENSOART00000005875(NA);ENSOART00000010672(PPP2R2A);ENSOART00000010745(CALR);ENSOART00000011062(GNAI2);ENSOART00000013993(MAPK14);ENSOART00000015089(CDKL3);ENSOART00000015920(PPP2R1B);ENSOART00000016385(NA);ENSOART00000016761(MAP2K4);ENSOART00000016894(MAPK1);ENSOART00000018042(GNAS);ENSOART00000020101(FADD);ENSOART00000021560(MAPK12);ENSOART00000022350(KNG1)
KO04390	Hippo signaling pathway	Environmental Information Processing	Signal transduction	22	-0.34702	-0.89462	0.637446	1	ENSOART00000003275(ACTB);ENSOART00000004407(DVL1);ENSOART00000004884(YWHAB);ENSOART00000004999(NA);ENSOART00000005256(YWHAH);ENSOART00000010672(PPP2R2A);ENSOART00000011055(NA);ENSOART00000012304(PPP1CA);ENSOART00000013027(MOB1B);ENSOART00000013308(NA);ENSOART00000013411(MOB1A);ENSOART00000014987(YWHAG);ENSOART00000015089(CDKL3);ENSOART00000015920(PPP2R1B);ENSOART00000016385(NA);ENSOART00000016522…
KO05131	Shigellosis	Human Diseases	Infectious diseases	26	-0.330664	-0.892296	0.670899	1	ENSOART00000000818(NA);ENSOART00000001474(NA);ENSOART00000002765(NA);ENSOART00000005050(NA);ENSOART00000005366(SEPT7);ENSOART00000005756(CAPNS1);ENSOART00000006682(NA);ENSOART00000008802(CDC42);ENSOART00000009071(NA);ENSOART00000010019(NA);ENSOART00000010046(NA);ENSOART00000011055(NA);ENSOART00000014015(UBE2V2);ENSOART00000014427(ARPC5L);ENSOART00000015910(NA);ENSOART00000016441(NA);ENSOART000000…
KO04270	Vascular smooth muscle contraction	Organismal Systems	Circulatory system	26	-0.328724	-0.888243	0.657839	1	ENSOART00000001692(MYLK2);ENSOART00000003308(AGT);ENSOART00000004037(MAPK3);ENSOART00000005778(CALM2);ENSOART00000007039(PRKACA);ENSOART00000008511(CALD1);ENSOART00000008516(CALD1);ENSOART00000010956(MYL6);ENSOART00000011574(CALM3);ENSOART00000011728(NA);ENSOART00000012304(PPP1CA);ENSOART00000015032(PRKACB);ENSOART00000015034(PRKACB);ENSOART00000015085(RHOA);ENSOART00000016126(ACTA2);ENSOART00000…
KO04612	Antigen processing and presentation	Organismal Systems	Immune system	23	-0.337666	-0.883799	0.662309	1	ENSOART00000000149(HSPA8);ENSOART00000001084(HSPA2);ENSOART00000003457(CANX);ENSOART00000004110(B2M);ENSOART00000004244(HSP90AA1);ENSOART00000008245(NA);ENSOART00000009128(CTSV);ENSOART00000009583(NA);ENSOART00000009598(HSPA1A);ENSOART00000010171(HSP90AB1);ENSOART00000010182(NA);ENSOART00000010225(TAPBP);ENSOART00000010231(NA);ENSOART00000010745(CALR);ENSOART00000011870(PDIA3);ENSOART00000014314(…
KO05410	Hypertrophic cardiomyopathy (HCM)	Human Diseases	Cardiovascular diseases	46	-0.307191	-0.882746	0.711361	1	ENSOART00000001282(ITGA6);ENSOART00000001284(ITGA6);ENSOART00000001984(TPM3);ENSOART00000002308(ATP2A1);ENSOART00000003275(ACTB);ENSOART00000003308(AGT);ENSOART00000004695(TNNC1);ENSOART00000004902(PRKAG2);ENSOART00000005537(SGCA);ENSOART00000005984(LMNA);ENSOART00000006816(MYBPC3);ENSOART00000007610(MYL3);ENSOART00000008549(PRKAA2);ENSOART00000008550(PRKAA2);ENSOART00000010139(PRKAA1);ENSOART000…
KO05167	Kaposi sarcoma-associated herpesvirus infection	Human Diseases	Infectious diseases	38	-0.305898	-0.854437	0.750258	1	ENSOART00000001619(STAT3);ENSOART00000001993(GNB1);ENSOART00000002175(RAC1);ENSOART00000004037(MAPK3);ENSOART00000005778(CALM2);ENSOART00000005875(NA);ENSOART00000006725(MAPKAPK2);ENSOART00000007472(GABARAPL2);ENSOART00000008426(PPP3CB);ENSOART00000010182(NA);ENSOART00000010231(NA);ENSOART00000011216(PPP3CC);ENSOART00000011219(PPP3CC);ENSOART00000011574(CALM3);ENSOART00000011728(NA);ENSOART000000…
KO05168	Herpes simplex infection	Human Diseases	Infectious diseases	29	-0.31012	-0.85427	0.713071	1	ENSOART00000001007(MAVS);ENSOART00000001200(EIF4EBP1);ENSOART00000001504(EIF2B3);ENSOART00000001683(EIF2B2);ENSOART00000004110(B2M);ENSOART00000005875(NA);ENSOART00000006099(C5);ENSOART00000008245(NA);ENSOART00000009053(NA);ENSOART00000009551(SRSF7);ENSOART00000010182(NA);ENSOART00000010225(TAPBP);ENSOART00000010231(NA);ENSOART00000010417(PTPN11);ENSOART00000010745(CALR);ENSOART00000011870(PDIA3)…
KO04610	Complement and coagulation cascades	Organismal Systems	Immune system	35	-0.301935	-0.851285	0.725957	1	ENSOART00000000312(FGB);ENSOART00000001080(A2M);ENSOART00000001687(NA);ENSOART00000001888(NA);ENSOART00000003203(NA);ENSOART00000004392(F2);ENSOART00000005150(NA);ENSOART00000005771(NA);ENSOART00000005774(NA);ENSOART00000005875(NA);ENSOART00000006099(C5);ENSOART00000008058(C4BPA);ENSOART00000008060(C4BPA);ENSOART00000009013(F11);ENSOART00000009307(NA);ENSOART00000010356(C9);ENSOART00000010642(CFD…
KO03018	RNA degradation	Genetic Information Processing	Folding, sorting and degradation	22	-0.318679	-0.832317	0.723568	1	ENSOART00000000646(LSM3);ENSOART00000000807(NA);ENSOART00000002344(PNPT1);ENSOART00000002611(NA);ENSOART00000004979(LSM2);ENSOART00000005711(ENO2);ENSOART00000006007(ENO3);ENSOART00000007549(LSM5);ENSOART00000010078(NUDT16);ENSOART00000010385(NA);ENSOART00000010386(NA);ENSOART00000012459(DDX6);ENSOART00000012917(PFKL);ENSOART00000015014(PFKP);ENSOART00000015259(LSM7);ENSOART00000016837(HSPD1);ENS…
KO05169	Epstein-Barr virus infection	Human Diseases	Infectious diseases	48	-0.282655	-0.820613	0.792821	1	ENSOART00000001007(MAVS);ENSOART00000001619(STAT3);ENSOART00000002175(RAC1);ENSOART00000002828(MAP2K3);ENSOART00000003734(PSMC1);ENSOART00000003951(PSMD7);ENSOART00000004110(B2M);ENSOART00000006105(PSMD8);ENSOART00000007006(PSMC4);ENSOART00000007221(PSMC3);ENSOART00000007280(PSMD14);ENSOART00000007281(PSMD14);ENSOART00000008245(NA);ENSOART00000009443(PSMD13);ENSOART00000009954(NA);ENSOART00000010…
KO05203	Viral carcinogenesis	Human Diseases	Cancers	80	-0.272319	-0.819584	0.844601	1	ENSOART00000000626(NA);ENSOART00000000635(NA);ENSOART00000000720(NA);ENSOART00000000946(NA);ENSOART00000001044(NA);ENSOART00000001054(HIST1H2BD);ENSOART00000001527(HIST1H2BB);ENSOART00000001576(HIST3H2BB);ENSOART00000001619(STAT3);ENSOART00000002175(RAC1);ENSOART00000002330(SND1);ENSOART00000002644(DDX3X);ENSOART00000003580(DNAJA3);ENSOART00000003587(DNAJA3);ENSOART00000003683(NA);ENSOART00000003…
KO00010	Glycolysis / Gluconeogenesis	Metabolism	Carbohydrate metabolism	46	-0.288342	-0.816504	0.787386	1	ENSOART00000000517(ALDOC);ENSOART00000001929(AKR1A1);ENSOART00000004506(NA);ENSOART00000004791(NA);ENSOART00000004904(GPI);ENSOART00000005287(GAPDHS);ENSOART00000005711(ENO2);ENSOART00000005912(TPI1);ENSOART00000005999(HK1);ENSOART00000006003(HK1);ENSOART00000006007(ENO3);ENSOART00000007204(ACSS1);ENSOART00000007763(DLD);ENSOART00000008398(BPGM);ENSOART00000008599(GAPDH);ENSOART00000009439(FBP2);…
KO05220	Chronic myeloid leukemia	Human Diseases	Cancers	15	-0.332947	-0.816103	0.737084	1	ENSOART00000004037(MAPK3);ENSOART00000010339(HDAC2);ENSOART00000010417(PTPN11);ENSOART00000011560(GRB2);ENSOART00000011728(NA);ENSOART00000013532(BAX);ENSOART00000016894(MAPK1);ENSOART00000017575(NA);ENSOART00000018040(CRKL);ENSOART00000019790(MAP2K1);ENSOART00000020648(STAT5B);ENSOART00000021774(KRAS);ENSOART00000021775(KRAS);ENSOART00000022718(CDKN1B);ENSOART00000022827(HDAC1)
KO04014	Ras signaling pathway	Environmental Information Processing	Signal transduction	36	-0.288962	-0.813261	0.772298	1	ENSOART00000001109(RAP1B);ENSOART00000001993(GNB1);ENSOART00000002175(RAC1);ENSOART00000004037(MAPK3);ENSOART00000005778(CALM2);ENSOART00000007039(PRKACA);ENSOART00000007761(RRAS2);ENSOART00000008802(CDC42);ENSOART00000010417(PTPN11);ENSOART00000011560(GRB2);ENSOART00000011574(CALM3);ENSOART00000011587(RAB5B);ENSOART00000011728(NA);ENSOART00000012356(GNG12);ENSOART00000014102(RALB);ENSOART0000001…
KO04261	Adrenergic signaling in cardiomyocytes	Organismal Systems	Circulatory system	51	-0.276515	-0.813227	0.790437	1	ENSOART00000001984(TPM3);ENSOART00000002308(ATP2A1);ENSOART00000003308(AGT);ENSOART00000004037(MAPK3);ENSOART00000004695(TNNC1);ENSOART00000005778(CALM2);ENSOART00000007039(PRKACA);ENSOART00000007561(CAMK2A);ENSOART00000007610(MYL3);ENSOART00000008751(PPP2R3A);ENSOART00000009034(ATP1A2);ENSOART00000009084(CAMK2G);ENSOART00000009085(CAMK2G);ENSOART00000010200(ATP1B1);ENSOART00000010672(PPP2R2A);EN…
KO04145	Phagosome	Cellular Processes	Transport and catabolism	54	-0.276122	-0.804902	0.811609	1	ENSOART00000001257(NA);ENSOART00000001869(NA);ENSOART00000002030(DYNC1I2);ENSOART00000002033(DYNC1I2);ENSOART00000002175(RAC1);ENSOART00000002319(DYNC1LI2);ENSOART00000002321(DYNC1LI2);ENSOART00000003275(ACTB);ENSOART00000003358(DYNC1H1);ENSOART00000003457(CANX);ENSOART00000004347(RAB7A);ENSOART00000005875(NA);ENSOART00000006013(TUBB4A);ENSOART00000006513(ATP6V1G1);ENSOART00000008097(STX18);ENSOA…
KO05211	Renal cell carcinoma	Human Diseases	Cancers	18	-0.319812	-0.796876	0.773836	1	ENSOART00000000358(ELOB);ENSOART00000001109(RAP1B);ENSOART00000002175(RAC1);ENSOART00000004037(MAPK3);ENSOART00000006844(NA);ENSOART00000008802(CDC42);ENSOART00000009513(FH);ENSOART00000010417(PTPN11);ENSOART00000011560(GRB2);ENSOART00000011728(NA);ENSOART00000016894(MAPK1);ENSOART00000018040(CRKL);ENSOART00000018541(CUL2);ENSOART00000019790(MAP2K1);ENSOART00000021380(RAP1A);ENSOART00000021774(KR…
KO04725	Cholinergic synapse	Organismal Systems	Nervous system	23	-0.302421	-0.796621	0.769978	1	ENSOART00000001993(GNB1);ENSOART00000004037(MAPK3);ENSOART00000007039(PRKACA);ENSOART00000007561(CAMK2A);ENSOART00000009084(CAMK2G);ENSOART00000009085(CAMK2G);ENSOART00000011062(GNAI2);ENSOART00000012356(GNG12);ENSOART00000014837(GNG7);ENSOART00000015032(PRKACB);ENSOART00000015034(PRKACB);ENSOART00000016894(MAPK1);ENSOART00000017073(PRKCA);ENSOART00000017124(CAMK2B);ENSOART00000017724(GNB2);ENSOA…
KO04360	Axon guidance	Organismal Systems	Development	38	-0.282227	-0.79504	0.798762	1	ENSOART00000001085(PDK1);ENSOART00000002175(RAC1);ENSOART00000004037(MAPK3);ENSOART00000006970(EPHA5);ENSOART00000007433(CFL2);ENSOART00000007561(CAMK2A);ENSOART00000008426(PPP3CB);ENSOART00000008802(CDC42);ENSOART00000009084(CAMK2G);ENSOART00000009085(CAMK2G);ENSOART00000010417(PTPN11);ENSOART00000010629(DPYSL2);ENSOART00000010631(DPYSL2);ENSOART00000011062(GNAI2);ENSOART00000011216(PPP3CC);ENSO…
KO05134	Legionellosis	Human Diseases	Infectious diseases	24	-0.296543	-0.789548	0.787188	1	ENSOART00000000149(HSPA8);ENSOART00000001084(HSPA2);ENSOART00000003825(RAB1B);ENSOART00000005875(NA);ENSOART00000006174(NA);ENSOART00000006689(NA);ENSOART00000007078(ARF1);ENSOART00000008449(NA);ENSOART00000009583(NA);ENSOART00000009598(HSPA1A);ENSOART00000009962(NA);ENSOART00000012023(EEF1A2);ENSOART00000012632(NA);ENSOART00000013263(VCP);ENSOART00000014687(BCL2L13);ENSOART00000015498(SAR1B);ENS…
KO00480	Glutathione metabolism	Metabolism	Metabolism of other amino acids	29	-0.286737	-0.769047	0.827147	1	ENSOART00000003717(LAP3);ENSOART00000005814(PGD);ENSOART00000008104(NA);ENSOART00000008171(NA);ENSOART00000008633(GPX3);ENSOART00000009769(NA);ENSOART00000011372(NA);ENSOART00000012030(NA);ENSOART00000012496(MGST3);ENSOART00000013070(IDH2);ENSOART00000014098(NA);ENSOART00000014117(MGST2);ENSOART00000014313(NA);ENSOART00000014316(NA);ENSOART00000014726(NA);ENSOART00000016063(NA);ENSOART00000016413…
KO05133	Pertussis	Human Diseases	Infectious diseases	20	-0.30033	-0.760793	0.8125	1	ENSOART00000001687(NA);ENSOART00000001888(NA);ENSOART00000004037(MAPK3);ENSOART00000005778(CALM2);ENSOART00000005875(NA);ENSOART00000006099(C5);ENSOART00000007433(CFL2);ENSOART00000008058(C4BPA);ENSOART00000008060(C4BPA);ENSOART00000010920(SERPING1);ENSOART00000010921(SERPING1);ENSOART00000011062(GNAI2);ENSOART00000011574(CALM3);ENSOART00000013993(MAPK14);ENSOART00000015085(RHOA);ENSOART000000168…
KO04217	Necroptosis	Cellular Processes	Cell growth and death	49	-0.254035	-0.735675	0.883555	1	ENSOART00000000827(GLUD1);ENSOART00000000886(PARP1);ENSOART00000001619(STAT3);ENSOART00000002903(SQSTM1);ENSOART00000003683(NA);ENSOART00000003838(NA);ENSOART00000004074(NA);ENSOART00000004244(HSP90AA1);ENSOART00000004329(CHMP2A);ENSOART00000004686(FAF1);ENSOART00000005842(NA);ENSOART00000006856(VPS4B);ENSOART00000007561(CAMK2A);ENSOART00000007803(PYGB);ENSOART00000008342(SLC25A4);ENSOART00000008…
KO05205	Proteoglycans in cancer	Human Diseases	Cancers	62	-0.244891	-0.724523	0.906599	1	ENSOART00000000594(ANK2);ENSOART00000001434(CAV1);ENSOART00000001624(COL1A2);ENSOART00000001619(STAT3);ENSOART00000002175(RAC1);ENSOART00000002940(ANK1);ENSOART00000003275(ACTB);ENSOART00000003671(FLNC);ENSOART00000004037(MAPK3);ENSOART00000004652(ANK3);ENSOART00000005320(COL1A1);ENSOART00000005501(MSN);ENSOART00000005691(FLNA);ENSOART00000007039(PRKACA);ENSOART00000007561(CAMK2A);ENSOART00000007…
KO04935	Growth hormone synthesis, secretion and action	Organismal Systems	Endocrine system	26	-0.272388	-0.721374	0.840595	1	ENSOART00000001619(STAT3);ENSOART00000002828(MAP2K3);ENSOART00000004037(MAPK3);ENSOART00000007039(PRKACA);ENSOART00000011062(GNAI2);ENSOART00000011560(GRB2);ENSOART00000011728(NA);ENSOART00000013993(MAPK14);ENSOART00000015032(PRKACB);ENSOART00000015034(PRKACB);ENSOART00000015093(MAP2K6);ENSOART00000015136(STAT1);ENSOART00000016761(MAP2K4);ENSOART00000016894(MAPK1);ENSOART00000017073(PRKCA);ENSOAR…
KO05140	Leishmaniasis	Human Diseases	Infectious diseases	16	-0.28857	-0.721126	0.827586	1	ENSOART00000004037(MAPK3);ENSOART00000005875(NA);ENSOART00000006689(NA);ENSOART00000008449(NA);ENSOART00000009954(NA);ENSOART00000009962(NA);ENSOART00000012023(EEF1A2);ENSOART00000012632(NA);ENSOART00000013993(MAPK14);ENSOART00000015136(STAT1);ENSOART00000016894(MAPK1);ENSOART00000017532(NA);ENSOART00000019188(PRKCB);ENSOART00000019193(ITGB1);ENSOART00000019993(NA);ENSOART00000021560(MAPK12)
KO05160	Hepatitis C	Human Diseases	Infectious diseases	30	-0.259665	-0.717025	0.883298	1	ENSOART00000001007(MAVS);ENSOART00000001619(STAT3);ENSOART00000003458(CD81);ENSOART00000004037(MAPK3);ENSOART00000004884(YWHAB);ENSOART00000004999(NA);ENSOART00000005256(YWHAH);ENSOART00000010672(PPP2R2A);ENSOART00000011560(GRB2);ENSOART00000011607(CDK2);ENSOART00000011728(NA);ENSOART00000013308(NA);ENSOART00000013532(BAX);ENSOART00000014987(YWHAG);ENSOART00000015089(CDKL3);ENSOART00000015136(STA…
KO04926	Relaxin signaling pathway	Organismal Systems	Endocrine system	28	-0.261447	-0.716536	0.867725	1	ENSOART00000001624(COL1A2);ENSOART00000001993(GNB1);ENSOART00000004037(MAPK3);ENSOART00000005320(COL1A1);ENSOART00000006670(COL4A1);ENSOART00000007039(PRKACA);ENSOART00000007098(COL4A2);ENSOART00000011062(GNAI2);ENSOART00000011560(GRB2);ENSOART00000011728(NA);ENSOART00000012356(GNG12);ENSOART00000013993(MAPK14);ENSOART00000014837(GNG7);ENSOART00000015032(PRKACB);ENSOART00000015034(PRKACB);ENSOART…
KO04970	Salivary secretion	Organismal Systems	Digestive system	16	-0.28492	-0.71201	0.83991	1	ENSOART00000005778(CALM2);ENSOART00000006745(CST3);ENSOART00000007039(PRKACA);ENSOART00000009034(ATP1A2);ENSOART00000010200(ATP1B1);ENSOART00000011574(CALM3);ENSOART00000014226(ATP1B4);ENSOART00000015032(PRKACB);ENSOART00000015034(PRKACB);ENSOART00000017065(ATP2B1);ENSOART00000017068(ATP2B1);ENSOART00000017073(PRKCA);ENSOART00000018042(GNAS);ENSOART00000019188(PRKCB);ENSOART00000021719(RYR3);ENSO…
KO05014	Amyotrophic lateral sclerosis (ALS)	Human Diseases	Neurodegenerative diseases	19	-0.278624	-0.709607	0.863886	1	ENSOART00000002175(RAC1);ENSOART00000002828(MAP2K3);ENSOART00000004690(NA);ENSOART00000008426(PPP3CB);ENSOART00000008577(SOD1);ENSOART00000008633(GPX3);ENSOART00000010241(NA);ENSOART00000011216(PPP3CC);ENSOART00000011219(PPP3CC);ENSOART00000011910(DERL1);ENSOART00000013532(BAX);ENSOART00000013993(MAPK14);ENSOART00000014826(PPP3CA);ENSOART00000015093(MAP2K6);ENSOART00000017116(RAB5A);ENSOART000000…
KO05150	Staphylococcus aureus infection	Human Diseases	Infectious diseases	16	-0.278798	-0.699701	0.863333	1	ENSOART00000001687(NA);ENSOART00000001888(NA);ENSOART00000003203(NA);ENSOART00000004736(NA);ENSOART00000005150(NA);ENSOART00000005771(NA);ENSOART00000005774(NA);ENSOART00000005875(NA);ENSOART00000006099(C5);ENSOART00000009307(NA);ENSOART00000009954(NA);ENSOART00000010642(CFD);ENSOART00000017532(NA);ENSOART00000018147(FGG);ENSOART00000018265(NA);ENSOART00000018621(NA)
KO05145	Toxoplasmosis	Human Diseases	Infectious diseases	24	-0.259795	-0.693001	0.887114	1	ENSOART00000000149(HSPA8);ENSOART00000001084(HSPA2);ENSOART00000001282(ITGA6);ENSOART00000001284(ITGA6);ENSOART00000001619(STAT3);ENSOART00000002828(MAP2K3);ENSOART00000004037(MAPK3);ENSOART00000007864(LAMB1);ENSOART00000009583(NA);ENSOART00000009598(HSPA1A);ENSOART00000010447(LAMA4);ENSOART00000011062(GNAI2);ENSOART00000013993(MAPK14);ENSOART00000014721(LAMA5);ENSOART00000014832(LAMA2);ENSOART00…
KO05206	MicroRNAs in cancer	Human Diseases	Cancers	33	-0.251181	-0.692216	0.899371	1	ENSOART00000000523(RPTOR);ENSOART00000000635(NA);ENSOART00000001354(NA);ENSOART00000001619(STAT3);ENSOART00000003207(FSCN1);ENSOART00000004037(MAPK3);ENSOART00000009735(HNRNPK);ENSOART00000010339(HDAC2);ENSOART00000010374(NA);ENSOART00000011560(GRB2);ENSOART00000011728(NA);ENSOART00000012319(VIM);ENSOART00000014448(RDX);ENSOART00000014449(RDX);ENSOART00000015031(GLS);ENSOART00000015036(GLS);ENSOA…
KO05414	Dilated cardiomyopathy (DCM)	Human Diseases	Cardiovascular diseases	43	-0.234454	-0.674483	0.910402	1	ENSOART00000001282(ITGA6);ENSOART00000001284(ITGA6);ENSOART00000001984(TPM3);ENSOART00000002308(ATP2A1);ENSOART00000003275(ACTB);ENSOART00000003308(AGT);ENSOART00000004695(TNNC1);ENSOART00000005537(SGCA);ENSOART00000005984(LMNA);ENSOART00000006816(MYBPC3);ENSOART00000007039(PRKACA);ENSOART00000007610(MYL3);ENSOART00000009954(NA);ENSOART00000011055(NA);ENSOART00000011437(SGCD);ENSOART00000011471(C…
KO04925	Aldosterone synthesis and secretion	Organismal Systems	Endocrine system	22	-0.254157	-0.666196	0.898693	1	ENSOART00000003308(AGT);ENSOART00000005778(CALM2);ENSOART00000007039(PRKACA);ENSOART00000007561(CAMK2A);ENSOART00000008365(LIPE);ENSOART00000009034(ATP1A2);ENSOART00000009084(CAMK2G);ENSOART00000009085(CAMK2G);ENSOART00000010200(ATP1B1);ENSOART00000011574(CALM3);ENSOART00000014226(ATP1B4);ENSOART00000015032(PRKACB);ENSOART00000015034(PRKACB);ENSOART00000017065(ATP2B1);ENSOART00000017068(ATP2B1);E…
KO05170	Human immunodeficiency virus 1 infection	Human Diseases	Infectious disease: viral	54	-0.224614	-0.659416	0.950769	1	ENSOART00000000358(ELOB);ENSOART00000000818(NA);ENSOART00000001993(GNB1);ENSOART00000002175(RAC1);ENSOART00000002828(MAP2K3);ENSOART00000004037(MAPK3);ENSOART00000004110(B2M);ENSOART00000004425(AP1B1);ENSOART00000005778(CALM2);ENSOART00000006844(NA);ENSOART00000007132(RNF7);ENSOART00000007433(CFL2);ENSOART00000008245(NA);ENSOART00000008426(PPP3CB);ENSOART00000008796(CUL4A);ENSOART00000010182(NA);…
KO04141	Protein processing in endoplasmic reticulum	Genetic Information Processing	Folding, sorting and degradation	78	-0.211716	-0.636591	0.968938	1	ENSOART00000000149(HSPA8);ENSOART00000000818(NA);ENSOART00000001084(HSPA2);ENSOART00000001693(SEC31A);ENSOART00000001695(SEC31A);ENSOART00000001731(HSPBP1);ENSOART00000002765(NA);ENSOART00000003457(CANX);ENSOART00000004244(HSP90AA1);ENSOART00000004451(NA);ENSOART00000004740(LMAN2);ENSOART00000006026(UBQLN2);ENSOART00000006243(LMAN1);ENSOART00000006340(BAG2);ENSOART00000007055(SSR4);ENSOART0000000…
KO04728	Dopaminergic synapse	Organismal Systems	Nervous system	41	-0.220446	-0.634852	0.948187	1	ENSOART00000001993(GNB1);ENSOART00000003571(MAOB);ENSOART00000005778(CALM2);ENSOART00000007039(PRKACA);ENSOART00000007561(CAMK2A);ENSOART00000008426(PPP3CB);ENSOART00000008751(PPP2R3A);ENSOART00000008769(NA);ENSOART00000009084(CAMK2G);ENSOART00000009085(CAMK2G);ENSOART00000010369(KIF5C);ENSOART00000010672(PPP2R2A);ENSOART00000011062(GNAI2);ENSOART00000011216(PPP3CC);ENSOART00000011219(PPP3CC);ENS…
KO04066	HIF-1 signaling pathway	Environmental Information Processing	Signal transduction	48	-0.216368	-0.621844	0.962398	1	ENSOART00000000358(ELOB);ENSOART00000000517(ALDOC);ENSOART00000001085(PDK1);ENSOART00000001200(EIF4EBP1);ENSOART00000001619(STAT3);ENSOART00000004037(MAPK3);ENSOART00000004506(NA);ENSOART00000005711(ENO2);ENSOART00000005999(HK1);ENSOART00000006003(HK1);ENSOART00000006007(ENO3);ENSOART00000006844(NA);ENSOART00000007561(CAMK2A);ENSOART00000008599(GAPDH);ENSOART00000009084(CAMK2G);ENSOART00000009085…
KO05163	Human cytomegalovirus infection	Human Diseases	Infectious diseases	51	-0.213712	-0.62155	0.962206	1	ENSOART00000001200(EIF4EBP1);ENSOART00000001619(STAT3);ENSOART00000001993(GNB1);ENSOART00000002175(RAC1);ENSOART00000004037(MAPK3);ENSOART00000004110(B2M);ENSOART00000005778(CALM2);ENSOART00000007039(PRKACA);ENSOART00000008245(NA);ENSOART00000008426(PPP3CB);ENSOART00000010182(NA);ENSOART00000010225(TAPBP);ENSOART00000010231(NA);ENSOART00000010745(CALR);ENSOART00000011062(GNAI2);ENSOART00000011216…
KO05412	Arrhythmogenic right ventricular cardiomyopathy (ARVC)	Human Diseases	Cardiovascular diseases	28	-0.227907	-0.615286	0.944266	1	ENSOART00000001282(ITGA6);ENSOART00000001284(ITGA6);ENSOART00000002308(ATP2A1);ENSOART00000003275(ACTB);ENSOART00000004036(ACTN2);ENSOART00000005537(SGCA);ENSOART00000005984(LMNA);ENSOART00000007257(ACTN3);ENSOART00000011055(NA);ENSOART00000011437(SGCD);ENSOART00000011471(CACNB1);ENSOART00000012425(ITGA7);ENSOART00000014609(SGCG);ENSOART00000014832(LAMA2);ENSOART00000014847(DAG1);ENSOART000000172…
KO04664	Fc epsilon RI signaling pathway	Organismal Systems	Immune system	15	-0.249435	-0.609798	0.933185	1	ENSOART00000002175(RAC1);ENSOART00000002828(MAP2K3);ENSOART00000004037(MAPK3);ENSOART00000009954(NA);ENSOART00000011560(GRB2);ENSOART00000011728(NA);ENSOART00000013993(MAPK14);ENSOART00000015093(MAP2K6);ENSOART00000016761(MAP2K4);ENSOART00000016894(MAPK1);ENSOART00000017073(PRKCA);ENSOART00000019790(MAP2K1);ENSOART00000021560(MAPK12);ENSOART00000021774(KRAS);ENSOART00000021775(KRAS)
KO04722	Neurotrophin signaling pathway	Organismal Systems	Nervous system	30	-0.221646	-0.606135	0.954352	1	ENSOART00000001109(RAP1B);ENSOART00000002175(RAC1);ENSOART00000004037(MAPK3);ENSOART00000005778(CALM2);ENSOART00000006725(MAPKAPK2);ENSOART00000007561(CAMK2A);ENSOART00000008802(CDC42);ENSOART00000009084(CAMK2G);ENSOART00000009085(CAMK2G);ENSOART00000010417(PTPN11);ENSOART00000011560(GRB2);ENSOART00000011574(CALM3);ENSOART00000011728(NA);ENSOART00000013308(NA);ENSOART00000013532(BAX);ENSOART00000…
KO05210	Colorectal cancer	Human Diseases	Cancers	17	-0.242655	-0.602415	0.93617	1	ENSOART00000002175(RAC1);ENSOART00000004037(MAPK3);ENSOART00000011560(GRB2);ENSOART00000011728(NA);ENSOART00000013532(BAX);ENSOART00000014102(RALB);ENSOART00000014103(RALB);ENSOART00000015085(RHOA);ENSOART00000015821(APPL1);ENSOART00000016894(MAPK1);ENSOART00000019217(RALA);ENSOART00000019790(MAP2K1);ENSOART00000021595(GSK3B);ENSOART00000021596(GSK3B);ENSOART00000021774(KRAS);ENSOART00000021775(K…
KO04010	MAPK signaling pathway	Environmental Information Processing	Signal transduction	54	-0.203492	-0.596431	0.980671	1	ENSOART00000000149(HSPA8);ENSOART00000000781(MAP3K20);ENSOART00000001084(HSPA2);ENSOART00000001109(RAP1B);ENSOART00000002175(RAC1);ENSOART00000002828(MAP2K3);ENSOART00000003671(FLNC);ENSOART00000004037(MAPK3);ENSOART00000005691(FLNA);ENSOART00000006449(NA);ENSOART00000006725(MAPKAPK2);ENSOART00000006946(PPM1B);ENSOART00000006948(PPM1B);ENSOART00000007039(PRKACA);ENSOART00000007761(RRAS2);ENSOART0…
KO05215	Prostate cancer	Human Diseases	Cancers	17	-0.236396	-0.578236	0.961749	1	ENSOART00000004037(MAPK3);ENSOART00000004244(HSP90AA1);ENSOART00000010171(HSP90AB1);ENSOART00000011560(GRB2);ENSOART00000011607(CDK2);ENSOART00000011728(NA);ENSOART00000014098(NA);ENSOART00000014313(NA);ENSOART00000014316(NA);ENSOART00000016894(MAPK1);ENSOART00000017829(HSP90B1);ENSOART00000019790(MAP2K1);ENSOART00000021595(GSK3B);ENSOART00000021596(GSK3B);ENSOART00000021774(KRAS);ENSOART00000021…
KO04713	Circadian entrainment	Organismal Systems	Environmental adaptation	24	-0.210603	-0.557992	0.977273	1	ENSOART00000001993(GNB1);ENSOART00000004037(MAPK3);ENSOART00000005778(CALM2);ENSOART00000006242(RYR1);ENSOART00000007039(PRKACA);ENSOART00000007561(CAMK2A);ENSOART00000009084(CAMK2G);ENSOART00000009085(CAMK2G);ENSOART00000011062(GNAI2);ENSOART00000011574(CALM3);ENSOART00000012356(GNG12);ENSOART00000014837(GNG7);ENSOART00000015032(PRKACB);ENSOART00000015034(PRKACB);ENSOART00000016894(MAPK1);ENSOAR…
KO04971	Gastric acid secretion	Organismal Systems	Digestive system	24	-0.211939	-0.557248	0.964781	1	ENSOART00000001692(MYLK2);ENSOART00000003275(ACTB);ENSOART00000005778(CALM2);ENSOART00000007039(PRKACA);ENSOART00000007561(CAMK2A);ENSOART00000009034(ATP1A2);ENSOART00000009084(CAMK2G);ENSOART00000009085(CAMK2G);ENSOART00000010200(ATP1B1);ENSOART00000011055(NA);ENSOART00000011062(GNAI2);ENSOART00000011574(CALM3);ENSOART00000014084(CA2);ENSOART00000014226(ATP1B4);ENSOART00000015032(PRKACB);ENSOART…
KO04151	PI3K-Akt signaling pathway	Environmental Information Processing	Signal transduction	72	-0.184478	-0.555909	0.993939	1	ENSOART00000000523(RPTOR);ENSOART00000001200(EIF4EBP1);ENSOART00000001282(ITGA6);ENSOART00000001284(ITGA6);ENSOART00000001354(NA);ENSOART00000001624(COL1A2);ENSOART00000001993(GNB1);ENSOART00000002175(RAC1);ENSOART00000004037(MAPK3);ENSOART00000004244(HSP90AA1);ENSOART00000004884(YWHAB);ENSOART00000004999(NA);ENSOART00000005256(YWHAH);ENSOART00000005320(COL1A1);ENSOART00000006670(COL4A1);ENSOART0…
KO01522	Endocrine resistance	Human Diseases	Drug resistance	17	-0.217174	-0.543003	0.974215	1	ENSOART00000004037(MAPK3);ENSOART00000007039(PRKACA);ENSOART00000011560(GRB2);ENSOART00000011728(NA);ENSOART00000013532(BAX);ENSOART00000013993(MAPK14);ENSOART00000015032(PRKACB);ENSOART00000015034(PRKACB);ENSOART00000016894(MAPK1);ENSOART00000018042(GNAS);ENSOART00000018851(CARM1);ENSOART00000018853(CARM1);ENSOART00000019790(MAP2K1);ENSOART00000021560(MAPK12);ENSOART00000021774(KRAS);ENSOART0000…
KO00970	Aminoacyl-tRNA biosynthesis	Genetic Information Processing	Translation	23	-0.204252	-0.542257	0.968512	1	ENSOART00000002191(WARS);ENSOART00000005031(NA);ENSOART00000005715(NARS);ENSOART00000005765(AARS);ENSOART00000006441(NA);ENSOART00000007044(MARS);ENSOART00000007531(KARS);ENSOART00000008737(GARS);ENSOART00000009065(IARS);ENSOART00000010635(AARS2);ENSOART00000010874(FARSA);ENSOART00000011474(DARS);ENSOART00000012871(EPRS);ENSOART00000013148(TARS);ENSOART00000013419(IARS2);ENSOART00000013421(IARS2)…
KO03010	Ribosome	Genetic Information Processing	Translation	147	-0.171928	-0.535165	1	1	ENSOART00000000145(NA);ENSOART00000000253(NA);ENSOART00000000353(NA);ENSOART00000000879(NA);ENSOART00000001018(NA);ENSOART00000001040(NA);ENSOART00000001083(MRPL19);ENSOART00000001218(NA);ENSOART00000001272(NA);ENSOART00000001479(NA);ENSOART00000001531(RPL28);ENSOART00000001766(RPL36A-HNRNPH2);ENSOART00000002663(RPSA);ENSOART00000002843(RPS27A);ENSOART00000002980(NA);ENSOART00000003028(NA);ENSOAR…
KO04540	Gap junction	Cellular Processes	Cellular community - eukaryotes	23	-0.199118	-0.522708	0.979459	1	ENSOART00000001257(NA);ENSOART00000001869(NA);ENSOART00000004037(MAPK3);ENSOART00000006013(TUBB4A);ENSOART00000007039(PRKACA);ENSOART00000011062(GNAI2);ENSOART00000011560(GRB2);ENSOART00000011728(NA);ENSOART00000012644(TUBB);ENSOART00000014946(TUBA8);ENSOART00000015032(PRKACB);ENSOART00000015034(PRKACB);ENSOART00000016894(MAPK1);ENSOART00000017073(PRKCA);ENSOART00000018007(TJP1);ENSOART0000001804…
KO05165	Human papillomavirus infection	Human Diseases	Infectious diseases	67	-0.165869	-0.50237	0.995964	1	ENSOART00000001200(EIF4EBP1);ENSOART00000001282(ITGA6);ENSOART00000001284(ITGA6);ENSOART00000001354(NA);ENSOART00000001624(COL1A2);ENSOART00000003734(PSMC1);ENSOART00000004037(MAPK3);ENSOART00000004407(DVL1);ENSOART00000005320(COL1A1);ENSOART00000005928(NA);ENSOART00000005929(NA);ENSOART00000006513(ATP6V1G1);ENSOART00000006670(COL4A1);ENSOART00000007039(PRKACA);ENSOART00000007098(COL4A2);ENSOART0…
KO05200	Pathways in cancer	Human Diseases	Cancers	105	-0.157213	-0.483429	1	1	ENSOART00000000358(ELOB);ENSOART00000000818(NA);ENSOART00000001282(ITGA6);ENSOART00000001284(ITGA6);ENSOART00000001619(STAT3);ENSOART00000001984(TPM3);ENSOART00000001993(GNB1);ENSOART00000002175(RAC1);ENSOART00000003308(AGT);ENSOART00000003909(NQO1);ENSOART00000004037(MAPK3);ENSOART00000004244(HSP90AA1);ENSOART00000004392(F2);ENSOART00000004407(DVL1);ENSOART00000004601(CCDC6);ENSOART00000005778(C…
KO03040	Spliceosome	Genetic Information Processing	Transcription	54	-0.146908	-0.432174	0.997957	1	ENSOART00000000149(HSPA8);ENSOART00000000218(NA);ENSOART00000000635(NA);ENSOART00000000646(LSM3);ENSOART00000000836(PLRG1);ENSOART00000000838(PLRG1);ENSOART00000001084(HSPA2);ENSOART00000001172(U2AF2);ENSOART00000002341(NA);ENSOART00000002509(NA);ENSOART00000003705(NA);ENSOART00000004310(HNRNPM);ENSOART00000004311(HNRNPM);ENSOART00000004466(TXNL4A);ENSOART00000004979(LSM2);ENSOART00000005255(SF3B…
KO05202	Transcriptional misregulation in cancers	Human Diseases	Cancers	20	0.504702	1.81293	0.0103093	0.05773	ENSOART00000001474(NA);ENSOART00000006011(NA);ENSOART00000009954(NA);ENSOART00000010019(NA);ENSOART00000010046(NA);ENSOART00000010070(NA);ENSOART00000010339(HDAC2);ENSOART00000010404(NA);ENSOART00000012296(NA);ENSOART00000013516(NA);ENSOART00000013532(BAX);ENSOART00000019428(NA);ENSOART00000021810(NA);ENSOART00000021833(NA);ENSOART00000021844(NA);ENSOART00000021849(NA);ENSOART00000021868(NA);ENSO…
KO04924	Renin secretion	Organismal Systems	Endocrine system	15	0.528442	1.85222	0.0152672	0.0591264	ENSOART00000003308(AGT);ENSOART00000005778(CALM2);ENSOART00000007039(PRKACA);ENSOART00000008426(PPP3CB);ENSOART00000011062(GNAI2);ENSOART00000011216(PPP3CC);ENSOART00000011219(PPP3CC);ENSOART00000011574(CALM3);ENSOART00000014826(PPP3CA);ENSOART00000015032(PRKACB);ENSOART00000015034(PRKACB);ENSOART00000016613(CTSB);ENSOART00000018042(GNAS);ENSOART00000019013(NA);ENSOART00000021676(NA)
KO03050	Proteasome	Genetic Information Processing	Folding, sorting and degradation	37	0.397285	1.76846	0	0.0646314	ENSOART00000001067(PSMA4);ENSOART00000003519(PSMB10);ENSOART00000003734(PSMC1);ENSOART00000003951(PSMD7);ENSOART00000005590(PSMB1);ENSOART00000006105(PSMD8);ENSOART00000007006(PSMC4);ENSOART00000007221(PSMC3);ENSOART00000007280(PSMD14);ENSOART00000007281(PSMD14);ENSOART00000007311(PSMA1);ENSOART00000007731(PSMA8);ENSOART00000008087(PSMA6);ENSOART00000009443(PSMD13);ENSOART00000010699(PSMB3);ENSOA…
KO04974	Protein digestion and absorption	Organismal Systems	Digestive system	20	0.464524	1.86031	0	0.0724436	ENSOART00000001624(COL1A2);ENSOART00000002315(COL5A1);ENSOART00000005320(COL1A1);ENSOART00000006670(COL4A1);ENSOART00000006978(COL12A1);ENSOART00000007098(COL4A2);ENSOART00000009034(ATP1A2);ENSOART00000010200(ATP1B1);ENSOART00000011990(COL15A1);ENSOART00000013713(COL18A1);ENSOART00000013935(NA);ENSOART00000014022(COL6A2);ENSOART00000014226(ATP1B4);ENSOART00000016965(NA);ENSOART00000016995(NA);ENS…
KO04662	B cell receptor signaling pathway	Organismal Systems	Immune system	18	0.439166	1.65523	0.0380952	0.0848924	ENSOART00000002175(RAC1);ENSOART00000003458(CD81);ENSOART00000004037(MAPK3);ENSOART00000008426(PPP3CB);ENSOART00000009954(NA);ENSOART00000011216(PPP3CC);ENSOART00000011219(PPP3CC);ENSOART00000011560(GRB2);ENSOART00000011728(NA);ENSOART00000014826(PPP3CA);ENSOART00000016894(MAPK1);ENSOART00000019188(PRKCB);ENSOART00000019790(MAP2K1);ENSOART00000021595(GSK3B);ENSOART00000021596(GSK3B);ENSOART000000…
KO04142	Lysosome	Cellular Processes	Transport and catabolism	18	0.438964	1.66589	0.01	0.0888981	ENSOART00000002380(CLTB);ENSOART00000002479(GAA);ENSOART00000004278(GBA);ENSOART00000004276(NA);ENSOART00000004344(CTSC);ENSOART00000004425(AP1B1);ENSOART00000005419(NA);ENSOART00000005422(NA);ENSOART00000006429(AP4S1);ENSOART00000007564(PSAP);ENSOART00000008941(LAMP1);ENSOART00000009128(CTSV);ENSOART00000014314(LGMN);ENSOART00000014425(CLTC);ENSOART00000016613(CTSB);ENSOART00000018358(NA);ENSOAR…
KO05031	Amphetamine addiction	Human Diseases	Substance dependence	23	0.413757	1.68837	0	0.0913599	ENSOART00000003571(MAOB);ENSOART00000005778(CALM2);ENSOART00000007039(PRKACA);ENSOART00000007561(CAMK2A);ENSOART00000008426(PPP3CB);ENSOART00000009084(CAMK2G);ENSOART00000009085(CAMK2G);ENSOART00000010339(HDAC2);ENSOART00000011216(PPP3CC);ENSOART00000011219(PPP3CC);ENSOART00000011574(CALM3);ENSOART00000012304(PPP1CA);ENSOART00000014826(PPP3CA);ENSOART00000015032(PRKACB);ENSOART00000015034(PRKACB)…
KO03013	RNA transport	Genetic Information Processing	Translation	60	0.373116	1.8715	0	0.100458	ENSOART00000000280(EIF3I);ENSOART00000000841(EIF3A);ENSOART00000001200(EIF4EBP1);ENSOART00000001504(EIF2B3);ENSOART00000001683(EIF2B2);ENSOART00000002341(NA);ENSOART00000003133(NA);ENSOART00000003950(EIF3J);ENSOART00000005598(EIF3B);ENSOART00000006131(EIF5);ENSOART00000006689(NA);ENSOART00000007233(TPR);ENSOART00000007752(NA);ENSOART00000008449(NA);ENSOART00000009218(KPNB1);ENSOART00000009363(PAI…
KO04650	Natural killer cell mediated cytotoxicity	Organismal Systems	Immune system	19	0.451503	1.60901	0.0412371	0.101603	ENSOART00000002175(RAC1);ENSOART00000004037(MAPK3);ENSOART00000008426(PPP3CB);ENSOART00000009954(NA);ENSOART00000010417(PTPN11);ENSOART00000011216(PPP3CC);ENSOART00000011219(PPP3CC);ENSOART00000011560(GRB2);ENSOART00000011728(NA);ENSOART00000014826(PPP3CA);ENSOART00000015463(NA);ENSOART00000015481(NA);ENSOART00000016894(MAPK1);ENSOART00000017073(PRKCA);ENSOART00000019188(PRKCB);ENSOART00000019790…
KO04720	Long-term potentiation	Organismal Systems	Nervous system	29	0.35704	1.4904	0.0566038	0.160389	ENSOART00000001109(RAP1B);ENSOART00000004037(MAPK3);ENSOART00000005778(CALM2);ENSOART00000007039(PRKACA);ENSOART00000007561(CAMK2A);ENSOART00000008426(PPP3CB);ENSOART00000009084(CAMK2G);ENSOART00000009085(CAMK2G);ENSOART00000011216(PPP3CC);ENSOART00000011219(PPP3CC);ENSOART00000011574(CALM3);ENSOART00000011728(NA);ENSOART00000012304(PPP1CA);ENSOART00000014826(PPP3CA);ENSOART00000015032(PRKACB);EN…
KO00983	Drug metabolism - other enzymes	Metabolism	Xenobiotics biodegradation and metabolism	23	0.48082	1.89578	0	0.163489	ENSOART00000003280(NME1-NME2);ENSOART00000003419(GMPS);ENSOART00000003422(GMPS);ENSOART00000003891(CMPK1);ENSOART00000008104(NA);ENSOART00000008171(NA);ENSOART00000012496(MGST3);ENSOART00000014098(NA);ENSOART00000014117(MGST2);ENSOART00000014313(NA);ENSOART00000014316(NA);ENSOART00000014726(NA);ENSOART00000016063(NA);ENSOART00000016413(GSTA4);ENSOART00000016811(IMPDH2);ENSOART00000019133(GSTA1);E…
KO04625	C-type lectin receptor signaling pathway	Organismal Systems	Immune system	19	0.375323	1.49572	0.03	0.168133	ENSOART00000004037(MAPK3);ENSOART00000005778(CALM2);ENSOART00000006725(MAPKAPK2);ENSOART00000007761(RRAS2);ENSOART00000008426(PPP3CB);ENSOART00000010417(PTPN11);ENSOART00000011216(PPP3CC);ENSOART00000011219(PPP3CC);ENSOART00000011574(CALM3);ENSOART00000013993(MAPK14);ENSOART00000014431(RRAS);ENSOART00000014826(PPP3CA);ENSOART00000015085(RHOA);ENSOART00000015136(STAT1);ENSOART00000016894(MAPK1);EN…
KO04659	Th17 cell differentiation	Organismal Systems	Immune system	15	0.39926	1.41721	0.0743802	0.171475	ENSOART00000001619(STAT3);ENSOART00000004037(MAPK3);ENSOART00000004244(HSP90AA1);ENSOART00000008426(PPP3CB);ENSOART00000010171(HSP90AB1);ENSOART00000011216(PPP3CC);ENSOART00000011219(PPP3CC);ENSOART00000013993(MAPK14);ENSOART00000014826(PPP3CA);ENSOART00000015136(STAT1);ENSOART00000016894(MAPK1);ENSOART00000017532(NA);ENSOART00000020648(STAT5B);ENSOART00000021560(MAPK12);ENSOART00000021676(NA)
KO01524	Platinum drug resistance	Human Diseases	Drug resistance	22	0.361989	1.43969	0.0298507	0.172041	ENSOART00000004037(MAPK3);ENSOART00000008104(NA);ENSOART00000008171(NA);ENSOART00000012496(MGST3);ENSOART00000013532(BAX);ENSOART00000014098(NA);ENSOART00000014117(MGST2);ENSOART00000014313(NA);ENSOART00000014316(NA);ENSOART00000014726(NA);ENSOART00000016063(NA);ENSOART00000016413(GSTA4);ENSOART00000016894(MAPK1);ENSOART00000019133(GSTA1);ENSOART00000020101(FADD);ENSOART00000020997(NA);ENSOART000…
KO04380	Osteoclast differentiation	Organismal Systems	Development	15	0.424266	1.4653	0.05	0.173481	ENSOART00000002175(RAC1);ENSOART00000002903(SQSTM1);ENSOART00000004037(MAPK3);ENSOART00000008426(PPP3CB);ENSOART00000011216(PPP3CC);ENSOART00000011219(PPP3CC);ENSOART00000011560(GRB2);ENSOART00000013993(MAPK14);ENSOART00000014826(PPP3CA);ENSOART00000015093(MAP2K6);ENSOART00000015136(STAT1);ENSOART00000016894(MAPK1);ENSOART00000019790(MAP2K1);ENSOART00000021560(MAPK12);ENSOART00000021676(NA)
KO00982	Drug metabolism - cytochrome P450	Metabolism	Xenobiotics biodegradation and metabolism	21	0.374994	1.44738	0.0568182	0.178482	ENSOART00000003571(MAOB);ENSOART00000008104(NA);ENSOART00000008171(NA);ENSOART00000012496(MGST3);ENSOART00000014098(NA);ENSOART00000014117(MGST2);ENSOART00000014313(NA);ENSOART00000014316(NA);ENSOART00000014726(NA);ENSOART00000016063(NA);ENSOART00000016413(GSTA4);ENSOART00000017131(ADH5);ENSOART00000017492(AOX1);ENSOART00000019133(GSTA1);ENSOART00000019204(GSTK1);ENSOART00000020997(NA);ENSOART000…
KO04916	Melanogenesis	Organismal Systems	Endocrine system	25	0.332629	1.41743	0.0384615	0.182192	ENSOART00000004037(MAPK3);ENSOART00000004407(DVL1);ENSOART00000005778(CALM2);ENSOART00000007039(PRKACA);ENSOART00000007561(CAMK2A);ENSOART00000009084(CAMK2G);ENSOART00000009085(CAMK2G);ENSOART00000010128(NA);ENSOART00000010326(ASIP);ENSOART00000011062(GNAI2);ENSOART00000011574(CALM3);ENSOART00000011728(NA);ENSOART00000015032(PRKACB);ENSOART00000015034(PRKACB);ENSOART00000016894(MAPK1);ENSOART0000…
KO04020	Calcium signaling pathway	Environmental Information Processing	Signal transduction	48	0.291132	1.36378	0	0.210798	ENSOART00000001692(MYLK2);ENSOART00000001760(STIM1);ENSOART00000002308(ATP2A1);ENSOART00000003683(NA);ENSOART00000004695(TNNC1);ENSOART00000005778(CALM2);ENSOART00000006242(RYR1);ENSOART00000007039(PRKACA);ENSOART00000007136(TNNC2);ENSOART00000007561(CAMK2A);ENSOART00000007891(MCU);ENSOART00000008342(SLC25A4);ENSOART00000008369(NA);ENSOART00000008426(PPP3CB);ENSOART00000008789(NA);ENSOART00000009…
KO04660	T cell receptor signaling pathway	Organismal Systems	Immune system	19	0.338419	1.36454	0.0898876	0.221433	ENSOART00000004037(MAPK3);ENSOART00000008426(PPP3CB);ENSOART00000008802(CDC42);ENSOART00000011216(PPP3CC);ENSOART00000011219(PPP3CC);ENSOART00000011560(GRB2);ENSOART00000011728(NA);ENSOART00000013993(MAPK14);ENSOART00000014826(PPP3CA);ENSOART00000015085(RHOA);ENSOART00000016894(MAPK1);ENSOART00000019790(MAP2K1);ENSOART00000021560(MAPK12);ENSOART00000021595(GSK3B);ENSOART00000021596(GSK3B);ENSOART…
KO04512	ECM-receptor interaction	Environmental Information Processing	Signaling molecules and interaction	26	0.323149	1.31314	0.131148	0.266151	ENSOART00000001282(ITGA6);ENSOART00000001284(ITGA6);ENSOART00000001354(NA);ENSOART00000001624(COL1A2);ENSOART00000005320(COL1A1);ENSOART00000006670(COL4A1);ENSOART00000007098(COL4A2);ENSOART00000007864(LAMB1);ENSOART00000009010(HSPG2);ENSOART00000010447(LAMA4);ENSOART00000012425(ITGA7);ENSOART00000013935(NA);ENSOART00000014022(COL6A2);ENSOART00000014721(LAMA5);ENSOART00000014832(LAMA2);ENSOART000…
KO04911	Insulin secretion	Organismal Systems	Endocrine system	16	0.352281	1.25631	0.132231	0.285551	ENSOART00000007039(PRKACA);ENSOART00000007561(CAMK2A);ENSOART00000009034(ATP1A2);ENSOART00000009084(CAMK2G);ENSOART00000009085(CAMK2G);ENSOART00000010200(ATP1B1);ENSOART00000014226(ATP1B4);ENSOART00000015032(PRKACB);ENSOART00000015034(PRKACB);ENSOART00000017073(PRKCA);ENSOART00000017124(CAMK2B);ENSOART00000018042(GNAS);ENSOART00000019013(NA);ENSOART00000019188(PRKCB);ENSOART00000020042(NA);ENSOAR…
KO04922	Glucagon signaling pathway	Organismal Systems	Endocrine system	50	0.252757	1.26321	0.0833333	0.286395	ENSOART00000004791(NA);ENSOART00000004902(PRKAG2);ENSOART00000005778(CALM2);ENSOART00000006407(PFKFB1);ENSOART00000007039(PRKACA);ENSOART00000007561(CAMK2A);ENSOART00000007803(PYGB);ENSOART00000008426(PPP3CB);ENSOART00000008549(PRKAA2);ENSOART00000008550(PRKAA2);ENSOART00000009084(CAMK2G);ENSOART00000009085(CAMK2G);ENSOART00000009439(FBP2);ENSOART00000009802(PYGM);ENSOART00000010139(PRKAA1);ENSOA…
KO00980	Metabolism of xenobiotics by cytochrome P450	Metabolism	Xenobiotics biodegradation and metabolism	27	0.318542	1.27063	0.125	0.28887	ENSOART00000007718(CYP2F1);ENSOART00000008104(NA);ENSOART00000008171(NA);ENSOART00000010775(NA);ENSOART00000010870(NA);ENSOART00000012496(MGST3);ENSOART00000013525(DHDH);ENSOART00000014098(NA);ENSOART00000014117(MGST2);ENSOART00000014313(NA);ENSOART00000014316(NA);ENSOART00000014726(NA);ENSOART00000014907(NA);ENSOART00000014988(NA);ENSOART00000016063(NA);ENSOART00000016413(GSTA4);ENSOART000000171…
KO00564	Glycerophospholipid metabolism	Metabolism	Lipid metabolism	16	0.346808	1.23959	0.206897	0.28899	ENSOART00000003316(GPAT3);ENSOART00000005249(LPCAT3);ENSOART00000005251(LPCAT3);ENSOART00000006715(PHOSPHO1);ENSOART00000006812(AGPAT5);ENSOART00000008182(ETNPPL);ENSOART00000008403(PLPP1);ENSOART00000008406(PLPP1);ENSOART00000008675(GPD2);ENSOART00000012506(AGPAT3);ENSOART00000015238(LYPLA1);ENSOART00000016294(GPD1L);ENSOART00000016533(CHPT1);ENSOART00000017583(LPIN1);ENSOART00000019186(GPCPD1);…
KO03015	mRNA surveillance pathway	Genetic Information Processing	Translation	21	0.316286	1.24546	0.168675	0.291322	ENSOART00000002341(NA);ENSOART00000004825(NA);ENSOART00000006174(NA);ENSOART00000006185(WDR82);ENSOART00000007716(GSPT1);ENSOART00000008751(PPP2R3A);ENSOART00000009054(PELO);ENSOART00000009573(DDX39B);ENSOART00000010672(PPP2R2A);ENSOART00000011687(UPF1);ENSOART00000011703(PPP2R5A);ENSOART00000012304(PPP1CA);ENSOART00000012754(DAZAP1);ENSOART00000015089(CDKL3);ENSOART00000015920(PPP2R1B);ENSOART00…
KO05214	Glioma	Human Diseases	Cancers	17	0.34527	1.27252	0.0961538	0.300685	ENSOART00000004037(MAPK3);ENSOART00000005778(CALM2);ENSOART00000007561(CAMK2A);ENSOART00000009084(CAMK2G);ENSOART00000009085(CAMK2G);ENSOART00000011560(GRB2);ENSOART00000011574(CALM3);ENSOART00000011728(NA);ENSOART00000013532(BAX);ENSOART00000016894(MAPK1);ENSOART00000017073(PRKCA);ENSOART00000017124(CAMK2B);ENSOART00000019188(PRKCB);ENSOART00000019790(MAP2K1);ENSOART00000020042(NA);ENSOART000000…
KO00230	Purine metabolism	Metabolism	Nucleotide metabolism	36	0.282476	1.2778	0.0555556	0.307141	ENSOART00000003265(NT5C2);ENSOART00000003267(NT5C2);ENSOART00000003280(NME1-NME2);ENSOART00000003419(GMPS);ENSOART00000003422(GMPS);ENSOART00000003626(NTPCR);ENSOART00000005393(NUDT9);ENSOART00000006066(ADSS);ENSOART00000007070(NT5C3A);ENSOART00000008384(ADSSL1);ENSOART00000009379(ADK);ENSOART00000010078(NUDT16);ENSOART00000010115(NUDT2);ENSOART00000010693(PGM1);ENSOART00000010707(PGM2);ENSOART00…
KO04933	AGE-RAGE signaling pathway in diabetic complications	Human Diseases	Endocrine and metabolic diseases	26	0.293015	1.21438	0.185714	0.315682	ENSOART00000000377(AGER);ENSOART00000000693(DIAPH1);ENSOART00000001624(COL1A2);ENSOART00000001619(STAT3);ENSOART00000002175(RAC1);ENSOART00000003308(AGT);ENSOART00000004037(MAPK3);ENSOART00000005320(COL1A1);ENSOART00000006670(COL4A1);ENSOART00000007098(COL4A2);ENSOART00000008802(CDC42);ENSOART00000013532(BAX);ENSOART00000013993(MAPK14);ENSOART00000015136(STAT1);ENSOART00000016894(MAPK1);ENSOART00…
KO04216	Ferroptosis	Cellular Processes	Cell growth and death	23	0.295799	1.16731	0.263889	0.385956	ENSOART00000003683(NA);ENSOART00000005076(PRNP);ENSOART00000005249(LPCAT3);ENSOART00000005251(LPCAT3);ENSOART00000005510(CP);ENSOART00000005515(CP);ENSOART00000008297(ACSL1);ENSOART00000009212(TF);ENSOART00000009277(NA);ENSOART00000009538(VDAC2);ENSOART00000012030(NA);ENSOART00000015612(FTH1);ENSOART00000015613(FTH1);ENSOART00000016484(SAT2);ENSOART00000016798(NA);ENSOART00000017934(PCBP2);ENSOAR…
KO04072	Phospholipase D signaling pathway	Environmental Information Processing	Signal transduction	29	0.275728	1.15949	0.288462	0.387602	ENSOART00000002065(CYTH3);ENSOART00000003308(AGT);ENSOART00000003847(CYTH1);ENSOART00000003851(CYTH1);ENSOART00000004037(MAPK3);ENSOART00000004392(F2);ENSOART00000006812(AGPAT5);ENSOART00000007078(ARF1);ENSOART00000007761(RRAS2);ENSOART00000008403(PLPP1);ENSOART00000008406(PLPP1);ENSOART00000009954(NA);ENSOART00000010417(PTPN11);ENSOART00000011560(GRB2);ENSOART00000011728(NA);ENSOART00000012506(A…
KO05235	PD-L1 expression and PD-1 checkpoint pathway in cancer	Human Diseases	Cancer: overview	22	0.28251	1.13783	0.27957	0.416757	ENSOART00000001619(STAT3);ENSOART00000002828(MAP2K3);ENSOART00000004037(MAPK3);ENSOART00000007367(CSNK2B);ENSOART00000008222(EML4);ENSOART00000008426(PPP3CB);ENSOART00000010417(PTPN11);ENSOART00000011216(PPP3CC);ENSOART00000011219(PPP3CC);ENSOART00000011728(NA);ENSOART00000013993(MAPK14);ENSOART00000014826(PPP3CA);ENSOART00000015093(MAP2K6);ENSOART00000015136(STAT1);ENSOART00000016894(MAPK1);ENSO…
KO04370	VEGF signaling pathway	Environmental Information Processing	Signal transduction	20	0.281112	1.11501	0.238636	0.456252	ENSOART00000002175(RAC1);ENSOART00000004037(MAPK3);ENSOART00000006725(MAPKAPK2);ENSOART00000008426(PPP3CB);ENSOART00000008802(CDC42);ENSOART00000011216(PPP3CC);ENSOART00000011219(PPP3CC);ENSOART00000011728(NA);ENSOART00000012893(PXN);ENSOART00000013993(MAPK14);ENSOART00000014826(PPP3CA);ENSOART00000014959(HSPB1);ENSOART00000016894(MAPK1);ENSOART00000017073(PRKCA);ENSOART00000019188(PRKCB);ENSOART…
KO04114	Oocyte meiosis	Cellular Processes	Cell growth and death	38	0.23909	1.10243	0.268293	0.466753	ENSOART00000000818(NA);ENSOART00000004037(MAPK3);ENSOART00000004884(YWHAB);ENSOART00000004999(NA);ENSOART00000005256(YWHAH);ENSOART00000005778(CALM2);ENSOART00000007039(PRKACA);ENSOART00000007561(CAMK2A);ENSOART00000008426(PPP3CB);ENSOART00000009084(CAMK2G);ENSOART00000009085(CAMK2G);ENSOART00000011216(PPP3CC);ENSOART00000011219(PPP3CC);ENSOART00000011574(CALM3);ENSOART00000011607(CDK2);ENSOART00…
KO05204	Chemical carcinogenesis	Human Diseases	Cancers	25	0.270642	1.08126	0.323944	0.500118	ENSOART00000003653(NA);ENSOART00000008104(NA);ENSOART00000008171(NA);ENSOART00000009969(NA);ENSOART00000012496(MGST3);ENSOART00000014098(NA);ENSOART00000014117(MGST2);ENSOART00000014313(NA);ENSOART00000014316(NA);ENSOART00000014726(NA);ENSOART00000014907(NA);ENSOART00000014988(NA);ENSOART00000016063(NA);ENSOART00000016384(KYAT3);ENSOART00000016413(GSTA4);ENSOART00000017131(ADH5);ENSOART0000001901…
KO05152	Tuberculosis	Human Diseases	Infectious diseases	38	0.225231	1.06638	0.447368	0.503205	ENSOART00000004037(MAPK3);ENSOART00000004276(NA);ENSOART00000004347(RAB7A);ENSOART00000005419(NA);ENSOART00000005422(NA);ENSOART00000005778(CALM2);ENSOART00000005875(NA);ENSOART00000007561(CAMK2A);ENSOART00000008426(PPP3CB);ENSOART00000008941(LAMP1);ENSOART00000009084(CAMK2G);ENSOART00000009085(CAMK2G);ENSOART00000009954(NA);ENSOART00000011216(PPP3CC);ENSOART00000011219(PPP3CC);ENSOART00000011574…
KO00500	Starch and sucrose metabolism	Metabolism	Carbohydrate metabolism	17	0.295985	1.07309	0.342857	0.503749	ENSOART00000002479(GAA);ENSOART00000004904(GPI);ENSOART00000005716(GYG1);ENSOART00000005999(HK1);ENSOART00000006003(HK1);ENSOART00000007803(PYGB);ENSOART00000009802(PYGM);ENSOART00000010693(PGM1);ENSOART00000010707(PGM2);ENSOART00000010773(PGM2L1);ENSOART00000013559(GYS1);ENSOART00000014034(HK2);ENSOART00000018346(GBE1);ENSOART00000019333(AGL);ENSOART00000021839(UGP2);ENSOART00000022356(NA);ENSOA…
KO05146	Amoebiasis	Human Diseases	Infectious diseases	32	0.228356	1.02165	0.346939	0.591313	ENSOART00000001624(COL1A2);ENSOART00000001830(PRDX1);ENSOART00000002093(NA);ENSOART00000004347(RAB7A);ENSOART00000005320(COL1A1);ENSOART00000006305(ACTN4);ENSOART00000006670(COL4A1);ENSOART00000007039(PRKACA);ENSOART00000007098(COL4A2);ENSOART00000007864(LAMB1);ENSOART00000009336(VCL);ENSOART00000009954(NA);ENSOART00000010356(C9);ENSOART00000010447(LAMA4);ENSOART00000011587(RAB5B);ENSOART00000014…
KO05322	Systemic lupus erythematosus	Human Diseases	Immune diseases	61	0.209467	1.00819	0.555556	0.607398	ENSOART00000000626(NA);ENSOART00000000720(NA);ENSOART00000000946(NA);ENSOART00000001044(NA);ENSOART00000001054(HIST1H2BD);ENSOART00000001474(NA);ENSOART00000001527(HIST1H2BB);ENSOART00000001576(HIST3H2BB);ENSOART00000001687(NA);ENSOART00000001888(NA);ENSOART00000003151(SSB);ENSOART00000003705(NA);ENSOART00000005875(NA);ENSOART00000006099(C5);ENSOART00000006305(ACTN4);ENSOART00000007326(SNRPB);ENS…
KO05418	Fluid shear stress and atherosclerosis	Human Diseases	Cardiovascular diseases	49	0.21103	0.995678	0.681818	0.608599	ENSOART00000001434(CAV1);ENSOART00000002175(RAC1);ENSOART00000002903(SQSTM1);ENSOART00000003275(ACTB);ENSOART00000003909(NQO1);ENSOART00000004244(HSP90AA1);ENSOART00000005778(CALM2);ENSOART00000007519(TXN);ENSOART00000008104(NA);ENSOART00000008171(NA);ENSOART00000008178(CAV3);ENSOART00000008375(ASS1);ENSOART00000008549(PRKAA2);ENSOART00000008550(PRKAA2);ENSOART00000009128(CTSV);ENSOART00000010139…
KO05225	Hepatocellular carcinoma	Human Diseases	Cancers	40	0.218669	0.998217	0.37931	0.616139	ENSOART00000003275(ACTB);ENSOART00000003909(NQO1);ENSOART00000004037(MAPK3);ENSOART00000004407(DVL1);ENSOART00000005928(NA);ENSOART00000005929(NA);ENSOART00000008104(NA);ENSOART00000008171(NA);ENSOART00000011055(NA);ENSOART00000011560(GRB2);ENSOART00000011728(NA);ENSOART00000012496(MGST3);ENSOART00000013532(BAX);ENSOART00000014098(NA);ENSOART00000014117(MGST2);ENSOART00000014313(NA);ENSOART000000…
KO04921	Oxytocin signaling pathway	Organismal Systems	Endocrine system	53	0.198524	0.979777	0.411765	0.63121	ENSOART00000001692(MYLK2);ENSOART00000003275(ACTB);ENSOART00000004037(MAPK3);ENSOART00000004902(PRKAG2);ENSOART00000005778(CALM2);ENSOART00000006242(RYR1);ENSOART00000007039(PRKACA);ENSOART00000007561(CAMK2A);ENSOART00000008426(PPP3CB);ENSOART00000008549(PRKAA2);ENSOART00000008550(PRKAA2);ENSOART00000009084(CAMK2G);ENSOART00000009085(CAMK2G);ENSOART00000010139(PRKAA1);ENSOART00000010140(PRKAA1);E…
KO04724	Glutamatergic synapse	Organismal Systems	Nervous system	27	0.222656	0.933539	0.534483	0.732628	ENSOART00000001993(GNB1);ENSOART00000004037(MAPK3);ENSOART00000007039(PRKACA);ENSOART00000008426(PPP3CB);ENSOART00000010815(NA);ENSOART00000011062(GNAI2);ENSOART00000011216(PPP3CC);ENSOART00000011219(PPP3CC);ENSOART00000012356(GNG12);ENSOART00000014826(PPP3CA);ENSOART00000014837(GNG7);ENSOART00000015031(GLS);ENSOART00000015036(GLS);ENSOART00000015032(PRKACB);ENSOART00000015034(PRKACB);ENSOART0000…
KO04915	Estrogen signaling pathway	Organismal Systems	Endocrine system	29	0.208175	0.892518	0.69697	0.792021	ENSOART00000000149(HSPA8);ENSOART00000001084(HSPA2);ENSOART00000004037(MAPK3);ENSOART00000004244(HSP90AA1);ENSOART00000004276(NA);ENSOART00000004736(NA);ENSOART00000005419(NA);ENSOART00000005422(NA);ENSOART00000005778(CALM2);ENSOART00000007039(PRKACA);ENSOART00000009583(NA);ENSOART00000009598(HSPA1A);ENSOART00000010171(HSP90AB1);ENSOART00000011062(GNAI2);ENSOART00000011560(GRB2);ENSOART0000001157…
KO04910	Insulin signaling pathway	Organismal Systems	Endocrine system	55	0.178189	0.896799	0.777778	0.799961	ENSOART00000000523(RPTOR);ENSOART00000001200(EIF4EBP1);ENSOART00000002032(PPP1R3A);ENSOART00000004037(MAPK3);ENSOART00000004902(PRKAG2);ENSOART00000005119(FLOT2);ENSOART00000005121(FLOT2);ENSOART00000005217(PPP1R3D);ENSOART00000005626(TRIP10);ENSOART00000005778(CALM2);ENSOART00000005999(HK1);ENSOART00000006003(HK1);ENSOART00000006595(SORBS1);ENSOART00000007039(PRKACA);ENSOART00000007803(PYGB);ENS…
KO04912	GnRH signaling pathway	Organismal Systems	Endocrine system	27	0.212099	0.854478	0.784314	0.823426	ENSOART00000002828(MAP2K3);ENSOART00000004037(MAPK3);ENSOART00000005778(CALM2);ENSOART00000007039(PRKACA);ENSOART00000007561(CAMK2A);ENSOART00000008802(CDC42);ENSOART00000009084(CAMK2G);ENSOART00000009085(CAMK2G);ENSOART00000011560(GRB2);ENSOART00000011574(CALM3);ENSOART00000011728(NA);ENSOART00000013993(MAPK14);ENSOART00000015032(PRKACB);ENSOART00000015034(PRKACB);ENSOART00000015093(MAP2K6);ENSO…
KO01521	EGFR tyrosine kinase inhibitor resistance	Human Diseases	Drug resistance	18	0.248662	0.86959	0.6	0.823721	ENSOART00000001200(EIF4EBP1);ENSOART00000001619(STAT3);ENSOART00000004037(MAPK3);ENSOART00000011560(GRB2);ENSOART00000011728(NA);ENSOART00000013532(BAX);ENSOART00000015514(NA);ENSOART00000016894(MAPK1);ENSOART00000017073(PRKCA);ENSOART00000017317(EIF4E);ENSOART00000017318(EIF4E);ENSOART00000019188(PRKCB);ENSOART00000019790(MAP2K1);ENSOART00000021595(GSK3B);ENSOART00000021596(GSK3B);ENSOART0000002…
KO04310	Wnt signaling pathway	Environmental Information Processing	Signal transduction	34	0.200517	0.85512	0.75	0.839276	ENSOART00000000818(NA);ENSOART00000002175(RAC1);ENSOART00000004407(DVL1);ENSOART00000005420(RUVBL1);ENSOART00000005928(NA);ENSOART00000005929(NA);ENSOART00000007039(PRKACA);ENSOART00000007367(CSNK2B);ENSOART00000007561(CAMK2A);ENSOART00000008426(PPP3CB);ENSOART00000009084(CAMK2G);ENSOART00000009085(CAMK2G);ENSOART00000009761(DKK2);ENSOART00000011216(PPP3CC);ENSOART00000011219(PPP3CC);ENSOART00000…
KO00790	Folate biosynthesis	Metabolism	Metabolism of cofactors and vitamins	15	0.215477	0.754549	0.806452	0.922308	ENSOART00000008078(NA);ENSOART00000010099(NA);ENSOART00000010497(NA);ENSOART00000010916(NA);ENSOART00000011258(QDPR);ENSOART00000011867(NA);ENSOART00000012069(NA);ENSOART00000012648(SPR);ENSOART00000012684(NA);ENSOART00000012905(NA);ENSOART00000013570(NA);ENSOART00000014907(NA);ENSOART00000014988(NA);ENSOART00000015826(PCBD2);ENSOART00000018026(PTS)
KO04012	ErbB signaling pathway	Environmental Information Processing	Signal transduction	22	0.191945	0.755158	0.854839	0.940004	ENSOART00000001200(EIF4EBP1);ENSOART00000004037(MAPK3);ENSOART00000007561(CAMK2A);ENSOART00000009084(CAMK2G);ENSOART00000009085(CAMK2G);ENSOART00000011560(GRB2);ENSOART00000011728(NA);ENSOART00000016761(MAP2K4);ENSOART00000016894(MAPK1);ENSOART00000017073(PRKCA);ENSOART00000017124(CAMK2B);ENSOART00000018040(CRKL);ENSOART00000019188(PRKCB);ENSOART00000019790(MAP2K1);ENSOART00000020042(NA);ENSOART0…
KO00030	Pentose phosphate pathway	Metabolism	Carbohydrate metabolism	18	0.200389	0.758091	0.826667	0.955224	ENSOART00000000517(ALDOC);ENSOART00000004506(NA);ENSOART00000004904(GPI);ENSOART00000005814(PGD);ENSOART00000006625(TALDO1);ENSOART00000009439(FBP2);ENSOART00000009543(H6PD);ENSOART00000010693(PGM1);ENSOART00000010707(PGM2);ENSOART00000012917(PFKL);ENSOART00000015014(PFKP);ENSOART00000017804(NA);ENSOART00000018209(TKT);ENSOART00000020322(NA);ENSOART00000020855(NA);ENSOART00000021018(PFKM);ENSOART…
KO05231	Choline metabolism in cancer	Human Diseases	Cancers	17	0.191597	0.695847	0.918919	0.965247	ENSOART00000001200(EIF4EBP1);ENSOART00000002175(RAC1);ENSOART00000004037(MAPK3);ENSOART00000008403(PLPP1);ENSOART00000008406(PLPP1);ENSOART00000011560(GRB2);ENSOART00000011728(NA);ENSOART00000015238(LYPLA1);ENSOART00000016533(CHPT1);ENSOART00000016894(MAPK1);ENSOART00000017073(PRKCA);ENSOART00000018269(SLC44A2);ENSOART00000019186(GPCPD1);ENSOART00000019188(PRKCB);ENSOART00000019790(MAP2K1);ENSOAR…
KO05222	Small cell lung cancer	Human Diseases	Cancers	17	0.212149	0.760168	0.775701	0.972295	ENSOART00000001282(ITGA6);ENSOART00000001284(ITGA6);ENSOART00000006670(COL4A1);ENSOART00000007098(COL4A2);ENSOART00000007864(LAMB1);ENSOART00000010447(LAMA4);ENSOART00000011607(CDK2);ENSOART00000013532(BAX);ENSOART00000014721(LAMA5);ENSOART00000014832(LAMA2);ENSOART00000015861(LAMB2);ENSOART00000019193(ITGB1);ENSOART00000020889(LAMC1);ENSOART00000021051(FN1);ENSOART00000021052(FN1);ENSOART0000002…
KO05020	Prion diseases	Human Diseases	Neurodegenerative diseases	16	0.191528	0.655991	0.94958	0.97589	ENSOART00000004037(MAPK3);ENSOART00000004690(NA);ENSOART00000004942(NA);ENSOART00000005076(PRNP);ENSOART00000006099(C5);ENSOART00000007039(PRKACA);ENSOART00000008577(SOD1);ENSOART00000010356(C9);ENSOART00000011728(NA);ENSOART00000013532(BAX);ENSOART00000014051(HSPA5);ENSOART00000015032(PRKACB);ENSOART00000015034(PRKACB);ENSOART00000016894(MAPK1);ENSOART00000019790(MAP2K1);ENSOART00000020889(LAMC1)
KO04750	Inflammatory mediator regulation of TRP channels	Organismal Systems	Sensory system	20	0.159063	0.62463	0.978495	0.976764	ENSOART00000002828(MAP2K3);ENSOART00000005778(CALM2);ENSOART00000007039(PRKACA);ENSOART00000007561(CAMK2A);ENSOART00000009084(CAMK2G);ENSOART00000009085(CAMK2G);ENSOART00000011574(CALM3);ENSOART00000012304(PPP1CA);ENSOART00000013993(MAPK14);ENSOART00000015032(PRKACB);ENSOART00000015034(PRKACB);ENSOART00000015093(MAP2K6);ENSOART00000017073(PRKCA);ENSOART00000017124(CAMK2B);ENSOART00000018042(GNAS)…

## Sheet: NH-vs-SH.kegg.Gsea
GSEA analysis of KEGG Pathway
id	name	KEGG_A_class	KEGG_B_class	SIZE	ES	NES	NOM p-val	FDR q-val	Genes
KO04723	Retrograde endocannabinoid signaling	Organismal Systems	Nervous system	54	-0.687154	-2.39335	0	0	ENSOART00000000954(NA);ENSOART00000001993(GNB1);ENSOART00000003337(NDUFA3);ENSOART00000003999(NA);ENSOART00000004037(MAPK3);ENSOART00000005895(NDUFB7);ENSOART00000006077(MGLL);ENSOART00000006921(NA);ENSOART00000007039(PRKACA);ENSOART00000007275(NA);ENSOART00000007636(NA);ENSOART00000007751(NDUFS3);ENSOART00000008437(NA);ENSOART00000008797(NDUFS4);ENSOART00000009606(NDUFB9);ENSOART00000010273(NDUF…
KO00190	Oxidative phosphorylation	Metabolism	Energy metabolism	86	-0.611922	-2.28951	0	0	ENSOART00000000176(ATP5MC3);ENSOART00000000954(NA);ENSOART00000002049(NA);ENSOART00000003044(COX5A);ENSOART00000003158(ATP5F1A);ENSOART00000003337(NDUFA3);ENSOART00000003999(NA);ENSOART00000004860(NA);ENSOART00000005349(COX11);ENSOART00000005386(COX6B1);ENSOART00000005632(NA);ENSOART00000005761(COX7A1);ENSOART00000005895(NDUFB7);ENSOART00000005986(UQCRB);ENSOART00000006057(UQCR10);ENSOART00000006…
KO05012	Parkinson disease	Human Diseases	Neurodegenerative diseases	89	-0.576002	-2.19965	0	0	ENSOART00000000176(ATP5MC3);ENSOART00000000954(NA);ENSOART00000003044(COX5A);ENSOART00000003158(ATP5F1A);ENSOART00000003337(NDUFA3);ENSOART00000003683(NA);ENSOART00000003999(NA);ENSOART00000004860(NA);ENSOART00000005386(COX6B1);ENSOART00000005761(COX7A1);ENSOART00000005895(NDUFB7);ENSOART00000005986(UQCRB);ENSOART00000006057(UQCR10);ENSOART00000006921(NA);ENSOART00000007039(PRKACA);ENSOART0000000…
KO04714	Thermogenesis	Organismal Systems	Environmental adaptation	126	-0.530872	-2.11221	0	0.000785043	ENSOART00000000176(ATP5MC3);ENSOART00000000523(RPTOR);ENSOART00000000954(NA);ENSOART00000002049(NA);ENSOART00000002828(MAP2K3);ENSOART00000003044(COX5A);ENSOART00000003158(ATP5F1A);ENSOART00000003275(ACTB);ENSOART00000003337(NDUFA3);ENSOART00000003712(NA);ENSOART00000003999(NA);ENSOART00000004860(NA);ENSOART00000004902(PRKAG2);ENSOART00000005349(COX11);ENSOART00000005386(COX6B1);ENSOART0000000560…
KO04932	Non-alcoholic fatty liver disease (NAFLD)	Human Diseases	Endocrine and metabolic diseases	80	-0.572427	-2.12165	0	0.000981304	ENSOART00000000954(NA);ENSOART00000002175(RAC1);ENSOART00000003044(COX5A);ENSOART00000003337(NDUFA3);ENSOART00000003999(NA);ENSOART00000004860(NA);ENSOART00000004902(PRKAG2);ENSOART00000005386(COX6B1);ENSOART00000005761(COX7A1);ENSOART00000005895(NDUFB7);ENSOART00000005986(UQCRB);ENSOART00000006057(UQCR10);ENSOART00000006921(NA);ENSOART00000007275(NA);ENSOART00000007636(NA);ENSOART00000007751(NDU…
KO05010	Alzheimer disease	Human Diseases	Neurodegenerative diseases	132	-0.518282	-2.06544	0	0.00152944	ENSOART00000000176(ATP5MC3);ENSOART00000000351(IDE);ENSOART00000000377(AGER);ENSOART00000000954(NA);ENSOART00000001257(NA);ENSOART00000001869(NA);ENSOART00000002308(ATP2A1);ENSOART00000002496(NAE1);ENSOART00000003044(COX5A);ENSOART00000003137(RTN4);ENSOART00000003158(ATP5F1A);ENSOART00000003337(NDUFA3);ENSOART00000003346(RTN3);ENSOART00000003683(NA);ENSOART00000003999(NA);ENSOART00000004037(MAPK3…
KO05016	Huntington disease	Human Diseases	Neurodegenerative diseases	113	-0.527078	-2.07478	0	0.00178435	ENSOART00000000176(ATP5MC3);ENSOART00000000954(NA);ENSOART00000001197(ACTR1A);ENSOART00000001257(NA);ENSOART00000001869(NA);ENSOART00000002380(CLTB);ENSOART00000003044(COX5A);ENSOART00000003158(ATP5F1A);ENSOART00000003301(TFAM);ENSOART00000003337(NDUFA3);ENSOART00000003683(NA);ENSOART00000003999(NA);ENSOART00000004690(NA);ENSOART00000004860(NA);ENSOART00000004922(NA);ENSOART00000004952(AP2A2);ENS…
KO04925	Aldosterone synthesis and secretion	Organismal Systems	Endocrine system	22	-0.61929	-1.76987	0.00469484	0.0411955	ENSOART00000003308(AGT);ENSOART00000005778(CALM2);ENSOART00000007039(PRKACA);ENSOART00000007561(CAMK2A);ENSOART00000008365(LIPE);ENSOART00000009034(ATP1A2);ENSOART00000009084(CAMK2G);ENSOART00000009085(CAMK2G);ENSOART00000010200(ATP1B1);ENSOART00000011574(CALM3);ENSOART00000014226(ATP1B4);ENSOART00000015032(PRKACB);ENSOART00000015034(PRKACB);ENSOART00000017065(ATP2B1);ENSOART00000017068(ATP2B1);E…
KO04610	Complement and coagulation cascades	Organismal Systems	Immune system	35	-0.544627	-1.75826	0.00151745	0.0428608	ENSOART00000000312(FGB);ENSOART00000001080(A2M);ENSOART00000001687(NA);ENSOART00000001888(NA);ENSOART00000003203(NA);ENSOART00000004392(F2);ENSOART00000005150(NA);ENSOART00000005771(NA);ENSOART00000005774(NA);ENSOART00000005875(NA);ENSOART00000006099(C5);ENSOART00000008058(C4BPA);ENSOART00000008060(C4BPA);ENSOART00000009013(F11);ENSOART00000009307(NA);ENSOART00000010356(C9);ENSOART00000010642(CFD…
KO04971	Gastric acid secretion	Organismal Systems	Digestive system	24	-0.601785	-1.77188	0.00609756	0.0443243	ENSOART00000001692(MYLK2);ENSOART00000003275(ACTB);ENSOART00000005778(CALM2);ENSOART00000007039(PRKACA);ENSOART00000007561(CAMK2A);ENSOART00000009034(ATP1A2);ENSOART00000009084(CAMK2G);ENSOART00000009085(CAMK2G);ENSOART00000010200(ATP1B1);ENSOART00000011055(NA);ENSOART00000011062(GNAI2);ENSOART00000011574(CALM3);ENSOART00000014084(CA2);ENSOART00000014226(ATP1B4);ENSOART00000015032(PRKACB);ENSOART…
KO04970	Salivary secretion	Organismal Systems	Digestive system	16	-0.656453	-1.73494	0.00798722	0.0456537	ENSOART00000005778(CALM2);ENSOART00000006745(CST3);ENSOART00000007039(PRKACA);ENSOART00000009034(ATP1A2);ENSOART00000010200(ATP1B1);ENSOART00000011574(CALM3);ENSOART00000014226(ATP1B4);ENSOART00000015032(PRKACB);ENSOART00000015034(PRKACB);ENSOART00000017065(ATP2B1);ENSOART00000017068(ATP2B1);ENSOART00000017073(PRKCA);ENSOART00000018042(GNAS);ENSOART00000019188(PRKCB);ENSOART00000021719(RYR3);ENSO…
KO04972	Pancreatic secretion	Organismal Systems	Digestive system	20	-0.625759	-1.78713	0.00920245	0.0462778	ENSOART00000001109(RAP1B);ENSOART00000002175(RAC1);ENSOART00000002308(ATP2A1);ENSOART00000009034(ATP1A2);ENSOART00000010200(ATP1B1);ENSOART00000014084(CA2);ENSOART00000014226(ATP1B4);ENSOART00000015085(RHOA);ENSOART00000016965(NA);ENSOART00000016995(NA);ENSOART00000017065(ATP2B1);ENSOART00000017068(ATP2B1);ENSOART00000017073(PRKCA);ENSOART00000017674(ATP2A2);ENSOART00000017675(ATP2A2);ENSOART0000…
KO04726	Serotonergic synapse	Organismal Systems	Nervous system	20	-0.609707	-1.73876	0.00466563	0.0472658	ENSOART00000001993(GNB1);ENSOART00000003571(MAOB);ENSOART00000004037(MAPK3);ENSOART00000007039(PRKACA);ENSOART00000011062(GNAI2);ENSOART00000012356(GNG12);ENSOART00000014837(GNG7);ENSOART00000015032(PRKACB);ENSOART00000015034(PRKACB);ENSOART00000016894(MAPK1);ENSOART00000017073(PRKCA);ENSOART00000017724(GNB2);ENSOART00000018042(GNAS);ENSOART00000019013(NA);ENSOART00000019188(PRKCB);ENSOART0000001…
KO04725	Cholinergic synapse	Organismal Systems	Nervous system	23	-0.600153	-1.77556	0.00798722	0.0475101	ENSOART00000001993(GNB1);ENSOART00000004037(MAPK3);ENSOART00000007039(PRKACA);ENSOART00000007561(CAMK2A);ENSOART00000009084(CAMK2G);ENSOART00000009085(CAMK2G);ENSOART00000011062(GNAI2);ENSOART00000012356(GNG12);ENSOART00000014837(GNG7);ENSOART00000015032(PRKACB);ENSOART00000015034(PRKACB);ENSOART00000016894(MAPK1);ENSOART00000017073(PRKCA);ENSOART00000017124(CAMK2B);ENSOART00000017724(GNB2);ENSOA…
KO00020	Citrate cycle (TCA cycle)	Metabolism	Carbohydrate metabolism	29	-0.551858	-1.70955	0.0107034	0.0558602	ENSOART00000000634(IDH3A);ENSOART00000001613(DLST);ENSOART00000006898(IDH3B);ENSOART00000007073(IDH3G);ENSOART00000007763(DLD);ENSOART00000008893(SUCLA2);ENSOART00000008895(SUCLA2);ENSOART00000009513(FH);ENSOART00000009577(PC);ENSOART00000010249(CS);ENSOART00000010254(CS);ENSOART00000010889(SDHC);ENSOART00000011350(SUCLG2);ENSOART00000012269(SDHB);ENSOART00000013070(IDH2);ENSOART00000013294(NA);E…
KO04713	Circadian entrainment	Organismal Systems	Environmental adaptation	24	-0.585382	-1.7	0.00160256	0.057053	ENSOART00000001993(GNB1);ENSOART00000004037(MAPK3);ENSOART00000005778(CALM2);ENSOART00000006242(RYR1);ENSOART00000007039(PRKACA);ENSOART00000007561(CAMK2A);ENSOART00000009084(CAMK2G);ENSOART00000009085(CAMK2G);ENSOART00000011062(GNAI2);ENSOART00000011574(CALM3);ENSOART00000012356(GNG12);ENSOART00000014837(GNG7);ENSOART00000015032(PRKACB);ENSOART00000015034(PRKACB);ENSOART00000016894(MAPK1);ENSOAR…
KO04670	Leukocyte transendothelial migration	Organismal Systems	Immune system	33	-0.529031	-1.66015	0.00770416	0.0635813	ENSOART00000001109(RAP1B);ENSOART00000002175(RAC1);ENSOART00000003275(ACTB);ENSOART00000005501(MSN);ENSOART00000006305(ACTN4);ENSOART00000006602(MYLPF);ENSOART00000008802(CDC42);ENSOART00000008926(CD99);ENSOART00000009336(VCL);ENSOART00000010417(PTPN11);ENSOART00000011055(NA);ENSOART00000011062(GNAI2);ENSOART00000011272(MRCL3);ENSOART00000011302(MYL12B);ENSOART00000011595(CTNND1);ENSOART000000116…
KO04933	AGE-RAGE signaling pathway in diabetic complications	Human Diseases	Endocrine and metabolic diseases	26	-0.543211	-1.65398	0.0106061	0.0642839	ENSOART00000000377(AGER);ENSOART00000000693(DIAPH1);ENSOART00000001624(COL1A2);ENSOART00000001619(STAT3);ENSOART00000002175(RAC1);ENSOART00000003308(AGT);ENSOART00000004037(MAPK3);ENSOART00000005320(COL1A1);ENSOART00000006670(COL4A1);ENSOART00000007098(COL4A2);ENSOART00000008802(CDC42);ENSOART00000013532(BAX);ENSOART00000013993(MAPK14);ENSOART00000015136(STAT1);ENSOART00000016894(MAPK1);ENSOART00…
KO04961	Endocrine and other factor-regulated calcium reabsorption	Organismal Systems	Excretory system	19	-0.598538	-1.66057	0.0145161	0.06666	ENSOART00000002380(CLTB);ENSOART00000004952(AP2A2);ENSOART00000006910(AP2B1);ENSOART00000007039(PRKACA);ENSOART00000009034(ATP1A2);ENSOART00000010200(ATP1B1);ENSOART00000014226(ATP1B4);ENSOART00000014425(CLTC);ENSOART00000014712(AP2A1);ENSOART00000015032(PRKACB);ENSOART00000015034(PRKACB);ENSOART00000017065(ATP2B1);ENSOART00000017068(ATP2B1);ENSOART00000017073(PRKCA);ENSOART00000018042(GNAS);ENSO…
KO04727	GABAergic synapse	Organismal Systems	Nervous system	19	-0.606308	-1.67699	0.012012	0.0675565	ENSOART00000001993(GNB1);ENSOART00000007039(PRKACA);ENSOART00000007472(GABARAPL2);ENSOART00000011062(GNAI2);ENSOART00000011916(NSF);ENSOART00000012356(GNG12);ENSOART00000014837(GNG7);ENSOART00000015031(GLS);ENSOART00000015036(GLS);ENSOART00000015032(PRKACB);ENSOART00000015034(PRKACB);ENSOART00000017073(PRKCA);ENSOART00000017724(GNB2);ENSOART00000019013(NA);ENSOART00000019188(PRKCB);ENSOART0000002…
KO05150	Staphylococcus aureus infection	Human Diseases	Infectious diseases	16	-0.643074	-1.66241	0.014218	0.0689134	ENSOART00000001687(NA);ENSOART00000001888(NA);ENSOART00000003203(NA);ENSOART00000004736(NA);ENSOART00000005150(NA);ENSOART00000005771(NA);ENSOART00000005774(NA);ENSOART00000005875(NA);ENSOART00000006099(C5);ENSOART00000009307(NA);ENSOART00000009954(NA);ENSOART00000010642(CFD);ENSOART00000017532(NA);ENSOART00000018147(FGG);ENSOART00000018265(NA);ENSOART00000018621(NA)
KO05032	Morphine addiction	Human Diseases	Substance dependence	16	-0.630163	-1.6648	0.0161031	0.0712711	ENSOART00000001993(GNB1);ENSOART00000007039(PRKACA);ENSOART00000011062(GNAI2);ENSOART00000012356(GNG12);ENSOART00000014089(NA);ENSOART00000014091(NA);ENSOART00000014565(PDE8A);ENSOART00000014837(GNG7);ENSOART00000015032(PRKACB);ENSOART00000015034(PRKACB);ENSOART00000017073(PRKCA);ENSOART00000017724(GNB2);ENSOART00000018042(GNAS);ENSOART00000019188(PRKCB);ENSOART00000022550(GNB4);ENSOART0000002255…
KO01200	Carbon metabolism	Metabolism	Global and overview maps	84	-0.405319	-1.52935	0.00949797	0.173384	ENSOART00000000394(ECHS1);ENSOART00000000517(ALDOC);ENSOART00000000634(IDH3A);ENSOART00000000827(GLUD1);ENSOART00000001016(ALDH6A1);ENSOART00000001495(NA);ENSOART00000001613(DLST);ENSOART00000001848(GOT2);ENSOART00000004506(NA);ENSOART00000004791(NA);ENSOART00000004832(PCCA);ENSOART00000004904(GPI);ENSOART00000004951(ME2);ENSOART00000005711(ENO2);ENSOART00000005814(PGD);ENSOART00000005912(TPI1);E…
KO04520	Adherens junction	Cellular Processes	Cellular community - eukaryotes	21	-0.533812	-1.51493	0.0376432	0.185023	ENSOART00000002175(RAC1);ENSOART00000003275(ACTB);ENSOART00000004037(MAPK3);ENSOART00000005673(ACP1);ENSOART00000006305(ACTN4);ENSOART00000006595(SORBS1);ENSOART00000007367(CSNK2B);ENSOART00000008802(CDC42);ENSOART00000009336(VCL);ENSOART00000011055(NA);ENSOART00000011595(CTNND1);ENSOART00000014204(IQGAP1);ENSOART00000015085(RHOA);ENSOART00000016894(MAPK1);ENSOART00000017226(LMO7);ENSOART00000018…
KO04911	Insulin secretion	Organismal Systems	Endocrine system	16	-0.57935	-1.50644	0.0470958	0.187801	ENSOART00000007039(PRKACA);ENSOART00000007561(CAMK2A);ENSOART00000009034(ATP1A2);ENSOART00000009084(CAMK2G);ENSOART00000009085(CAMK2G);ENSOART00000010200(ATP1B1);ENSOART00000014226(ATP1B4);ENSOART00000015032(PRKACB);ENSOART00000015034(PRKACB);ENSOART00000017073(PRKCA);ENSOART00000017124(CAMK2B);ENSOART00000018042(GNAS);ENSOART00000019013(NA);ENSOART00000019188(PRKCB);ENSOART00000020042(NA);ENSOAR…
KO04724	Glutamatergic synapse	Organismal Systems	Nervous system	27	-0.494364	-1.47891	0.0394322	0.20473	ENSOART00000001993(GNB1);ENSOART00000004037(MAPK3);ENSOART00000007039(PRKACA);ENSOART00000008426(PPP3CB);ENSOART00000010815(NA);ENSOART00000011062(GNAI2);ENSOART00000011216(PPP3CC);ENSOART00000011219(PPP3CC);ENSOART00000012356(GNG12);ENSOART00000014826(PPP3CA);ENSOART00000014837(GNG7);ENSOART00000015031(GLS);ENSOART00000015036(GLS);ENSOART00000015032(PRKACB);ENSOART00000015034(PRKACB);ENSOART0000…
KO01230	Biosynthesis of amino acids	Metabolism	Global and overview maps	42	-0.450692	-1.48362	0.0366032	0.205555	ENSOART00000000517(ALDOC);ENSOART00000000634(IDH3A);ENSOART00000001848(GOT2);ENSOART00000004506(NA);ENSOART00000004791(NA);ENSOART00000005711(ENO2);ENSOART00000005912(TPI1);ENSOART00000006007(ENO3);ENSOART00000006625(TALDO1);ENSOART00000006898(IDH3B);ENSOART00000007073(IDH3G);ENSOART00000007809(SHMT2);ENSOART00000008375(ASS1);ENSOART00000008599(GAPDH);ENSOART00000009511(PGK2);ENSOART00000009577(P…
KO00260	Glycine, serine and threonine metabolism	Metabolism	Amino acid metabolism	15	-0.562799	-1.48515	0.0656814	0.211375	ENSOART00000001495(NA);ENSOART00000003571(MAOB);ENSOART00000004204(AOC2);ENSOART00000004373(NA);ENSOART00000004791(NA);ENSOART00000007763(DLD);ENSOART00000007809(SHMT2);ENSOART00000008398(BPGM);ENSOART00000010808(PSPH);ENSOART00000010933(NA);ENSOART00000012487(GRHPR);ENSOART00000012711(NA);ENSOART00000014833(PGAM2);ENSOART00000015467(GCAT);ENSOART00000019966(ALDH7A1)
KO00270	Cysteine and methionine metabolism	Metabolism	Amino acid metabolism	18	-0.52928	-1.46456	0.0673235	0.211423	ENSOART00000000990(ENOPH1);ENSOART00000000994(ENOPH1);ENSOART00000001848(GOT2);ENSOART00000004765(AHCYL2);ENSOART00000009769(NA);ENSOART00000009969(NA);ENSOART00000010183(NA);ENSOART00000010458(NA);ENSOART00000013513(GOT1);ENSOART00000014853(MDH2);ENSOART00000015691(MTAP);ENSOART00000016384(KYAT3);ENSOART00000020338(APIP);ENSOART00000020850(TST);ENSOART00000020871(MPST);ENSOART00000021850(MDH1);E…
KO05100	Bacterial invasion of epithelial cells	Human Diseases	Infectious diseases	32	-0.470965	-1.46499	0.0465116	0.217886	ENSOART00000001434(CAV1);ENSOART00000002165(ARPC5);ENSOART00000002175(RAC1);ENSOART00000002380(CLTB);ENSOART00000003275(ACTB);ENSOART00000006384(NA);ENSOART00000006682(NA);ENSOART00000006747(SEPT9);ENSOART00000008178(CAV3);ENSOART00000008802(CDC42);ENSOART00000009071(NA);ENSOART00000009336(VCL);ENSOART00000011055(NA);ENSOART00000012893(PXN);ENSOART00000014425(CLTC);ENSOART00000014427(ARPC5L);ENSO…
KO05170	Human immunodeficiency virus 1 infection	Human Diseases	Infectious disease: viral	54	-0.415128	-1.45405	0.0383523	0.219845	ENSOART00000000358(ELOB);ENSOART00000000818(NA);ENSOART00000001993(GNB1);ENSOART00000002175(RAC1);ENSOART00000002828(MAP2K3);ENSOART00000004037(MAPK3);ENSOART00000004110(B2M);ENSOART00000004425(AP1B1);ENSOART00000005778(CALM2);ENSOART00000006844(NA);ENSOART00000007132(RNF7);ENSOART00000007433(CFL2);ENSOART00000008245(NA);ENSOART00000008426(PPP3CB);ENSOART00000008796(CUL4A);ENSOART00000010182(NA);…
KO04750	Inflammatory mediator regulation of TRP channels	Organismal Systems	Sensory system	20	-0.513753	-1.44661	0.0738363	0.224428	ENSOART00000002828(MAP2K3);ENSOART00000005778(CALM2);ENSOART00000007039(PRKACA);ENSOART00000007561(CAMK2A);ENSOART00000009084(CAMK2G);ENSOART00000009085(CAMK2G);ENSOART00000011574(CALM3);ENSOART00000012304(PPP1CA);ENSOART00000013993(MAPK14);ENSOART00000015032(PRKACB);ENSOART00000015034(PRKACB);ENSOART00000015093(MAP2K6);ENSOART00000017073(PRKCA);ENSOART00000017124(CAMK2B);ENSOART00000018042(GNAS)…
KO04728	Dopaminergic synapse	Organismal Systems	Nervous system	41	-0.437094	-1.42596	0.0544118	0.241985	ENSOART00000001993(GNB1);ENSOART00000003571(MAOB);ENSOART00000005778(CALM2);ENSOART00000007039(PRKACA);ENSOART00000007561(CAMK2A);ENSOART00000008426(PPP3CB);ENSOART00000008751(PPP2R3A);ENSOART00000008769(NA);ENSOART00000009084(CAMK2G);ENSOART00000009085(CAMK2G);ENSOART00000010369(KIF5C);ENSOART00000010672(PPP2R2A);ENSOART00000011062(GNAI2);ENSOART00000011216(PPP3CC);ENSOART00000011219(PPP3CC);ENS…
KO04145	Phagosome	Cellular Processes	Transport and catabolism	54	-0.405743	-1.42719	0.040521	0.247734	ENSOART00000001257(NA);ENSOART00000001869(NA);ENSOART00000002030(DYNC1I2);ENSOART00000002033(DYNC1I2);ENSOART00000002175(RAC1);ENSOART00000002319(DYNC1LI2);ENSOART00000002321(DYNC1LI2);ENSOART00000003275(ACTB);ENSOART00000003358(DYNC1H1);ENSOART00000003457(CANX);ENSOART00000004347(RAB7A);ENSOART00000005875(NA);ENSOART00000006013(TUBB4A);ENSOART00000006513(ATP6V1G1);ENSOART00000008097(STX18);ENSOA…
KO00250	Alanine, aspartate and glutamate metabolism	Metabolism	Amino acid metabolism	20	-0.50503	-1.41172	0.0768025	0.250554	ENSOART00000000827(GLUD1);ENSOART00000001565(GFPT2);ENSOART00000001848(GOT2);ENSOART00000006066(ADSS);ENSOART00000007115(ALDH5A1);ENSOART00000008375(ASS1);ENSOART00000008384(ADSSL1);ENSOART00000010930(DDO);ENSOART00000011362(ALDH4A1);ENSOART00000013513(GOT1);ENSOART00000015031(GLS);ENSOART00000015036(GLS);ENSOART00000016117(ASRGL1);ENSOART00000017178(GPT2);ENSOART00000018299(ASPA);ENSOART00000018…
KO04150	mTOR signaling pathway	Environmental Information Processing	Signal transduction	41	-0.436269	-1.412	0.0549928	0.257462	ENSOART00000000523(RPTOR);ENSOART00000001200(EIF4EBP1);ENSOART00000004037(MAPK3);ENSOART00000004236(LAMTOR1);ENSOART00000004407(DVL1);ENSOART00000005775(LAMTOR2);ENSOART00000006513(ATP6V1G1);ENSOART00000008549(PRKAA2);ENSOART00000008550(PRKAA2);ENSOART00000009409(RRAGA);ENSOART00000010139(PRKAA1);ENSOART00000010140(PRKAA1);ENSOART00000011560(GRB2);ENSOART00000011625(ATP6V1B2);ENSOART00000011728(N…
KO00520	Amino sugar and nucleotide sugar metabolism	Metabolism	Carbohydrate metabolism	17	-0.515253	-1.39759	0.101777	0.265978	ENSOART00000001565(GFPT2);ENSOART00000001852(NA);ENSOART00000003161(MPI);ENSOART00000004904(GPI);ENSOART00000005999(HK1);ENSOART00000006003(HK1);ENSOART00000008111(PGM3);ENSOART00000010450(GALK1);ENSOART00000010693(PGM1);ENSOART00000010707(PGM2);ENSOART00000012122(NANS);ENSOART00000012343(NAGK);ENSOART00000014034(HK2);ENSOART00000019674(CYB5R1);ENSOART00000020712(CYB5R3);ENSOART00000021583(GFPT1)…
KO04666	Fc gamma R-mediated phagocytosis	Organismal Systems	Immune system	27	-0.456115	-1.39071	0.0986133	0.269832	ENSOART00000002165(ARPC5);ENSOART00000002175(RAC1);ENSOART00000004037(MAPK3);ENSOART00000005971(GSN);ENSOART00000006682(NA);ENSOART00000007433(CFL2);ENSOART00000008403(PLPP1);ENSOART00000008406(PLPP1);ENSOART00000008802(CDC42);ENSOART00000009071(NA);ENSOART00000009954(NA);ENSOART00000010374(NA);ENSOART00000014427(ARPC5L);ENSOART00000015910(NA);ENSOART00000016894(MAPK1);ENSOART00000017073(PRKCA);E…
KO01100	Metabolic pathways	Metabolism	Global and overview maps	462	-0.305278	-1.3813	0.00218103	0.271113	ENSOART00000000049(PIGS);ENSOART00000000176(ATP5MC3);ENSOART00000000206(NAPRT);ENSOART00000000394(ECHS1);ENSOART00000000517(ALDOC);ENSOART00000000634(IDH3A);ENSOART00000000797(HSD17B4);ENSOART00000000827(GLUD1);ENSOART00000000887(COQ6);ENSOART00000000954(NA);ENSOART00000000990(ENOPH1);ENSOART00000000994(ENOPH1);ENSOART00000001016(ALDH6A1);ENSOART00000001017(HSD17B12);ENSOART00000001047(ACAA1);ENS…
KO04540	Gap junction	Cellular Processes	Cellular community - eukaryotes	23	-0.47972	-1.38335	0.0929487	0.274777	ENSOART00000001257(NA);ENSOART00000001869(NA);ENSOART00000004037(MAPK3);ENSOART00000006013(TUBB4A);ENSOART00000007039(PRKACA);ENSOART00000011062(GNAI2);ENSOART00000011560(GRB2);ENSOART00000011728(NA);ENSOART00000012644(TUBB);ENSOART00000014946(TUBA8);ENSOART00000015032(PRKACB);ENSOART00000015034(PRKACB);ENSOART00000016894(MAPK1);ENSOART00000017073(PRKCA);ENSOART00000018007(TJP1);ENSOART0000001804…
KO05163	Human cytomegalovirus infection	Human Diseases	Infectious diseases	51	-0.400616	-1.36901	0.0629575	0.284556	ENSOART00000001200(EIF4EBP1);ENSOART00000001619(STAT3);ENSOART00000001993(GNB1);ENSOART00000002175(RAC1);ENSOART00000004037(MAPK3);ENSOART00000004110(B2M);ENSOART00000005778(CALM2);ENSOART00000007039(PRKACA);ENSOART00000008245(NA);ENSOART00000008426(PPP3CB);ENSOART00000010182(NA);ENSOART00000010225(TAPBP);ENSOART00000010231(NA);ENSOART00000010745(CALR);ENSOART00000011062(GNAI2);ENSOART00000011216…
KO04014	Ras signaling pathway	Environmental Information Processing	Signal transduction	36	-0.418033	-1.35936	0.0948012	0.286021	ENSOART00000001109(RAP1B);ENSOART00000001993(GNB1);ENSOART00000002175(RAC1);ENSOART00000004037(MAPK3);ENSOART00000005778(CALM2);ENSOART00000007039(PRKACA);ENSOART00000007761(RRAS2);ENSOART00000008802(CDC42);ENSOART00000010417(PTPN11);ENSOART00000011560(GRB2);ENSOART00000011574(CALM3);ENSOART00000011587(RAB5B);ENSOART00000011728(NA);ENSOART00000012356(GNG12);ENSOART00000014102(RALB);ENSOART0000001…
KO04020	Calcium signaling pathway	Environmental Information Processing	Signal transduction	48	-0.40147	-1.36275	0.0703593	0.287411	ENSOART00000001692(MYLK2);ENSOART00000001760(STIM1);ENSOART00000002308(ATP2A1);ENSOART00000003683(NA);ENSOART00000004695(TNNC1);ENSOART00000005778(CALM2);ENSOART00000006242(RYR1);ENSOART00000007039(PRKACA);ENSOART00000007136(TNNC2);ENSOART00000007561(CAMK2A);ENSOART00000007891(MCU);ENSOART00000008342(SLC25A4);ENSOART00000008369(NA);ENSOART00000008426(PPP3CB);ENSOART00000008789(NA);ENSOART00000009…
KO05164	Influenza A	Human Diseases	Infectious diseases	29	-0.440352	-1.34272	0.0896445	0.294075	ENSOART00000000669(KPNA6);ENSOART00000001007(MAVS);ENSOART00000003275(ACTB);ENSOART00000004037(MAPK3);ENSOART00000004126(RAB11B);ENSOART00000004730(NA);ENSOART00000005150(NA);ENSOART00000008342(SLC25A4);ENSOART00000008369(NA);ENSOART00000011055(NA);ENSOART00000011728(NA);ENSOART00000013532(BAX);ENSOART00000014913(VDAC1);ENSOART00000015136(STAT1);ENSOART00000015434(NLRX1);ENSOART00000015990(TPSB2)…
KO04062	Chemokine signaling pathway	Organismal Systems	Immune system	31	-0.431567	-1.34487	0.110577	0.297129	ENSOART00000001109(RAP1B);ENSOART00000001619(STAT3);ENSOART00000001993(GNB1);ENSOART00000002175(RAC1);ENSOART00000004037(MAPK3);ENSOART00000007039(PRKACA);ENSOART00000008769(NA);ENSOART00000008802(CDC42);ENSOART00000011062(GNAI2);ENSOART00000011560(GRB2);ENSOART00000012356(GNG12);ENSOART00000012893(PXN);ENSOART00000014837(GNG7);ENSOART00000015032(PRKACB);ENSOART00000015034(PRKACB);ENSOART00000015…
KO05133	Pertussis	Human Diseases	Infectious diseases	20	-0.484017	-1.34635	0.11128	0.301077	ENSOART00000001687(NA);ENSOART00000001888(NA);ENSOART00000004037(MAPK3);ENSOART00000005778(CALM2);ENSOART00000005875(NA);ENSOART00000006099(C5);ENSOART00000007433(CFL2);ENSOART00000008058(C4BPA);ENSOART00000008060(C4BPA);ENSOART00000010920(SERPING1);ENSOART00000010921(SERPING1);ENSOART00000011062(GNAI2);ENSOART00000011574(CALM3);ENSOART00000013993(MAPK14);ENSOART00000015085(RHOA);ENSOART000000168…
KO00640	Propanoate metabolism	Metabolism	Carbohydrate metabolism	26	-0.450133	-1.32841	0.122324	0.31072	ENSOART00000000394(ECHS1);ENSOART00000001016(ALDH6A1);ENSOART00000004832(PCCA);ENSOART00000007204(ACSS1);ENSOART00000007763(DLD);ENSOART00000007814(BCKDHB);ENSOART00000008057(BCKDHA);ENSOART00000008644(PCCB);ENSOART00000008893(SUCLA2);ENSOART00000008895(SUCLA2);ENSOART00000010458(NA);ENSOART00000010571(MLYCD);ENSOART00000011350(SUCLG2);ENSOART00000011734(ACSS2);ENSOART00000011735(ACSS2);ENSOART00…
KO04270	Vascular smooth muscle contraction	Organismal Systems	Circulatory system	26	-0.436742	-1.31367	0.110439	0.315474	ENSOART00000001692(MYLK2);ENSOART00000003308(AGT);ENSOART00000004037(MAPK3);ENSOART00000005778(CALM2);ENSOART00000007039(PRKACA);ENSOART00000008511(CALD1);ENSOART00000008516(CALD1);ENSOART00000010956(MYL6);ENSOART00000011574(CALM3);ENSOART00000011728(NA);ENSOART00000012304(PPP1CA);ENSOART00000015032(PRKACB);ENSOART00000015034(PRKACB);ENSOART00000015085(RHOA);ENSOART00000016126(ACTA2);ENSOART00000…
KO04012	ErbB signaling pathway	Environmental Information Processing	Signal transduction	22	-0.446976	-1.31434	0.12708	0.320556	ENSOART00000001200(EIF4EBP1);ENSOART00000004037(MAPK3);ENSOART00000007561(CAMK2A);ENSOART00000009084(CAMK2G);ENSOART00000009085(CAMK2G);ENSOART00000011560(GRB2);ENSOART00000011728(NA);ENSOART00000016761(MAP2K4);ENSOART00000016894(MAPK1);ENSOART00000017073(PRKCA);ENSOART00000017124(CAMK2B);ENSOART00000018040(CRKL);ENSOART00000019188(PRKCB);ENSOART00000019790(MAP2K1);ENSOART00000020042(NA);ENSOART0…
KO05031	Amphetamine addiction	Human Diseases	Substance dependence	23	-0.462269	-1.31503	0.143533	0.326268	ENSOART00000003571(MAOB);ENSOART00000005778(CALM2);ENSOART00000007039(PRKACA);ENSOART00000007561(CAMK2A);ENSOART00000008426(PPP3CB);ENSOART00000009084(CAMK2G);ENSOART00000009085(CAMK2G);ENSOART00000010339(HDAC2);ENSOART00000011216(PPP3CC);ENSOART00000011219(PPP3CC);ENSOART00000011574(CALM3);ENSOART00000012304(PPP1CA);ENSOART00000014826(PPP3CA);ENSOART00000015032(PRKACB);ENSOART00000015034(PRKACB)…
KO01521	EGFR tyrosine kinase inhibitor resistance	Human Diseases	Drug resistance	18	-0.465806	-1.2911	0.169106	0.34834	ENSOART00000001200(EIF4EBP1);ENSOART00000001619(STAT3);ENSOART00000004037(MAPK3);ENSOART00000011560(GRB2);ENSOART00000011728(NA);ENSOART00000013532(BAX);ENSOART00000015514(NA);ENSOART00000016894(MAPK1);ENSOART00000017073(PRKCA);ENSOART00000017317(EIF4E);ENSOART00000017318(EIF4E);ENSOART00000019188(PRKCB);ENSOART00000019790(MAP2K1);ENSOART00000021595(GSK3B);ENSOART00000021596(GSK3B);ENSOART0000002…
KO00630	Glyoxylate and dicarboxylate metabolism	Metabolism	Carbohydrate metabolism	22	-0.437851	-1.26861	0.166932	0.383012	ENSOART00000001495(NA);ENSOART00000004832(PCCA);ENSOART00000007204(ACSS1);ENSOART00000007763(DLD);ENSOART00000007809(SHMT2);ENSOART00000008644(PCCB);ENSOART00000010249(CS);ENSOART00000010254(CS);ENSOART00000011734(ACSS2);ENSOART00000011735(ACSS2);ENSOART00000012085(ACAT1);ENSOART00000012487(GRHPR);ENSOART00000013130(MMUT);ENSOART00000014853(MDH2);ENSOART00000016012(ACO1);ENSOART00000017365(MCEE);…
KO05231	Choline metabolism in cancer	Human Diseases	Cancers	17	-0.463534	-1.25577	0.176375	0.400855	ENSOART00000001200(EIF4EBP1);ENSOART00000002175(RAC1);ENSOART00000004037(MAPK3);ENSOART00000008403(PLPP1);ENSOART00000008406(PLPP1);ENSOART00000011560(GRB2);ENSOART00000011728(NA);ENSOART00000015238(LYPLA1);ENSOART00000016533(CHPT1);ENSOART00000016894(MAPK1);ENSOART00000017073(PRKCA);ENSOART00000018269(SLC44A2);ENSOART00000019186(GPCPD1);ENSOART00000019188(PRKCB);ENSOART00000019790(MAP2K1);ENSOAR…
KO04110	Cell cycle	Cellular Processes	Cell growth and death	18	-0.466748	-1.25034	0.197836	0.403957	ENSOART00000000818(NA);ENSOART00000004884(YWHAB);ENSOART00000004999(NA);ENSOART00000005256(YWHAH);ENSOART00000010312(NA);ENSOART00000010339(HDAC2);ENSOART00000011607(CDK2);ENSOART00000013308(NA);ENSOART00000014987(YWHAG);ENSOART00000015018(SKP1);ENSOART00000016522(YWHAQ);ENSOART00000017156(NA);ENSOART00000020312(YWHAZ);ENSOART00000020387(NA);ENSOART00000021595(GSK3B);ENSOART00000021596(GSK3B);ENS…
KO04371	Apelin signaling pathway	Environmental Information Processing	Signal transduction	43	-0.363468	-1.22553	0.173193	0.440394	ENSOART00000001692(MYLK2);ENSOART00000001993(GNB1);ENSOART00000003301(TFAM);ENSOART00000004037(MAPK3);ENSOART00000004902(PRKAG2);ENSOART00000005778(CALM2);ENSOART00000006242(RYR1);ENSOART00000007039(PRKACA);ENSOART00000007472(GABARAPL2);ENSOART00000007610(MYL3);ENSOART00000007761(RRAS2);ENSOART00000008365(LIPE);ENSOART00000008549(PRKAA2);ENSOART00000008550(PRKAA2);ENSOART00000010139(PRKAA1);ENSOA…
KO00620	Pyruvate metabolism	Metabolism	Carbohydrate metabolism	31	-0.394404	-1.22876	0.184211	0.440898	ENSOART00000003907(NA);ENSOART00000004951(ME2);ENSOART00000006953(LDHD);ENSOART00000007204(ACSS1);ENSOART00000007763(DLD);ENSOART00000008163(ME1);ENSOART00000009513(FH);ENSOART00000009577(PC);ENSOART00000010458(NA);ENSOART00000011586(NA);ENSOART00000011734(ACSS2);ENSOART00000011735(ACSS2);ENSOART00000012085(ACAT1);ENSOART00000012487(GRHPR);ENSOART00000012518(NA);ENSOART00000013294(NA);ENSOART0000…
KO05214	Glioma	Human Diseases	Cancers	17	-0.458987	-1.22054	0.207221	0.442534	ENSOART00000004037(MAPK3);ENSOART00000005778(CALM2);ENSOART00000007561(CAMK2A);ENSOART00000009084(CAMK2G);ENSOART00000009085(CAMK2G);ENSOART00000011560(GRB2);ENSOART00000011574(CALM3);ENSOART00000011728(NA);ENSOART00000013532(BAX);ENSOART00000016894(MAPK1);ENSOART00000017073(PRKCA);ENSOART00000017124(CAMK2B);ENSOART00000019188(PRKCB);ENSOART00000019790(MAP2K1);ENSOART00000020042(NA);ENSOART000000…
KO05130	Pathogenic Escherichia coli infection	Human Diseases	Infectious diseases	22	-0.425584	-1.21535	0.215038	0.446048	ENSOART00000001257(NA);ENSOART00000001895(NEK9);ENSOART00000001869(NA);ENSOART00000003975(NA);ENSOART00000006013(TUBB4A);ENSOART00000006682(NA);ENSOART00000008802(CDC42);ENSOART00000009071(NA);ENSOART00000009954(NA);ENSOART00000011055(NA);ENSOART00000013550(MYO1C);ENSOART00000014427(ARPC5L);ENSOART00000014919(NA);ENSOART00000015301(MYO1B);ENSOART00000015303(MYO1B);ENSOART00000015910(NA);ENSOART00…
KO04370	VEGF signaling pathway	Environmental Information Processing	Signal transduction	20	-0.423968	-1.1958	0.229773	0.470869	ENSOART00000002175(RAC1);ENSOART00000004037(MAPK3);ENSOART00000006725(MAPKAPK2);ENSOART00000008426(PPP3CB);ENSOART00000008802(CDC42);ENSOART00000011216(PPP3CC);ENSOART00000011219(PPP3CC);ENSOART00000011728(NA);ENSOART00000012893(PXN);ENSOART00000013993(MAPK14);ENSOART00000014826(PPP3CA);ENSOART00000014959(HSPB1);ENSOART00000016894(MAPK1);ENSOART00000017073(PRKCA);ENSOART00000019188(PRKCB);ENSOART…
KO05142	Chagas disease (American trypanosomiasis)	Human Diseases	Infectious diseases	15	-0.462362	-1.19952	0.239936	0.47106	ENSOART00000004037(MAPK3);ENSOART00000005875(NA);ENSOART00000010672(PPP2R2A);ENSOART00000010745(CALR);ENSOART00000011062(GNAI2);ENSOART00000013993(MAPK14);ENSOART00000015089(CDKL3);ENSOART00000015920(PPP2R1B);ENSOART00000016385(NA);ENSOART00000016761(MAP2K4);ENSOART00000016894(MAPK1);ENSOART00000018042(GNAS);ENSOART00000020101(FADD);ENSOART00000021560(MAPK12);ENSOART00000022350(KNG1)
KO04390	Hippo signaling pathway	Environmental Information Processing	Signal transduction	22	-0.413839	-1.17086	0.251534	0.476881	ENSOART00000003275(ACTB);ENSOART00000004407(DVL1);ENSOART00000004884(YWHAB);ENSOART00000004999(NA);ENSOART00000005256(YWHAH);ENSOART00000010672(PPP2R2A);ENSOART00000011055(NA);ENSOART00000012304(PPP1CA);ENSOART00000013027(MOB1B);ENSOART00000013308(NA);ENSOART00000013411(MOB1A);ENSOART00000014987(YWHAG);ENSOART00000015089(CDKL3);ENSOART00000015920(PPP2R1B);ENSOART00000016385(NA);ENSOART00000016522…
KO04962	Vasopressin-regulated water reabsorption	Organismal Systems	Excretory system	22	-0.4024	-1.1721	0.243711	0.481568	ENSOART00000002030(DYNC1I2);ENSOART00000002033(DYNC1I2);ENSOART00000002319(DYNC1LI2);ENSOART00000002321(DYNC1LI2);ENSOART00000003358(DYNC1H1);ENSOART00000004126(RAB11B);ENSOART00000006859(DCTN2);ENSOART00000007039(PRKACA);ENSOART00000009064(STX4);ENSOART00000009102(DYNLL2);ENSOART00000011259(DCTN6);ENSOART00000011587(RAB5B);ENSOART00000011916(NSF);ENSOART00000013619(NA);ENSOART00000015032(PRKACB)…
KO04066	HIF-1 signaling pathway	Environmental Information Processing	Signal transduction	48	-0.350202	-1.17314	0.226174	0.486617	ENSOART00000000358(ELOB);ENSOART00000000517(ALDOC);ENSOART00000001085(PDK1);ENSOART00000001200(EIF4EBP1);ENSOART00000001619(STAT3);ENSOART00000004037(MAPK3);ENSOART00000004506(NA);ENSOART00000005711(ENO2);ENSOART00000005999(HK1);ENSOART00000006003(HK1);ENSOART00000006007(ENO3);ENSOART00000006844(NA);ENSOART00000007561(CAMK2A);ENSOART00000008599(GAPDH);ENSOART00000009084(CAMK2G);ENSOART00000009085…
KO05167	Kaposi sarcoma-associated herpesvirus infection	Human Diseases	Infectious diseases	38	-0.360681	-1.17521	0.227273	0.489835	ENSOART00000001619(STAT3);ENSOART00000001993(GNB1);ENSOART00000002175(RAC1);ENSOART00000004037(MAPK3);ENSOART00000005778(CALM2);ENSOART00000005875(NA);ENSOART00000006725(MAPKAPK2);ENSOART00000007472(GABARAPL2);ENSOART00000008426(PPP3CB);ENSOART00000010182(NA);ENSOART00000010231(NA);ENSOART00000011216(PPP3CC);ENSOART00000011219(PPP3CC);ENSOART00000011574(CALM3);ENSOART00000011728(NA);ENSOART000000…
KO04912	GnRH signaling pathway	Organismal Systems	Endocrine system	27	-0.389638	-1.18224	0.22956	0.490348	ENSOART00000002828(MAP2K3);ENSOART00000004037(MAPK3);ENSOART00000005778(CALM2);ENSOART00000007039(PRKACA);ENSOART00000007561(CAMK2A);ENSOART00000008802(CDC42);ENSOART00000009084(CAMK2G);ENSOART00000009085(CAMK2G);ENSOART00000011560(GRB2);ENSOART00000011574(CALM3);ENSOART00000011728(NA);ENSOART00000013993(MAPK14);ENSOART00000015032(PRKACB);ENSOART00000015034(PRKACB);ENSOART00000015093(MAP2K6);ENSO…
KO04310	Wnt signaling pathway	Environmental Information Processing	Signal transduction	34	-0.373043	-1.1775	0.242284	0.492988	ENSOART00000000818(NA);ENSOART00000002175(RAC1);ENSOART00000004407(DVL1);ENSOART00000005420(RUVBL1);ENSOART00000005928(NA);ENSOART00000005929(NA);ENSOART00000007039(PRKACA);ENSOART00000007367(CSNK2B);ENSOART00000007561(CAMK2A);ENSOART00000008426(PPP3CB);ENSOART00000009084(CAMK2G);ENSOART00000009085(CAMK2G);ENSOART00000009761(DKK2);ENSOART00000011216(PPP3CC);ENSOART00000011219(PPP3CC);ENSOART00000…
KO04924	Renin secretion	Organismal Systems	Endocrine system	15	-0.440873	-1.15672	0.272293	0.497971	ENSOART00000003308(AGT);ENSOART00000005778(CALM2);ENSOART00000007039(PRKACA);ENSOART00000008426(PPP3CB);ENSOART00000011062(GNAI2);ENSOART00000011216(PPP3CC);ENSOART00000011219(PPP3CC);ENSOART00000011574(CALM3);ENSOART00000014826(PPP3CA);ENSOART00000015032(PRKACB);ENSOART00000015034(PRKACB);ENSOART00000016613(CTSB);ENSOART00000018042(GNAS);ENSOART00000019013(NA);ENSOART00000021676(NA)
KO04260	Cardiac muscle contraction	Organismal Systems	Circulatory system	46	-0.333877	-1.13684	0.25744	0.531025	ENSOART00000001984(TPM3);ENSOART00000002308(ATP2A1);ENSOART00000003044(COX5A);ENSOART00000004695(TNNC1);ENSOART00000004860(NA);ENSOART00000005386(COX6B1);ENSOART00000005761(COX7A1);ENSOART00000005986(UQCRB);ENSOART00000006057(UQCR10);ENSOART00000007610(MYL3);ENSOART00000008127(NA);ENSOART00000008789(NA);ENSOART00000009034(ATP1A2);ENSOART00000010200(ATP1B1);ENSOART00000010267(COX6A2);ENSOART000000…
KO04022	cGMP - PKG signaling pathway	Environmental Information Processing	Signal transduction	38	-0.340845	-1.10062	0.302003	0.595229	ENSOART00000001692(MYLK2);ENSOART00000002308(ATP2A1);ENSOART00000003683(NA);ENSOART00000004037(MAPK3);ENSOART00000005778(CALM2);ENSOART00000008342(SLC25A4);ENSOART00000008369(NA);ENSOART00000008426(PPP3CB);ENSOART00000009034(ATP1A2);ENSOART00000009538(VDAC2);ENSOART00000010200(ATP1B1);ENSOART00000011062(GNAI2);ENSOART00000011216(PPP3CC);ENSOART00000011219(PPP3CC);ENSOART00000011574(CALM3);ENSOART…
KO05203	Viral carcinogenesis	Human Diseases	Cancers	80	-0.299825	-1.10072	0.290713	0.603587	ENSOART00000000626(NA);ENSOART00000000635(NA);ENSOART00000000720(NA);ENSOART00000000946(NA);ENSOART00000001044(NA);ENSOART00000001054(HIST1H2BD);ENSOART00000001527(HIST1H2BB);ENSOART00000001576(HIST3H2BB);ENSOART00000001619(STAT3);ENSOART00000002175(RAC1);ENSOART00000002330(SND1);ENSOART00000002644(DDX3X);ENSOART00000003580(DNAJA3);ENSOART00000003587(DNAJA3);ENSOART00000003683(NA);ENSOART00000003…
KO00010	Glycolysis / Gluconeogenesis	Metabolism	Carbohydrate metabolism	46	-0.323205	-1.08964	0.315007	0.611511	ENSOART00000000517(ALDOC);ENSOART00000001929(AKR1A1);ENSOART00000004506(NA);ENSOART00000004791(NA);ENSOART00000004904(GPI);ENSOART00000005287(GAPDHS);ENSOART00000005711(ENO2);ENSOART00000005912(TPI1);ENSOART00000005999(HK1);ENSOART00000006003(HK1);ENSOART00000006007(ENO3);ENSOART00000007204(ACSS1);ENSOART00000007763(DLD);ENSOART00000008398(BPGM);ENSOART00000008599(GAPDH);ENSOART00000009439(FBP2);…
KO04720	Long-term potentiation	Organismal Systems	Nervous system	29	-0.346671	-1.07033	0.359091	0.621915	ENSOART00000001109(RAP1B);ENSOART00000004037(MAPK3);ENSOART00000005778(CALM2);ENSOART00000007039(PRKACA);ENSOART00000007561(CAMK2A);ENSOART00000008426(PPP3CB);ENSOART00000009084(CAMK2G);ENSOART00000009085(CAMK2G);ENSOART00000011216(PPP3CC);ENSOART00000011219(PPP3CC);ENSOART00000011574(CALM3);ENSOART00000011728(NA);ENSOART00000012304(PPP1CA);ENSOART00000014826(PPP3CA);ENSOART00000015032(PRKACB);EN…
KO05161	Hepatitis B	Human Diseases	Infectious diseases	30	-0.339121	-1.06599	0.368175	0.623037	ENSOART00000001007(MAVS);ENSOART00000001619(STAT3);ENSOART00000002644(DDX3X);ENSOART00000002828(MAP2K3);ENSOART00000003683(NA);ENSOART00000004037(MAPK3);ENSOART00000004884(YWHAB);ENSOART00000004999(NA);ENSOART00000009010(HSPG2);ENSOART00000011560(GRB2);ENSOART00000011607(CDK2);ENSOART00000011728(NA);ENSOART00000012746(DDB1);ENSOART00000013532(BAX);ENSOART00000013993(MAPK14);ENSOART00000015093(MAP…
KO04916	Melanogenesis	Organismal Systems	Endocrine system	25	-0.360058	-1.07313	0.379845	0.623965	ENSOART00000004037(MAPK3);ENSOART00000004407(DVL1);ENSOART00000005778(CALM2);ENSOART00000007039(PRKACA);ENSOART00000007561(CAMK2A);ENSOART00000009084(CAMK2G);ENSOART00000009085(CAMK2G);ENSOART00000010128(NA);ENSOART00000010326(ASIP);ENSOART00000011062(GNAI2);ENSOART00000011574(CALM3);ENSOART00000011728(NA);ENSOART00000015032(PRKACB);ENSOART00000015034(PRKACB);ENSOART00000016894(MAPK1);ENSOART0000…
KO04921	Oxytocin signaling pathway	Organismal Systems	Endocrine system	53	-0.311751	-1.07552	0.343658	0.627277	ENSOART00000001692(MYLK2);ENSOART00000003275(ACTB);ENSOART00000004037(MAPK3);ENSOART00000004902(PRKAG2);ENSOART00000005778(CALM2);ENSOART00000006242(RYR1);ENSOART00000007039(PRKACA);ENSOART00000007561(CAMK2A);ENSOART00000008426(PPP3CB);ENSOART00000008549(PRKAA2);ENSOART00000008550(PRKAA2);ENSOART00000009084(CAMK2G);ENSOART00000009085(CAMK2G);ENSOART00000010139(PRKAA1);ENSOART00000010140(PRKAA1);E…
KO04611	Platelet activation	Organismal Systems	Immune system	35	-0.33542	-1.07645	0.346154	0.633991	ENSOART00000000312(FGB);ENSOART00000001109(RAP1B);ENSOART00000001624(COL1A2);ENSOART00000001692(MYLK2);ENSOART00000001760(STIM1);ENSOART00000003275(ACTB);ENSOART00000004037(MAPK3);ENSOART00000004392(F2);ENSOART00000005320(COL1A1);ENSOART00000007039(PRKACA);ENSOART00000011055(NA);ENSOART00000011062(GNAI2);ENSOART00000011272(MRCL3);ENSOART00000011302(MYL12B);ENSOART00000012304(PPP1CA);ENSOART000000…
KO04650	Natural killer cell mediated cytotoxicity	Organismal Systems	Immune system	19	-0.379542	-1.0472	0.395604	0.655494	ENSOART00000002175(RAC1);ENSOART00000004037(MAPK3);ENSOART00000008426(PPP3CB);ENSOART00000009954(NA);ENSOART00000010417(PTPN11);ENSOART00000011216(PPP3CC);ENSOART00000011219(PPP3CC);ENSOART00000011560(GRB2);ENSOART00000011728(NA);ENSOART00000014826(PPP3CA);ENSOART00000015463(NA);ENSOART00000015481(NA);ENSOART00000016894(MAPK1);ENSOART00000017073(PRKCA);ENSOART00000019188(PRKCB);ENSOART00000019790…
KO05416	Viral myocarditis	Human Diseases	Cardiovascular diseases	25	-0.347948	-1.03187	0.39542	0.681685	ENSOART00000001434(CAV1);ENSOART00000002175(RAC1);ENSOART00000003275(ACTB);ENSOART00000005537(SGCA);ENSOART00000009954(NA);ENSOART00000010182(NA);ENSOART00000010231(NA);ENSOART00000011055(NA);ENSOART00000011148(EIF4G2);ENSOART00000011437(SGCD);ENSOART00000014609(SGCG);ENSOART00000014832(LAMA2);ENSOART00000014847(DAG1);ENSOART00000015330(NA);ENSOART00000016352(NA);ENSOART00000017532(NA);ENSOART000…
KO04935	Growth hormone synthesis, secretion and action	Organismal Systems	Endocrine system	26	-0.338319	-1.01447	0.4416	0.69428	ENSOART00000001619(STAT3);ENSOART00000002828(MAP2K3);ENSOART00000004037(MAPK3);ENSOART00000007039(PRKACA);ENSOART00000011062(GNAI2);ENSOART00000011560(GRB2);ENSOART00000011728(NA);ENSOART00000013993(MAPK14);ENSOART00000015032(PRKACB);ENSOART00000015034(PRKACB);ENSOART00000015093(MAP2K6);ENSOART00000015136(STAT1);ENSOART00000016761(MAP2K4);ENSOART00000016894(MAPK1);ENSOART00000017073(PRKCA);ENSOAR…
KO04926	Relaxin signaling pathway	Organismal Systems	Endocrine system	28	-0.340144	-1.01806	0.443598	0.694551	ENSOART00000001624(COL1A2);ENSOART00000001993(GNB1);ENSOART00000004037(MAPK3);ENSOART00000005320(COL1A1);ENSOART00000006670(COL4A1);ENSOART00000007039(PRKACA);ENSOART00000007098(COL4A2);ENSOART00000011062(GNAI2);ENSOART00000011560(GRB2);ENSOART00000011728(NA);ENSOART00000012356(GNG12);ENSOART00000013993(MAPK14);ENSOART00000014837(GNG7);ENSOART00000015032(PRKACB);ENSOART00000015034(PRKACB);ENSOART…
KO04919	Thyroid hormone signaling pathway	Organismal Systems	Endocrine system	30	-0.32928	-1.02003	0.444615	0.699091	ENSOART00000002308(ATP2A1);ENSOART00000003275(ACTB);ENSOART00000004037(MAPK3);ENSOART00000007039(PRKACA);ENSOART00000007645(PFKFB2);ENSOART00000009034(ATP1A2);ENSOART00000010200(ATP1B1);ENSOART00000010339(HDAC2);ENSOART00000011055(NA);ENSOART00000011728(NA);ENSOART00000014226(ATP1B4);ENSOART00000015032(PRKACB);ENSOART00000015034(PRKACB);ENSOART00000015136(STAT1);ENSOART00000016894(MAPK1);ENSOART0…
KO05166	HTLV-I infection	Human Diseases	Infectious diseases	39	-0.306228	-1.00017	0.466872	0.708985	ENSOART00000003457(CANX);ENSOART00000003683(NA);ENSOART00000004037(MAPK3);ENSOART00000004110(B2M);ENSOART00000004730(NA);ENSOART00000007039(PRKACA);ENSOART00000008342(SLC25A4);ENSOART00000008369(NA);ENSOART00000008426(PPP3CB);ENSOART00000009538(VDAC2);ENSOART00000010182(NA);ENSOART00000010231(NA);ENSOART00000010312(NA);ENSOART00000010745(CALR);ENSOART00000011216(PPP3CC);ENSOART00000011219(PPP3CC)…
KO04918	Thyroid hormone synthesis	Organismal Systems	Endocrine system	20	-0.350793	-1.00037	0.46042	0.717232	ENSOART00000003457(CANX);ENSOART00000006897(TTR);ENSOART00000007039(PRKACA);ENSOART00000008633(GPX3);ENSOART00000009034(ATP1A2);ENSOART00000010200(ATP1B1);ENSOART00000011372(NA);ENSOART00000014051(HSPA5);ENSOART00000014226(ATP1B4);ENSOART00000015001(ALB);ENSOART00000015032(PRKACB);ENSOART00000015034(PRKACB);ENSOART00000017073(PRKCA);ENSOART00000017829(HSP90B1);ENSOART00000018042(GNAS);ENSOART0000…
KO04915	Estrogen signaling pathway	Organismal Systems	Endocrine system	29	-0.322724	-0.981937	0.479687	0.74084	ENSOART00000000149(HSPA8);ENSOART00000001084(HSPA2);ENSOART00000004037(MAPK3);ENSOART00000004244(HSP90AA1);ENSOART00000004276(NA);ENSOART00000004736(NA);ENSOART00000005419(NA);ENSOART00000005422(NA);ENSOART00000005778(CALM2);ENSOART00000007039(PRKACA);ENSOART00000009583(NA);ENSOART00000009598(HSPA1A);ENSOART00000010171(HSP90AB1);ENSOART00000011062(GNAI2);ENSOART00000011560(GRB2);ENSOART0000001157…
KO05131	Shigellosis	Human Diseases	Infectious diseases	26	-0.301725	-0.911391	0.576087	0.782596	ENSOART00000000818(NA);ENSOART00000001474(NA);ENSOART00000002765(NA);ENSOART00000005050(NA);ENSOART00000005366(SEPT7);ENSOART00000005756(CAPNS1);ENSOART00000006682(NA);ENSOART00000008802(CDC42);ENSOART00000009071(NA);ENSOART00000010019(NA);ENSOART00000010046(NA);ENSOART00000011055(NA);ENSOART00000014015(UBE2V2);ENSOART00000014427(ARPC5L);ENSOART00000015910(NA);ENSOART00000016441(NA);ENSOART000000…
KO05206	MicroRNAs in cancer	Human Diseases	Cancers	33	-0.289566	-0.91186	0.588976	0.789794	ENSOART00000000523(RPTOR);ENSOART00000000635(NA);ENSOART00000001354(NA);ENSOART00000001619(STAT3);ENSOART00000003207(FSCN1);ENSOART00000004037(MAPK3);ENSOART00000009735(HNRNPK);ENSOART00000010339(HDAC2);ENSOART00000010374(NA);ENSOART00000011560(GRB2);ENSOART00000011728(NA);ENSOART00000012319(VIM);ENSOART00000014448(RDX);ENSOART00000014449(RDX);ENSOART00000015031(GLS);ENSOART00000015036(GLS);ENSOA…
KO00970	Aminoacyl-tRNA biosynthesis	Genetic Information Processing	Translation	23	-0.314338	-0.912282	0.567976	0.797056	ENSOART00000002191(WARS);ENSOART00000005031(NA);ENSOART00000005715(NARS);ENSOART00000005765(AARS);ENSOART00000006441(NA);ENSOART00000007044(MARS);ENSOART00000007531(KARS);ENSOART00000008737(GARS);ENSOART00000009065(IARS);ENSOART00000010635(AARS2);ENSOART00000010874(FARSA);ENSOART00000011474(DARS);ENSOART00000012871(EPRS);ENSOART00000013148(TARS);ENSOART00000013419(IARS2);ENSOART00000013421(IARS2)…
KO04810	Regulation of actin cytoskeleton	Cellular Processes	Cell motility	60	-0.258001	-0.899865	0.638849	0.797881	ENSOART00000000693(DIAPH1);ENSOART00000001282(ITGA6);ENSOART00000001284(ITGA6);ENSOART00000001692(MYLK2);ENSOART00000002165(ARPC5);ENSOART00000002175(RAC1);ENSOART00000003275(ACTB);ENSOART00000004037(MAPK3);ENSOART00000004392(F2);ENSOART00000005050(NA);ENSOART00000005501(MSN);ENSOART00000005971(GSN);ENSOART00000006305(ACTN4);ENSOART00000006602(MYLPF);ENSOART00000006682(NA);ENSOART00000007433(CFL2…
KO00030	Pentose phosphate pathway	Metabolism	Carbohydrate metabolism	18	-0.331589	-0.927352	0.537242	0.799678	ENSOART00000000517(ALDOC);ENSOART00000004506(NA);ENSOART00000004904(GPI);ENSOART00000005814(PGD);ENSOART00000006625(TALDO1);ENSOART00000009439(FBP2);ENSOART00000009543(H6PD);ENSOART00000010693(PGM1);ENSOART00000010707(PGM2);ENSOART00000012917(PFKL);ENSOART00000015014(PFKP);ENSOART00000017804(NA);ENSOART00000018209(TKT);ENSOART00000020322(NA);ENSOART00000020855(NA);ENSOART00000021018(PFKM);ENSOART…
KO04261	Adrenergic signaling in cardiomyocytes	Organismal Systems	Circulatory system	51	-0.262692	-0.913421	0.58952	0.803148	ENSOART00000001984(TPM3);ENSOART00000002308(ATP2A1);ENSOART00000003308(AGT);ENSOART00000004037(MAPK3);ENSOART00000004695(TNNC1);ENSOART00000005778(CALM2);ENSOART00000007039(PRKACA);ENSOART00000007561(CAMK2A);ENSOART00000007610(MYL3);ENSOART00000008751(PPP2R3A);ENSOART00000009034(ATP1A2);ENSOART00000009084(CAMK2G);ENSOART00000009085(CAMK2G);ENSOART00000010200(ATP1B1);ENSOART00000010672(PPP2R2A);EN…
KO04625	C-type lectin receptor signaling pathway	Organismal Systems	Immune system	19	-0.331327	-0.928121	0.569841	0.806913	ENSOART00000004037(MAPK3);ENSOART00000005778(CALM2);ENSOART00000006725(MAPKAPK2);ENSOART00000007761(RRAS2);ENSOART00000008426(PPP3CB);ENSOART00000010417(PTPN11);ENSOART00000011216(PPP3CC);ENSOART00000011219(PPP3CC);ENSOART00000011574(CALM3);ENSOART00000013993(MAPK14);ENSOART00000014431(RRAS);ENSOART00000014826(PPP3CA);ENSOART00000015085(RHOA);ENSOART00000015136(STAT1);ENSOART00000016894(MAPK1);EN…
KO03018	RNA degradation	Genetic Information Processing	Folding, sorting and degradation	22	-0.316111	-0.914979	0.567652	0.808491	ENSOART00000000646(LSM3);ENSOART00000000807(NA);ENSOART00000002344(PNPT1);ENSOART00000002611(NA);ENSOART00000004979(LSM2);ENSOART00000005711(ENO2);ENSOART00000006007(ENO3);ENSOART00000007549(LSM5);ENSOART00000010078(NUDT16);ENSOART00000010385(NA);ENSOART00000010386(NA);ENSOART00000012459(DDX6);ENSOART00000012917(PFKL);ENSOART00000015014(PFKP);ENSOART00000015259(LSM7);ENSOART00000016837(HSPD1);ENS…
KO04931	Insulin resistance	Human Diseases	Endocrine and metabolic diseases	32	-0.295991	-0.931328	0.553731	0.809064	ENSOART00000001565(GFPT2);ENSOART00000001619(STAT3);ENSOART00000002032(PPP1R3A);ENSOART00000003308(AGT);ENSOART00000004902(PRKAG2);ENSOART00000005217(PPP1R3D);ENSOART00000007803(PYGB);ENSOART00000008549(PRKAA2);ENSOART00000008550(PRKAA2);ENSOART00000009586(PTPA);ENSOART00000009802(PYGM);ENSOART00000010139(PRKAA1);ENSOART00000010140(PRKAA1);ENSOART00000010417(PTPN11);ENSOART00000012304(PPP1CA);ENS…
KO04922	Glucagon signaling pathway	Organismal Systems	Endocrine system	50	-0.283044	-0.947448	0.545189	0.810195	ENSOART00000004791(NA);ENSOART00000004902(PRKAG2);ENSOART00000005778(CALM2);ENSOART00000006407(PFKFB1);ENSOART00000007039(PRKACA);ENSOART00000007561(CAMK2A);ENSOART00000007803(PYGB);ENSOART00000008426(PPP3CB);ENSOART00000008549(PRKAA2);ENSOART00000008550(PRKAA2);ENSOART00000009084(CAMK2G);ENSOART00000009085(CAMK2G);ENSOART00000009439(FBP2);ENSOART00000009802(PYGM);ENSOART00000010139(PRKAA1);ENSOA…
KO04071	Sphingolipid signaling pathway	Environmental Information Processing	Signal transduction	25	-0.322048	-0.937871	0.539308	0.813357	ENSOART00000002175(RAC1);ENSOART00000004037(MAPK3);ENSOART00000004276(NA);ENSOART00000005419(NA);ENSOART00000005422(NA);ENSOART00000008751(PPP2R3A);ENSOART00000010672(PPP2R2A);ENSOART00000011062(GNAI2);ENSOART00000011703(PPP2R5A);ENSOART00000011728(NA);ENSOART00000013532(BAX);ENSOART00000013993(MAPK14);ENSOART00000015085(RHOA);ENSOART00000015089(CDKL3);ENSOART00000015920(PPP2R1B);ENSOART000000163…
KO05034	Alcoholism	Human Diseases	Substance dependence	75	-0.253619	-0.93313	0.592287	0.814254	ENSOART00000000626(NA);ENSOART00000000720(NA);ENSOART00000000946(NA);ENSOART00000001044(NA);ENSOART00000001054(HIST1H2BD);ENSOART00000001474(NA);ENSOART00000001527(HIST1H2BB);ENSOART00000001576(HIST3H2BB);ENSOART00000001993(GNB1);ENSOART00000003571(MAOB);ENSOART00000004037(MAPK3);ENSOART00000005778(CALM2);ENSOART00000007039(PRKACA);ENSOART00000008189(NA);ENSOART00000010019(NA);ENSOART00000010033(…
KO04015	Rap1 signaling pathway	Environmental Information Processing	Signal transduction	34	-0.288203	-0.916392	0.581845	0.814335	ENSOART00000001109(RAP1B);ENSOART00000002175(RAC1);ENSOART00000002828(MAP2K3);ENSOART00000003275(ACTB);ENSOART00000004037(MAPK3);ENSOART00000005050(NA);ENSOART00000005778(CALM2);ENSOART00000008802(CDC42);ENSOART00000011055(NA);ENSOART00000011062(GNAI2);ENSOART00000011574(CALM3);ENSOART00000011595(CTNND1);ENSOART00000011728(NA);ENSOART00000012920(TLN1);ENSOART00000013993(MAPK14);ENSOART00000014102…
KO04024	cAMP signaling pathway	Environmental Information Processing	Signal transduction	42	-0.267277	-0.887679	0.632743	0.81439	ENSOART00000001109(RAP1B);ENSOART00000001491(NA);ENSOART00000002175(RAC1);ENSOART00000002308(ATP2A1);ENSOART00000004037(MAPK3);ENSOART00000005778(CALM2);ENSOART00000007039(PRKACA);ENSOART00000007561(CAMK2A);ENSOART00000007761(RRAS2);ENSOART00000008365(LIPE);ENSOART00000009034(ATP1A2);ENSOART00000009084(CAMK2G);ENSOART00000009085(CAMK2G);ENSOART00000010200(ATP1B1);ENSOART00000011062(GNAI2);ENSOART…
KO04216	Ferroptosis	Cellular Processes	Cell growth and death	23	-0.323812	-0.94061	0.535127	0.816236	ENSOART00000003683(NA);ENSOART00000005076(PRNP);ENSOART00000005249(LPCAT3);ENSOART00000005251(LPCAT3);ENSOART00000005510(CP);ENSOART00000005515(CP);ENSOART00000008297(ACSL1);ENSOART00000009212(TF);ENSOART00000009277(NA);ENSOART00000009538(VDAC2);ENSOART00000012030(NA);ENSOART00000015612(FTH1);ENSOART00000015613(FTH1);ENSOART00000016484(SAT2);ENSOART00000016798(NA);ENSOART00000017934(PCBP2);ENSOAR…
KO05230	Central carbon metabolism in cancer	Human Diseases	Cancers	27	-0.283016	-0.846456	0.683153	0.879873	ENSOART00000001085(PDK1);ENSOART00000004037(MAPK3);ENSOART00000004791(NA);ENSOART00000005999(HK1);ENSOART00000006003(HK1);ENSOART00000009613(SIRT3);ENSOART00000010458(NA);ENSOART00000010933(NA);ENSOART00000011173(TIGAR);ENSOART00000011728(NA);ENSOART00000012917(PFKL);ENSOART00000013294(NA);ENSOART00000013298(NA);ENSOART00000014034(HK2);ENSOART00000014833(PGAM2);ENSOART00000015014(PFKP);ENSOART000…
KO05140	Leishmaniasis	Human Diseases	Infectious diseases	16	-0.321483	-0.831426	0.718543	0.882589	ENSOART00000004037(MAPK3);ENSOART00000005875(NA);ENSOART00000006689(NA);ENSOART00000008449(NA);ENSOART00000009954(NA);ENSOART00000009962(NA);ENSOART00000012023(EEF1A2);ENSOART00000012632(NA);ENSOART00000013993(MAPK14);ENSOART00000015136(STAT1);ENSOART00000016894(MAPK1);ENSOART00000017532(NA);ENSOART00000019188(PRKCB);ENSOART00000019193(ITGB1);ENSOART00000019993(NA);ENSOART00000021560(MAPK12)
KO04120	Ubiquitin mediated proteolysis	Genetic Information Processing	Folding, sorting and degradation	40	-0.252825	-0.834329	0.72546	0.885769	ENSOART00000000358(ELOB);ENSOART00000000818(NA);ENSOART00000002765(NA);ENSOART00000003942(WWP2);ENSOART00000004362(NA);ENSOART00000006844(NA);ENSOART00000007132(RNF7);ENSOART00000007899(UBA6);ENSOART00000007898(UBE2O);ENSOART00000007901(UBE2O);ENSOART00000008481(HUWE1);ENSOART00000008796(CUL4A);ENSOART00000009902(UBE3A);ENSOART00000010172(UBE2R2);ENSOART00000010625(ITCH);ENSOART00000010987(UBA3);…
KO04360	Axon guidance	Organismal Systems	Development	38	-0.263027	-0.847884	0.70416	0.88598	ENSOART00000001085(PDK1);ENSOART00000002175(RAC1);ENSOART00000004037(MAPK3);ENSOART00000006970(EPHA5);ENSOART00000007433(CFL2);ENSOART00000007561(CAMK2A);ENSOART00000008426(PPP3CB);ENSOART00000008802(CDC42);ENSOART00000009084(CAMK2G);ENSOART00000009085(CAMK2G);ENSOART00000010417(PTPN11);ENSOART00000010629(DPYSL2);ENSOART00000010631(DPYSL2);ENSOART00000011062(GNAI2);ENSOART00000011216(PPP3CC);ENSO…
KO04662	B cell receptor signaling pathway	Organismal Systems	Immune system	18	-0.304341	-0.836104	0.679675	0.891019	ENSOART00000002175(RAC1);ENSOART00000003458(CD81);ENSOART00000004037(MAPK3);ENSOART00000008426(PPP3CB);ENSOART00000009954(NA);ENSOART00000011216(PPP3CC);ENSOART00000011219(PPP3CC);ENSOART00000011560(GRB2);ENSOART00000011728(NA);ENSOART00000014826(PPP3CA);ENSOART00000016894(MAPK1);ENSOART00000019188(PRKCB);ENSOART00000019790(MAP2K1);ENSOART00000021595(GSK3B);ENSOART00000021596(GSK3B);ENSOART000000…
KO04010	MAPK signaling pathway	Environmental Information Processing	Signal transduction	54	-0.234662	-0.816674	0.739766	0.89397	ENSOART00000000149(HSPA8);ENSOART00000000781(MAP3K20);ENSOART00000001084(HSPA2);ENSOART00000001109(RAP1B);ENSOART00000002175(RAC1);ENSOART00000002828(MAP2K3);ENSOART00000003671(FLNC);ENSOART00000004037(MAPK3);ENSOART00000005691(FLNA);ENSOART00000006449(NA);ENSOART00000006725(MAPKAPK2);ENSOART00000006946(PPM1B);ENSOART00000006948(PPM1B);ENSOART00000007039(PRKACA);ENSOART00000007761(RRAS2);ENSOART0…
KO05322	Systemic lupus erythematosus	Human Diseases	Immune diseases	61	-0.228164	-0.818381	0.763305	0.899388	ENSOART00000000626(NA);ENSOART00000000720(NA);ENSOART00000000946(NA);ENSOART00000001044(NA);ENSOART00000001054(HIST1H2BD);ENSOART00000001474(NA);ENSOART00000001527(HIST1H2BB);ENSOART00000001576(HIST3H2BB);ENSOART00000001687(NA);ENSOART00000001888(NA);ENSOART00000003151(SSB);ENSOART00000003705(NA);ENSOART00000005875(NA);ENSOART00000006099(C5);ENSOART00000006305(ACTN4);ENSOART00000007326(SNRPB);ENS…
KO05169	Epstein-Barr virus infection	Human Diseases	Infectious diseases	48	-0.229062	-0.77962	0.811263	0.915209	ENSOART00000001007(MAVS);ENSOART00000001619(STAT3);ENSOART00000002175(RAC1);ENSOART00000002828(MAP2K3);ENSOART00000003734(PSMC1);ENSOART00000003951(PSMD7);ENSOART00000004110(B2M);ENSOART00000006105(PSMD8);ENSOART00000007006(PSMC4);ENSOART00000007221(PSMC3);ENSOART00000007280(PSMD14);ENSOART00000007281(PSMD14);ENSOART00000008245(NA);ENSOART00000009443(PSMD13);ENSOART00000009954(NA);ENSOART00000010…
KO04664	Fc epsilon RI signaling pathway	Organismal Systems	Immune system	15	-0.291937	-0.772633	0.771005	0.917882	ENSOART00000002175(RAC1);ENSOART00000002828(MAP2K3);ENSOART00000004037(MAPK3);ENSOART00000009954(NA);ENSOART00000011560(GRB2);ENSOART00000011728(NA);ENSOART00000013993(MAPK14);ENSOART00000015093(MAP2K6);ENSOART00000016761(MAP2K4);ENSOART00000016894(MAPK1);ENSOART00000017073(PRKCA);ENSOART00000019790(MAP2K1);ENSOART00000021560(MAPK12);ENSOART00000021774(KRAS);ENSOART00000021775(KRAS)
KO04612	Antigen processing and presentation	Organismal Systems	Immune system	23	-0.266481	-0.78087	0.776946	0.921526	ENSOART00000000149(HSPA8);ENSOART00000001084(HSPA2);ENSOART00000003457(CANX);ENSOART00000004110(B2M);ENSOART00000004244(HSP90AA1);ENSOART00000008245(NA);ENSOART00000009128(CTSV);ENSOART00000009583(NA);ENSOART00000009598(HSPA1A);ENSOART00000010171(HSP90AB1);ENSOART00000010182(NA);ENSOART00000010225(TAPBP);ENSOART00000010231(NA);ENSOART00000010745(CALR);ENSOART00000011870(PDIA3);ENSOART00000014314(…
KO00052	Galactose metabolism	Metabolism	Carbohydrate metabolism	15	-0.287101	-0.757192	0.799043	0.92453	ENSOART00000002479(GAA);ENSOART00000005999(HK1);ENSOART00000006003(HK1);ENSOART00000008078(NA);ENSOART00000009628(GALM);ENSOART00000010450(GALK1);ENSOART00000010693(PGM1);ENSOART00000010707(PGM2);ENSOART00000012917(PFKL);ENSOART00000014034(HK2);ENSOART00000015014(PFKP);ENSOART00000021018(PFKM);ENSOART00000021839(UGP2);ENSOART00000022356(NA);ENSOART00000022357(NA)
KO00410	beta-Alanine metabolism	Metabolism	Metabolism of other amino acids	16	-0.294837	-0.783829	0.75264	0.925033	ENSOART00000000394(ECHS1);ENSOART00000001016(ALDH6A1);ENSOART00000004204(AOC2);ENSOART00000004373(NA);ENSOART00000005070(CNDP2);ENSOART00000010571(MLYCD);ENSOART00000011586(NA);ENSOART00000012518(NA);ENSOART00000012624(NA);ENSOART00000014227(ALDH16A1);ENSOART00000014260(ACADS);ENSOART00000017723(HIBCH);ENSOART00000019680(NA);ENSOART00000019683(NA);ENSOART00000019966(ALDH7A1);ENSOART00000020243(HA…
KO00310	Lysine degradation	Metabolism	Amino acid metabolism	17	-0.279043	-0.744808	0.817757	0.925675	ENSOART00000000394(ECHS1);ENSOART00000001613(DLST);ENSOART00000007763(DLD);ENSOART00000008964(HADH);ENSOART00000010026(NA);ENSOART00000011061(GCDH);ENSOART00000011586(NA);ENSOART00000012085(ACAT1);ENSOART00000012518(NA);ENSOART00000014199(SETD7);ENSOART00000014227(ALDH16A1);ENSOART00000019680(NA);ENSOART00000019683(NA);ENSOART00000019966(ALDH7A1);ENSOART00000020228(AASS);ENSOART00000020243(HADHA)…
KO05205	Proteoglycans in cancer	Human Diseases	Cancers	62	-0.214045	-0.76143	0.864943	0.92689	ENSOART00000000594(ANK2);ENSOART00000001434(CAV1);ENSOART00000001624(COL1A2);ENSOART00000001619(STAT3);ENSOART00000002175(RAC1);ENSOART00000002940(ANK1);ENSOART00000003275(ACTB);ENSOART00000003671(FLNC);ENSOART00000004037(MAPK3);ENSOART00000004652(ANK3);ENSOART00000005320(COL1A1);ENSOART00000005501(MSN);ENSOART00000005691(FLNA);ENSOART00000007039(PRKACA);ENSOART00000007561(CAMK2A);ENSOART00000007…
KO05146	Amoebiasis	Human Diseases	Infectious diseases	32	-0.248418	-0.787093	0.78733	0.927861	ENSOART00000001624(COL1A2);ENSOART00000001830(PRDX1);ENSOART00000002093(NA);ENSOART00000004347(RAB7A);ENSOART00000005320(COL1A1);ENSOART00000006305(ACTN4);ENSOART00000006670(COL4A1);ENSOART00000007039(PRKACA);ENSOART00000007098(COL4A2);ENSOART00000007864(LAMB1);ENSOART00000009336(VCL);ENSOART00000009954(NA);ENSOART00000010356(C9);ENSOART00000010447(LAMA4);ENSOART00000011587(RAB5B);ENSOART00000014…
KO05235	PD-L1 expression and PD-1 checkpoint pathway in cancer	Human Diseases	Cancer: overview	22	-0.265851	-0.748823	0.801242	0.9283	ENSOART00000001619(STAT3);ENSOART00000002828(MAP2K3);ENSOART00000004037(MAPK3);ENSOART00000007367(CSNK2B);ENSOART00000008222(EML4);ENSOART00000008426(PPP3CB);ENSOART00000010417(PTPN11);ENSOART00000011216(PPP3CC);ENSOART00000011219(PPP3CC);ENSOART00000011728(NA);ENSOART00000013993(MAPK14);ENSOART00000014826(PPP3CA);ENSOART00000015093(MAP2K6);ENSOART00000015136(STAT1);ENSOART00000016894(MAPK1);ENSO…
KO05152	Tuberculosis	Human Diseases	Infectious diseases	38	-0.241749	-0.790518	0.793696	0.930664	ENSOART00000004037(MAPK3);ENSOART00000004276(NA);ENSOART00000004347(RAB7A);ENSOART00000005419(NA);ENSOART00000005422(NA);ENSOART00000005778(CALM2);ENSOART00000005875(NA);ENSOART00000007561(CAMK2A);ENSOART00000008426(PPP3CB);ENSOART00000008941(LAMP1);ENSOART00000009084(CAMK2G);ENSOART00000009085(CAMK2G);ENSOART00000009954(NA);ENSOART00000011216(PPP3CC);ENSOART00000011219(PPP3CC);ENSOART00000011574…
KO05168	Herpes simplex infection	Human Diseases	Infectious diseases	29	-0.236497	-0.72775	0.833846	0.940475	ENSOART00000001007(MAVS);ENSOART00000001200(EIF4EBP1);ENSOART00000001504(EIF2B3);ENSOART00000001683(EIF2B2);ENSOART00000004110(B2M);ENSOART00000005875(NA);ENSOART00000006099(C5);ENSOART00000008245(NA);ENSOART00000009053(NA);ENSOART00000009551(SRSF7);ENSOART00000010182(NA);ENSOART00000010225(TAPBP);ENSOART00000010231(NA);ENSOART00000010417(PTPN11);ENSOART00000010745(CALR);ENSOART00000011870(PDIA3)…
KO04218	Cellular senescence	Cellular Processes	Cell growth and death	39	-0.215794	-0.686465	0.904762	0.979265	ENSOART00000001200(EIF4EBP1);ENSOART00000002828(MAP2K3);ENSOART00000002903(SQSTM1);ENSOART00000003683(NA);ENSOART00000004037(MAPK3);ENSOART00000004074(NA);ENSOART00000005778(CALM2);ENSOART00000006725(MAPKAPK2);ENSOART00000007761(RRAS2);ENSOART00000007891(MCU);ENSOART00000008342(SLC25A4);ENSOART00000008369(NA);ENSOART00000008426(PPP3CB);ENSOART00000009538(VDAC2);ENSOART00000010182(NA);ENSOART00000…
KO03050	Proteasome	Genetic Information Processing	Folding, sorting and degradation	37	-0.207594	-0.673023	0.924266	0.984249	ENSOART00000001067(PSMA4);ENSOART00000003519(PSMB10);ENSOART00000003734(PSMC1);ENSOART00000003951(PSMD7);ENSOART00000005590(PSMB1);ENSOART00000006105(PSMD8);ENSOART00000007006(PSMC4);ENSOART00000007221(PSMC3);ENSOART00000007280(PSMD14);ENSOART00000007281(PSMD14);ENSOART00000007311(PSMA1);ENSOART00000007731(PSMA8);ENSOART00000008087(PSMA6);ENSOART00000009443(PSMD13);ENSOART00000010699(PSMB3);ENSOA…
KO04114	Oocyte meiosis	Cellular Processes	Cell growth and death	38	-0.138502	-0.458667	0.998498	0.997066	ENSOART00000000818(NA);ENSOART00000004037(MAPK3);ENSOART00000004884(YWHAB);ENSOART00000004999(NA);ENSOART00000005256(YWHAH);ENSOART00000005778(CALM2);ENSOART00000007039(PRKACA);ENSOART00000007561(CAMK2A);ENSOART00000008426(PPP3CB);ENSOART00000009084(CAMK2G);ENSOART00000009085(CAMK2G);ENSOART00000011216(PPP3CC);ENSOART00000011219(PPP3CC);ENSOART00000011574(CALM3);ENSOART00000011607(CDK2);ENSOART00…
KO01212	Fatty acid metabolism	Metabolism	Global and overview maps	28	-0.178456	-0.545605	0.983384	0.999371	ENSOART00000000394(ECHS1);ENSOART00000000797(HSD17B4);ENSOART00000001017(HSD17B12);ENSOART00000001047(ACAA1);ENSOART00000002539(MECR);ENSOART00000004399(ACAA2);ENSOART00000004475(OXSM);ENSOART00000005835(NA);ENSOART00000006536(SCP2);ENSOART00000006736(CPT2);ENSOART00000008297(ACSL1);ENSOART00000008964(HADH);ENSOART00000009601(HSD17B8);ENSOART00000010011(ACADSB);ENSOART00000011600(ACADVL);ENSOART0…
KO04146	Peroxisome	Cellular Processes	Transport and catabolism	29	-0.167221	-0.508605	0.991018	0.999585	ENSOART00000000302(ECI2);ENSOART00000000797(HSD17B4);ENSOART00000001047(ACAA1);ENSOART00000001830(PRDX1);ENSOART00000004690(NA);ENSOART00000004922(NA);ENSOART00000006084(PHYH);ENSOART00000006371(ECH1);ENSOART00000006536(SCP2);ENSOART00000007590(PRDX5);ENSOART00000007649(HMGCL);ENSOART00000008297(ACSL1);ENSOART00000008577(SOD1);ENSOART00000009420(PEX19);ENSOART00000009607(CRAT);ENSOART00000010519(…
KO05160	Hepatitis C	Human Diseases	Infectious diseases	30	-0.20682	-0.639904	0.938776	1	ENSOART00000001007(MAVS);ENSOART00000001619(STAT3);ENSOART00000003458(CD81);ENSOART00000004037(MAPK3);ENSOART00000004884(YWHAB);ENSOART00000004999(NA);ENSOART00000005256(YWHAH);ENSOART00000010672(PPP2R2A);ENSOART00000011560(GRB2);ENSOART00000011607(CDK2);ENSOART00000011728(NA);ENSOART00000013308(NA);ENSOART00000013532(BAX);ENSOART00000014987(YWHAG);ENSOART00000015089(CDKL3);ENSOART00000015136(STA…
KO04210	Apoptosis	Cellular Processes	Cell growth and death	34	-0.193665	-0.612876	0.951294	1	ENSOART00000000886(PARP1);ENSOART00000003275(ACTB);ENSOART00000004037(MAPK3);ENSOART00000004276(NA);ENSOART00000004344(CTSC);ENSOART00000005419(NA);ENSOART00000005422(NA);ENSOART00000005984(LMNA);ENSOART00000007190(NA);ENSOART00000009128(CTSV);ENSOART00000010192(ENDOG);ENSOART00000010651(NA);ENSOART00000011055(NA);ENSOART00000011728(NA);ENSOART00000013532(BAX);ENSOART00000013913(HTRA2);ENSOART000…
KO05162	Measles	Human Diseases	Infectious diseases	25	-0.201074	-0.598176	0.966877	1	ENSOART00000000149(HSPA8);ENSOART00000001007(MAVS);ENSOART00000001084(HSPA2);ENSOART00000001619(STAT3);ENSOART00000005501(MSN);ENSOART00000007367(CSNK2B);ENSOART00000007924(RACK1);ENSOART00000009583(NA);ENSOART00000009598(HSPA1A);ENSOART00000011607(CDK2);ENSOART00000011615(EIF3H);ENSOART00000013532(BAX);ENSOART00000015123(NA);ENSOART00000015124(NA);ENSOART00000015136(STAT1);ENSOART00000016621(RCH…
KO05014	Amyotrophic lateral sclerosis (ALS)	Human Diseases	Neurodegenerative diseases	19	-0.215179	-0.598084	0.957447	1	ENSOART00000002175(RAC1);ENSOART00000002828(MAP2K3);ENSOART00000004690(NA);ENSOART00000008426(PPP3CB);ENSOART00000008577(SOD1);ENSOART00000008633(GPX3);ENSOART00000010241(NA);ENSOART00000011216(PPP3CC);ENSOART00000011219(PPP3CC);ENSOART00000011910(DERL1);ENSOART00000013532(BAX);ENSOART00000013993(MAPK14);ENSOART00000014826(PPP3CA);ENSOART00000015093(MAP2K6);ENSOART00000017116(RAB5A);ENSOART000000…
KO00071	Fatty acid degradation	Metabolism	Lipid metabolism	28	-0.192521	-0.580225	0.980392	1	ENSOART00000000302(ECI2);ENSOART00000000394(ECHS1);ENSOART00000001047(ACAA1);ENSOART00000004399(ACAA2);ENSOART00000006736(CPT2);ENSOART00000008297(ACSL1);ENSOART00000008964(HADH);ENSOART00000010011(ACADSB);ENSOART00000011061(GCDH);ENSOART00000011586(NA);ENSOART00000011600(ACADVL);ENSOART00000012085(ACAT1);ENSOART00000012518(NA);ENSOART00000014227(ALDH16A1);ENSOART00000014260(ACADS);ENSOART0000001…
KO04920	Adipocytokine signaling pathway	Organismal Systems	Endocrine system	21	-0.191746	-0.546531	0.978884	1	ENSOART00000001619(STAT3);ENSOART00000004902(PRKAG2);ENSOART00000008297(ACSL1);ENSOART00000008549(PRKAA2);ENSOART00000008550(PRKAA2);ENSOART00000010139(PRKAA1);ENSOART00000010140(PRKAA1);ENSOART00000010417(PTPN11);ENSOART00000017904(ACACB);ENSOART00000017905(ACACB);ENSOART00000018636(NA);ENSOART00000019540(ACSL4);ENSOART00000019541(ACSL4);ENSOART00000020721(PRKAG1);ENSOART00000020722(PRKAG1);ENSO…
KO04512	ECM-receptor interaction	Environmental Information Processing	Signaling molecules and interaction	26	0.694087	2.24266	0	0	ENSOART00000001282(ITGA6);ENSOART00000001284(ITGA6);ENSOART00000001354(NA);ENSOART00000001624(COL1A2);ENSOART00000005320(COL1A1);ENSOART00000006670(COL4A1);ENSOART00000007098(COL4A2);ENSOART00000007864(LAMB1);ENSOART00000009010(HSPG2);ENSOART00000010447(LAMA4);ENSOART00000012425(ITGA7);ENSOART00000013935(NA);ENSOART00000014022(COL6A2);ENSOART00000014721(LAMA5);ENSOART00000014832(LAMA2);ENSOART000…
KO05222	Small cell lung cancer	Human Diseases	Cancers	17	0.670219	1.92622	0	0.0745324	ENSOART00000001282(ITGA6);ENSOART00000001284(ITGA6);ENSOART00000006670(COL4A1);ENSOART00000007098(COL4A2);ENSOART00000007864(LAMB1);ENSOART00000010447(LAMA4);ENSOART00000011607(CDK2);ENSOART00000013532(BAX);ENSOART00000014721(LAMA5);ENSOART00000014832(LAMA2);ENSOART00000015861(LAMB2);ENSOART00000019193(ITGB1);ENSOART00000020889(LAMC1);ENSOART00000021051(FN1);ENSOART00000021052(FN1);ENSOART0000002…
KO05215	Prostate cancer	Human Diseases	Cancers	17	0.646026	1.86741	0.00527705	0.0825788	ENSOART00000004037(MAPK3);ENSOART00000004244(HSP90AA1);ENSOART00000010171(HSP90AB1);ENSOART00000011560(GRB2);ENSOART00000011607(CDK2);ENSOART00000011728(NA);ENSOART00000014098(NA);ENSOART00000014313(NA);ENSOART00000014316(NA);ENSOART00000016894(MAPK1);ENSOART00000017829(HSP90B1);ENSOART00000019790(MAP2K1);ENSOART00000021595(GSK3B);ENSOART00000021596(GSK3B);ENSOART00000021774(KRAS);ENSOART00000021…
KO00982	Drug metabolism - cytochrome P450	Metabolism	Xenobiotics biodegradation and metabolism	21	0.597383	1.80867	0.00854701	0.0995403	ENSOART00000003571(MAOB);ENSOART00000008104(NA);ENSOART00000008171(NA);ENSOART00000012496(MGST3);ENSOART00000014098(NA);ENSOART00000014117(MGST2);ENSOART00000014313(NA);ENSOART00000014316(NA);ENSOART00000014726(NA);ENSOART00000016063(NA);ENSOART00000016413(GSTA4);ENSOART00000017131(ADH5);ENSOART00000017492(AOX1);ENSOART00000019133(GSTA1);ENSOART00000019204(GSTK1);ENSOART00000020997(NA);ENSOART000…
KO00980	Metabolism of xenobiotics by cytochrome P450	Metabolism	Xenobiotics biodegradation and metabolism	27	0.43696	1.48366	0.0433437	0.263943	ENSOART00000007718(CYP2F1);ENSOART00000008104(NA);ENSOART00000008171(NA);ENSOART00000010775(NA);ENSOART00000010870(NA);ENSOART00000012496(MGST3);ENSOART00000013525(DHDH);ENSOART00000014098(NA);ENSOART00000014117(MGST2);ENSOART00000014313(NA);ENSOART00000014316(NA);ENSOART00000014726(NA);ENSOART00000014907(NA);ENSOART00000014988(NA);ENSOART00000016063(NA);ENSOART00000016413(GSTA4);ENSOART000000171…
KO04974	Protein digestion and absorption	Organismal Systems	Digestive system	20	0.513872	1.56144	0.0568182	0.273975	ENSOART00000001624(COL1A2);ENSOART00000002315(COL5A1);ENSOART00000005320(COL1A1);ENSOART00000006670(COL4A1);ENSOART00000006978(COL12A1);ENSOART00000007098(COL4A2);ENSOART00000009034(ATP1A2);ENSOART00000010200(ATP1B1);ENSOART00000011990(COL15A1);ENSOART00000013713(COL18A1);ENSOART00000013935(NA);ENSOART00000014022(COL6A2);ENSOART00000014226(ATP1B4);ENSOART00000016965(NA);ENSOART00000016995(NA);ENS…
KO05145	Toxoplasmosis	Human Diseases	Infectious diseases	24	0.440007	1.4628	0.0603448	0.27499	ENSOART00000000149(HSPA8);ENSOART00000001084(HSPA2);ENSOART00000001282(ITGA6);ENSOART00000001284(ITGA6);ENSOART00000001619(STAT3);ENSOART00000002828(MAP2K3);ENSOART00000004037(MAPK3);ENSOART00000007864(LAMB1);ENSOART00000009583(NA);ENSOART00000009598(HSPA1A);ENSOART00000010447(LAMA4);ENSOART00000011062(GNAI2);ENSOART00000013993(MAPK14);ENSOART00000014721(LAMA5);ENSOART00000014832(LAMA2);ENSOART00…
KO04068	FoxO signaling pathway	Environmental Information Processing	Signal transduction	31	0.437776	1.48523	0.0328358	0.283874	ENSOART00000001619(STAT3);ENSOART00000004037(MAPK3);ENSOART00000004902(PRKAG2);ENSOART00000004922(NA);ENSOART00000007472(GABARAPL2);ENSOART00000008549(PRKAA2);ENSOART00000008550(PRKAA2);ENSOART00000010139(PRKAA1);ENSOART00000010140(PRKAA1);ENSOART00000010815(NA);ENSOART00000010855(FBXO32);ENSOART00000011560(GRB2);ENSOART00000011607(CDK2);ENSOART00000011728(NA);ENSOART00000013993(MAPK14);ENSOART00…
KO00790	Folate biosynthesis	Metabolism	Metabolism of cofactors and vitamins	15	0.539911	1.57409	0.0391061	0.289958	ENSOART00000008078(NA);ENSOART00000010099(NA);ENSOART00000010497(NA);ENSOART00000010916(NA);ENSOART00000011258(QDPR);ENSOART00000011867(NA);ENSOART00000012069(NA);ENSOART00000012648(SPR);ENSOART00000012684(NA);ENSOART00000012905(NA);ENSOART00000013570(NA);ENSOART00000014907(NA);ENSOART00000014988(NA);ENSOART00000015826(PCBD2);ENSOART00000018026(PTS)
KO01522	Endocrine resistance	Human Diseases	Drug resistance	17	0.527075	1.52956	0.0557029	0.294375	ENSOART00000004037(MAPK3);ENSOART00000007039(PRKACA);ENSOART00000011560(GRB2);ENSOART00000011728(NA);ENSOART00000013532(BAX);ENSOART00000013993(MAPK14);ENSOART00000015032(PRKACB);ENSOART00000015034(PRKACB);ENSOART00000016894(MAPK1);ENSOART00000018042(GNAS);ENSOART00000018851(CARM1);ENSOART00000018853(CARM1);ENSOART00000019790(MAP2K1);ENSOART00000021560(MAPK12);ENSOART00000021774(KRAS);ENSOART0000…
KO00380	Tryptophan metabolism	Metabolism	Amino acid metabolism	18	0.506257	1.48981	0.0543478	0.301389	ENSOART00000000394(ECHS1);ENSOART00000001613(DLST);ENSOART00000003571(MAOB);ENSOART00000007763(DLD);ENSOART00000008964(HADH);ENSOART00000009969(NA);ENSOART00000011061(GCDH);ENSOART00000011586(NA);ENSOART00000012085(ACAT1);ENSOART00000012518(NA);ENSOART00000014227(ALDH16A1);ENSOART00000016384(KYAT3);ENSOART00000017492(AOX1);ENSOART00000019680(NA);ENSOART00000019683(NA);ENSOART00000019966(ALDH7A1);…
KO00590	Arachidonic acid metabolism	Metabolism	Lipid metabolism	16	0.523232	1.5053	0.0765172	0.304806	ENSOART00000008633(GPX3);ENSOART00000009014(PTGES3);ENSOART00000010099(NA);ENSOART00000010497(NA);ENSOART00000010519(EPHX2);ENSOART00000010916(NA);ENSOART00000011834(NA);ENSOART00000011867(NA);ENSOART00000012069(NA);ENSOART00000012684(NA);ENSOART00000012905(NA);ENSOART00000013337(LTA4H);ENSOART00000013570(NA);ENSOART00000014907(NA);ENSOART00000014988(NA);ENSOART00000018949(NA)
KO00983	Drug metabolism - other enzymes	Metabolism	Xenobiotics biodegradation and metabolism	23	0.502297	1.5868	0.0417827	0.313753	ENSOART00000003280(NME1-NME2);ENSOART00000003419(GMPS);ENSOART00000003422(GMPS);ENSOART00000003891(CMPK1);ENSOART00000008104(NA);ENSOART00000008171(NA);ENSOART00000012496(MGST3);ENSOART00000014098(NA);ENSOART00000014117(MGST2);ENSOART00000014313(NA);ENSOART00000014316(NA);ENSOART00000014726(NA);ENSOART00000016063(NA);ENSOART00000016413(GSTA4);ENSOART00000016811(IMPDH2);ENSOART00000019133(GSTA1);E…
KO00760	Nicotinate and nicotinamide metabolism	Metabolism	Metabolism of cofactors and vitamins	15	0.55905	1.60555	0.030137	0.328847	ENSOART00000000206(NAPRT);ENSOART00000003265(NT5C2);ENSOART00000003267(NT5C2);ENSOART00000004897(NAMPT);ENSOART00000006411(SIRT2);ENSOART00000007070(NT5C3A);ENSOART00000007346(NMNAT1);ENSOART00000007560(NMNAT3);ENSOART00000009332(NNT);ENSOART00000009613(SIRT3);ENSOART00000011840(NADK2);ENSOART00000014713(SIRT5);ENSOART00000017492(AOX1);ENSOART00000018279(RDH14);ENSOART00000021874(NT5C1A)
KO05210	Colorectal cancer	Human Diseases	Cancers	17	0.480687	1.38532	0.1	0.389698	ENSOART00000002175(RAC1);ENSOART00000004037(MAPK3);ENSOART00000011560(GRB2);ENSOART00000011728(NA);ENSOART00000013532(BAX);ENSOART00000014102(RALB);ENSOART00000014103(RALB);ENSOART00000015085(RHOA);ENSOART00000015821(APPL1);ENSOART00000016894(MAPK1);ENSOART00000019217(RALA);ENSOART00000019790(MAP2K1);ENSOART00000021595(GSK3B);ENSOART00000021596(GSK3B);ENSOART00000021774(KRAS);ENSOART00000021775(K…
KO04213	Longevity regulating pathway - multiple species	Organismal Systems	Aging	27	0.404481	1.30668	0.128415	0.392673	ENSOART00000000149(HSPA8);ENSOART00000000523(RPTOR);ENSOART00000001084(HSPA2);ENSOART00000004690(NA);ENSOART00000004902(PRKAG2);ENSOART00000004922(NA);ENSOART00000007039(PRKACA);ENSOART00000008549(PRKAA2);ENSOART00000008550(PRKAA2);ENSOART00000008577(SOD1);ENSOART00000009583(NA);ENSOART00000009598(HSPA1A);ENSOART00000010139(PRKAA1);ENSOART00000010140(PRKAA1);ENSOART00000010339(HDAC2);ENSOART00000…
KO05220	Chronic myeloid leukemia	Human Diseases	Cancers	15	0.466701	1.31364	0.156499	0.39812	ENSOART00000004037(MAPK3);ENSOART00000010339(HDAC2);ENSOART00000010417(PTPN11);ENSOART00000011560(GRB2);ENSOART00000011728(NA);ENSOART00000013532(BAX);ENSOART00000016894(MAPK1);ENSOART00000017575(NA);ENSOART00000018040(CRKL);ENSOART00000019790(MAP2K1);ENSOART00000020648(STAT5B);ENSOART00000021774(KRAS);ENSOART00000021775(KRAS);ENSOART00000022718(CDKN1B);ENSOART00000022827(HDAC1)
KO04072	Phospholipase D signaling pathway	Environmental Information Processing	Signal transduction	29	0.388571	1.31874	0.110429	0.408378	ENSOART00000002065(CYTH3);ENSOART00000003308(AGT);ENSOART00000003847(CYTH1);ENSOART00000003851(CYTH1);ENSOART00000004037(MAPK3);ENSOART00000004392(F2);ENSOART00000006812(AGPAT5);ENSOART00000007078(ARF1);ENSOART00000007761(RRAS2);ENSOART00000008403(PLPP1);ENSOART00000008406(PLPP1);ENSOART00000009954(NA);ENSOART00000010417(PTPN11);ENSOART00000011560(GRB2);ENSOART00000011728(NA);ENSOART00000012506(A…
KO05165	Human papillomavirus infection	Human Diseases	Infectious diseases	67	0.330478	1.32929	0.0650685	0.409535	ENSOART00000001200(EIF4EBP1);ENSOART00000001282(ITGA6);ENSOART00000001284(ITGA6);ENSOART00000001354(NA);ENSOART00000001624(COL1A2);ENSOART00000003734(PSMC1);ENSOART00000004037(MAPK3);ENSOART00000004407(DVL1);ENSOART00000005320(COL1A1);ENSOART00000005928(NA);ENSOART00000005929(NA);ENSOART00000006513(ATP6V1G1);ENSOART00000006670(COL4A1);ENSOART00000007039(PRKACA);ENSOART00000007098(COL4A2);ENSOART0…
KO04914	Progesterone-mediated oocyte maturation	Organismal Systems	Endocrine system	15	0.448124	1.28268	0.18408	0.419341	ENSOART00000004037(MAPK3);ENSOART00000004244(HSP90AA1);ENSOART00000007039(PRKACA);ENSOART00000010171(HSP90AB1);ENSOART00000011062(GNAI2);ENSOART00000011607(CDK2);ENSOART00000013993(MAPK14);ENSOART00000015032(PRKACB);ENSOART00000015034(PRKACB);ENSOART00000016840(RPS6KA3);ENSOART00000016894(MAPK1);ENSOART00000019790(MAP2K1);ENSOART00000021560(MAPK12);ENSOART00000021774(KRAS);ENSOART00000021775(KRAS)
KO04142	Lysosome	Cellular Processes	Transport and catabolism	18	0.449226	1.33348	0.138587	0.423416	ENSOART00000002380(CLTB);ENSOART00000002479(GAA);ENSOART00000004278(GBA);ENSOART00000004276(NA);ENSOART00000004344(CTSC);ENSOART00000004425(AP1B1);ENSOART00000005419(NA);ENSOART00000005422(NA);ENSOART00000006429(AP4S1);ENSOART00000007564(PSAP);ENSOART00000008941(LAMP1);ENSOART00000009128(CTSV);ENSOART00000014314(LGMN);ENSOART00000014425(CLTC);ENSOART00000016613(CTSB);ENSOART00000018358(NA);ENSOAR…
KO04151	PI3K-Akt signaling pathway	Environmental Information Processing	Signal transduction	72	0.328924	1.35383	0.0582192	0.429859	ENSOART00000000523(RPTOR);ENSOART00000001200(EIF4EBP1);ENSOART00000001282(ITGA6);ENSOART00000001284(ITGA6);ENSOART00000001354(NA);ENSOART00000001624(COL1A2);ENSOART00000001993(GNB1);ENSOART00000002175(RAC1);ENSOART00000004037(MAPK3);ENSOART00000004244(HSP90AA1);ENSOART00000004884(YWHAB);ENSOART00000004999(NA);ENSOART00000005256(YWHAH);ENSOART00000005320(COL1A1);ENSOART00000006670(COL4A1);ENSOART0…
KO00480	Glutathione metabolism	Metabolism	Metabolism of other amino acids	29	0.393871	1.34038	0.102041	0.431901	ENSOART00000003717(LAP3);ENSOART00000005814(PGD);ENSOART00000008104(NA);ENSOART00000008171(NA);ENSOART00000008633(GPX3);ENSOART00000009769(NA);ENSOART00000011372(NA);ENSOART00000012030(NA);ENSOART00000012496(MGST3);ENSOART00000013070(IDH2);ENSOART00000014098(NA);ENSOART00000014117(MGST2);ENSOART00000014313(NA);ENSOART00000014316(NA);ENSOART00000014726(NA);ENSOART00000016063(NA);ENSOART00000016413…
KO01524	Platinum drug resistance	Human Diseases	Drug resistance	22	0.400309	1.26573	0.182336	0.433956	ENSOART00000004037(MAPK3);ENSOART00000008104(NA);ENSOART00000008171(NA);ENSOART00000012496(MGST3);ENSOART00000013532(BAX);ENSOART00000014098(NA);ENSOART00000014117(MGST2);ENSOART00000014313(NA);ENSOART00000014316(NA);ENSOART00000014726(NA);ENSOART00000016063(NA);ENSOART00000016413(GSTA4);ENSOART00000016894(MAPK1);ENSOART00000019133(GSTA1);ENSOART00000020101(FADD);ENSOART00000020997(NA);ENSOART000…
KO05202	Transcriptional misregulation in cancers	Human Diseases	Cancers	20	0.40691	1.23718	0.204188	0.471805	ENSOART00000001474(NA);ENSOART00000006011(NA);ENSOART00000009954(NA);ENSOART00000010019(NA);ENSOART00000010046(NA);ENSOART00000010070(NA);ENSOART00000010339(HDAC2);ENSOART00000010404(NA);ENSOART00000012296(NA);ENSOART00000013516(NA);ENSOART00000013532(BAX);ENSOART00000019428(NA);ENSOART00000021810(NA);ENSOART00000021833(NA);ENSOART00000021844(NA);ENSOART00000021849(NA);ENSOART00000021868(NA);ENSO…
KO00230	Purine metabolism	Metabolism	Nucleotide metabolism	36	0.344336	1.21336	0.173295	0.484405	ENSOART00000003265(NT5C2);ENSOART00000003267(NT5C2);ENSOART00000003280(NME1-NME2);ENSOART00000003419(GMPS);ENSOART00000003422(GMPS);ENSOART00000003626(NTPCR);ENSOART00000005393(NUDT9);ENSOART00000006066(ADSS);ENSOART00000007070(NT5C3A);ENSOART00000008384(ADSSL1);ENSOART00000009379(ADK);ENSOART00000010078(NUDT16);ENSOART00000010115(NUDT2);ENSOART00000010693(PGM1);ENSOART00000010707(PGM2);ENSOART00…
KO04978	Mineral absorption	Organismal Systems	Digestive system	15	0.423975	1.22157	0.204787	0.485696	ENSOART00000003765(HMOX2);ENSOART00000003768(HMOX2);ENSOART00000009034(ATP1A2);ENSOART00000009212(TF);ENSOART00000009277(NA);ENSOART00000009846(ATOX1);ENSOART00000010200(ATP1B1);ENSOART00000014226(ATP1B4);ENSOART00000015612(FTH1);ENSOART00000015613(FTH1);ENSOART00000016798(NA);ENSOART00000017065(ATP2B1);ENSOART00000017068(ATP2B1);ENSOART00000020109(HMOX1);ENSOART00000022009(ATP1A1)
KO05226	Gastric cancer	Human Diseases	Cancers	16	0.412257	1.17952	0.25066	0.523015	ENSOART00000004037(MAPK3);ENSOART00000004407(DVL1);ENSOART00000005928(NA);ENSOART00000005929(NA);ENSOART00000011560(GRB2);ENSOART00000011607(CDK2);ENSOART00000011728(NA);ENSOART00000013532(BAX);ENSOART00000016894(MAPK1);ENSOART00000018168(CTNNA1);ENSOART00000019790(MAP2K1);ENSOART00000021595(GSK3B);ENSOART00000021596(GSK3B);ENSOART00000021774(KRAS);ENSOART00000021775(KRAS);ENSOART00000022718(CDKN…
KO00280	Valine, leucine and isoleucine degradation	Metabolism	Amino acid metabolism	35	0.338503	1.1839	0.220994	0.531088	ENSOART00000000394(ECHS1);ENSOART00000001016(ALDH6A1);ENSOART00000001047(ACAA1);ENSOART00000004399(ACAA2);ENSOART00000004832(PCCA);ENSOART00000005733(MCCC2);ENSOART00000007649(HMGCL);ENSOART00000007763(DLD);ENSOART00000007814(BCKDHB);ENSOART00000008057(BCKDHA);ENSOART00000008524(AUH);ENSOART00000008644(PCCB);ENSOART00000008964(HADH);ENSOART00000009158(HSD17B10);ENSOART00000009725(OXCT1);ENSOART00…
KO03040	Spliceosome	Genetic Information Processing	Transcription	54	0.297198	1.16206	0.194175	0.543915	ENSOART00000000149(HSPA8);ENSOART00000000218(NA);ENSOART00000000635(NA);ENSOART00000000646(LSM3);ENSOART00000000836(PLRG1);ENSOART00000000838(PLRG1);ENSOART00000001084(HSPA2);ENSOART00000001172(U2AF2);ENSOART00000002341(NA);ENSOART00000002509(NA);ENSOART00000003705(NA);ENSOART00000004310(HNRNPM);ENSOART00000004311(HNRNPM);ENSOART00000004466(TXNL4A);ENSOART00000004979(LSM2);ENSOART00000005255(SF3B…
KO05204	Chemical carcinogenesis	Human Diseases	Cancers	25	0.354675	1.12809	0.283708	0.567497	ENSOART00000003653(NA);ENSOART00000008104(NA);ENSOART00000008171(NA);ENSOART00000009969(NA);ENSOART00000012496(MGST3);ENSOART00000014098(NA);ENSOART00000014117(MGST2);ENSOART00000014313(NA);ENSOART00000014316(NA);ENSOART00000014726(NA);ENSOART00000014907(NA);ENSOART00000014988(NA);ENSOART00000016063(NA);ENSOART00000016384(KYAT3);ENSOART00000016413(GSTA4);ENSOART00000017131(ADH5);ENSOART0000001901…
KO04510	Focal adhesion	Cellular Processes	Cellular community - eukaryotes	68	0.277479	1.11887	0.25283	0.570524	ENSOART00000000693(DIAPH1);ENSOART00000001109(RAP1B);ENSOART00000001282(ITGA6);ENSOART00000001284(ITGA6);ENSOART00000001354(NA);ENSOART00000001434(CAV1);ENSOART00000001624(COL1A2);ENSOART00000001692(MYLK2);ENSOART00000002175(RAC1);ENSOART00000003275(ACTB);ENSOART00000003671(FLNC);ENSOART00000004037(MAPK3);ENSOART00000005320(COL1A1);ENSOART00000005691(FLNA);ENSOART00000006305(ACTN4);ENSOART0000000…
KO05225	Hepatocellular carcinoma	Human Diseases	Cancers	40	0.31265	1.14066	0.264615	0.573813	ENSOART00000003275(ACTB);ENSOART00000003909(NQO1);ENSOART00000004037(MAPK3);ENSOART00000004407(DVL1);ENSOART00000005928(NA);ENSOART00000005929(NA);ENSOART00000008104(NA);ENSOART00000008171(NA);ENSOART00000011055(NA);ENSOART00000011560(GRB2);ENSOART00000011728(NA);ENSOART00000012496(MGST3);ENSOART00000013532(BAX);ENSOART00000014098(NA);ENSOART00000014117(MGST2);ENSOART00000014313(NA);ENSOART000000…
KO04211	Longevity regulating pathway - mammal	Organismal Systems	Aging	24	0.351469	1.13061	0.262599	0.579432	ENSOART00000000523(RPTOR);ENSOART00000001200(EIF4EBP1);ENSOART00000004902(PRKAG2);ENSOART00000004922(NA);ENSOART00000007039(PRKACA);ENSOART00000008549(PRKAA2);ENSOART00000008550(PRKAA2);ENSOART00000010139(PRKAA1);ENSOART00000010140(PRKAA1);ENSOART00000013532(BAX);ENSOART00000014860(AKT1S1);ENSOART00000015032(PRKACB);ENSOART00000015034(PRKACB);ENSOART00000015821(APPL1);ENSOART00000017317(EIF4E);EN…
KO04141	Protein processing in endoplasmic reticulum	Genetic Information Processing	Folding, sorting and degradation	78	0.25984	1.07234	0.315217	0.613114	ENSOART00000000149(HSPA8);ENSOART00000000818(NA);ENSOART00000001084(HSPA2);ENSOART00000001693(SEC31A);ENSOART00000001695(SEC31A);ENSOART00000001731(HSPBP1);ENSOART00000002765(NA);ENSOART00000003457(CANX);ENSOART00000004244(HSP90AA1);ENSOART00000004451(NA);ENSOART00000004740(LMAN2);ENSOART00000006026(UBQLN2);ENSOART00000006243(LMAN1);ENSOART00000006340(BAG2);ENSOART00000007055(SSR4);ENSOART0000000…
KO00860	Porphyrin and chlorophyll metabolism	Metabolism	Metabolism of cofactors and vitamins	17	0.370672	1.08158	0.336043	0.625568	ENSOART00000003765(HMOX2);ENSOART00000003768(HMOX2);ENSOART00000005510(CP);ENSOART00000005515(CP);ENSOART00000005676(FECH);ENSOART00000006819(ALAD);ENSOART00000007213(BLVRB);ENSOART00000010509(NA);ENSOART00000011704(HCCS);ENSOART00000012871(EPRS);ENSOART00000014118(HMBS);ENSOART00000014190(FXN);ENSOART00000016269(MMAB);ENSOART00000018430(NA);ENSOART00000018431(NA);ENSOART00000019268(CPOX);ENSOART…
KO05200	Pathways in cancer	Human Diseases	Cancers	105	0.24632	1.07347	0.309524	0.626976	ENSOART00000000358(ELOB);ENSOART00000000818(NA);ENSOART00000001282(ITGA6);ENSOART00000001284(ITGA6);ENSOART00000001619(STAT3);ENSOART00000001984(TPM3);ENSOART00000001993(GNB1);ENSOART00000002175(RAC1);ENSOART00000003308(AGT);ENSOART00000003909(NQO1);ENSOART00000004037(MAPK3);ENSOART00000004244(HSP90AA1);ENSOART00000004392(F2);ENSOART00000004407(DVL1);ENSOART00000004601(CCDC6);ENSOART00000005778(C…
KO05418	Fluid shear stress and atherosclerosis	Human Diseases	Cardiovascular diseases	49	0.286747	1.08829	0.326733	0.627279	ENSOART00000001434(CAV1);ENSOART00000002175(RAC1);ENSOART00000002903(SQSTM1);ENSOART00000003275(ACTB);ENSOART00000003909(NQO1);ENSOART00000004244(HSP90AA1);ENSOART00000005778(CALM2);ENSOART00000007519(TXN);ENSOART00000008104(NA);ENSOART00000008171(NA);ENSOART00000008178(CAV3);ENSOART00000008375(ASS1);ENSOART00000008549(PRKAA2);ENSOART00000008550(PRKAA2);ENSOART00000009128(CTSV);ENSOART00000010139…
KO04140	Autophagy - animal	Cellular Processes	Transport and catabolism	37	0.287449	1.04053	0.390173	0.656204	ENSOART00000000523(RPTOR);ENSOART00000002903(SQSTM1);ENSOART00000004037(MAPK3);ENSOART00000004276(NA);ENSOART00000004347(RAB7A);ENSOART00000005419(NA);ENSOART00000005422(NA);ENSOART00000005842(NA);ENSOART00000007039(PRKACA);ENSOART00000007472(GABARAPL2);ENSOART00000007761(RRAS2);ENSOART00000008549(PRKAA2);ENSOART00000008550(PRKAA2);ENSOART00000008941(LAMP1);ENSOART00000009128(CTSV);ENSOART0000000…
KO05412	Arrhythmogenic right ventricular cardiomyopathy (ARVC)	Human Diseases	Cardiovascular diseases	28	0.310279	1.04574	0.378299	0.65987	ENSOART00000001282(ITGA6);ENSOART00000001284(ITGA6);ENSOART00000002308(ATP2A1);ENSOART00000003275(ACTB);ENSOART00000004036(ACTN2);ENSOART00000005537(SGCA);ENSOART00000005984(LMNA);ENSOART00000007257(ACTN3);ENSOART00000011055(NA);ENSOART00000011437(SGCD);ENSOART00000011471(CACNB1);ENSOART00000012425(ITGA7);ENSOART00000014609(SGCG);ENSOART00000014832(LAMA2);ENSOART00000014847(DAG1);ENSOART000000172…
KO05020	Prion diseases	Human Diseases	Neurodegenerative diseases	16	0.34461	1.02695	0.407895	0.673095	ENSOART00000004037(MAPK3);ENSOART00000004690(NA);ENSOART00000004942(NA);ENSOART00000005076(PRNP);ENSOART00000006099(C5);ENSOART00000007039(PRKACA);ENSOART00000008577(SOD1);ENSOART00000010356(C9);ENSOART00000011728(NA);ENSOART00000013532(BAX);ENSOART00000014051(HSPA5);ENSOART00000015032(PRKACB);ENSOART00000015034(PRKACB);ENSOART00000016894(MAPK1);ENSOART00000019790(MAP2K1);ENSOART00000020889(LAMC1)
KO04514	Cell adhesion molecules (CAMs)	Environmental Information Processing	Signaling molecules and interaction	17	0.335267	0.975433	0.464286	0.771647	ENSOART00000001282(ITGA6);ENSOART00000001284(ITGA6);ENSOART00000008926(CD99);ENSOART00000010182(NA);ENSOART00000010231(NA);ENSOART00000010876(MPZ);ENSOART00000011608(ESAM);ENSOART00000014923(CD34);ENSOART00000015330(NA);ENSOART00000015463(NA);ENSOART00000015481(NA);ENSOART00000016086(PECAM1);ENSOART00000016087(PECAM1);ENSOART00000016352(NA);ENSOART00000017009(VCAN);ENSOART00000017532(NA);ENSOART0…
KO05132	Salmonella infection	Human Diseases	Infectious diseases	94	0.228056	0.967636	0.539034	0.773613	ENSOART00000000131(DYNLT3);ENSOART00000000818(NA);ENSOART00000001750(MYH10);ENSOART00000002030(DYNC1I2);ENSOART00000002033(DYNC1I2);ENSOART00000002065(CYTH3);ENSOART00000002134(KPNA4);ENSOART00000002165(ARPC5);ENSOART00000002175(RAC1);ENSOART00000002319(DYNC1LI2);ENSOART00000002321(DYNC1LI2);ENSOART00000002828(MAP2K3);ENSOART00000003102(FHOD1);ENSOART00000003275(ACTB);ENSOART00000003358(DYNC1H1);…
KO05134	Legionellosis	Human Diseases	Infectious diseases	24	0.312369	0.980655	0.463014	0.776074	ENSOART00000000149(HSPA8);ENSOART00000001084(HSPA2);ENSOART00000003825(RAB1B);ENSOART00000005875(NA);ENSOART00000006174(NA);ENSOART00000006689(NA);ENSOART00000007078(ARF1);ENSOART00000008449(NA);ENSOART00000009583(NA);ENSOART00000009598(HSPA1A);ENSOART00000009962(NA);ENSOART00000012023(EEF1A2);ENSOART00000012632(NA);ENSOART00000013263(VCP);ENSOART00000014687(BCL2L13);ENSOART00000015498(SAR1B);ENS…
KO00051	Fructose and mannose metabolism	Metabolism	Carbohydrate metabolism	19	0.297727	0.919829	0.567775	0.881672	ENSOART00000000517(ALDOC);ENSOART00000003161(MPI);ENSOART00000004506(NA);ENSOART00000005912(TPI1);ENSOART00000005999(HK1);ENSOART00000006003(HK1);ENSOART00000006407(PFKFB1);ENSOART00000007645(PFKFB2);ENSOART00000008078(NA);ENSOART00000009439(FBP2);ENSOART00000011173(TIGAR);ENSOART00000012917(PFKL);ENSOART00000014034(HK2);ENSOART00000014222(PFKFB3);ENSOART00000015014(PFKP);ENSOART00000019474(PFKFB…
KO05410	Hypertrophic cardiomyopathy (HCM)	Human Diseases	Cardiovascular diseases	46	0.242378	0.911442	0.625378	0.884721	ENSOART00000001282(ITGA6);ENSOART00000001284(ITGA6);ENSOART00000001984(TPM3);ENSOART00000002308(ATP2A1);ENSOART00000003275(ACTB);ENSOART00000003308(AGT);ENSOART00000004695(TNNC1);ENSOART00000004902(PRKAG2);ENSOART00000005537(SGCA);ENSOART00000005984(LMNA);ENSOART00000006816(MYBPC3);ENSOART00000007610(MYL3);ENSOART00000008549(PRKAA2);ENSOART00000008550(PRKAA2);ENSOART00000010139(PRKAA1);ENSOART000…
KO05211	Renal cell carcinoma	Human Diseases	Cancers	18	0.30218	0.902456	0.587744	0.88861	ENSOART00000000358(ELOB);ENSOART00000001109(RAP1B);ENSOART00000002175(RAC1);ENSOART00000004037(MAPK3);ENSOART00000006844(NA);ENSOART00000008802(CDC42);ENSOART00000009513(FH);ENSOART00000010417(PTPN11);ENSOART00000011560(GRB2);ENSOART00000011728(NA);ENSOART00000016894(MAPK1);ENSOART00000018040(CRKL);ENSOART00000018541(CUL2);ENSOART00000019790(MAP2K1);ENSOART00000021380(RAP1A);ENSOART00000021774(KR…
KO00500	Starch and sucrose metabolism	Metabolism	Carbohydrate metabolism	17	0.295442	0.88623	0.600551	0.909116	ENSOART00000002479(GAA);ENSOART00000004904(GPI);ENSOART00000005716(GYG1);ENSOART00000005999(HK1);ENSOART00000006003(HK1);ENSOART00000007803(PYGB);ENSOART00000009802(PYGM);ENSOART00000010693(PGM1);ENSOART00000010707(PGM2);ENSOART00000010773(PGM2L1);ENSOART00000013559(GYS1);ENSOART00000014034(HK2);ENSOART00000018346(GBE1);ENSOART00000019333(AGL);ENSOART00000021839(UGP2);ENSOART00000022356(NA);ENSOA…
KO04144	Endocytosis	Cellular Processes	Transport and catabolism	81	0.188086	0.801729	0.870175	0.918933	ENSOART00000000149(HSPA8);ENSOART00000000169(NA);ENSOART00000000171(NA);ENSOART00000001084(HSPA2);ENSOART00000001432(VTA1);ENSOART00000001434(CAV1);ENSOART00000002065(CYTH3);ENSOART00000002165(ARPC5);ENSOART00000002380(CLTB);ENSOART00000003838(NA);ENSOART00000003847(CYTH1);ENSOART00000003851(CYTH1);ENSOART00000004126(RAB11B);ENSOART00000004131(IST1);ENSOART00000004329(CHMP2A);ENSOART00000004347(R…
KO04722	Neurotrophin signaling pathway	Organismal Systems	Nervous system	30	0.254559	0.871125	0.667647	0.926325	ENSOART00000001109(RAP1B);ENSOART00000002175(RAC1);ENSOART00000004037(MAPK3);ENSOART00000005778(CALM2);ENSOART00000006725(MAPKAPK2);ENSOART00000007561(CAMK2A);ENSOART00000008802(CDC42);ENSOART00000009084(CAMK2G);ENSOART00000009085(CAMK2G);ENSOART00000010417(PTPN11);ENSOART00000011560(GRB2);ENSOART00000011574(CALM3);ENSOART00000011728(NA);ENSOART00000013308(NA);ENSOART00000013532(BAX);ENSOART00000…
KO00561	Glycerolipid metabolism	Metabolism	Lipid metabolism	19	0.264614	0.802091	0.722078	0.93423	ENSOART00000001929(AKR1A1);ENSOART00000003316(GPAT3);ENSOART00000006077(MGLL);ENSOART00000006812(AGPAT5);ENSOART00000008078(NA);ENSOART00000008403(PLPP1);ENSOART00000008406(PLPP1);ENSOART00000011586(NA);ENSOART00000012506(AGPAT3);ENSOART00000012518(NA);ENSOART00000014227(ALDH16A1);ENSOART00000014935(AGK);ENSOART00000017583(LPIN1);ENSOART00000019680(NA);ENSOART00000019683(NA);ENSOART00000019689(NA…
KO04621	NOD-like receptor signaling pathway	Organismal Systems	Immune system	27	0.252061	0.852409	0.690608	0.934581	ENSOART00000001007(MAVS);ENSOART00000003683(NA);ENSOART00000004037(MAPK3);ENSOART00000004244(HSP90AA1);ENSOART00000004897(NAMPT);ENSOART00000007418(SUGT1);ENSOART00000007472(GABARAPL2);ENSOART00000007519(TXN);ENSOART00000007891(MCU);ENSOART00000009538(VDAC2);ENSOART00000010171(HSP90AB1);ENSOART00000013308(NA);ENSOART00000013993(MAPK14);ENSOART00000014913(VDAC1);ENSOART00000015085(RHOA);ENSOART000…
KO04910	Insulin signaling pathway	Organismal Systems	Endocrine system	55	0.215578	0.843441	0.784983	0.93779	ENSOART00000000523(RPTOR);ENSOART00000001200(EIF4EBP1);ENSOART00000002032(PPP1R3A);ENSOART00000004037(MAPK3);ENSOART00000004902(PRKAG2);ENSOART00000005119(FLOT2);ENSOART00000005121(FLOT2);ENSOART00000005217(PPP1R3D);ENSOART00000005626(TRIP10);ENSOART00000005778(CALM2);ENSOART00000005999(HK1);ENSOART00000006003(HK1);ENSOART00000006595(SORBS1);ENSOART00000007039(PRKACA);ENSOART00000007803(PYGB);ENS…
KO05135	Yersinia infection	Human Diseases	Infectious disease: bacterial	27	0.256074	0.854476	0.671348	0.948058	ENSOART00000002175(RAC1);ENSOART00000002828(MAP2K3);ENSOART00000003275(ACTB);ENSOART00000004037(MAPK3);ENSOART00000008802(CDC42);ENSOART00000011055(NA);ENSOART00000011728(NA);ENSOART00000012811(ACTR3);ENSOART00000012893(PXN);ENSOART00000013993(MAPK14);ENSOART00000015085(RHOA);ENSOART00000015093(MAP2K6);ENSOART00000016761(MAP2K4);ENSOART00000016840(RPS6KA3);ENSOART00000016894(MAPK1);ENSOART0000001…
KO04217	Necroptosis	Cellular Processes	Cell growth and death	49	0.212739	0.802973	0.812709	0.949337	ENSOART00000000827(GLUD1);ENSOART00000000886(PARP1);ENSOART00000001619(STAT3);ENSOART00000002903(SQSTM1);ENSOART00000003683(NA);ENSOART00000003838(NA);ENSOART00000004074(NA);ENSOART00000004244(HSP90AA1);ENSOART00000004329(CHMP2A);ENSOART00000004686(FAF1);ENSOART00000005842(NA);ENSOART00000006856(VPS4B);ENSOART00000007561(CAMK2A);ENSOART00000007803(PYGB);ENSOART00000008342(SLC25A4);ENSOART00000008…
KO04137	Mitophagy - animal	Cellular Processes	Transport and catabolism	19	0.27027	0.806807	0.730978	0.959928	ENSOART00000002903(SQSTM1);ENSOART00000004347(RAB7A);ENSOART00000004976(USP15);ENSOART00000005680(OPTN);ENSOART00000007367(CSNK2B);ENSOART00000007472(GABARAPL2);ENSOART00000007761(RRAS2);ENSOART00000011158(PGAM5);ENSOART00000014431(RRAS);ENSOART00000014687(BCL2L13);ENSOART00000014871(TBC1D17);ENSOART00000016167(FIS1);ENSOART00000016168(FIS1);ENSOART00000019330(MFN2);ENSOART00000020744(NA);ENSOART…
KO03015	mRNA surveillance pathway	Genetic Information Processing	Translation	21	0.255171	0.811057	0.735376	0.969271	ENSOART00000002341(NA);ENSOART00000004825(NA);ENSOART00000006174(NA);ENSOART00000006185(WDR82);ENSOART00000007716(GSPT1);ENSOART00000008751(PPP2R3A);ENSOART00000009054(PELO);ENSOART00000009573(DDX39B);ENSOART00000010672(PPP2R2A);ENSOART00000011687(UPF1);ENSOART00000011703(PPP2R5A);ENSOART00000012304(PPP1CA);ENSOART00000012754(DAZAP1);ENSOART00000015089(CDKL3);ENSOART00000015920(PPP2R1B);ENSOART00…
KO03013	RNA transport	Genetic Information Processing	Translation	60	0.203983	0.818435	0.828383	0.972649	ENSOART00000000280(EIF3I);ENSOART00000000841(EIF3A);ENSOART00000001200(EIF4EBP1);ENSOART00000001504(EIF2B3);ENSOART00000001683(EIF2B2);ENSOART00000002341(NA);ENSOART00000003133(NA);ENSOART00000003950(EIF3J);ENSOART00000005598(EIF3B);ENSOART00000006131(EIF5);ENSOART00000006689(NA);ENSOART00000007233(TPR);ENSOART00000007752(NA);ENSOART00000008449(NA);ENSOART00000009218(KPNB1);ENSOART00000009363(PAI…
KO04660	T cell receptor signaling pathway	Organismal Systems	Immune system	19	0.251693	0.74944	0.815864	0.990342	ENSOART00000004037(MAPK3);ENSOART00000008426(PPP3CB);ENSOART00000008802(CDC42);ENSOART00000011216(PPP3CC);ENSOART00000011219(PPP3CC);ENSOART00000011560(GRB2);ENSOART00000011728(NA);ENSOART00000013993(MAPK14);ENSOART00000014826(PPP3CA);ENSOART00000015085(RHOA);ENSOART00000016894(MAPK1);ENSOART00000019790(MAP2K1);ENSOART00000021560(MAPK12);ENSOART00000021595(GSK3B);ENSOART00000021596(GSK3B);ENSOART…
KO04152	AMPK signaling pathway	Environmental Information Processing	Signal transduction	44	0.184385	0.680797	0.961783	0.99072	ENSOART00000000523(RPTOR);ENSOART00000001200(EIF4EBP1);ENSOART00000003438(ELAVL1);ENSOART00000004126(RAB11B);ENSOART00000004902(PRKAG2);ENSOART00000005989(RAB14);ENSOART00000006407(PFKFB1);ENSOART00000007645(PFKFB2);ENSOART00000008365(LIPE);ENSOART00000008549(PRKAA2);ENSOART00000008550(PRKAA2);ENSOART00000008751(PPP2R3A);ENSOART00000009439(FBP2);ENSOART00000010139(PRKAA1);ENSOART00000010140(PRKAA…
KO03010	Ribosome	Genetic Information Processing	Translation	147	0.0805868	0.376056	1	0.999916	ENSOART00000000145(NA);ENSOART00000000253(NA);ENSOART00000000353(NA);ENSOART00000000879(NA);ENSOART00000001018(NA);ENSOART00000001040(NA);ENSOART00000001083(MRPL19);ENSOART00000001218(NA);ENSOART00000001272(NA);ENSOART00000001479(NA);ENSOART00000001531(RPL28);ENSOART00000001766(RPL36A-HNRNPH2);ENSOART00000002663(RPSA);ENSOART00000002843(RPS27A);ENSOART00000002980(NA);ENSOART00000003028(NA);ENSOAR…
KO00564	Glycerophospholipid metabolism	Metabolism	Lipid metabolism	16	0.24343	0.719433	0.841962	1	ENSOART00000003316(GPAT3);ENSOART00000005249(LPCAT3);ENSOART00000005251(LPCAT3);ENSOART00000006715(PHOSPHO1);ENSOART00000006812(AGPAT5);ENSOART00000008182(ETNPPL);ENSOART00000008403(PLPP1);ENSOART00000008406(PLPP1);ENSOART00000008675(GPD2);ENSOART00000012506(AGPAT3);ENSOART00000015238(LYPLA1);ENSOART00000016294(GPD1L);ENSOART00000016533(CHPT1);ENSOART00000017583(LPIN1);ENSOART00000019186(GPCPD1);…
KO05414	Dilated cardiomyopathy (DCM)	Human Diseases	Cardiovascular diseases	43	0.19306	0.711963	0.920354	1	ENSOART00000001282(ITGA6);ENSOART00000001284(ITGA6);ENSOART00000001984(TPM3);ENSOART00000002308(ATP2A1);ENSOART00000003275(ACTB);ENSOART00000003308(AGT);ENSOART00000004695(TNNC1);ENSOART00000005537(SGCA);ENSOART00000005984(LMNA);ENSOART00000006816(MYBPC3);ENSOART00000007039(PRKACA);ENSOART00000007610(MYL3);ENSOART00000009954(NA);ENSOART00000011055(NA);ENSOART00000011437(SGCD);ENSOART00000011471(C…
KO00330	Arginine and proline metabolism	Metabolism	Amino acid metabolism	20	0.222505	0.682599	0.90113	1	ENSOART00000001848(GOT2);ENSOART00000003571(MAOB);ENSOART00000003717(LAP3);ENSOART00000005070(CNDP2);ENSOART00000006315(NA);ENSOART00000009769(NA);ENSOART00000010645(CKM);ENSOART00000010941(OAT);ENSOART00000011362(ALDH4A1);ENSOART00000011586(NA);ENSOART00000012518(NA);ENSOART00000012624(NA);ENSOART00000012711(NA);ENSOART00000013513(GOT1);ENSOART00000014227(ALDH16A1);ENSOART00000016484(SAT2);ENSOA…
KO04530	Tight junction	Cellular Processes	Cellular community - eukaryotes	58	0.172504	0.681066	0.973941	1	ENSOART00000001750(MYH10);ENSOART00000002175(RAC1);ENSOART00000003275(ACTB);ENSOART00000004902(PRKAG2);ENSOART00000005501(MSN);ENSOART00000006305(ACTN4);ENSOART00000007008(NA);ENSOART00000007039(PRKACA);ENSOART00000007963(MYH8);ENSOART00000008179(SYNPO);ENSOART00000008549(PRKAA2);ENSOART00000008550(PRKAA2);ENSOART00000008802(CDC42);ENSOART00000009785(MYH11);ENSOART00000009791(MYH11);ENSOART000000…
KO04380	Osteoclast differentiation	Organismal Systems	Development	15	0.220144	0.63205	0.937656	1	ENSOART00000002175(RAC1);ENSOART00000002903(SQSTM1);ENSOART00000004037(MAPK3);ENSOART00000008426(PPP3CB);ENSOART00000011216(PPP3CC);ENSOART00000011219(PPP3CC);ENSOART00000011560(GRB2);ENSOART00000013993(MAPK14);ENSOART00000014826(PPP3CA);ENSOART00000015093(MAP2K6);ENSOART00000015136(STAT1);ENSOART00000016894(MAPK1);ENSOART00000019790(MAP2K1);ENSOART00000021560(MAPK12);ENSOART00000021676(NA)
KO04659	Th17 cell differentiation	Organismal Systems	Immune system	15	0.209244	0.599748	0.945946	1	ENSOART00000001619(STAT3);ENSOART00000004037(MAPK3);ENSOART00000004244(HSP90AA1);ENSOART00000008426(PPP3CB);ENSOART00000010171(HSP90AB1);ENSOART00000011216(PPP3CC);ENSOART00000011219(PPP3CC);ENSOART00000013993(MAPK14);ENSOART00000014826(PPP3CA);ENSOART00000015136(STAT1);ENSOART00000016894(MAPK1);ENSOART00000017532(NA);ENSOART00000020648(STAT5B);ENSOART00000021560(MAPK12);ENSOART00000021676(NA)
KO03320	PPAR signaling pathway	Organismal Systems	Endocrine system	28	0.164727	0.551398	0.986034	1	ENSOART00000001047(ACAA1);ENSOART00000001726(FABP3);ENSOART00000002726(APOC3);ENSOART00000002803(APOA1);ENSOART00000006536(SCP2);ENSOART00000006595(SORBS1);ENSOART00000006736(CPT2);ENSOART00000008163(ME1);ENSOART00000008297(ACSL1);ENSOART00000009779(FABP5);ENSOART00000010169(FABP4);ENSOART00000010234(NA);ENSOART00000010674(APOA2);ENSOART00000012737(PLIN1);ENSOART00000013579(DBI);ENSOART0000001796…
KO04934	Cushing syndrome	Human Diseases	Endocrine and metabolic diseases	27	0.164094	0.543788	0.991735	1	ENSOART00000001109(RAP1B);ENSOART00000003308(AGT);ENSOART00000004037(MAPK3);ENSOART00000004407(DVL1);ENSOART00000007039(PRKACA);ENSOART00000007561(CAMK2A);ENSOART00000009084(CAMK2G);ENSOART00000009085(CAMK2G);ENSOART00000009513(FH);ENSOART00000011062(GNAI2);ENSOART00000011607(CDK2);ENSOART00000011728(NA);ENSOART00000013580(AIP);ENSOART00000014565(PDE8A);ENSOART00000015032(PRKACB);ENSOART000000150…
