# Supplementary material for: DIA-Based Proteomic Analysis Reveals MYOZ2 as a Key Protein Affecting Muscle Growth and Development in Hybrid Sheep
Source: Int J Mol Sci. 2024 Mar 4;25(5):2975. doi: 10.3390/ijms25052975 (PMC10931989; doi:10.3390/ijms25052975)
Supplement: Supplementary file 1 [file ijms-25-02975-s001.zip › Table S8.xls]

## Sheet: Table S8
Protein quantitative summary table
protein_id	group_id	DIA_Qvalue	HH1	HH2	HH3	NH1	NH2	NH3	SH1	SH2	SH3	Symbol	Description	KEGG_A_class	KEGG_B_class	Pathway	K_ID	GO Component	GO Function	GO Process
ENSOART00000000049	ENSOART00000000049	0.00597799	Filtered	47064.8	40118.6	Filtered	Filtered	12233.7	Filtered	Filtered	Filtered	PIGS	phosphatidylinositol glycan anchor biosynthesis class S [Source:NCBI gene;Acc:101120255]	Metabolism;Metabolism	Global and overview maps;Glycan biosynthesis and metabolism	ko01100//Metabolic pathways;ko00563//Glycosylphosphatidylinositol(GPI)-anchor biosynthesis	K05291;K05291	GO:0016020//membrane;GO:0016021//integral component of membrane;GO:0042765//GPI-anchor transamidase complex	GO:0003923//GPI-anchor transamidase activity	GO:0016255//attachment of GPI anchor to protein
ENSOART00000000070	ENSOART00000000070;ENSOART00000020194	1.02086e-06	126471	141375	129311	145031	156393	126412	211098	142917	162234	-	acidic leucine-rich nuclear phosphoprotein 32 family member A-like [Source:NCBI gene;Acc:101114673]	-	-	-	-	-	GO:0005515//protein binding	-
ENSOART00000020194	ENSOART00000000070;ENSOART00000020194	1.02086e-06	126471	141375	129311	145031	156393	126412	211098	142917	162234	-	acidic nuclear phosphoprotein 32 family member A [Source:NCBI gene;Acc:101105917]	-	-	-	-	-	GO:0005515//protein binding	-
ENSOART00000000085	ENSOART00000000085	0.00148761	65465.1	113890	134476	50710.4	61378.2	37377.8	Filtered	61486.9	49195.9	2024-03-05	membrane associated ring-CH-type finger 5 [Source:NCBI gene;Acc:101102440]	-	-	-	-	GO:0005739//mitochondrion;GO:0005741//mitochondrial outer membrane;GO:0005783//endoplasmic reticulum;GO:0005789//endoplasmic reticulum membrane;GO:0016020//membrane;GO:0016021//integral component of membrane	GO:0004842//ubiquitin-protein transferase activity;GO:0008270//zinc ion binding;GO:0046872//metal ion binding;GO:0051020//GTPase binding	GO:0000209//protein polyubiquitination;GO:0051865//protein autoubiquitination;GO:0070585//protein localization to mitochondrion;GO:0090140//regulation of mitochondrial fission;GO:0090141//positive regulation of mitochondrial fission;GO:0090344//negative regulation of cell aging
ENSOART00000000131	ENSOART00000000131	8.97888e-19	213569	276785	146974	165242	110035	125433	132245	85947.8	30657.1	DYNLT3	dynein light chain Tctex-type 3 [Source:NCBI gene;Acc:443256]	Human Diseases	Infectious diseases	ko05132//Salmonella infection	K10420	GO:0000776//kinetochore;GO:0005868//cytoplasmic dynein complex	GO:0042802//identical protein binding	-
ENSOART00000000134	ENSOART00000000134	2.17064e-45	164357	185558	163272	181789	127627	207479	159244	139854	131519	-	eukaryotic translation elongation factor 1 delta [Source:NCBI gene;Acc:443504]	-	-	-	-	GO:0005853//eukaryotic translation elongation factor 1 complex	GO:0003746//translation elongation factor activity	GO:0006412//translation;GO:0006414//translational elongation
ENSOART00000000145	ENSOART00000000145;ENSOART00000001018;ENSOART00000004084;ENSOART00000009076	0.00388115	Filtered	525634	Filtered	Filtered	Filtered	Filtered	576683	Filtered	Filtered	-	60S ribosomal protein L21-like [Source:NCBI gene;Acc:105616394]	Genetic Information Processing	Translation	ko03010//Ribosome	K02889	GO:0005622//intracellular;GO:0005840//ribosome	GO:0003735//structural constituent of ribosome	GO:0006412//translation
ENSOART00000001018	ENSOART00000000145;ENSOART00000001018;ENSOART00000004084;ENSOART00000009076	0.00388115	Filtered	525634	Filtered	Filtered	Filtered	Filtered	576683	Filtered	Filtered	-	60S ribosomal protein L21-like [Source:NCBI gene;Acc:101103401]	Genetic Information Processing	Translation	ko03010//Ribosome	K02889	GO:0005622//intracellular;GO:0005840//ribosome	GO:0003735//structural constituent of ribosome	GO:0006412//translation
ENSOART00000004084	ENSOART00000000145;ENSOART00000001018;ENSOART00000004084;ENSOART00000009076	0.00388115	Filtered	525634	Filtered	Filtered	Filtered	Filtered	576683	Filtered	Filtered	-	60S ribosomal protein L21-like [Source:NCBI gene;Acc:101102357]	Genetic Information Processing	Translation	ko03010//Ribosome	K02889	GO:0005622//intracellular;GO:0005840//ribosome	GO:0003735//structural constituent of ribosome	GO:0006412//translation
ENSOART00000009076	ENSOART00000000145;ENSOART00000001018;ENSOART00000004084;ENSOART00000009076	0.00388115	Filtered	525634	Filtered	Filtered	Filtered	Filtered	576683	Filtered	Filtered	-	60S ribosomal protein L21-like [Source:NCBI gene;Acc:101119878]	Genetic Information Processing	Translation	ko03010//Ribosome	K02889	GO:0005622//intracellular;GO:0005840//ribosome	GO:0003735//structural constituent of ribosome	GO:0006412//translation
ENSOART00000000149	ENSOART00000000149	3.98952e-62	1.02492e+06	993906	1.02611e+06	983381	1.08432e+06	1.06449e+06	1.04094e+06	1.09097e+06	1.37321e+06	HSPA8	heat shock protein family A (Hsp70) member 8 [Source:NCBI gene;Acc:101112844]	Cellular Processes;Genetic Information Processing;Genetic Information Processing;Environmental Information Processing;Organismal Systems;Organismal Systems;Human Diseases;Human Diseases;Human Diseases;Organismal Systems	Transport and catabolism;Folding, sorting and degradation;Transcription;Signal transduction;Endocrine system;Aging;Infectious diseases;Infectious diseases;Infectious diseases;Immune system	ko04144//Endocytosis;ko04141//Protein processing in endoplasmic reticulum;ko03040//Spliceosome;ko04010//MAPK signaling pathway;ko04915//Estrogen signaling pathway;ko04213//Longevity regulating pathway - multiple species;ko05162//Measles;ko05134//Legionellosis;ko05145//Toxoplasmosis;ko04612//Antigen processing and presentation	K03283;K03283;K03283;K03283;K03283;K03283;K03283;K03283;K03283;K03283	GO:0000151//ubiquitin ligase complex;GO:0000974//Prp19 complex;GO:0005634//nucleus;GO:0005737//cytoplasm;GO:0005770//late endosome;GO:0005829//cytosol;GO:0048471//perinuclear region of cytoplasm;GO:0070062//extracellular exosome;GO:0098793//presynapse;GO:1990904//ribonucleoprotein complex	GO:0000166//nucleotide binding;GO:0001664//G-protein coupled receptor binding;GO:0001786//phosphatidylserine binding;GO:0005524//ATP binding;GO:0016887//ATPase activity;GO:0019899//enzyme binding;GO:0030674//protein binding, bridging;GO:0031072//heat shock protein binding;GO:0031625//ubiquitin protein ligase binding;GO:0042623//ATPase activity, coupled;GO:0051082//unfolded protein binding;GO:0051…	GO:0006457//protein folding;GO:0031647//regulation of protein stability;GO:0042026//protein refolding;GO:0044788//modulation by host of viral process;GO:0044829//positive regulation by host of viral genome replication;GO:0045892//negative regulation of transcription, DNA-templated;GO:0046034//ATP metabolic process;GO:0048026//positive regulation of mRNA splicing, via spliceosome;GO:0051085//chape…
ENSOART00000000163	ENSOART00000000163	1.72243e-12	540515	444554	359512	510420	744456	525226	517418	470392	553037	LNPK	lunapark, ER junction formation factor [Source:NCBI gene;Acc:101107574]	-	-	-	-	GO:0005654//nucleoplasm;GO:0005783//endoplasmic reticulum;GO:0005789//endoplasmic reticulum membrane;GO:0016020//membrane;GO:0016021//integral component of membrane;GO:0030176//integral component of endoplasmic reticulum membrane;GO:0098826//endoplasmic reticulum tubular network membrane	GO:0042802//identical protein binding	GO:0007029//endoplasmic reticulum organization;GO:0007596//blood coagulation;GO:0032330//regulation of chondrocyte differentiation;GO:0035115//embryonic forelimb morphogenesis;GO:0042733//embryonic digit morphogenesis;GO:0071786//endoplasmic reticulum tubular network organization;GO:0071788//endoplasmic reticulum tubular network maintenance;GO:1903373//positive regulation of endoplasmic reticulum…
ENSOART00000000169	ENSOART00000000169;ENSOART00000000171	4.79403e-61	791169	767345	797947	806642	852881	775388	772054	847616	880708	-	capping actin protein of muscle Z-line subunit alpha 2 [Source:NCBI gene;Acc:101109168]	Cellular Processes	Transport and catabolism	ko04144//Endocytosis	K10364	GO:0008290//F-actin capping protein complex	GO:0003779//actin binding	GO:0051016//barbed-end actin filament capping;GO:0051693//actin filament capping
ENSOART00000000171	ENSOART00000000169;ENSOART00000000171	4.79403e-61	791169	767345	797947	806642	852881	775388	772054	847616	880708	-	capping actin protein of muscle Z-line subunit alpha 2 [Source:NCBI gene;Acc:101109168]	Cellular Processes	Transport and catabolism	ko04144//Endocytosis	K10364	GO:0008290//F-actin capping protein complex	GO:0003779//actin binding	GO:0051016//barbed-end actin filament capping;GO:0051693//actin filament capping
ENSOART00000000176	ENSOART00000000176;ENSOART00000007234;ENSOART00000017850	1.32734e-07	476234	568890	665555	495073	482137	92816.1	170052	769188	436528	ATP5MC3	ATP synthase membrane subunit c locus 3 [Source:NCBI gene;Acc:101108285]	Metabolism;Human Diseases;Organismal Systems;Human Diseases;Human Diseases;Metabolism	Global and overview maps;Neurodegenerative diseases;Environmental adaptation;Neurodegenerative diseases;Neurodegenerative diseases;Energy metabolism	ko01100//Metabolic pathways;ko05010//Alzheimer disease;ko04714//Thermogenesis;ko05016//Huntington disease;ko05012//Parkinson disease;ko00190//Oxidative phosphorylation	K02128;K02128;K02128;K02128;K02128;K02128	GO:0016020//membrane;GO:0016021//integral component of membrane;GO:0033177//proton-transporting two-sector ATPase complex, proton-transporting domain;GO:0045263//proton-transporting ATP synthase complex, coupling factor F(o)	GO:0008289//lipid binding;GO:0015078//hydrogen ion transmembrane transporter activity	GO:0006811//ion transport;GO:0015986//ATP synthesis coupled proton transport;GO:0015991//ATP hydrolysis coupled proton transport
ENSOART00000007234	ENSOART00000000176;ENSOART00000007234;ENSOART00000017850	1.32734e-07	476234	568890	665555	495073	482137	92816.1	170052	769188	436528	ATP5MC1	ATP synthase membrane subunit c locus 1 [Source:NCBI gene;Acc:443410]	Metabolism;Human Diseases;Organismal Systems;Human Diseases;Human Diseases;Metabolism	Global and overview maps;Neurodegenerative diseases;Environmental adaptation;Neurodegenerative diseases;Neurodegenerative diseases;Energy metabolism	ko01100//Metabolic pathways;ko05010//Alzheimer disease;ko04714//Thermogenesis;ko05016//Huntington disease;ko05012//Parkinson disease;ko00190//Oxidative phosphorylation	K02128;K02128;K02128;K02128;K02128;K02128	GO:0005739//mitochondrion;GO:0005753//mitochondrial proton-transporting ATP synthase complex;GO:0016020//membrane;GO:0016021//integral component of membrane;GO:0031966//mitochondrial membrane;GO:0033177//proton-transporting two-sector ATPase complex, proton-transporting domain;GO:0045263//proton-transporting ATP synthase complex, coupling factor F(o)	GO:0008289//lipid binding;GO:0015078//hydrogen ion transmembrane transporter activity	GO:0006811//ion transport;GO:0015986//ATP synthesis coupled proton transport;GO:0015991//ATP hydrolysis coupled proton transport
ENSOART00000017850	ENSOART00000000176;ENSOART00000007234;ENSOART00000017850	1.32734e-07	476234	568890	665555	495073	482137	92816.1	170052	769188	436528	ATP5MC2	ATP synthase membrane subunit c locus 2 [Source:NCBI gene;Acc:443542]	Metabolism;Human Diseases;Organismal Systems;Human Diseases;Human Diseases;Metabolism	Global and overview maps;Neurodegenerative diseases;Environmental adaptation;Neurodegenerative diseases;Neurodegenerative diseases;Energy metabolism	ko01100//Metabolic pathways;ko05010//Alzheimer disease;ko04714//Thermogenesis;ko05016//Huntington disease;ko05012//Parkinson disease;ko00190//Oxidative phosphorylation	K02128;K02128;K02128;K02128;K02128;K02128	GO:0016020//membrane;GO:0016021//integral component of membrane;GO:0033177//proton-transporting two-sector ATPase complex, proton-transporting domain;GO:0045263//proton-transporting ATP synthase complex, coupling factor F(o)	GO:0008289//lipid binding;GO:0015078//hydrogen ion transmembrane transporter activity	GO:0006811//ion transport;GO:0015986//ATP synthesis coupled proton transport;GO:0015991//ATP hydrolysis coupled proton transport
ENSOART00000000201	ENSOART00000000201	0.00283688	Filtered	Filtered	Filtered	Filtered	Filtered	433660	Filtered	581072	558697	API5	apoptosis inhibitor 5 [Source:NCBI gene;Acc:101108774]	-	-	-	-	GO:0005634//nucleus;GO:0005681//spliceosomal complex;GO:0016607//nuclear speck	GO:0017134//fibroblast growth factor binding	GO:0043066//negative regulation of apoptotic process;GO:2000270//negative regulation of fibroblast apoptotic process
ENSOART00000000206	ENSOART00000000206	1.14958e-10	49040.1	53511.3	130141	35242.6	69421.3	85545.4	Filtered	28142.9	45397.4	NAPRT	nicotinate phosphoribosyltransferase [Source:NCBI gene;Acc:101113505]	Metabolism;Metabolism	Global and overview maps;Metabolism of cofactors and vitamins	ko01100//Metabolic pathways;ko00760//Nicotinate and nicotinamide metabolism	K00763;K00763	GO:0005829//cytosol	GO:0003824//catalytic activity;GO:0004514//nicotinate-nucleotide diphosphorylase (carboxylating) activity;GO:0004516//nicotinate phosphoribosyltransferase activity;GO:0016740//transferase activity;GO:0016874//ligase activity	GO:0006979//response to oxidative stress;GO:0009435//NAD biosynthetic process;GO:0019358//nicotinate nucleotide salvage;GO:0019363//pyridine nucleotide biosynthetic process
ENSOART00000000213	ENSOART00000000213	0.000208797	12610.6	51166.2	53181.5	18434.1	13881.9	35285.9	30314.3	50263.6	26021	CIAPIN1	cytokine induced apoptosis inhibitor 1 [Source:NCBI gene;Acc:101123398]	-	-	-	-	GO:0005634//nucleus;GO:0005654//nucleoplasm;GO:0005730//nucleolus;GO:0005737//cytoplasm;GO:0005739//mitochondrion;GO:0005758//mitochondrial intermembrane space	GO:0009055//electron carrier activity;GO:0046872//metal ion binding;GO:0051536//iron-sulfur cluster binding;GO:0051537//2 iron, 2 sulfur cluster binding;GO:0051539//4 iron, 4 sulfur cluster binding	GO:0006915//apoptotic process;GO:0016226//iron-sulfur cluster assembly;GO:0022900//electron transport chain;GO:0030097//hemopoiesis;GO:0043066//negative regulation of apoptotic process
ENSOART00000000218	ENSOART00000000218;ENSOART00000006543;ENSOART00000019030;ENSOART00000021455	0.000695338	28926.6	53530.2	45724.8	42065.8	61420.6	47349.9	37141	43184.9	11255.5	-	-	Genetic Information Processing	Transcription	ko03040//Spliceosome	K11099	GO:0005634//nucleus;GO:0005681//spliceosomal complex;GO:0005737//cytoplasm;GO:0005829//cytosol	GO:0003723//RNA binding	GO:0000387//spliceosomal snRNP assembly;GO:0000398//mRNA splicing, via spliceosome;GO:0006397//mRNA processing;GO:0008380//RNA splicing
ENSOART00000006543	ENSOART00000000218;ENSOART00000006543;ENSOART00000019030;ENSOART00000021455	0.000695338	28926.6	53530.2	45724.8	42065.8	61420.6	47349.9	37141	43184.9	11255.5	-	-	Genetic Information Processing	Transcription	ko03040//Spliceosome	K11099	GO:0005634//nucleus;GO:0005681//spliceosomal complex;GO:0005737//cytoplasm;GO:0005829//cytosol	GO:0003723//RNA binding	GO:0000387//spliceosomal snRNP assembly;GO:0000398//mRNA splicing, via spliceosome;GO:0006397//mRNA processing;GO:0008380//RNA splicing
ENSOART00000019030	ENSOART00000000218;ENSOART00000006543;ENSOART00000019030;ENSOART00000021455	0.000695338	28926.6	53530.2	45724.8	42065.8	61420.6	47349.9	37141	43184.9	11255.5	-	-	Genetic Information Processing	Transcription	ko03040//Spliceosome	K11099	GO:0005634//nucleus;GO:0005681//spliceosomal complex;GO:0005737//cytoplasm;GO:0005829//cytosol	GO:0003723//RNA binding	GO:0000387//spliceosomal snRNP assembly;GO:0000398//mRNA splicing, via spliceosome;GO:0006397//mRNA processing;GO:0008380//RNA splicing
ENSOART00000021455	ENSOART00000000218;ENSOART00000006543;ENSOART00000019030;ENSOART00000021455	0.000695338	28926.6	53530.2	45724.8	42065.8	61420.6	47349.9	37141	43184.9	11255.5	-	small nuclear ribonucleoprotein polypeptide G [Source:NCBI gene;Acc:101105144]	Genetic Information Processing	Transcription	ko03040//Spliceosome	K11099	GO:0005634//nucleus;GO:0005681//spliceosomal complex;GO:0005737//cytoplasm;GO:0005829//cytosol	GO:0003723//RNA binding	GO:0000387//spliceosomal snRNP assembly;GO:0000398//mRNA splicing, via spliceosome;GO:0006397//mRNA processing;GO:0008380//RNA splicing
ENSOART00000000253	ENSOART00000000253;ENSOART00000001479;ENSOART00000012621;ENSOART00000021945	1.46944e-32	105853	137073	115864	134416	99647.7	103327	108388	81569.1	107747	-	60S ribosomal protein L9 [Source:NCBI gene;Acc:101107098]	Genetic Information Processing	Translation	ko03010//Ribosome	K02940	GO:0005622//intracellular;GO:0005840//ribosome	GO:0003735//structural constituent of ribosome;GO:0019843//rRNA binding	GO:0006412//translation
ENSOART00000001479	ENSOART00000000253;ENSOART00000001479;ENSOART00000012621;ENSOART00000021945	1.46944e-32	105853	137073	115864	134416	99647.7	103327	108388	81569.1	107747	-	60S ribosomal protein L9 [Source:NCBI gene;Acc:101120489]	Genetic Information Processing	Translation	ko03010//Ribosome	K02940	GO:0005622//intracellular;GO:0005840//ribosome	GO:0003735//structural constituent of ribosome;GO:0019843//rRNA binding	GO:0006412//translation
ENSOART00000012621	ENSOART00000000253;ENSOART00000001479;ENSOART00000012621;ENSOART00000021945	1.46944e-32	105853	137073	115864	134416	99647.7	103327	108388	81569.1	107747	-	ribosomal protein L9 [Source:NCBI gene;Acc:101113592]	Genetic Information Processing	Translation	ko03010//Ribosome	K02940	GO:0005622//intracellular;GO:0005840//ribosome	GO:0003735//structural constituent of ribosome;GO:0019843//rRNA binding	GO:0006412//translation
ENSOART00000021945	ENSOART00000000253;ENSOART00000001479;ENSOART00000012621;ENSOART00000021945	1.46944e-32	105853	137073	115864	134416	99647.7	103327	108388	81569.1	107747	-	60S ribosomal protein L9 [Source:NCBI gene;Acc:101105336]	Genetic Information Processing	Translation	ko03010//Ribosome	K02940	GO:0005622//intracellular;GO:0005840//ribosome	GO:0003735//structural constituent of ribosome;GO:0019843//rRNA binding	GO:0006412//translation
ENSOART00000000256	ENSOART00000000256	1.46399e-50	278557	304133	247492	251005	187677	207907	251514	156290	155297	COQ9	coenzyme Q9 [Source:NCBI gene;Acc:101123654]	-	-	-	-	GO:0005739//mitochondrion	GO:0008289//lipid binding;GO:0042803//protein homodimerization activity	GO:0006120//mitochondrial electron transport, NADH to ubiquinone;GO:0006744//ubiquinone biosynthetic process
ENSOART00000000280	ENSOART00000000280	6.10566e-06	100084	90043.7	95033	124269	71236.8	110279	108944	96215.7	85370.3	EIF3I	eukaryotic translation initiation factor 3 subunit I [Source:NCBI gene;Acc:101115686]	Genetic Information Processing	Translation	ko03013//RNA transport	K03246	GO:0005737//cytoplasm;GO:0005852//eukaryotic translation initiation factor 3 complex;GO:0016282//eukaryotic 43S preinitiation complex;GO:0033290//eukaryotic 48S preinitiation complex;GO:0071541//eukaryotic translation initiation factor 3 complex, eIF3m	GO:0003743//translation initiation factor activity;GO:0005515//protein binding	GO:0001732//formation of cytoplasmic translation initiation complex;GO:0002183//cytoplasmic translational initiation;GO:0006412//translation;GO:0006413//translational initiation
ENSOART00000000302	ENSOART00000000302	7.10567e-41	231205	307433	262201	167244	111894	116862	117940	89438.3	112464	ECI2	enoyl-CoA delta isomerase 2 [Source:NCBI gene;Acc:101121214]	Cellular Processes;Metabolism	Transport and catabolism;Lipid metabolism	ko04146//Peroxisome;ko00071//Fatty acid degradation	K13239;K13239	GO:0005654//nucleoplasm;GO:0005739//mitochondrion;GO:0005777//peroxisome;GO:0043231//intracellular membrane-bounded organelle	GO:0000062//fatty-acyl-CoA binding;GO:0003824//catalytic activity;GO:0005102//receptor binding	-
ENSOART00000000312	ENSOART00000000312	6.08318e-47	437499	1.25921e+06	269818	659295	416128	413191	398582	387072	475232	FGB	fibrinogen beta chain [Source:NCBI gene;Acc:101102336]	Organismal Systems;Organismal Systems	Immune system;Immune system	ko04610//Complement and coagulation cascades;ko04611//Platelet activation	K03904;K03904	GO:0005577//fibrinogen complex	GO:0005102//receptor binding	GO:0007596//blood coagulation;GO:0030168//platelet activation;GO:0051258//protein polymerization
ENSOART00000000317	ENSOART00000000317;ENSOART00000000320	2.48624e-10	7387258	9260011	19117688	7443760	7129888	5590270	5.00913e+06	6.61317e+06	10815337	GOLGA4	golgin A4 [Source:NCBI gene;Acc:101109394]	-	-	-	-	-	-	GO:0043001//Golgi to plasma membrane protein transport
ENSOART00000000320	ENSOART00000000317;ENSOART00000000320	2.48624e-10	7387258	9260011	19117688	7443760	7129888	5590270	5.00913e+06	6.61317e+06	10815337	GOLGA4	golgin A4 [Source:NCBI gene;Acc:101109394]	-	-	-	-	GO:0005737//cytoplasm;GO:0005794//Golgi apparatus;GO:0005829//cytosol;GO:0043231//intracellular membrane-bounded organelle	GO:0051020//GTPase binding	GO:0043001//Golgi to plasma membrane protein transport;GO:0045773//positive regulation of axon extension
ENSOART00000000343	ENSOART00000000343	7.34924e-23	351260	207391	291498	305987	380274	281424	221531	415677	382826	SCRN3	secernin 3 [Source:NCBI gene;Acc:101105639]	-	-	-	-	-	GO:0016805//dipeptidase activity	GO:0006508//proteolysis
ENSOART00000000351	ENSOART00000000351	0.0011622	Filtered	62196.1	Filtered	27052.3	33192.7	61001.5	Filtered	57537.1	35641.9	IDE	insulin degrading enzyme [Source:NCBI gene;Acc:101104194]	Human Diseases	Neurodegenerative diseases	ko05010//Alzheimer disease	K01408	GO:0005615//extracellular space;GO:0005634//nucleus;GO:0005737//cytoplasm;GO:0005739//mitochondrion;GO:0005777//peroxisome;GO:0005829//cytosol;GO:0009897//external side of plasma membrane;GO:0009986//cell surface;GO:0016323//basolateral plasma membrane	GO:0003824//catalytic activity;GO:0004222//metalloendopeptidase activity;GO:0005102//receptor binding;GO:0005524//ATP binding;GO:0008270//zinc ion binding;GO:0042277//peptide binding;GO:0042803//protein homodimerization activity;GO:0043559//insulin binding;GO:0046872//metal ion binding	GO:0006508//proteolysis;GO:0008340//determination of adult lifespan;GO:0010815//bradykinin catabolic process;GO:0010992//ubiquitin homeostasis;GO:0032461//positive regulation of protein oligomerization;GO:0042447//hormone catabolic process;GO:0050435//beta-amyloid metabolic process;GO:0051260//protein homooligomerization;GO:0051603//proteolysis involved in cellular protein catabolic process;GO:00…
ENSOART00000000353	ENSOART00000000353;ENSOART00000010912	2.42766e-26	239815	125669	64839.3	198077	90551.3	95097.8	182642	91585.4	144799	-	-	Genetic Information Processing	Translation	ko03010//Ribosome	K02894	GO:0005840//ribosome	GO:0003735//structural constituent of ribosome	GO:0006412//translation
ENSOART00000010912	ENSOART00000000353;ENSOART00000010912	2.42766e-26	239815	125669	64839.3	198077	90551.3	95097.8	182642	91585.4	144799	-	ribosomal protein L23 [Source:NCBI gene;Acc:101121360]	Genetic Information Processing	Translation	ko03010//Ribosome	K02894	GO:0005840//ribosome	GO:0003735//structural constituent of ribosome	GO:0006412//translation
ENSOART00000000358	ENSOART00000000358	2.6867e-51	249657	271815	303444	305318	274633	276724	289819	305109	320916	ELOB	elongin B [Source:NCBI gene;Acc:101118496]	Human Diseases;Human Diseases;Environmental Information Processing;Genetic Information Processing;Human Diseases	Cancers;Infectious disease: viral;Signal transduction;Folding, sorting and degradation;Cancers	ko05200//Pathways in cancer;ko05170//Human immunodeficiency virus 1 infection;ko04066//HIF-1 signaling pathway;ko04120//Ubiquitin mediated proteolysis;ko05211//Renal cell carcinoma	K03873;K03873;K03873;K03873;K03873	GO:0030891//VCB complex;GO:0031462//Cul2-RING ubiquitin ligase complex;GO:0031466//Cul5-RING ubiquitin ligase complex;GO:0070449//elongin complex	GO:0005515//protein binding;GO:0031625//ubiquitin protein ligase binding	GO:0006368//transcription elongation from RNA polymerase II promoter
ENSOART00000000377	ENSOART00000000377	0.00121145	238381	221461	Filtered	242228	259203	330659	Filtered	Filtered	Filtered	AGER	advanced glycosylation end-product specific receptor [Source:NCBI gene;Acc:101111586]	Human Diseases;Human Diseases	Neurodegenerative diseases;Endocrine and metabolic diseases	ko05010//Alzheimer disease;ko04933//AGE-RAGE signaling pathway in diabetic complications	K19722;K19722	GO:0001650//fibrillar center;GO:0005886//plasma membrane;GO:0016020//membrane;GO:0016021//integral component of membrane;GO:0016324//apical plasma membrane;GO:0030054//cell junction	GO:0001540//beta-amyloid binding;GO:0038023//signaling receptor activity;GO:0042802//identical protein binding;GO:0044548//S100 protein binding;GO:0044877//macromolecular complex binding	GO:0001666//response to hypoxia;GO:0001914//regulation of T cell mediated cytotoxicity;GO:0001934//positive regulation of protein phosphorylation;GO:0006954//inflammatory response;GO:0007611//learning or memory;GO:0010255//glucose mediated signaling pathway;GO:0014002//astrocyte development;GO:0031175//neuron projection development;GO:0032693//negative regulation of interleukin-10 production;GO:0…
ENSOART00000000394	ENSOART00000000394	4.73271e-39	448898	533476	428984	313927	252870	281207	340081	274596	150068	ECHS1	enoyl-CoA hydratase, short chain 1 [Source:NCBI gene;Acc:101112867]	Metabolism;Metabolism;Metabolism;Metabolism;Metabolism;Metabolism;Metabolism;Metabolism;Metabolism;Metabolism;Metabolism	Global and overview maps;Global and overview maps;Amino acid metabolism;Lipid metabolism;Global and overview maps;Carbohydrate metabolism;Amino acid metabolism;Amino acid metabolism;Metabolism of other amino acids;Carbohydrate metabolism;Lipid metabolism	ko01100//Metabolic pathways;ko01200//Carbon metabolism;ko00280//Valine, leucine and isoleucine degradation;ko00071//Fatty acid degradation;ko01212//Fatty acid metabolism;ko00640//Propanoate metabolism;ko00380//Tryptophan metabolism;ko00310//Lysine degradation;ko00410//beta-Alanine metabolism;ko00650//Butanoate metabolism;ko00062//Fatty acid elongation	K07511;K07511;K07511;K07511;K07511;K07511;K07511;K07511;K07511;K07511;K07511	GO:0005739//mitochondrion	GO:0003824//catalytic activity;GO:0004300//enoyl-CoA hydratase activity	GO:0006635//fatty acid beta-oxidation
ENSOART00000000411	ENSOART00000000411;ENSOART00000015641	6.69535e-06	167080	178772	159030	111847	68145.4	130225	184469	116905	132092	-	PIGY upstream reading frame [Source:NCBI gene;Acc:101119135]	-	-	-	-	-	-	-
ENSOART00000015641	ENSOART00000000411;ENSOART00000015641	6.69535e-06	167080	178772	159030	111847	68145.4	130225	184469	116905	132092	-	protein preY, mitochondrial [Source:NCBI gene;Acc:101121259]	-	-	-	-	-	-	-
ENSOART00000000449	ENSOART00000000449	0.000730766	Filtered	10244.2	12484.5	15702.1	8413.87	15667.4	4749.88	10003.4	12752.7	PAPLN	papilin, proteoglycan like sulfated glycoprotein [Source:NCBI gene;Acc:101103901]	-	-	-	-	-	GO:0004867//serine-type endopeptidase inhibitor activity;GO:0008233//peptidase activity	GO:0006508//proteolysis;GO:0010951//negative regulation of endopeptidase activity
ENSOART00000000460	ENSOART00000000460	1.04797e-13	122154	99798	111373	108709	110942	91492.1	74426.1	80083.7	121097	COPS5	COP9 signalosome subunit 5 [Source:NCBI gene;Acc:101101995]	-	-	-	-	GO:0000785//chromatin;GO:0005634//nucleus;GO:0005654//nucleoplasm;GO:0005737//cytoplasm;GO:0005829//cytosol;GO:0008021//synaptic vesicle;GO:0008180//COP9 signalosome;GO:0048471//perinuclear region of cytoplasm	GO:0004222//metalloendopeptidase activity;GO:0004843//thiol-dependent ubiquitin-specific protease activity;GO:0005515//protein binding;GO:0008237//metallopeptidase activity;GO:0019899//enzyme binding;GO:0035718//macrophage migration inhibitory factor binding	GO:0000338//protein deneddylation;GO:0016579//protein deubiquitination;GO:0043066//negative regulation of apoptotic process;GO:0045944//positive regulation of transcription from RNA polymerase II promoter;GO:0046328//regulation of JNK cascade;GO:0051091//positive regulation of sequence-specific DNA binding transcription factor activity;GO:0051726//regulation of cell cycle;GO:1903894//regulation o…
ENSOART00000000474	ENSOART00000000474	2.61323e-20	98062.7	103587	77704.3	79894.8	62283.3	77218.3	49170.9	89284.4	70680.2	LIMS1	LIM zinc finger domain containing 1 [Source:NCBI gene;Acc:101116555]	-	-	-	-	GO:0005886//plasma membrane;GO:0005911//cell-cell junction;GO:0005925//focal adhesion;GO:0016020//membrane;GO:0030054//cell junction;GO:0048471//perinuclear region of cytoplasm	GO:0008270//zinc ion binding;GO:0019901//protein kinase binding;GO:0046872//metal ion binding	GO:0010628//positive regulation of gene expression;GO:0010811//positive regulation of cell-substrate adhesion;GO:0033209//tumor necrosis factor-mediated signaling pathway;GO:0043547//positive regulation of GTPase activity;GO:0045184//establishment of protein localization;GO:0045892//negative regulation of transcription, DNA-templated;GO:0051894//positive regulation of focal adhesion assembly;GO:0…
ENSOART00000000480	ENSOART00000000480	1.75485e-42	183095	185812	214689	186647	227896	176060	244004	196159	224993	-	Obg like ATPase 1 [Source:NCBI gene;Acc:101110909]	-	-	-	-	GO:0005634//nucleus;GO:0005730//nucleolus;GO:0005737//cytoplasm	GO:0000166//nucleotide binding;GO:0005524//ATP binding;GO:0005525//GTP binding;GO:0016787//hydrolase activity;GO:0016887//ATPase activity;GO:0043022//ribosome binding;GO:0043023//ribosomal large subunit binding	-
ENSOART00000000507	ENSOART00000000507	0.000521336	41541.8	49596.6	61358.5	41535.5	21260.5	52507.5	32817.2	38313.2	35520.1	DUSP26	dual specificity phosphatase 26 [Source:NCBI gene;Acc:101108886]	-	-	-	-	GO:0005634//nucleus;GO:0005737//cytoplasm;GO:0005794//Golgi apparatus	GO:0001102//RNA polymerase II activating transcription factor binding;GO:0002039//p53 binding;GO:0004647//phosphoserine phosphatase activity;GO:0004721//phosphoprotein phosphatase activity;GO:0004725//protein tyrosine phosphatase activity;GO:0008138//protein tyrosine/serine/threonine phosphatase activity;GO:0016787//hydrolase activity;GO:0016791//phosphatase activity	GO:0000122//negative regulation of transcription from RNA polymerase II promoter;GO:0006470//protein dephosphorylation;GO:0016311//dephosphorylation;GO:0035335//peptidyl-tyrosine dephosphorylation;GO:0044387//negative regulation of protein kinase activity by regulation of protein phosphorylation;GO:0045785//positive regulation of cell adhesion;GO:0070373//negative regulation of ERK1 and ERK2 casc…
ENSOART00000000513	ENSOART00000000513	2.21449e-14	94542.2	171890	127859	59380.6	100797	114310	97972.2	125587	96686.2	SOD3	superoxide dismutase 3 [Source:NCBI gene;Acc:101104150]	-	-	-	-	GO:0005615//extracellular space	GO:0004784//superoxide dismutase activity;GO:0016491//oxidoreductase activity;GO:0046872//metal ion binding	GO:0001666//response to hypoxia;GO:0006801//superoxide metabolic process;GO:0019430//removal of superoxide radicals;GO:0055114//oxidation-reduction process
ENSOART00000000517	ENSOART00000000517	3.4319e-12	24602356	19873276	20039916	24374762	28163294	31119840	21027352	25505026	30458106	ALDOC	aldolase, fructose-bisphosphate C [Source:NCBI gene;Acc:101105422]	Metabolism;Metabolism;Environmental Information Processing;Metabolism;Metabolism;Metabolism;Metabolism	Global and overview maps;Global and overview maps;Signal transduction;Carbohydrate metabolism;Global and overview maps;Carbohydrate metabolism;Carbohydrate metabolism	ko01100//Metabolic pathways;ko01200//Carbon metabolism;ko04066//HIF-1 signaling pathway;ko00010//Glycolysis / Gluconeogenesis;ko01230//Biosynthesis of amino acids;ko00051//Fructose and mannose metabolism;ko00030//Pentose phosphate pathway	K01623;K01623;K01623;K01623;K01623;K01623;K01623	-	GO:0003824//catalytic activity;GO:0004332//fructose-bisphosphate aldolase activity;GO:0008092//cytoskeletal protein binding;GO:0016829//lyase activity	GO:0006096//glycolytic process;GO:0030388//fructose 1,6-bisphosphate metabolic process;GO:0030855//epithelial cell differentiation
ENSOART00000000523	ENSOART00000000523	7.24062e-05	29990.5	18852.4	15703.3	20871.1	28061.1	Filtered	25980.8	20359	25445.1	RPTOR	regulatory associated protein of MTOR complex 1 [Source:NCBI gene;Acc:101119321]	Organismal Systems;Environmental Information Processing;Organismal Systems;Environmental Information Processing;Environmental Information Processing;Cellular Processes;Human Diseases;Organismal Systems;Organismal Systems;Cellular Processes	Environmental adaptation;Signal transduction;Endocrine system;Signal transduction;Signal transduction;Transport and catabolism;Cancers;Aging;Aging;Transport and catabolism	ko04714//Thermogenesis;ko04151//PI3K-Akt signaling pathway;ko04910//Insulin signaling pathway;ko04152//AMPK signaling pathway;ko04150//mTOR signaling pathway;ko04140//Autophagy - animal;ko05206//MicroRNAs in cancer;ko04213//Longevity regulating pathway - multiple species;ko04211//Longevity regulating pathway - mammal;ko04136//Autophagy - other eukaryotes	K07204;K07204;K07204;K07204;K07204;K07204;K07204;K07204;K07204;K07204	GO:0005654//nucleoplasm;GO:0005737//cytoplasm;GO:0005764//lysosome;GO:0005829//cytosol;GO:0010494//cytoplasmic stress granule;GO:0031931//TORC1 complex	GO:0001030//RNA polymerase III type 1 promoter DNA binding;GO:0001031//RNA polymerase III type 2 promoter DNA binding;GO:0001032//RNA polymerase III type 3 promoter DNA binding;GO:0001156//TFIIIC-class transcription factor binding;GO:0005515//protein binding;GO:0019901//protein kinase binding;GO:0030291//protein serine/threonine kinase inhibitor activity;GO:0030295//protein kinase activator activ…	GO:0001558//regulation of cell growth;GO:0008361//regulation of cell size;GO:0010800//positive regulation of peptidyl-threonine phosphorylation;GO:0030307//positive regulation of cell growth;GO:0031669//cellular response to nutrient levels;GO:0031929//TOR signaling;GO:0032008//positive regulation of TOR signaling;GO:0032147//activation of protein kinase activity;GO:0033138//positive regulation of…
ENSOART00000000528	ENSOART00000000528;ENSOART00000000529	0.0054653	246962	348699	249074	Filtered	Filtered	Filtered	151994	313555	Filtered	SRRM2	serine/arginine repetitive matrix 2 [Source:HGNC Symbol;Acc:HGNC:16639]	-	-	-	-	GO:0005634//nucleus;GO:0015030//Cajal body;GO:0016607//nuclear speck;GO:0071007//U2-type catalytic step 2 spliceosome;GO:0071013//catalytic step 2 spliceosome	GO:0005515//protein binding;GO:0047485//protein N-terminus binding;GO:0070742//C2H2 zinc finger domain binding	GO:0000398//mRNA splicing, via spliceosome
ENSOART00000000529	ENSOART00000000528;ENSOART00000000529	0.0054653	246962	348699	249074	Filtered	Filtered	Filtered	151994	313555	Filtered	SRRM2	serine/arginine repetitive matrix 2 [Source:HGNC Symbol;Acc:HGNC:16639]	-	-	-	-	-	-	-
ENSOART00000000594	ENSOART00000000594	1.05229e-13	82988.8	72834.9	57645.8	73972.9	37757.9	40510.2	38539.4	48706.4	64752.4	ANK2	ankyrin 2 [Source:NCBI gene;Acc:101115623]	Human Diseases	Cancers	ko05205//Proteoglycans in cancer	K10380	-	GO:0005515//protein binding	GO:0007165//signal transduction
ENSOART00000000622	ENSOART00000000622;ENSOART00000000624	1.78569e-55	138421	122709	105087	176971	140868	140757	98501.8	119598	131829	HNRNPD	heterogeneous nuclear ribonucleoprotein D [Source:HGNC Symbol;Acc:HGNC:5036]	-	-	-	-	GO:0005654//nucleoplasm;GO:0045202//synapse;GO:1990904//ribonucleoprotein complex	GO:0003676//nucleic acid binding;GO:0003723//RNA binding;GO:0042162//telomeric DNA binding	GO:0032204//regulation of telomere maintenance;GO:0042752//regulation of circadian rhythm;GO:0043488//regulation of mRNA stability;GO:0045727//positive regulation of translation;GO:0097167//circadian regulation of translation;GO:1904355//positive regulation of telomere capping
ENSOART00000000624	ENSOART00000000622;ENSOART00000000624	1.78569e-55	138421	122709	105087	176971	140868	140757	98501.8	119598	131829	HNRNPD	heterogeneous nuclear ribonucleoprotein D [Source:HGNC Symbol;Acc:HGNC:5036]	-	-	-	-	-	GO:0003676//nucleic acid binding;GO:0003723//RNA binding	-
ENSOART00000000626	ENSOART00000000626;ENSOART00000000720;ENSOART00000000946;ENSOART00000001044;ENSOART00000001054;ENSOART00000019797;ENSOART00000019840;ENSOART00000019867;ENSOART00000019921;ENSOART00000019990;ENSOART00000020137;ENSOART00000021858;ENSOART00000022518	4.58867e-58	558967	829298	633899	813573	498554	440130	694293	566264	505908	-	-	Human Diseases;Human Diseases;Human Diseases	Cancers;Substance dependence;Immune diseases	ko05203//Viral carcinogenesis;ko05034//Alcoholism;ko05322//Systemic lupus erythematosus	K11252;K11252;K11252	GO:0000786//nucleosome;GO:0005634//nucleus;GO:0005694//chromosome	GO:0003677//DNA binding;GO:0046982//protein heterodimerization activity	-
ENSOART00000000720	ENSOART00000000626;ENSOART00000000720;ENSOART00000000946;ENSOART00000001044;ENSOART00000001054;ENSOART00000019797;ENSOART00000019840;ENSOART00000019867;ENSOART00000019921;ENSOART00000019990;ENSOART00000020137;ENSOART00000021858;ENSOART00000022518	4.58867e-58	558967	829298	633899	813573	498554	440130	694293	566264	505908	-	-	Human Diseases;Human Diseases;Human Diseases	Cancers;Substance dependence;Immune diseases	ko05203//Viral carcinogenesis;ko05034//Alcoholism;ko05322//Systemic lupus erythematosus	K11252;K11252;K11252	GO:0000786//nucleosome;GO:0005634//nucleus;GO:0005694//chromosome	GO:0003677//DNA binding;GO:0046982//protein heterodimerization activity	-
ENSOART00000000946	ENSOART00000000626;ENSOART00000000720;ENSOART00000000946;ENSOART00000001044;ENSOART00000001054;ENSOART00000019797;ENSOART00000019840;ENSOART00000019867;ENSOART00000019921;ENSOART00000019990;ENSOART00000020137;ENSOART00000021858;ENSOART00000022518	4.58867e-58	558967	829298	633899	813573	498554	440130	694293	566264	505908	-	-	Human Diseases;Human Diseases;Human Diseases	Cancers;Substance dependence;Immune diseases	ko05203//Viral carcinogenesis;ko05034//Alcoholism;ko05322//Systemic lupus erythematosus	K11252;K11252;K11252	GO:0000786//nucleosome;GO:0005634//nucleus;GO:0005694//chromosome	GO:0003677//DNA binding;GO:0046982//protein heterodimerization activity	-
ENSOART00000001044	ENSOART00000000626;ENSOART00000000720;ENSOART00000000946;ENSOART00000001044;ENSOART00000001054;ENSOART00000019797;ENSOART00000019840;ENSOART00000019867;ENSOART00000019921;ENSOART00000019990;ENSOART00000020137;ENSOART00000021858;ENSOART00000022518	4.58867e-58	558967	829298	633899	813573	498554	440130	694293	566264	505908	-	-	Human Diseases;Human Diseases;Human Diseases	Cancers;Substance dependence;Immune diseases	ko05203//Viral carcinogenesis;ko05034//Alcoholism;ko05322//Systemic lupus erythematosus	K11252;K11252;K11252	GO:0000786//nucleosome;GO:0005634//nucleus;GO:0005694//chromosome	GO:0003677//DNA binding;GO:0046982//protein heterodimerization activity	-
ENSOART00000001054	ENSOART00000000626;ENSOART00000000720;ENSOART00000000946;ENSOART00000001044;ENSOART00000001054;ENSOART00000019797;ENSOART00000019840;ENSOART00000019867;ENSOART00000019921;ENSOART00000019990;ENSOART00000020137;ENSOART00000021858;ENSOART00000022518	4.58867e-58	558967	829298	633899	813573	498554	440130	694293	566264	505908	HIST1H2BD	histone cluster 1 H2B family member d [Source:HGNC Symbol;Acc:HGNC:4747]	Human Diseases;Human Diseases;Human Diseases	Cancers;Substance dependence;Immune diseases	ko05203//Viral carcinogenesis;ko05034//Alcoholism;ko05322//Systemic lupus erythematosus	K11252;K11252;K11252	GO:0000786//nucleosome;GO:0005634//nucleus;GO:0005654//nucleoplasm;GO:0005694//chromosome;GO:0005829//cytosol	GO:0003677//DNA binding;GO:0046982//protein heterodimerization activity	-
ENSOART00000019797	ENSOART00000000626;ENSOART00000000720;ENSOART00000000946;ENSOART00000001044;ENSOART00000001054;ENSOART00000019797;ENSOART00000019840;ENSOART00000019867;ENSOART00000019921;ENSOART00000019990;ENSOART00000020137;ENSOART00000021858;ENSOART00000022518	4.58867e-58	558967	829298	633899	813573	498554	440130	694293	566264	505908	-	-	Human Diseases;Human Diseases;Human Diseases	Cancers;Substance dependence;Immune diseases	ko05203//Viral carcinogenesis;ko05034//Alcoholism;ko05322//Systemic lupus erythematosus	K11252;K11252;K11252	GO:0000786//nucleosome;GO:0005634//nucleus;GO:0005694//chromosome	GO:0003677//DNA binding;GO:0046982//protein heterodimerization activity	-
ENSOART00000019840	ENSOART00000000626;ENSOART00000000720;ENSOART00000000946;ENSOART00000001044;ENSOART00000001054;ENSOART00000019797;ENSOART00000019840;ENSOART00000019867;ENSOART00000019921;ENSOART00000019990;ENSOART00000020137;ENSOART00000021858;ENSOART00000022518	4.58867e-58	558967	829298	633899	813573	498554	440130	694293	566264	505908	-	-	Human Diseases;Human Diseases;Human Diseases	Cancers;Substance dependence;Immune diseases	ko05203//Viral carcinogenesis;ko05034//Alcoholism;ko05322//Systemic lupus erythematosus	K11252;K11252;K11252	GO:0000786//nucleosome;GO:0005634//nucleus;GO:0005694//chromosome	GO:0003677//DNA binding;GO:0046982//protein heterodimerization activity	-
ENSOART00000019867	ENSOART00000000626;ENSOART00000000720;ENSOART00000000946;ENSOART00000001044;ENSOART00000001054;ENSOART00000019797;ENSOART00000019840;ENSOART00000019867;ENSOART00000019921;ENSOART00000019990;ENSOART00000020137;ENSOART00000021858;ENSOART00000022518	4.58867e-58	558967	829298	633899	813573	498554	440130	694293	566264	505908	HIST1H2BN	histone cluster 1 H2B family member n [Source:HGNC Symbol;Acc:HGNC:4749]	Human Diseases;Human Diseases;Human Diseases	Cancers;Substance dependence;Immune diseases	ko05203//Viral carcinogenesis;ko05034//Alcoholism;ko05322//Systemic lupus erythematosus	K11252;K11252;K11252	GO:0000786//nucleosome;GO:0005634//nucleus;GO:0005654//nucleoplasm;GO:0005694//chromosome;GO:0005829//cytosol	GO:0003677//DNA binding;GO:0046982//protein heterodimerization activity	-
ENSOART00000019921	ENSOART00000000626;ENSOART00000000720;ENSOART00000000946;ENSOART00000001044;ENSOART00000001054;ENSOART00000019797;ENSOART00000019840;ENSOART00000019867;ENSOART00000019921;ENSOART00000019990;ENSOART00000020137;ENSOART00000021858;ENSOART00000022518	4.58867e-58	558967	829298	633899	813573	498554	440130	694293	566264	505908	-	histone H2B type 1 [Source:NCBI gene;Acc:101122637]	Human Diseases;Human Diseases;Human Diseases	Cancers;Substance dependence;Immune diseases	ko05203//Viral carcinogenesis;ko05034//Alcoholism;ko05322//Systemic lupus erythematosus	K11252;K11252;K11252	GO:0000786//nucleosome;GO:0005634//nucleus;GO:0005694//chromosome	GO:0003677//DNA binding;GO:0046982//protein heterodimerization activity	-
ENSOART00000019990	ENSOART00000000626;ENSOART00000000720;ENSOART00000000946;ENSOART00000001044;ENSOART00000001054;ENSOART00000019797;ENSOART00000019840;ENSOART00000019867;ENSOART00000019921;ENSOART00000019990;ENSOART00000020137;ENSOART00000021858;ENSOART00000022518	4.58867e-58	558967	829298	633899	813573	498554	440130	694293	566264	505908	-	histone H2B type 1 [Source:NCBI gene;Acc:101119426]	Human Diseases;Human Diseases;Human Diseases	Cancers;Substance dependence;Immune diseases	ko05203//Viral carcinogenesis;ko05034//Alcoholism;ko05322//Systemic lupus erythematosus	K11252;K11252;K11252	GO:0000786//nucleosome;GO:0005634//nucleus;GO:0005694//chromosome	GO:0003677//DNA binding;GO:0046982//protein heterodimerization activity	-
ENSOART00000020137	ENSOART00000000626;ENSOART00000000720;ENSOART00000000946;ENSOART00000001044;ENSOART00000001054;ENSOART00000019797;ENSOART00000019840;ENSOART00000019867;ENSOART00000019921;ENSOART00000019990;ENSOART00000020137;ENSOART00000021858;ENSOART00000022518	4.58867e-58	558967	829298	633899	813573	498554	440130	694293	566264	505908	-	-	Human Diseases;Human Diseases;Human Diseases	Cancers;Substance dependence;Immune diseases	ko05203//Viral carcinogenesis;ko05034//Alcoholism;ko05322//Systemic lupus erythematosus	K11252;K11252;K11252	GO:0000786//nucleosome;GO:0005634//nucleus;GO:0005694//chromosome	GO:0003677//DNA binding;GO:0046982//protein heterodimerization activity	-
ENSOART00000021858	ENSOART00000000626;ENSOART00000000720;ENSOART00000000946;ENSOART00000001044;ENSOART00000001054;ENSOART00000019797;ENSOART00000019840;ENSOART00000019867;ENSOART00000019921;ENSOART00000019990;ENSOART00000020137;ENSOART00000021858;ENSOART00000022518	4.58867e-58	558967	829298	633899	813573	498554	440130	694293	566264	505908	-	histone H2B type 1 [Source:NCBI gene;Acc:101111915]	Human Diseases;Human Diseases;Human Diseases	Cancers;Substance dependence;Immune diseases	ko05203//Viral carcinogenesis;ko05034//Alcoholism;ko05322//Systemic lupus erythematosus	K11252;K11252;K11252	GO:0000786//nucleosome;GO:0005634//nucleus;GO:0005694//chromosome	GO:0003677//DNA binding;GO:0046982//protein heterodimerization activity	-
ENSOART00000022518	ENSOART00000000626;ENSOART00000000720;ENSOART00000000946;ENSOART00000001044;ENSOART00000001054;ENSOART00000019797;ENSOART00000019840;ENSOART00000019867;ENSOART00000019921;ENSOART00000019990;ENSOART00000020137;ENSOART00000021858;ENSOART00000022518	4.58867e-58	558967	829298	633899	813573	498554	440130	694293	566264	505908	HIST2H2BF	histone H2B type 2-F [Source:NCBI gene;Acc:101120455]	Human Diseases;Human Diseases;Human Diseases	Cancers;Substance dependence;Immune diseases	ko05203//Viral carcinogenesis;ko05034//Alcoholism;ko05322//Systemic lupus erythematosus	K11252;K11252;K11252	GO:0000786//nucleosome;GO:0005634//nucleus;GO:0005654//nucleoplasm;GO:0005694//chromosome;GO:0005829//cytosol	GO:0003677//DNA binding;GO:0046982//protein heterodimerization activity	-
ENSOART00000000634	ENSOART00000000634	1.18207e-61	438639	458711	519668	469849	282895	339197	298467	312431	283251	IDH3A	isocitrate dehydrogenase 3 (NAD(+)) alpha [Source:NCBI gene;Acc:101120868]	Metabolism;Metabolism;Metabolism;Metabolism;Metabolism	Global and overview maps;Global and overview maps;Global and overview maps;Carbohydrate metabolism;Global and overview maps	ko01100//Metabolic pathways;ko01200//Carbon metabolism;ko01230//Biosynthesis of amino acids;ko00020//Citrate cycle (TCA cycle);ko01210//2-Oxocarboxylic acid metabolism	K00030;K00030;K00030;K00030;K00030	GO:0005739//mitochondrion	GO:0000287//magnesium ion binding;GO:0004449//isocitrate dehydrogenase (NAD+) activity;GO:0016616//oxidoreductase activity, acting on the CH-OH group of donors, NAD or NADP as acceptor;GO:0051287//NAD binding	GO:0006099//tricarboxylic acid cycle;GO:0055114//oxidation-reduction process
ENSOART00000000635	ENSOART00000000635;ENSOART00000009735;ENSOART00000017143	8.09288e-44	286655	278661	254244	282217	210011	229003	229456	278130	244380	-	heterogeneous nuclear ribonucleoprotein K [Source:NCBI gene;Acc:101123349]	Human Diseases;Genetic Information Processing;Human Diseases	Cancers;Transcription;Cancers	ko05203//Viral carcinogenesis;ko03040//Spliceosome;ko05206//MicroRNAs in cancer	K12886;K12886;K12886	-	GO:0003676//nucleic acid binding;GO:0003677//DNA binding;GO:0003723//RNA binding	GO:0006357//regulation of transcription from RNA polymerase II promoter;GO:0006396//RNA processing
ENSOART00000009735	ENSOART00000000635;ENSOART00000009735;ENSOART00000017143	8.09288e-44	286655	278661	254244	282217	210011	229003	229456	278130	244380	HNRNPK	heterogeneous nuclear ribonucleoprotein K [Source:NCBI gene;Acc:101117560]	Human Diseases;Genetic Information Processing;Human Diseases	Cancers;Transcription;Cancers	ko05203//Viral carcinogenesis;ko03040//Spliceosome;ko05206//MicroRNAs in cancer	K12886;K12886;K12886	GO:0000790//nuclear chromatin;GO:0005654//nucleoplasm;GO:0010494//cytoplasmic stress granule;GO:0071013//catalytic step 2 spliceosome	GO:0000978//RNA polymerase II core promoter proximal region sequence-specific DNA binding;GO:0001228//transcriptional activator activity, RNA polymerase II transcription regulatory region sequence-specific binding;GO:0003676//nucleic acid binding;GO:0003677//DNA binding;GO:0003723//RNA binding;GO:0019904//protein domain specific binding;GO:0042802//identical protein binding	GO:0006357//regulation of transcription from RNA polymerase II promoter;GO:0006396//RNA processing;GO:0010988//regulation of low-density lipoprotein particle clearance;GO:0043066//negative regulation of apoptotic process;GO:0045716//positive regulation of low-density lipoprotein particle receptor biosynthetic process;GO:0045944//positive regulation of transcription from RNA polymerase II promoter…
ENSOART00000017143	ENSOART00000000635;ENSOART00000009735;ENSOART00000017143	8.09288e-44	286655	278661	254244	282217	210011	229003	229456	278130	244380	-	heterogeneous nuclear ribonucleoprotein K [Source:NCBI gene;Acc:101117560]	Human Diseases;Genetic Information Processing;Human Diseases	Cancers;Transcription;Cancers	ko05203//Viral carcinogenesis;ko03040//Spliceosome;ko05206//MicroRNAs in cancer	K12886;K12886;K12886	-	GO:0003676//nucleic acid binding;GO:0003677//DNA binding;GO:0003723//RNA binding	GO:0006357//regulation of transcription from RNA polymerase II promoter;GO:0006396//RNA processing
ENSOART00000000646	ENSOART00000000646	1.53548e-11	119142	120247	76857	101686	77794.3	129063	158261	65131.4	114577	LSM3	LSM3 homolog, U6 small nuclear RNA and mRNA degradation associated [Source:NCBI gene;Acc:101105285]	Genetic Information Processing;Genetic Information Processing	Transcription;Folding, sorting and degradation	ko03040//Spliceosome;ko03018//RNA degradation	K12622;K12622	GO:0000932//cytoplasmic mRNA processing body;GO:0005634//nucleus;GO:0005681//spliceosomal complex;GO:0005688//U6 snRNP;GO:0046540//U4/U6 x U5 tri-snRNP complex;GO:0071005//U2-type precatalytic spliceosome;GO:0071013//catalytic step 2 spliceosome;GO:1990726//Lsm1-7-Pat1 complex	GO:0003723//RNA binding	GO:0000398//mRNA splicing, via spliceosome;GO:0000956//nuclear-transcribed mRNA catabolic process;GO:0006397//mRNA processing;GO:0008380//RNA splicing;GO:0033962//cytoplasmic mRNA processing body assembly
ENSOART00000000650	ENSOART00000000650	5.31397e-37	2289490	1.75932e+06	1.41052e+06	2.42384e+06	1133603	1427840	3.23581e+06	1.3038e+06	1.26129e+06	MUSTN1	musculoskeletal, embryonic nuclear protein 1 [Source:NCBI gene;Acc:101108693]	-	-	-	-	GO:0005634//nucleus	-	GO:0002062//chondrocyte differentiation;GO:0010628//positive regulation of gene expression;GO:0032332//positive regulation of chondrocyte differentiation;GO:0035988//chondrocyte proliferation;GO:0042246//tissue regeneration;GO:1902730//positive regulation of proteoglycan biosynthetic process;GO:1902732//positive regulation of chondrocyte proliferation
ENSOART00000000655	ENSOART00000000655	3.51788e-73	1.9534e+06	2.23937e+06	2685491	2.0049e+06	2.05367e+06	1.99039e+06	1963069	1.91936e+06	2327532	LDB3	LIM domain binding 3 [Source:HGNC Symbol;Acc:HGNC:15710]	-	-	-	-	GO:0005856//cytoskeleton;GO:0030018//Z disc	GO:0005080//protein kinase C binding;GO:0005515//protein binding;GO:0008092//cytoskeletal protein binding;GO:0046872//metal ion binding;GO:0051371//muscle alpha-actinin binding	GO:0045214//sarcomere organization
ENSOART00000000658	ENSOART00000000658	1.60967e-21	37430.8	20074	34395.6	36358.2	18815.7	48421.5	21699.8	17679.6	42268.1	RBBP9	RB binding protein 9, serine hydrolase [Source:NCBI gene;Acc:101122206]	-	-	-	-	GO:0005654//nucleoplasm	GO:0016787//hydrolase activity	-
ENSOART00000000669	ENSOART00000000669	2.09806e-12	164997	153434	126113	147533	212169	168115	145658	189735	172530	KPNA6	karyopherin subunit alpha 6 [Source:NCBI gene;Acc:101117141]	Human Diseases	Infectious diseases	ko05164//Influenza A	K15042	GO:0005634//nucleus;GO:0005737//cytoplasm;GO:0043657//host cell	GO:0005515//protein binding;GO:0008565//protein transporter activity;GO:0061608//nuclear import signal receptor activity	GO:0006606//protein import into nucleus;GO:0015031//protein transport;GO:0030683//evasion or tolerance by virus of host immune response;GO:0045944//positive regulation of transcription from RNA polymerase II promoter;GO:0060135//maternal process involved in female pregnancy;GO:0075506//entry of viral genome into host nucleus through nuclear pore complex via importin;GO:1900017//positive regulatio…
ENSOART00000000685	ENSOART00000000685	1.39409e-29	99894.6	260327	414396	78064.9	118860	202821	95241.4	210089	189656	S100A4	S100 calcium binding protein A4 [Source:NCBI gene;Acc:101104794]	-	-	-	-	GO:0005634//nucleus;GO:0048471//perinuclear region of cytoplasm	GO:0005509//calcium ion binding;GO:0042802//identical protein binding;GO:0046872//metal ion binding;GO:0046914//transition metal ion binding;GO:0050786//RAGE receptor binding	GO:0043123//positive regulation of I-kappaB kinase/NF-kappaB signaling
ENSOART00000000690	ENSOART00000000690	2.3256e-44	375833	315742	284713	391175	651491	378205	382933	605511	573312	SMTNL2	smoothelin like 2 [Source:NCBI gene;Acc:101112746]	-	-	-	-	-	GO:0005515//protein binding	-
ENSOART00000000693	ENSOART00000000693	3.97733e-28	32266.3	26942.5	22157.1	23971.3	35110.7	18005.1	31276.4	31460.9	53363.2	DIAPH1	diaphanous related formin 1 [Source:NCBI gene;Acc:101106682]	Cellular Processes;Cellular Processes;Human Diseases	Cellular community - eukaryotes;Cell motility;Endocrine and metabolic diseases	ko04510//Focal adhesion;ko04810//Regulation of actin cytoskeleton;ko04933//AGE-RAGE signaling pathway in diabetic complications	K05740;K05740;K05740	GO:0072686//mitotic spindle	GO:0003779//actin binding;GO:0017048//Rho GTPase binding;GO:0044325//ion channel binding	GO:0007010//cytoskeleton organization;GO:0007015//actin filament organization;GO:0008360//regulation of cell shape;GO:0016043//cellular component organization;GO:0030036//actin cytoskeleton organization;GO:0030041//actin filament polymerization;GO:0032886//regulation of microtubule-based process;GO:0035372//protein localization to microtubule;GO:0051279//regulation of release of sequestered calci…
ENSOART00000000708	ENSOART00000000708;ENSOART00000016642	1.09019e-05	17049.8	10996.7	18318.8	Filtered	Filtered	20226.4	Filtered	23307.7	17414.2	-	-	-	-	-	-	-	-	-
ENSOART00000016642	ENSOART00000000708;ENSOART00000016642	1.09019e-05	17049.8	10996.7	18318.8	Filtered	Filtered	20226.4	Filtered	23307.7	17414.2	-	-	-	-	-	-	-	-	-
ENSOART00000000717	ENSOART00000000717	1.00224e-10	30970.5	32310.2	16739.4	27022.2	24853.8	14539.7	14343.3	12224.7	29909.9	KHDRBS1	KH RNA binding domain containing, signal transduction associated 1 [Source:NCBI gene;Acc:101117825]	-	-	-	-	GO:0005634//nucleus;GO:0005654//nucleoplasm;GO:0005737//cytoplasm;GO:0016020//membrane	GO:0003676//nucleic acid binding;GO:0003723//RNA binding;GO:0005070//SH3/SH2 adaptor activity;GO:0008143//poly(A) binding;GO:0008266//poly(U) RNA binding;GO:0019904//protein domain specific binding;GO:0042802//identical protein binding	GO:0000381//regulation of alternative mRNA splicing, via spliceosome;GO:0007166//cell surface receptor signaling pathway;GO:0009967//positive regulation of signal transduction;GO:0045892//negative regulation of transcription, DNA-templated;GO:0045948//positive regulation of translational initiation;GO:0046831//regulation of RNA export from nucleus;GO:0046833//positive regulation of RNA export fro…
ENSOART00000000732	ENSOART00000000732	1.78299e-05	113466	1.06864e+06	84845	93074.7	77327.5	291390	43838.8	22027.9	92435.1	PTP4A2	protein tyrosine phosphatase type IVA, member 2 [Source:NCBI gene;Acc:101118084]	-	-	-	-	GO:0005737//cytoplasm	GO:0004725//protein tyrosine phosphatase activity;GO:0016791//phosphatase activity	GO:0006470//protein dephosphorylation;GO:0016311//dephosphorylation;GO:0035335//peptidyl-tyrosine dephosphorylation
ENSOART00000000743	ENSOART00000000743	1.30407e-05	37223.9	37074.7	72362.7	21706.3	26911.8	24134.9	16045.3	73652.2	2604.13	S100A16	S100 calcium binding protein A16 [Source:NCBI gene;Acc:101105789]	-	-	-	-	GO:0005615//extracellular space;GO:0005730//nucleolus;GO:0005829//cytosol;GO:0005886//plasma membrane	GO:0005509//calcium ion binding;GO:0042803//protein homodimerization activity;GO:0046872//metal ion binding	-
ENSOART00000000753	ENSOART00000000753	0.000125501	68155.8	94075.9	135062	42336.6	49279.1	77114.9	34753.8	27468	50348	ERLIN2	ER lipid raft associated 2 [Source:NCBI gene;Acc:101110479]	-	-	-	-	GO:0005783//endoplasmic reticulum;GO:0005789//endoplasmic reticulum membrane;GO:0005829//cytosol;GO:0005886//plasma membrane;GO:0032991//macromolecular complex;GO:0045121//membrane raft	GO:0031625//ubiquitin protein ligase binding	GO:0030433//ER-associated ubiquitin-dependent protein catabolic process;GO:0032933//SREBP signaling pathway;GO:0045541//negative regulation of cholesterol biosynthetic process;GO:0045717//negative regulation of fatty acid biosynthetic process
ENSOART00000000756	ENSOART00000000756	3.31925e-53	163974	1.28448e+06	1.14538e+06	30149	14078.8	53985.6	52377.7	60597.5	16717.5	S100A1	S100 calcium binding protein A1 [Source:HGNC Symbol;Acc:HGNC:10486]	-	-	-	-	-	GO:0005509//calcium ion binding;GO:0046872//metal ion binding	GO:0008016//regulation of heart contraction
ENSOART00000000777	ENSOART00000000777	0.00058358	38491.9	61055.9	76500.1	81372.2	115228	22306.9	92378	Filtered	105579	RAB12	RAB12, member RAS oncogene family [Source:HGNC Symbol;Acc:HGNC:31332]	-	-	-	-	GO:0005764//lysosome;GO:0005776//autophagosome;GO:0045335//phagocytic vesicle;GO:0055038//recycling endosome membrane	GO:0003924//GTPase activity;GO:0005525//GTP binding;GO:0019003//GDP binding	GO:0008333//endosome to lysosome transport;GO:0016239//positive regulation of macroautophagy;GO:0044257//cellular protein catabolic process;GO:0071346//cellular response to interferon-gamma
ENSOART00000000780	ENSOART00000000780;ENSOART00000000782	3.31925e-53	445916	469065	479874	352462	495530	526078	358996	462492	435328	-	prostaglandin reductase 2 [Source:NCBI gene;Acc:101105000]	-	-	-	-	-	GO:0047522//15-oxoprostaglandin 13-oxidase activity	GO:0006693//prostaglandin metabolic process;GO:0055114//oxidation-reduction process
ENSOART00000000782	ENSOART00000000780;ENSOART00000000782	3.31925e-53	445916	469065	479874	352462	495530	526078	358996	462492	435328	-	prostaglandin reductase 2 [Source:NCBI gene;Acc:101105000]	-	-	-	-	-	GO:0047522//15-oxoprostaglandin 13-oxidase activity	GO:0006693//prostaglandin metabolic process;GO:0055114//oxidation-reduction process
ENSOART00000000781	ENSOART00000000781	1.28371e-32	210048	269505	254939	236403	195910	205724	262201	180989	275167	MAP3K20	mitogen-activated protein kinase kinase kinase 20 [Source:NCBI gene;Acc:101111776]	Environmental Information Processing	Signal transduction	ko04010//MAPK signaling pathway	K04424	-	GO:0004672//protein kinase activity;GO:0004709//MAP kinase kinase kinase activity;GO:0005524//ATP binding	GO:0000165//MAPK cascade;GO:0000186//activation of MAPKK activity;GO:0006468//protein phosphorylation
ENSOART00000000787	ENSOART00000000787	1.38632e-21	49671.9	43708.1	36800	57587	37065.8	35227.4	61767.2	53334.2	65387.4	CHTOP	chromatin target of PRMT1 [Source:NCBI gene;Acc:101106216]	-	-	-	-	GO:0000346//transcription export complex;GO:0016607//nuclear speck;GO:0036464//cytoplasmic ribonucleoprotein granule	GO:0008327//methyl-CpG binding	GO:0006406//mRNA export from nucleus;GO:0008284//positive regulation of cell proliferation;GO:0031062//positive regulation of histone methylation;GO:0032781//positive regulation of ATPase activity;GO:0051096//positive regulation of helicase activity
ENSOART00000000789	ENSOART00000000789	1.47249e-05	Filtered	66205.8	17656.7	65960.3	32249.6	19297	72588.8	37240.2	32650.9	ITIH4	inter-alpha-trypsin inhibitor heavy chain family member 4 [Source:NCBI gene;Acc:101108959]	-	-	-	-	GO:0005737//cytoplasm;GO:0005886//plasma membrane	GO:0004867//serine-type endopeptidase inhibitor activity	GO:0006953//acute-phase response;GO:0010951//negative regulation of endopeptidase activity;GO:0030212//hyaluronan metabolic process;GO:0034097//response to cytokine
ENSOART00000000791	ENSOART00000000791	1.11754e-12	1.32121e+06	660600	551057	374528	635395	776116	238744	831656	600671	-	-	-	-	-	-	GO:0005634//nucleus	-	GO:0045600//positive regulation of fat cell differentiation
ENSOART00000000795	ENSOART00000000795	0.000770825	Filtered	519241	20156.4	108020	Filtered	Filtered	569572	1674376	Filtered	DNAJA4	DnaJ heat shock protein family (Hsp40) member A4 [Source:NCBI gene;Acc:101121551]	-	-	-	-	GO:0005829//cytosol;GO:0016020//membrane	GO:0005524//ATP binding;GO:0031072//heat shock protein binding;GO:0046872//metal ion binding;GO:0051082//unfolded protein binding;GO:0051087//chaperone binding	GO:0006457//protein folding;GO:0009408//response to heat;GO:0042026//protein refolding;GO:0090084//negative regulation of inclusion body assembly
ENSOART00000000797	ENSOART00000000797	1.54838e-05	23748.3	27140	34259.4	23302.6	19775.6	46035.9	23367.9	20161.1	22500.7	HSD17B4	hydroxysteroid 17-beta dehydrogenase 4 [Source:NCBI gene;Acc:101114519]	Metabolism;Cellular Processes;Metabolism;Metabolism;Metabolism	Global and overview maps;Transport and catabolism;Global and overview maps;Lipid metabolism;Lipid metabolism	ko01100//Metabolic pathways;ko04146//Peroxisome;ko01212//Fatty acid metabolism;ko01040//Biosynthesis of unsaturated fatty acids;ko00120//Primary bile acid biosynthesis	K12405;K12405;K12405;K12405;K12405	GO:0005777//peroxisome	GO:0003857//3-hydroxyacyl-CoA dehydrogenase activity;GO:0005102//receptor binding;GO:0016491//oxidoreductase activity;GO:0016508//long-chain-enoyl-CoA hydratase activity;GO:0042803//protein homodimerization activity;GO:0044594//17-beta-hydroxysteroid dehydrogenase (NAD+) activity	GO:0000038//very long-chain fatty acid metabolic process;GO:0006635//fatty acid beta-oxidation;GO:0008209//androgen metabolic process;GO:0008210//estrogen metabolic process;GO:0036111//very long-chain fatty-acyl-CoA metabolic process;GO:0036112//medium-chain fatty-acyl-CoA metabolic process;GO:0060009//Sertoli cell development
ENSOART00000000807	ENSOART00000000807	0.00509254	149328	67950.4	64142.1	156305	8826.3	1.99975	14807	9271.75	166609	-	WD repeat domain 61 [Source:NCBI gene;Acc:101121805]	Genetic Information Processing	Folding, sorting and degradation	ko03018//RNA degradation	K12602	-	GO:0005515//protein binding	-
ENSOART00000000808	ENSOART00000000808	7.49675e-14	197210	272093	198249	246453	259769	251622	189567	158725	165383	PLPBP	pyridoxal phosphate binding protein [Source:NCBI gene;Acc:101117730]	-	-	-	-	-	GO:0030170//pyridoxal phosphate binding	-
ENSOART00000000818	ENSOART00000000818;ENSOART00000015018	1.88199e-05	48054.9	57485.5	40802	52918.2	39832.4	38426.3	48503	34572.1	45954.1	-	-	Human Diseases;Human Diseases;Genetic Information Processing;Human Diseases;Genetic Information Processing;Cellular Processes;Environmental Information Processing;Human Diseases;Cellular Processes;Environmental Information Processing;Organismal Systems;Environmental Information Processing	Cancers;Infectious diseases;Folding, sorting and degradation;Infectious disease: viral;Folding, sorting and degradation;Cell growth and death;Signal transduction;Infectious diseases;Cell growth and death;Signal transduction;Environmental adaptation;Signal transduction	ko05200//Pathways in cancer;ko05132//Salmonella infection;ko04141//Protein processing in endoplasmic reticulum;ko05170//Human immunodeficiency virus 1 infection;ko04120//Ubiquitin mediated proteolysis;ko04114//Oocyte meiosis;ko04310//Wnt signaling pathway;ko05131//Shigellosis;ko04110//Cell cycle;ko04350//TGF-beta signaling pathway;ko04710//Circadian rhythm;ko04341//Hedgehog signaling pathway - fly	K03094;K03094;K03094;K03094;K03094;K03094;K03094;K03094;K03094;K03094;K03094;K03094	-	-	GO:0006511//ubiquitin-dependent protein catabolic process
ENSOART00000015018	ENSOART00000000818;ENSOART00000015018	1.88199e-05	48054.9	57485.5	40802	52918.2	39832.4	38426.3	48503	34572.1	45954.1	SKP1	S-phase kinase associated protein 1 [Source:NCBI gene;Acc:100240716]	Human Diseases;Human Diseases;Genetic Information Processing;Human Diseases;Genetic Information Processing;Cellular Processes;Environmental Information Processing;Cellular Processes;Environmental Information Processing;Organismal Systems	Cancers;Infectious diseases;Folding, sorting and degradation;Infectious disease: viral;Folding, sorting and degradation;Cell growth and death;Signal transduction;Cell growth and death;Signal transduction;Environmental adaptation	ko05200//Pathways in cancer;ko05132//Salmonella infection;ko04141//Protein processing in endoplasmic reticulum;ko05170//Human immunodeficiency virus 1 infection;ko04120//Ubiquitin mediated proteolysis;ko04114//Oocyte meiosis;ko04310//Wnt signaling pathway;ko04110//Cell cycle;ko04350//TGF-beta signaling pathway;ko04710//Circadian rhythm	K03094;K03094;K03094;K03094;K03094;K03094;K03094;K03094;K03094;K03094	-	-	GO:0006511//ubiquitin-dependent protein catabolic process
ENSOART00000000827	ENSOART00000000827	7.95326e-20	145809	164934	150012	93052.3	90150.2	75976.2	129664	81675.9	85511.9	GLUD1	Ovis aries glutamate dehydrogenase 1 (GLUD1), mRNA. [Source:RefSeq mRNA;Acc:NM_001278567]	Metabolism;Metabolism;Cellular Processes;Metabolism;Organismal Systems;Metabolism;Metabolism;Metabolism	Global and overview maps;Global and overview maps;Cell growth and death;Amino acid metabolism;Excretory system;Amino acid metabolism;Energy metabolism;Metabolism of other amino acids	ko01100//Metabolic pathways;ko01200//Carbon metabolism;ko04217//Necroptosis;ko00250//Alanine, aspartate and glutamate metabolism;ko04964//Proximal tubule bicarbonate reclamation;ko00220//Arginine biosynthesis;ko00910//Nitrogen metabolism;ko00471//D-Glutamine and D-glutamate metabolism	K00261;K00261;K00261;K00261;K00261;K00261;K00261;K00261	GO:0005739//mitochondrion;GO:0005759//mitochondrial matrix	GO:0000166//nucleotide binding;GO:0004353//glutamate dehydrogenase [NAD(P)+] activity;GO:0016491//oxidoreductase activity;GO:0016639//oxidoreductase activity, acting on the CH-NH2 group of donors, NAD or NADP as acceptor	GO:0006520//cellular amino acid metabolic process;GO:0006541//glutamine metabolic process;GO:0032024//positive regulation of insulin secretion;GO:0055114//oxidation-reduction process;GO:0072350//tricarboxylic acid metabolic process
ENSOART00000000836	ENSOART00000000836;ENSOART00000000838	0.00153195	Filtered	Filtered	Filtered	7805.83	Filtered	Filtered	Filtered	5566.91	Filtered	PLRG1	pleiotropic regulator 1 [Source:NCBI gene;Acc:101102933]	Genetic Information Processing	Transcription	ko03040//Spliceosome	K12862	GO:0001650//fibrillar center;GO:0005634//nucleus;GO:0005662//DNA replication factor A complex;GO:0016607//nuclear speck;GO:0031965//nuclear membrane;GO:0071007//U2-type catalytic step 2 spliceosome;GO:0071013//catalytic step 2 spliceosome	GO:0005515//protein binding	GO:0000398//mRNA splicing, via spliceosome;GO:0034504//protein localization to nucleus;GO:1900087//positive regulation of G1/S transition of mitotic cell cycle
ENSOART00000000838	ENSOART00000000836;ENSOART00000000838	0.00153195	Filtered	Filtered	Filtered	7805.83	Filtered	Filtered	Filtered	5566.91	Filtered	PLRG1	pleiotropic regulator 1 [Source:NCBI gene;Acc:101102933]	Genetic Information Processing	Transcription	ko03040//Spliceosome	K12862	-	GO:0005515//protein binding	-
ENSOART00000000841	ENSOART00000000841	4.29331e-11	55237.9	64312.8	65357.6	68204.8	55549.8	66113.7	70630	60010	70426.9	EIF3A	eukaryotic translation initiation factor 3 subunit A [Source:NCBI gene;Acc:100137071]	Genetic Information Processing	Translation	ko03013//RNA transport	K03254	GO:0005634//nucleus;GO:0005730//nucleolus;GO:0005737//cytoplasm;GO:0005829//cytosol;GO:0005852//eukaryotic translation initiation factor 3 complex;GO:0014069//postsynaptic density;GO:0016282//eukaryotic 43S preinitiation complex;GO:0033290//eukaryotic 48S preinitiation complex;GO:0071541//eukaryotic translation initiation factor 3 complex, eIF3m	GO:0003723//RNA binding;GO:0003743//translation initiation factor activity	GO:0001732//formation of cytoplasmic translation initiation complex;GO:0002183//cytoplasmic translational initiation;GO:0006412//translation;GO:0006413//translational initiation;GO:0075522//IRES-dependent viral translational initiation;GO:0075525//viral translational termination-reinitiation
ENSOART00000000845	ENSOART00000000845	9.82142e-19	91077	118830	153160	Filtered	Filtered	Filtered	95343.2	72870.7	178667	HEBP2	heme binding protein 2 [Source:NCBI gene;Acc:101114199]	-	-	-	-	GO:0005737//cytoplasm;GO:0005739//mitochondrion	-	GO:0010917//negative regulation of mitochondrial membrane potential;GO:0010940//positive regulation of necrotic cell death;GO:0035794//positive regulation of mitochondrial membrane permeability
ENSOART00000000859	ENSOART00000000859	0.000666513	Filtered	14648	30025.2	27117.1	Filtered	57742.4	Filtered	18470.9	30164.3	ILF2	interleukin enhancer binding factor 2 [Source:NCBI gene;Acc:101106476]	-	-	-	-	GO:0005634//nucleus;GO:0005730//nucleolus;GO:1990904//ribonucleoprotein complex	GO:0003677//DNA binding;GO:0003723//RNA binding;GO:0003725//double-stranded RNA binding;GO:0005524//ATP binding;GO:0016740//transferase activity	GO:0006351//transcription, DNA-templated;GO:0006955//immune response;GO:0045893//positive regulation of transcription, DNA-templated
ENSOART00000000878	ENSOART00000000878	6.74284e-49	739213	811863	905103	679005	668873	715999	716925	754226	725236	APOBEC2	apolipoprotein B mRNA editing enzyme catalytic subunit 2 [Source:NCBI gene;Acc:101103930]	-	-	-	-	-	GO:0003824//catalytic activity;GO:0004126//cytidine deaminase activity;GO:0042802//identical protein binding	GO:0009972//cytidine deamination;GO:0016554//cytidine to uridine editing;GO:0016556//mRNA modification;GO:0080111//DNA demethylation
ENSOART00000000879	ENSOART00000000879;ENSOART00000001766	3.5942e-05	14304.8	Filtered	Filtered	Filtered	Filtered	21326.7	Filtered	7874.56	Filtered	-	ribosomal protein L36a like [Source:NCBI gene;Acc:101122112]	Genetic Information Processing	Translation	ko03010//Ribosome	K02929	GO:0005622//intracellular;GO:0005840//ribosome	GO:0003735//structural constituent of ribosome	GO:0006412//translation
ENSOART00000001766	ENSOART00000000879;ENSOART00000001766	3.5942e-05	14304.8	Filtered	Filtered	Filtered	Filtered	21326.7	Filtered	7874.56	Filtered	RPL36A-HNRNPH2	ribosomal protein L36a [Source:NCBI gene;Acc:101105982]	Genetic Information Processing	Translation	ko03010//Ribosome	K02929	GO:0005622//intracellular;GO:0005783//endoplasmic reticulum;GO:0005829//cytosol;GO:0005840//ribosome;GO:0005886//plasma membrane;GO:0016020//membrane;GO:0016021//integral component of membrane	GO:0003735//structural constituent of ribosome	GO:0006412//translation
ENSOART00000000883	ENSOART00000000883;ENSOART00000012474	0.000136604	102587	112276	116696	154524	142133	114954	108588	41584	85089.3	HNRNPDL	heterogeneous nuclear ribonucleoprotein D like [Source:NCBI gene;Acc:101114612]	-	-	-	-	GO:0005654//nucleoplasm	GO:0003676//nucleic acid binding;GO:0003723//RNA binding	-
ENSOART00000012474	ENSOART00000000883;ENSOART00000012474	0.000136604	102587	112276	116696	154524	142133	114954	108588	41584	85089.3	-	-	-	-	-	-	-	GO:0003676//nucleic acid binding;GO:0003723//RNA binding	-
ENSOART00000000886	ENSOART00000000886	0.000294181	71241.8	92302.2	153743	60680.7	26614.2	31257.1	18274	75477.9	28801.1	PARP1	poly(ADP-ribose) polymerase 1 [Source:NCBI gene;Acc:100135697]	Cellular Processes;Cellular Processes;Environmental Information Processing;Genetic Information Processing	Cell growth and death;Cell growth and death;Signal transduction;Replication and repair	ko04217//Necroptosis;ko04210//Apoptosis;ko04064//NF-kappa B signaling pathway;ko03410//Base excision repair	K24070;K24070;K24070;K24070	GO:0005634//nucleus;GO:0005635//nuclear envelope;GO:0005667//transcription factor complex;GO:0005730//nucleolus;GO:0005739//mitochondrion;GO:0032991//macromolecular complex;GO:0032993//protein-DNA complex;GO:0035861//site of double-strand break	GO:0000977//RNA polymerase II regulatory region sequence-specific DNA binding;GO:0001228//transcriptional activator activity, RNA polymerase II transcription regulatory region sequence-specific binding;GO:0003677//DNA binding;GO:0003950//NAD+ ADP-ribosyltransferase activity;GO:0008134//transcription factor binding;GO:0008270//zinc ion binding;GO:0016740//transferase activity;GO:0016757//transfera…	GO:0006302//double-strand break repair;GO:0006471//protein ADP-ribosylation;GO:0006915//apoptotic process;GO:0006974//cellular response to DNA damage stimulus;GO:0007005//mitochondrion organization;GO:0018312//peptidyl-serine ADP-ribosylation;GO:0018424//peptidyl-glutamic acid poly-ADP-ribosylation;GO:0030592//DNA ADP-ribosylation;GO:0032042//mitochondrial DNA metabolic process;GO:0032869//cellul…
ENSOART00000000887	ENSOART00000000887	6.7941e-19	92259.9	151023	143383	76238	53507.9	59817.3	89493.2	64591.3	63909.9	COQ6	coenzyme Q6, monooxygenase [Source:NCBI gene;Acc:101105664]	Metabolism;Metabolism	Global and overview maps;Metabolism of cofactors and vitamins	ko01100//Metabolic pathways;ko00130//Ubiquinone and other terpenoid-quinone biosynthesis	K06126;K06126	GO:0005739//mitochondrion;GO:0005743//mitochondrial inner membrane;GO:0005794//Golgi apparatus;GO:0016020//membrane;GO:0031314//extrinsic component of mitochondrial inner membrane;GO:0042995//cell projection	GO:0004497//monooxygenase activity;GO:0016491//oxidoreductase activity;GO:0016709//oxidoreductase activity, acting on paired donors, with incorporation or reduction of molecular oxygen, NAD(P)H as one donor, and incorporation of one atom of oxygen;GO:0016712//oxidoreductase activity, acting on paired donors, with incorporation or reduction of molecular oxygen, reduced flavin or flavoprotein as on…	GO:0006744//ubiquinone biosynthetic process;GO:0055114//oxidation-reduction process
ENSOART00000000919	ENSOART00000000919	1.83206e-08	50555.7	129980	1.76973	117618	1.87946	2.12275	67129.1	27020.1	78670.8	-	myeloid associated differentiation marker [Source:NCBI gene;Acc:101118632]	-	-	-	-	GO:0016020//membrane;GO:0016021//integral component of membrane	-	-
ENSOART00000000954	ENSOART00000000954	1.1598e-67	681380	825587	811506	761777	436184	571537	497844	485460	430067	-	NADH:ubiquinone oxidoreductase core subunit V2 [Source:NCBI gene;Acc:101103690]	Metabolism;Human Diseases;Organismal Systems;Human Diseases;Human Diseases;Metabolism;Human Diseases;Organismal Systems	Global and overview maps;Neurodegenerative diseases;Environmental adaptation;Neurodegenerative diseases;Neurodegenerative diseases;Energy metabolism;Endocrine and metabolic diseases;Nervous system	ko01100//Metabolic pathways;ko05010//Alzheimer disease;ko04714//Thermogenesis;ko05016//Huntington disease;ko05012//Parkinson disease;ko00190//Oxidative phosphorylation;ko04932//Non-alcoholic fatty liver disease (NAFLD);ko04723//Retrograde endocannabinoid signaling	K03943;K03943;K03943;K03943;K03943;K03943;K03943;K03943	-	GO:0016491//oxidoreductase activity;GO:0046872//metal ion binding;GO:0051536//iron-sulfur cluster binding;GO:0051537//2 iron, 2 sulfur cluster binding	GO:0055114//oxidation-reduction process
ENSOART00000000979	ENSOART00000000979	2.66451e-05	Filtered	52186.2	224200	40384.8	Filtered	Filtered	65673.5	Filtered	Filtered	-	annexin A8 [Source:NCBI gene;Acc:101114082]	-	-	-	-	-	GO:0005509//calcium ion binding;GO:0005544//calcium-dependent phospholipid binding	-
ENSOART00000000990	ENSOART00000000990;ENSOART00000000994	6.79663e-05	124872	144043	Filtered	115856	65834.4	26512.8	74138.4	101671	100530	ENOPH1	enolase-phosphatase 1 [Source:NCBI gene;Acc:101114870]	Metabolism;Metabolism	Global and overview maps;Amino acid metabolism	ko01100//Metabolic pathways;ko00270//Cysteine and methionine metabolism	K09880;K09880	-	GO:0000287//magnesium ion binding;GO:0016787//hydrolase activity;GO:0043874//acireductone synthase activity	GO:0016311//dephosphorylation;GO:0019509//L-methionine biosynthetic process from methylthioadenosine
ENSOART00000000994	ENSOART00000000990;ENSOART00000000994	6.79663e-05	124872	144043	Filtered	115856	65834.4	26512.8	74138.4	101671	100530	ENOPH1	enolase-phosphatase 1 [Source:NCBI gene;Acc:101114870]	Metabolism;Metabolism	Global and overview maps;Amino acid metabolism	ko01100//Metabolic pathways;ko00270//Cysteine and methionine metabolism	K09880;K09880	GO:0005634//nucleus;GO:0005737//cytoplasm	GO:0000287//magnesium ion binding;GO:0016787//hydrolase activity;GO:0043715//2,3-diketo-5-methylthiopentyl-1-phosphate enolase activity;GO:0043716//2-hydroxy-3-keto-5-methylthiopentenyl-1-phosphate phosphatase activity;GO:0043874//acireductone synthase activity;GO:0046872//metal ion binding	GO:0008652//cellular amino acid biosynthetic process;GO:0009086//methionine biosynthetic process;GO:0016311//dephosphorylation;GO:0019284//L-methionine biosynthetic process from S-adenosylmethionine;GO:0019509//L-methionine biosynthetic process from methylthioadenosine
ENSOART00000001002	ENSOART00000001002	5.62167e-24	60754.4	131124	132401	88408.8	44162	59079.7	205879	50493.5	57958.7	LMOD2	leiomodin 2 [Source:NCBI gene;Acc:101106254]	-	-	-	-	GO:0005884//actin filament;GO:0030016//myofibril;GO:0030017//sarcomere;GO:0031430//M band	GO:0003779//actin binding;GO:0003785//actin monomer binding;GO:0005523//tropomyosin binding	GO:0030041//actin filament polymerization;GO:0030838//positive regulation of actin filament polymerization;GO:0045010//actin nucleation;GO:0045214//sarcomere organization;GO:0051694//pointed-end actin filament capping
ENSOART00000001007	ENSOART00000001007	5.63326e-29	138107	173729	103105	139546	79121.4	83548.9	159668	64720.5	127284	MAVS	mitochondrial antiviral signaling protein [Source:NCBI gene;Acc:101119838]	Human Diseases;Human Diseases;Human Diseases;Human Diseases;Human Diseases;Organismal Systems;Human Diseases;Organismal Systems;Organismal Systems	Infectious diseases;Infectious diseases;Infectious diseases;Infectious diseases;Infectious diseases;Immune system;Infectious diseases;Immune system;Immune system	ko05169//Epstein-Barr virus infection;ko05160//Hepatitis C;ko05161//Hepatitis B;ko05164//Influenza A;ko05168//Herpes simplex infection;ko04621//NOD-like receptor signaling pathway;ko05162//Measles;ko04622//RIG-I-like receptor signaling pathway;ko04623//Cytosolic DNA-sensing pathway	K12648;K12648;K12648;K12648;K12648;K12648;K12648;K12648;K12648	GO:0005739//mitochondrion;GO:0005741//mitochondrial outer membrane;GO:0005778//peroxisomal membrane;GO:0016020//membrane;GO:0016021//integral component of membrane;GO:0031966//mitochondrial membrane	GO:0019901//protein kinase binding;GO:0035591//signaling adaptor activity;GO:0050700//CARD domain binding	GO:0001934//positive regulation of protein phosphorylation;GO:0002218//activation of innate immune response;GO:0002230//positive regulation of defense response to virus by host;GO:0007165//signal transduction;GO:0032727//positive regulation of interferon-alpha production;GO:0032728//positive regulation of interferon-beta production;GO:0032757//positive regulation of interleukin-8 production;GO:00…
ENSOART00000001016	ENSOART00000001016	9.53544e-25	233855	334014	266321	194773	156554	191199	216483	146985	131036	ALDH6A1	aldehyde dehydrogenase 6 family member A1 [Source:NCBI gene;Acc:101106176]	Metabolism;Metabolism;Metabolism;Metabolism;Metabolism;Metabolism	Global and overview maps;Global and overview maps;Amino acid metabolism;Carbohydrate metabolism;Metabolism of other amino acids;Carbohydrate metabolism	ko01100//Metabolic pathways;ko01200//Carbon metabolism;ko00280//Valine, leucine and isoleucine degradation;ko00640//Propanoate metabolism;ko00410//beta-Alanine metabolism;ko00562//Inositol phosphate metabolism	K00140;K00140;K00140;K00140;K00140;K00140	GO:0005654//nucleoplasm;GO:0005739//mitochondrion	GO:0004491//methylmalonate-semialdehyde dehydrogenase (acylating) activity;GO:0016491//oxidoreductase activity;GO:0016620//oxidoreductase activity, acting on the aldehyde or oxo group of donors, NAD or NADP as acceptor	GO:0006210//thymine catabolic process;GO:0006574//valine catabolic process;GO:0050873//brown fat cell differentiation;GO:0055114//oxidation-reduction process
ENSOART00000001017	ENSOART00000001017	3.02639e-30	182936	170168	204535	136648	143250	137503	103570	158121	144650	HSD17B12	hydroxysteroid 17-beta dehydrogenase 12 [Source:NCBI gene;Acc:101110086]	Metabolism;Metabolism;Metabolism;Metabolism;Metabolism	Global and overview maps;Global and overview maps;Lipid metabolism;Lipid metabolism;Lipid metabolism	ko01100//Metabolic pathways;ko01212//Fatty acid metabolism;ko00140//Steroid hormone biosynthesis;ko00062//Fatty acid elongation;ko01040//Biosynthesis of unsaturated fatty acids	K10251;K10251;K10251;K10251;K10251	GO:0016020//membrane;GO:0016021//integral component of membrane;GO:0031012//extracellular matrix	GO:0001968//fibronectin binding;GO:0005518//collagen binding;GO:0008201//heparin binding;GO:0016491//oxidoreductase activity	GO:0010811//positive regulation of cell-substrate adhesion;GO:0030198//extracellular matrix organization;GO:0055114//oxidation-reduction process
ENSOART00000001038	ENSOART00000001038	1.68774e-25	1.33082e+06	52185.1	61444.8	1.77889e+06	582724	552232	1.3899e+06	582365	514246	-	histone H1.4-like [Source:NCBI gene;Acc:101109652]	-	-	-	-	GO:0000786//nucleosome;GO:0005634//nucleus;GO:0005694//chromosome	GO:0003677//DNA binding	GO:0006334//nucleosome assembly
ENSOART00000001040	ENSOART00000001040;ENSOART00000004850;ENSOART00000011410;ENSOART00000016989;ENSOART00000020030;ENSOART00000020088	1.1438e-30	192659	223302	173985	222275	177286	146841	175868	173287	219676	-	-	Genetic Information Processing	Translation	ko03010//Ribosome	K02957	GO:0005840//ribosome	GO:0003735//structural constituent of ribosome	GO:0006412//translation
ENSOART00000004850	ENSOART00000001040;ENSOART00000004850;ENSOART00000011410;ENSOART00000016989;ENSOART00000020030;ENSOART00000020088	1.1438e-30	192659	223302	173985	222275	177286	146841	175868	173287	219676	-	40S ribosomal protein S15a [Source:NCBI gene;Acc:101119296]	Genetic Information Processing	Translation	ko03010//Ribosome	K02957	GO:0005840//ribosome	GO:0003735//structural constituent of ribosome	GO:0006412//translation
ENSOART00000011410	ENSOART00000001040;ENSOART00000004850;ENSOART00000011410;ENSOART00000016989;ENSOART00000020030;ENSOART00000020088	1.1438e-30	192659	223302	173985	222275	177286	146841	175868	173287	219676	-	ribosomal protein S15a [Source:NCBI gene;Acc:101115173]	Genetic Information Processing	Translation	ko03010//Ribosome	K02957	GO:0005840//ribosome	GO:0003735//structural constituent of ribosome	GO:0006412//translation
ENSOART00000016989	ENSOART00000001040;ENSOART00000004850;ENSOART00000011410;ENSOART00000016989;ENSOART00000020030;ENSOART00000020088	1.1438e-30	192659	223302	173985	222275	177286	146841	175868	173287	219676	-	40S ribosomal protein S15a [Source:NCBI gene;Acc:101117120]	Genetic Information Processing	Translation	ko03010//Ribosome	K02957	GO:0005840//ribosome	GO:0003735//structural constituent of ribosome	GO:0006412//translation
ENSOART00000020030	ENSOART00000001040;ENSOART00000004850;ENSOART00000011410;ENSOART00000016989;ENSOART00000020030;ENSOART00000020088	1.1438e-30	192659	223302	173985	222275	177286	146841	175868	173287	219676	-	40S ribosomal protein S15a [Source:NCBI gene;Acc:101119296]	Genetic Information Processing	Translation	ko03010//Ribosome	K02957	GO:0005840//ribosome	GO:0003735//structural constituent of ribosome	GO:0006412//translation
ENSOART00000020088	ENSOART00000001040;ENSOART00000004850;ENSOART00000011410;ENSOART00000016989;ENSOART00000020030;ENSOART00000020088	1.1438e-30	192659	223302	173985	222275	177286	146841	175868	173287	219676	-	40S ribosomal protein S15a [Source:NCBI gene;Acc:101116302]	Genetic Information Processing	Translation	ko03010//Ribosome	K02957	GO:0005840//ribosome	GO:0003735//structural constituent of ribosome	GO:0006412//translation
ENSOART00000001047	ENSOART00000001047	8.16585e-07	Filtered	45399.9	3306.44	7560.85	19084	53905.6	36106.9	36467.8	10728.6	ACAA1	acetyl-CoA acyltransferase 1 [Source:NCBI gene;Acc:101110625]	Metabolism;Metabolism;Cellular Processes;Metabolism;Metabolism;Organismal Systems;Metabolism;Metabolism	Global and overview maps;Amino acid metabolism;Transport and catabolism;Lipid metabolism;Global and overview maps;Endocrine system;Lipid metabolism;Lipid metabolism	ko01100//Metabolic pathways;ko00280//Valine, leucine and isoleucine degradation;ko04146//Peroxisome;ko00071//Fatty acid degradation;ko01212//Fatty acid metabolism;ko03320//PPAR signaling pathway;ko01040//Biosynthesis of unsaturated fatty acids;ko00592//alpha-Linolenic acid metabolism	K07513;K07513;K07513;K07513;K07513;K07513;K07513;K07513	GO:0005777//peroxisome;GO:0043231//intracellular membrane-bounded organelle	GO:0003824//catalytic activity;GO:0016401//palmitoyl-CoA oxidase activity;GO:0016740//transferase activity;GO:0016746//transferase activity, transferring acyl groups;GO:0016747//transferase activity, transferring acyl groups other than amino-acyl groups	GO:0000038//very long-chain fatty acid metabolic process;GO:0006635//fatty acid beta-oxidation;GO:0008206//bile acid metabolic process
ENSOART00000001067	ENSOART00000001067	1.17658e-41	187293	174302	169508	162106	173885	188134	148253	194089	169854	PSMA4	proteasome subunit alpha 4 [Source:NCBI gene;Acc:101122816]	Genetic Information Processing	Folding, sorting and degradation	ko03050//Proteasome	K02728	GO:0000502//proteasome complex;GO:0000932//cytoplasmic mRNA processing body;GO:0005634//nucleus;GO:0005737//cytoplasm;GO:0005829//cytosol;GO:0005839//proteasome core complex;GO:0019773//proteasome core complex, alpha-subunit complex;GO:0043231//intracellular membrane-bounded organelle	GO:0004175//endopeptidase activity;GO:0004298//threonine-type endopeptidase activity;GO:0008233//peptidase activity;GO:0016787//hydrolase activity	GO:0006508//proteolysis;GO:0006511//ubiquitin-dependent protein catabolic process;GO:0051603//proteolysis involved in cellular protein catabolic process
ENSOART00000001080	ENSOART00000001080	3.99284e-37	216465	583858	163416	309133	192395	280738	116276	111351	229237	A2M	alpha-2-macroglobulin [Source:NCBI gene;Acc:101122940]	Organismal Systems	Immune system	ko04610//Complement and coagulation cascades	K03910	GO:0005576//extracellular region;GO:0005615//extracellular space	GO:0002020//protease binding;GO:0004866//endopeptidase inhibitor activity;GO:0004867//serine-type endopeptidase inhibitor activity;GO:0005102//receptor binding;GO:0019838//growth factor binding;GO:0019899//enzyme binding;GO:0019959//interleukin-8 binding;GO:0019966//interleukin-1 binding;GO:0043120//tumor necrosis factor binding;GO:0048306//calcium-dependent protein binding	GO:0001869//negative regulation of complement activation, lectin pathway;GO:0010951//negative regulation of endopeptidase activity
ENSOART00000001083	ENSOART00000001083	0.000447544	22691.9	17633.4	16665.1	1693.13	4777.1	9040.69	14336.4	7947.77	7434.08	MRPL19	mitochondrial ribosomal protein L19 [Source:NCBI gene;Acc:101117575]	Genetic Information Processing	Translation	ko03010//Ribosome	K02884	GO:0005622//intracellular;GO:0005634//nucleus;GO:0005739//mitochondrion;GO:0005762//mitochondrial large ribosomal subunit;GO:0005840//ribosome;GO:0031965//nuclear membrane	GO:0003735//structural constituent of ribosome	GO:0006412//translation
ENSOART00000001084	ENSOART00000001084	5.02609e-26	227411	226976	317780	145565	217001	174146	180243	251565	178871	HSPA2	heat shock protein family A (Hsp70) member 2 [Source:NCBI gene;Acc:101110063]	Cellular Processes;Genetic Information Processing;Genetic Information Processing;Environmental Information Processing;Organismal Systems;Organismal Systems;Human Diseases;Human Diseases;Human Diseases;Organismal Systems	Transport and catabolism;Folding, sorting and degradation;Transcription;Signal transduction;Endocrine system;Aging;Infectious diseases;Infectious diseases;Infectious diseases;Immune system	ko04144//Endocytosis;ko04141//Protein processing in endoplasmic reticulum;ko03040//Spliceosome;ko04010//MAPK signaling pathway;ko04915//Estrogen signaling pathway;ko04213//Longevity regulating pathway - multiple species;ko05162//Measles;ko05134//Legionellosis;ko05145//Toxoplasmosis;ko04612//Antigen processing and presentation	K03283;K03283;K03283;K03283;K03283;K03283;K03283;K03283;K03283;K03283	GO:0000795//synaptonemal complex;GO:0001673//male germ cell nucleus;GO:0005829//cytosol;GO:0009986//cell surface;GO:0036128//CatSper complex;GO:0072687//meiotic spindle	GO:0000166//nucleotide binding;GO:0005524//ATP binding;GO:0019899//enzyme binding;GO:0051082//unfolded protein binding;GO:0051861//glycolipid binding	GO:0001934//positive regulation of protein phosphorylation;GO:0007140//male meiosis;GO:0007141//male meiosis I;GO:0007283//spermatogenesis;GO:0007286//spermatid development;GO:0009408//response to heat;GO:0009409//response to cold;GO:0010971//positive regulation of G2/M transition of mitotic cell cycle;GO:0032781//positive regulation of ATPase activity;GO:0042026//protein refolding;GO:0070194//sy…
ENSOART00000001085	ENSOART00000001085	4.5934e-15	778787	685633	171637	317916	329696	211936	267787	284717	310862	PDK1	pyruvate dehydrogenase kinase 1 [Source:NCBI gene;Acc:101113205]	Environmental Information Processing;Organismal Systems;Human Diseases	Signal transduction;Development;Cancers	ko04066//HIF-1 signaling pathway;ko04360//Axon guidance;ko05230//Central carbon metabolism in cancer	K12077;K12077;K12077	GO:0005634//nucleus;GO:0005730//nucleolus;GO:0005739//mitochondrion;GO:0005967//mitochondrial pyruvate dehydrogenase complex	GO:0004672//protein kinase activity;GO:0004740//pyruvate dehydrogenase (acetyl-transferring) kinase activity	GO:0006468//protein phosphorylation;GO:0008283//cell proliferation;GO:0008631//intrinsic apoptotic signaling pathway in response to oxidative stress;GO:0010510//regulation of acetyl-CoA biosynthetic process from pyruvate;GO:0010906//regulation of glucose metabolic process;GO:0097411//hypoxia-inducible factor-1alpha signaling pathway
ENSOART00000001109	ENSOART00000001109	0.00592535	4.77169e+06	242238	Filtered	Filtered	Filtered	67398.4	Filtered	Filtered	Filtered	RAP1B	RAP1B, member of RAS oncogene family [Source:NCBI gene;Acc:101106317]	Cellular Processes;Environmental Information Processing;Environmental Information Processing;Environmental Information Processing;Organismal Systems;Environmental Information Processing;Organismal Systems;Organismal Systems;Organismal Systems;Organismal Systems;Human Diseases;Organismal Systems;Human Diseases	Cellular community - eukaryotes;Signal transduction;Signal transduction;Signal transduction;Immune system;Signal transduction;Immune system;Immune system;Nervous system;Nervous system;Endocrine and metabolic diseases;Digestive system;Cancers	ko04510//Focal adhesion;ko04010//MAPK signaling pathway;ko04024//cAMP signaling pathway;ko04014//Ras signaling pathway;ko04611//Platelet activation;ko04015//Rap1 signaling pathway;ko04670//Leukocyte transendothelial migration;ko04062//Chemokine signaling pathway;ko04722//Neurotrophin signaling pathway;ko04720//Long-term potentiation;ko04934//Cushing syndrome;ko04972//Pancreatic secretion;ko05211/…	K07836;K07836;K07836;K07836;K07836;K07836;K07836;K07836;K07836;K07836;K07836;K07836;K07836	GO:0005811//lipid particle;GO:0005829//cytosol;GO:0005911//cell-cell junction;GO:0016020//membrane	GO:0000166//nucleotide binding;GO:0003924//GTPase activity;GO:0005525//GTP binding;GO:0019003//GDP binding;GO:0044877//macromolecular complex binding	GO:0007165//signal transduction;GO:0007264//small GTPase mediated signal transduction;GO:0008283//cell proliferation;GO:0032486//Rap protein signal transduction;GO:0045955//negative regulation of calcium ion-dependent exocytosis;GO:0061028//establishment of endothelial barrier;GO:0070374//positive regulation of ERK1 and ERK2 cascade;GO:0071320//cellular response to cAMP;GO:1901888//regulation of …
ENSOART00000001113	ENSOART00000001113	0.00159053	43981.3	36854.2	Filtered	116573	9742.48	42518.2	51833.2	Filtered	21979.2	REXO2	RNA exonuclease 2 [Source:NCBI gene;Acc:101111575]	Genetic Information Processing	Translation	ko03008//Ribosome biogenesis in eukaryotes	K13288	GO:0005634//nucleus;GO:0005730//nucleolus;GO:0005739//mitochondrion;GO:0005925//focal adhesion	GO:0000175//3'-5'-exoribonuclease activity;GO:0003676//nucleic acid binding;GO:0008408//3'-5' exonuclease activity	GO:0006139//nucleobase-containing compound metabolic process;GO:0090305//nucleic acid phosphodiester bond hydrolysis;GO:0090503//RNA phosphodiester bond hydrolysis, exonucleolytic
ENSOART00000001115	ENSOART00000001115	0.00542893	Filtered	42668.6	23367.3	Filtered	Filtered	Filtered	184235	Filtered	Filtered	DRG2	developmentally regulated GTP binding protein 2 [Source:NCBI gene;Acc:101121183]	-	-	-	-	GO:0005634//nucleus;GO:0005654//nucleoplasm;GO:0005737//cytoplasm;GO:0005829//cytosol;GO:0043231//intracellular membrane-bounded organelle	GO:0003723//RNA binding;GO:0003924//GTPase activity;GO:0005525//GTP binding	-
ENSOART00000001136	ENSOART00000001136	4.75693e-11	128079	129184	124414	121020	15369.4	99407	50370.2	57777.8	68143	TMEM43	transmembrane protein 43 [Source:NCBI gene;Acc:101105535]	-	-	-	-	GO:0005637//nuclear inner membrane;GO:0005639//integral component of nuclear inner membrane;GO:0005788//endoplasmic reticulum lumen;GO:0005794//Golgi apparatus;GO:0016020//membrane;GO:0016021//integral component of membrane	GO:0043621//protein self-association	GO:0071763//nuclear membrane organization
ENSOART00000001146	ENSOART00000001146	2.0062e-05	Filtered	376921	23916.9	262304	534.784	Filtered	30989	6806.71	31518.5	ITIH3	inter-alpha-trypsin inhibitor heavy chain 3 [Source:NCBI gene;Acc:101109217]	-	-	-	-	-	GO:0004867//serine-type endopeptidase inhibitor activity	GO:0010951//negative regulation of endopeptidase activity;GO:0030212//hyaluronan metabolic process
ENSOART00000001170	ENSOART00000001170	2.87862e-30	80184.8	145448	125917	113298	115180	109864	98876.2	108768	116086	OXSR1	oxidative stress responsive kinase 1 [Source:NCBI gene;Acc:101110880]	-	-	-	-	GO:0005829//cytosol	GO:0000287//magnesium ion binding;GO:0004672//protein kinase activity;GO:0004674//protein serine/threonine kinase activity;GO:0005524//ATP binding;GO:0019901//protein kinase binding;GO:0042802//identical protein binding	GO:0006468//protein phosphorylation;GO:0006979//response to oxidative stress;GO:0007231//osmosensory signaling pathway;GO:0010820//positive regulation of T cell chemotaxis;GO:0018107//peptidyl-threonine phosphorylation;GO:0023016//signal transduction by trans-phosphorylation;GO:0035556//intracellular signal transduction;GO:0038116//chemokine (C-C motif) ligand 21 signaling pathway;GO:0038146//che…
ENSOART00000001172	ENSOART00000001172	0.00177366	111545	21852.9	106882	141001	173676	313802	138770	176040	Filtered	U2AF2	U2 small nuclear RNA auxiliary factor 2 [Source:NCBI gene;Acc:101117445]	Genetic Information Processing	Transcription	ko03040//Spliceosome	K12837	GO:0000974//Prp19 complex;GO:0005634//nucleus;GO:0005681//spliceosomal complex;GO:0016607//nuclear speck;GO:0071004//U2-type prespliceosome;GO:0089701//U2AF	GO:0003676//nucleic acid binding;GO:0003723//RNA binding;GO:0019899//enzyme binding;GO:0030628//pre-mRNA 3'-splice site binding	GO:0000398//mRNA splicing, via spliceosome;GO:0006397//mRNA processing;GO:0008380//RNA splicing;GO:0031397//negative regulation of protein ubiquitination;GO:0033120//positive regulation of RNA splicing;GO:0048025//negative regulation of mRNA splicing, via spliceosome
ENSOART00000001191	ENSOART00000001191	0.000720849	31135	45030.7	53433.6	44350.9	17470.5	33286	16877.4	59554.5	61710.6	KIF2C	kinesin family member 2C [Source:NCBI gene;Acc:101117203]	Organismal Systems	Development and regeneration	ko04361//Axon regeneration	K10393	GO:0000775//chromosome, centromeric region;GO:0000776//kinetochore;GO:0005874//microtubule;GO:0015630//microtubule cytoskeleton;GO:0035371//microtubule plus-end	GO:0000166//nucleotide binding;GO:0003774//motor activity;GO:0003777//microtubule motor activity;GO:0005524//ATP binding;GO:0008017//microtubule binding;GO:0051010//microtubule plus-end binding	GO:0007018//microtubule-based movement;GO:0007019//microtubule depolymerization;GO:0007080//mitotic metaphase plate congression;GO:0030951//establishment or maintenance of microtubule cytoskeleton polarity;GO:0051310//metaphase plate congression;GO:0051315//attachment of mitotic spindle microtubules to kinetochore;GO:0051983//regulation of chromosome segregation
ENSOART00000001194	ENSOART00000001194	0.00114843	90331.7	42485.1	81785.9	46553.1	18759.4	20322	Filtered	Filtered	24454.6	-	-	-	-	-	-	GO:0005737//cytoplasm	GO:0000049//tRNA binding;GO:0002161//aminoacyl-tRNA editing activity;GO:0003723//RNA binding;GO:0016787//hydrolase activity;GO:0051499//D-aminoacyl-tRNA deacylase activity;GO:0051500//D-tyrosyl-tRNA(Tyr) deacylase activity	GO:0006399//tRNA metabolic process
ENSOART00000001197	ENSOART00000001197	4.42778e-15	291159	273848	237706	197253	200903	213580	172289	213356	223662	ACTR1A	ARP1 actin related protein 1 homolog A [Source:NCBI gene;Acc:101108440]	Human Diseases	Neurodegenerative diseases	ko05016//Huntington disease	K16575	GO:0005737//cytoplasm;GO:0005813//centrosome;GO:0005869//dynactin complex;GO:0015630//microtubule cytoskeleton;GO:0099738//cell cortex region	GO:0000166//nucleotide binding;GO:0005524//ATP binding	-
ENSOART00000001200	ENSOART00000001200	3.00711e-06	460778	52160.6	Filtered	165809	266435	237727	401726	132225	166368	EIF4EBP1	eukaryotic translation initiation factor 4E binding protein 1 [Source:NCBI gene;Acc:101111426]	Environmental Information Processing;Human Diseases;Genetic Information Processing;Organismal Systems;Human Diseases;Environmental Information Processing;Environmental Information Processing;Environmental Information Processing;Cellular Processes;Human Diseases;Organismal Systems;Environmental Information Processing;Human Diseases;Human Diseases;Human Diseases	Signal transduction;Infectious diseases;Translation;Endocrine system;Infectious diseases;Signal transduction;Signal transduction;Signal transduction;Cell growth and death;Infectious diseases;Aging;Signal transduction;Drug resistance;Cancers;Cancers	ko04151//PI3K-Akt signaling pathway;ko05165//Human papillomavirus infection;ko03013//RNA transport;ko04910//Insulin signaling pathway;ko05163//Human cytomegalovirus infection;ko04066//HIF-1 signaling pathway;ko04152//AMPK signaling pathway;ko04150//mTOR signaling pathway;ko04218//Cellular senescence;ko05168//Herpes simplex infection;ko04211//Longevity regulating pathway - mammal;ko04012//ErbB sig…	K07205;K07205;K07205;K07205;K07205;K07205;K07205;K07205;K07205;K07205;K07205;K07205;K07205;K07205;K07205	GO:0005829//cytosol	GO:0008190//eukaryotic initiation factor 4E binding;GO:0030371//translation repressor activity	GO:0000082//G1/S transition of mitotic cell cycle;GO:0031929//TOR signaling;GO:0045931//positive regulation of mitotic cell cycle;GO:0045947//negative regulation of translational initiation
ENSOART00000001218	ENSOART00000001218	1.92486e-35	201503	214812	117567	243929	164339	204543	310656	178124	147536	-	ribosomal protein S8 [Source:NCBI gene;Acc:101117800]	Genetic Information Processing	Translation	ko03010//Ribosome	K02995	GO:0005622//intracellular;GO:0005840//ribosome	GO:0003735//structural constituent of ribosome	GO:0006412//translation
ENSOART00000001239	ENSOART00000001239	1.12403e-36	107392	87810	82958.6	84814.6	110084	83655.9	81033	128621	111843	EML1	EMAP like 1 [Source:NCBI gene;Acc:101117881]	-	-	-	-	GO:0005829//cytosol;GO:0015630//microtubule cytoskeleton;GO:0097431//mitotic spindle pole;GO:1990023//mitotic spindle midzone	GO:0005515//protein binding;GO:0008017//microtubule binding;GO:0015631//tubulin binding	GO:0000226//microtubule cytoskeleton organization;GO:0002244//hematopoietic progenitor cell differentiation;GO:0007052//mitotic spindle organization;GO:0007405//neuroblast proliferation;GO:0007420//brain development
ENSOART00000001257	ENSOART00000001257	3.32088e-57	347459	337555	449485	417199	423412	420512	275268	367260	329961	-	-	Human Diseases;Human Diseases;Cellular Processes;Cellular Processes;Human Diseases	Neurodegenerative diseases;Neurodegenerative diseases;Transport and catabolism;Cellular community - eukaryotes;Infectious diseases	ko05010//Alzheimer disease;ko05016//Huntington disease;ko04145//Phagosome;ko04540//Gap junction;ko05130//Pathogenic Escherichia coli infection	K07375;K07375;K07375;K07375;K07375	GO:0005874//microtubule	GO:0000166//nucleotide binding;GO:0003924//GTPase activity;GO:0005200//structural constituent of cytoskeleton;GO:0005525//GTP binding	GO:0007010//cytoskeleton organization;GO:0007017//microtubule-based process
ENSOART00000001272	ENSOART00000001272;ENSOART00000004371;ENSOART00000021438	2.71949e-07	102182	163035	102120	165985	117872	117683	149863	129583	126299	-	60S ribosomal protein L26 [Source:NCBI gene;Acc:101108322]	Genetic Information Processing	Translation	ko03010//Ribosome	K02898	GO:0005622//intracellular;GO:0005840//ribosome;GO:0015934//large ribosomal subunit	GO:0003735//structural constituent of ribosome	GO:0006412//translation
ENSOART00000004371	ENSOART00000001272;ENSOART00000004371;ENSOART00000021438	2.71949e-07	102182	163035	102120	165985	117872	117683	149863	129583	126299	RPL26L1	ribosomal protein L26 like 1 [Source:NCBI gene;Acc:101108162]	Genetic Information Processing	Translation	ko03010//Ribosome	K02898	GO:0005622//intracellular;GO:0005840//ribosome;GO:0015934//large ribosomal subunit	GO:0003735//structural constituent of ribosome	GO:0006412//translation
ENSOART00000021438	ENSOART00000001272;ENSOART00000004371;ENSOART00000021438	2.71949e-07	102182	163035	102120	165985	117872	117683	149863	129583	126299	-	60S ribosomal protein L26 [Source:NCBI gene;Acc:101123186]	Genetic Information Processing	Translation	ko03010//Ribosome	K02898	GO:0005622//intracellular;GO:0005840//ribosome;GO:0015934//large ribosomal subunit	GO:0003735//structural constituent of ribosome	GO:0006412//translation
ENSOART00000001282	ENSOART00000001282;ENSOART00000001284	0.000795303	61557.8	36341	37831.5	20716.4	24287.6	Filtered	43497.7	87191.1	20807.8	ITGA6	integrin subunit alpha 6 [Source:NCBI gene;Acc:101113656]	Human Diseases;Environmental Information Processing;Cellular Processes;Human Diseases;Cellular Processes;Human Diseases;Human Diseases;Human Diseases;Environmental Information Processing;Human Diseases;Environmental Information Processing;Human Diseases;Organismal Systems	Cancers;Signal transduction;Cellular community - eukaryotes;Infectious diseases;Cell motility;Cardiovascular diseases;Cardiovascular diseases;Cardiovascular diseases;Signaling molecules and interaction;Infectious diseases;Signaling molecules and interaction;Cancers;Immune system	ko05200//Pathways in cancer;ko04151//PI3K-Akt signaling pathway;ko04510//Focal adhesion;ko05165//Human papillomavirus infection;ko04810//Regulation of actin cytoskeleton;ko05410//Hypertrophic cardiomyopathy (HCM);ko05414//Dilated cardiomyopathy (DCM);ko05412//Arrhythmogenic right ventricular cardiomyopathy (ARVC);ko04512//ECM-receptor interaction;ko05145//Toxoplasmosis;ko04514//Cell adhesion mole…	K06485;K06485;K06485;K06485;K06485;K06485;K06485;K06485;K06485;K06485;K06485;K06485;K06485	GO:0005604//basement membrane;GO:0005886//plasma membrane;GO:0008305//integrin complex;GO:0009897//external side of plasma membrane;GO:0009925//basal plasma membrane;GO:0009986//cell surface;GO:0016020//membrane;GO:0016021//integral component of membrane;GO:0016323//basolateral plasma membrane;GO:0030056//hemidesmosome;GO:0045178//basal part of cell	GO:0031994//insulin-like growth factor I binding;GO:0038132//neuregulin binding	GO:0007155//cell adhesion;GO:0007160//cell-matrix adhesion;GO:0007229//integrin-mediated signaling pathway;GO:0010668//ectodermal cell differentiation;GO:0022409//positive regulation of cell-cell adhesion;GO:0030335//positive regulation of cell migration;GO:0031589//cell-substrate adhesion;GO:0031668//cellular response to extracellular stimulus;GO:0035878//nail development;GO:0042327//positive re…
ENSOART00000001284	ENSOART00000001282;ENSOART00000001284	0.000795303	61557.8	36341	37831.5	20716.4	24287.6	Filtered	43497.7	87191.1	20807.8	ITGA6	integrin subunit alpha 6 [Source:NCBI gene;Acc:101113656]	Human Diseases;Environmental Information Processing;Cellular Processes;Human Diseases;Cellular Processes;Human Diseases;Human Diseases;Human Diseases;Environmental Information Processing;Human Diseases;Environmental Information Processing;Human Diseases;Organismal Systems	Cancers;Signal transduction;Cellular community - eukaryotes;Infectious diseases;Cell motility;Cardiovascular diseases;Cardiovascular diseases;Cardiovascular diseases;Signaling molecules and interaction;Infectious diseases;Signaling molecules and interaction;Cancers;Immune system	ko05200//Pathways in cancer;ko04151//PI3K-Akt signaling pathway;ko04510//Focal adhesion;ko05165//Human papillomavirus infection;ko04810//Regulation of actin cytoskeleton;ko05410//Hypertrophic cardiomyopathy (HCM);ko05414//Dilated cardiomyopathy (DCM);ko05412//Arrhythmogenic right ventricular cardiomyopathy (ARVC);ko04512//ECM-receptor interaction;ko05145//Toxoplasmosis;ko04514//Cell adhesion mole…	K06485;K06485;K06485;K06485;K06485;K06485;K06485;K06485;K06485;K06485;K06485;K06485;K06485	GO:0008305//integrin complex;GO:0016020//membrane;GO:0016021//integral component of membrane	-	GO:0007155//cell adhesion;GO:0007229//integrin-mediated signaling pathway
ENSOART00000001296	ENSOART00000001296	0.00118392	49754.4	Filtered	228877	Filtered	246834	Filtered	Filtered	Filtered	Filtered	ATPAF2	ATP synthase mitochondrial F1 complex assembly factor 2 [Source:NCBI gene;Acc:101111895]	-	-	-	-	GO:0005829//cytosol;GO:0016607//nuclear speck	-	GO:0043461//proton-transporting ATP synthase complex assembly
ENSOART00000001307	ENSOART00000001307;ENSOART00000001308	1.10543e-24	175518	145919	170052	156208	170290	204832	186456	154684	170420	TXLNB	taxilin beta [Source:NCBI gene;Acc:101115628]	-	-	-	-	GO:0005737//cytoplasm	GO:0019905//syntaxin binding	-
ENSOART00000001308	ENSOART00000001307;ENSOART00000001308	1.10543e-24	175518	145919	170052	156208	170290	204832	186456	154684	170420	TXLNB	taxilin beta [Source:NCBI gene;Acc:101115628]	-	-	-	-	-	GO:0019905//syntaxin binding	-
ENSOART00000001325	ENSOART00000001325	0.00460342	Filtered	4742.56	Filtered	41342.4	Filtered	17088.3	Filtered	3886.5	19749.7	PEF1	penta-EF-hand domain containing 1 [Source:NCBI gene;Acc:101118674]	-	-	-	-	GO:0000139//Golgi membrane;GO:0005737//cytoplasm;GO:0030127//COPII vesicle coat;GO:0031463//Cul3-RING ubiquitin ligase complex	GO:0005509//calcium ion binding;GO:0046982//protein heterodimerization activity;GO:0046983//protein dimerization activity;GO:0048306//calcium-dependent protein binding;GO:0060090//binding, bridging	GO:0006888//ER to Golgi vesicle-mediated transport;GO:0014029//neural crest formation;GO:0014032//neural crest cell development;GO:0048208//COPII vesicle coating;GO:0051592//response to calcium ion;GO:1902527//positive regulation of protein monoubiquitination
ENSOART00000001354	ENSOART00000001354	1.71713e-20	106.394	345678	345520	19546.7	14598.3	68644.2	72486	60089.7	142186	-	tenascin XB [Source:NCBI gene;Acc:100820740]	Environmental Information Processing;Cellular Processes;Human Diseases;Human Diseases;Environmental Information Processing	Signal transduction;Cellular community - eukaryotes;Infectious diseases;Cancers;Signaling molecules and interaction	ko04151//PI3K-Akt signaling pathway;ko04510//Focal adhesion;ko05165//Human papillomavirus infection;ko05206//MicroRNAs in cancer;ko04512//ECM-receptor interaction	K06252;K06252;K06252;K06252;K06252	GO:0005576//extracellular region;GO:0005615//extracellular space;GO:0031012//extracellular matrix	GO:0005515//protein binding;GO:0005518//collagen binding;GO:0008201//heparin binding	GO:0006629//lipid metabolic process;GO:0006631//fatty acid metabolic process;GO:0006641//triglyceride metabolic process;GO:0007160//cell-matrix adhesion;GO:0030198//extracellular matrix organization;GO:0030199//collagen fibril organization;GO:0043506//regulation of JUN kinase activity;GO:0098609//cell-cell adhesion
ENSOART00000001361	ENSOART00000001361	5.05817e-22	171143	207556	122232	103013	139111	137994	205825	180393	213525	TXNDC17	thioredoxin domain containing 17 [Source:NCBI gene;Acc:100302359]	-	-	-	-	GO:0005829//cytosol	GO:0004601//peroxidase activity;GO:0047134//protein-disulfide reductase activity	GO:0033209//tumor necrosis factor-mediated signaling pathway;GO:0055114//oxidation-reduction process;GO:0098869//cellular oxidant detoxification
ENSOART00000001364	ENSOART00000001364	3.59426e-29	497437	444722	238352	539293	211792	382835	820945	334007	274446	-	barrier to autointegration factor 1 [Source:NCBI gene;Acc:101112433]	-	-	-	-	-	GO:0003677//DNA binding	-
ENSOART00000001367	ENSOART00000001367	1.27759e-51	1.32735e+06	1.00828e+06	621191	1.12397e+06	1730819	1.41246e+06	727151	3.27738e+06	1.23914e+06	MYBPH	myosin binding protein H [Source:NCBI gene;Acc:101110254]	-	-	-	-	-	GO:0005515//protein binding	-
ENSOART00000001391	ENSOART00000001391	0.000387161	17792.4	15905.1	26820.3	25470.9	Filtered	Filtered	10642.8	Filtered	1.18342	PDCD10	programmed cell death 10 [Source:NCBI gene;Acc:101122826]	-	-	-	-	GO:0005737//cytoplasm;GO:0005794//Golgi apparatus;GO:0005829//cytosol	GO:0019901//protein kinase binding;GO:0042803//protein homodimerization activity;GO:0047485//protein N-terminus binding	GO:0008284//positive regulation of cell proliferation;GO:0010628//positive regulation of gene expression;GO:0010629//negative regulation of gene expression;GO:0030335//positive regulation of cell migration;GO:0032874//positive regulation of stress-activated MAPK cascade;GO:0033138//positive regulation of peptidyl-serine phosphorylation;GO:0036481//intrinsic apoptotic signaling pathway in response…
ENSOART00000001398	ENSOART00000001398	1.8538e-40	197634	207931	229326	247283	269539	286314	232108	208378	245866	VAPA	VAMP associated protein A [Source:NCBI gene;Acc:101104707]	Organismal Systems	Digestive system	ko04979//Cholesterol metabolism	K06096	GO:0005789//endoplasmic reticulum membrane;GO:0016020//membrane;GO:0016021//integral component of membrane	GO:0033149//FFAT motif binding	GO:0070972//protein localization to endoplasmic reticulum
ENSOART00000001430	ENSOART00000001430	4.03164e-38	592543	204201	68333.6	1.03518e+06	266442	661084	1.33246e+06	301680	272955	HIST1H1C	histone cluster 1 H1 family member c [Source:HGNC Symbol;Acc:HGNC:4716]	-	-	-	-	GO:0000786//nucleosome;GO:0005634//nucleus;GO:0005694//chromosome;GO:0005719//nuclear euchromatin;GO:0035327//transcriptionally active chromatin	GO:0003677//DNA binding;GO:0031490//chromatin DNA binding	GO:0000122//negative regulation of transcription from RNA polymerase II promoter;GO:0006334//nucleosome assembly;GO:0006357//regulation of transcription from RNA polymerase II promoter;GO:0016584//nucleosome positioning;GO:0080182//histone H3-K4 trimethylation;GO:0098532//histone H3-K27 trimethylation
ENSOART00000001432	ENSOART00000001432	8.03151e-13	116169	159588	124231	95851.6	92155	107309	104017	99769.5	70522	VTA1	vesicle trafficking 1 [Source:NCBI gene;Acc:101116660]	Cellular Processes	Transport and catabolism	ko04144//Endocytosis	K12199	GO:0005654//nucleoplasm;GO:0005737//cytoplasm;GO:0005829//cytosol;GO:0043231//intracellular membrane-bounded organelle	GO:0008022//protein C-terminus binding	GO:0046755//viral budding;GO:0071985//multivesicular body sorting pathway
ENSOART00000001434	ENSOART00000001434	1.51927e-39	678779	907915	511242	793429	460856	539982	501177	421790	371932	CAV1	caveolin 1 [Source:NCBI gene;Acc:445468]	Cellular Processes;Cellular Processes;Human Diseases;Human Diseases;Human Diseases;Human Diseases	Transport and catabolism;Cellular community - eukaryotes;Cancers;Cardiovascular diseases;Infectious diseases;Cardiovascular diseases	ko04144//Endocytosis;ko04510//Focal adhesion;ko05205//Proteoglycans in cancer;ko05418//Fluid shear stress and atherosclerosis;ko05100//Bacterial invasion of epithelial cells;ko05416//Viral myocarditis	K06278;K06278;K06278;K06278;K06278;K06278	GO:0000139//Golgi membrane;GO:0002080//acrosomal membrane;GO:0005768//endosome;GO:0005783//endoplasmic reticulum;GO:0005794//Golgi apparatus;GO:0005886//plasma membrane;GO:0005887//integral component of plasma membrane;GO:0005901//caveola;GO:0005925//focal adhesion;GO:0005929//cilium;GO:0005938//cell cortex;GO:0016020//membrane;GO:0016021//integral component of membrane;GO:0031410//cytoplasmic ve…	GO:0005102//receptor binding;GO:0005198//structural molecule activity;GO:0016504//peptidase activator activity;GO:0019899//enzyme binding;GO:0019901//protein kinase binding;GO:0030674//protein binding, bridging;GO:0032947//protein complex scaffold;GO:0042802//identical protein binding;GO:0044325//ion channel binding;GO:0046982//protein heterodimerization activity;GO:0048365//Rac GTPase binding;GO…	GO:0000122//negative regulation of transcription from RNA polymerase II promoter;GO:0000188//inactivation of MAPK activity;GO:0001525//angiogenesis;GO:0001570//vasculogenesis;GO:0001666//response to hypoxia;GO:0001937//negative regulation of endothelial cell proliferation;GO:0001960//negative regulation of cytokine-mediated signaling pathway;GO:0002026//regulation of the force of heart contractio…
ENSOART00000001449	ENSOART00000001449	1.11715e-19	124042	290324	258229	63246.3	7039.16	103295	22586.9	19979.8	240115	ISOC2	isochorismatase domain containing 2 [Source:NCBI gene;Acc:101120012]	-	-	-	-	GO:0005634//nucleus;GO:0005737//cytoplasm	GO:0003824//catalytic activity	GO:0031648//protein destabilization
ENSOART00000001474	ENSOART00000001474;ENSOART00000010019;ENSOART00000010046;ENSOART00000021810;ENSOART00000021849;ENSOART00000021868	1.15613e-28	1.11249e+06	889964	665057	1559534	608465	Filtered	5899823	715200	745893	-	-	Human Diseases;Human Diseases;Human Diseases;Human Diseases	Substance dependence;Immune diseases;Infectious diseases;Cancers	ko05034//Alcoholism;ko05322//Systemic lupus erythematosus;ko05131//Shigellosis;ko05202//Transcriptional misregulation in cancers	K11253;K11253;K11253;K11253	GO:0000786//nucleosome;GO:0005634//nucleus;GO:0005694//chromosome	GO:0003677//DNA binding;GO:0046982//protein heterodimerization activity	-
ENSOART00000010019	ENSOART00000001474;ENSOART00000010019;ENSOART00000010046;ENSOART00000021810;ENSOART00000021849;ENSOART00000021868	1.15613e-28	1.11249e+06	889964	665057	1559534	608465	Filtered	5899823	715200	745893	-	-	Human Diseases;Human Diseases;Human Diseases;Human Diseases	Substance dependence;Immune diseases;Infectious diseases;Cancers	ko05034//Alcoholism;ko05322//Systemic lupus erythematosus;ko05131//Shigellosis;ko05202//Transcriptional misregulation in cancers	K11253;K11253;K11253;K11253	GO:0000786//nucleosome;GO:0005634//nucleus;GO:0005694//chromosome	GO:0003677//DNA binding;GO:0046982//protein heterodimerization activity	-
ENSOART00000010046	ENSOART00000001474;ENSOART00000010019;ENSOART00000010046;ENSOART00000021810;ENSOART00000021849;ENSOART00000021868	1.15613e-28	1.11249e+06	889964	665057	1559534	608465	Filtered	5899823	715200	745893	-	-	Human Diseases;Human Diseases;Human Diseases;Human Diseases	Substance dependence;Immune diseases;Infectious diseases;Cancers	ko05034//Alcoholism;ko05322//Systemic lupus erythematosus;ko05131//Shigellosis;ko05202//Transcriptional misregulation in cancers	K11253;K11253;K11253;K11253	GO:0000786//nucleosome;GO:0005634//nucleus;GO:0005694//chromosome	GO:0003677//DNA binding;GO:0046982//protein heterodimerization activity	-
ENSOART00000021810	ENSOART00000001474;ENSOART00000010019;ENSOART00000010046;ENSOART00000021810;ENSOART00000021849;ENSOART00000021868	1.15613e-28	1.11249e+06	889964	665057	1559534	608465	Filtered	5899823	715200	745893	-	histone H3.1 [Source:NCBI gene;Acc:101118484]	Human Diseases;Human Diseases;Human Diseases	Substance dependence;Immune diseases;Cancers	ko05034//Alcoholism;ko05322//Systemic lupus erythematosus;ko05202//Transcriptional misregulation in cancers	K11253;K11253;K11253	GO:0000786//nucleosome;GO:0005634//nucleus;GO:0005694//chromosome	GO:0003677//DNA binding;GO:0046982//protein heterodimerization activity	-
ENSOART00000021849	ENSOART00000001474;ENSOART00000010019;ENSOART00000010046;ENSOART00000021810;ENSOART00000021849;ENSOART00000021868	1.15613e-28	1.11249e+06	889964	665057	1559534	608465	Filtered	5899823	715200	745893	-	-	Human Diseases;Human Diseases;Human Diseases;Human Diseases	Substance dependence;Immune diseases;Infectious diseases;Cancers	ko05034//Alcoholism;ko05322//Systemic lupus erythematosus;ko05131//Shigellosis;ko05202//Transcriptional misregulation in cancers	K11253;K11253;K11253;K11253	GO:0000786//nucleosome;GO:0005634//nucleus;GO:0005694//chromosome	GO:0003677//DNA binding;GO:0046982//protein heterodimerization activity	-
ENSOART00000021868	ENSOART00000001474;ENSOART00000010019;ENSOART00000010046;ENSOART00000021810;ENSOART00000021849;ENSOART00000021868	1.15613e-28	1.11249e+06	889964	665057	1559534	608465	Filtered	5899823	715200	745893	-	-	Human Diseases;Human Diseases;Human Diseases;Human Diseases	Substance dependence;Immune diseases;Infectious diseases;Cancers	ko05034//Alcoholism;ko05322//Systemic lupus erythematosus;ko05131//Shigellosis;ko05202//Transcriptional misregulation in cancers	K11253;K11253;K11253;K11253	GO:0000786//nucleosome;GO:0005634//nucleus;GO:0005694//chromosome	GO:0003677//DNA binding;GO:0046982//protein heterodimerization activity	-
ENSOART00000001480	ENSOART00000001480	1.56125e-05	35307.6	45081.9	24382.7	26951.7	60758.6	38971.4	71296.2	28051.5	62552.4	NAPG	NSF attachment protein gamma [Source:NCBI gene;Acc:101108096]	-	-	-	-	GO:0005739//mitochondrion	GO:0005515//protein binding	GO:0006886//intracellular protein transport
ENSOART00000001491	ENSOART00000001491	1.61139e-05	Filtered	70278.9	12.1672	767.175	347.454	113520	16.3924	42.2362	13.7978	-	-	Environmental Information Processing;Organismal Systems;Environmental Information Processing;Human Diseases	Signal transduction;Digestive system;Membrane transport;Drug resistance	ko04024//cAMP signaling pathway;ko04976//Bile secretion;ko02010//ABC transporters;ko01523//Antifolate resistance	K05673;K05673;K05673;K05673	GO:0016020//membrane;GO:0016021//integral component of membrane	GO:0000166//nucleotide binding;GO:0005524//ATP binding;GO:0016887//ATPase activity;GO:0042626//ATPase activity, coupled to transmembrane movement of substances	GO:0055085//transmembrane transport
ENSOART00000001495	ENSOART00000001495	2.22454e-34	274436	303200	252306	182549	172676	273097	263156	94795.5	146549	-	-	Metabolism;Metabolism;Metabolism;Metabolism	Global and overview maps;Global and overview maps;Carbohydrate metabolism;Amino acid metabolism	ko01100//Metabolic pathways;ko01200//Carbon metabolism;ko00630//Glyoxylate and dicarboxylate metabolism;ko00260//Glycine, serine and threonine metabolism	K02437;K02437;K02437;K02437	GO:0005739//mitochondrion;GO:0005960//glycine cleavage complex	-	GO:0019464//glycine decarboxylation via glycine cleavage system
ENSOART00000001498	ENSOART00000001498	0.00170058	Filtered	251306	Filtered	Filtered	Filtered	Filtered	Filtered	Filtered	Filtered	TINAGL1	tubulointerstitial nephritis antigen like 1 [Source:NCBI gene;Acc:101119187]	-	-	-	-	GO:0005737//cytoplasm	GO:0005044//scavenger receptor activity;GO:0008234//cysteine-type peptidase activity;GO:0030247//polysaccharide binding;GO:0043236//laminin binding	GO:0006508//proteolysis;GO:0006898//receptor-mediated endocytosis;GO:0006955//immune response
ENSOART00000001504	ENSOART00000001504	3.46003e-05	143360	114283	62150.9	93780.2	122449	77550.3	85190.1	83256	153006	EIF2B3	eukaryotic translation initiation factor 2B subunit gamma [Source:NCBI gene;Acc:101118316]	Genetic Information Processing;Human Diseases	Translation;Infectious diseases	ko03013//RNA transport;ko05168//Herpes simplex infection	K03241;K03241	GO:0005737//cytoplasm;GO:0005851//eukaryotic translation initiation factor 2B complex	GO:0003743//translation initiation factor activity;GO:0005085//guanyl-nucleotide exchange factor activity;GO:0008135//translation factor activity, RNA binding;GO:0016779//nucleotidyltransferase activity	GO:0006413//translational initiation;GO:0009058//biosynthetic process;GO:0014003//oligodendrocyte development;GO:0050852//T cell receptor signaling pathway
ENSOART00000001527	ENSOART00000001527;ENSOART00000001576;ENSOART00000014290;ENSOART00000020152;ENSOART00000022533;ENSOART00000022535	8.00836e-36	1.04877e+06	1.41057e+06	1.05942e+06	1.2582e+06	1.21832e+06	919678	1.18679e+06	1.08516e+06	954882	HIST1H2BB	histone cluster 1 H2B family member b [Source:HGNC Symbol;Acc:HGNC:4751]	Human Diseases;Human Diseases;Human Diseases	Cancers;Substance dependence;Immune diseases	ko05203//Viral carcinogenesis;ko05034//Alcoholism;ko05322//Systemic lupus erythematosus	K11252;K11252;K11252	GO:0000786//nucleosome;GO:0005634//nucleus;GO:0005654//nucleoplasm;GO:0005694//chromosome;GO:0005829//cytosol	GO:0003677//DNA binding;GO:0046982//protein heterodimerization activity	-
ENSOART00000001576	ENSOART00000001527;ENSOART00000001576;ENSOART00000014290;ENSOART00000020152;ENSOART00000022533;ENSOART00000022535	8.00836e-36	1.04877e+06	1.41057e+06	1.05942e+06	1.2582e+06	1.21832e+06	919678	1.18679e+06	1.08516e+06	954882	HIST3H2BB	histone H2B type 3-B [Source:NCBI gene;Acc:101102231]	Human Diseases;Human Diseases;Human Diseases	Cancers;Substance dependence;Immune diseases	ko05203//Viral carcinogenesis;ko05034//Alcoholism;ko05322//Systemic lupus erythematosus	K11252;K11252;K11252	GO:0000786//nucleosome;GO:0005634//nucleus;GO:0005654//nucleoplasm;GO:0005694//chromosome;GO:0005829//cytosol	GO:0003677//DNA binding;GO:0046982//protein heterodimerization activity	-
ENSOART00000014290	ENSOART00000001527;ENSOART00000001576;ENSOART00000014290;ENSOART00000020152;ENSOART00000022533;ENSOART00000022535	8.00836e-36	1.04877e+06	1.41057e+06	1.05942e+06	1.2582e+06	1.21832e+06	919678	1.18679e+06	1.08516e+06	954882	HIST2H2BE	histone H2B type 2-E [Source:NCBI gene;Acc:101122398]	Human Diseases;Human Diseases;Human Diseases	Cancers;Substance dependence;Immune diseases	ko05203//Viral carcinogenesis;ko05034//Alcoholism;ko05322//Systemic lupus erythematosus	K11252;K11252;K11252	GO:0000786//nucleosome;GO:0005615//extracellular space;GO:0005634//nucleus;GO:0005654//nucleoplasm;GO:0005694//chromosome;GO:0005829//cytosol	GO:0003677//DNA binding;GO:0046982//protein heterodimerization activity	GO:0002227//innate immune response in mucosa;GO:0019731//antibacterial humoral response;GO:0050830//defense response to Gram-positive bacterium
ENSOART00000020152	ENSOART00000001527;ENSOART00000001576;ENSOART00000014290;ENSOART00000020152;ENSOART00000022533;ENSOART00000022535	8.00836e-36	1.04877e+06	1.41057e+06	1.05942e+06	1.2582e+06	1.21832e+06	919678	1.18679e+06	1.08516e+06	954882	-	-	Human Diseases;Human Diseases;Human Diseases	Cancers;Substance dependence;Immune diseases	ko05203//Viral carcinogenesis;ko05034//Alcoholism;ko05322//Systemic lupus erythematosus	K11252;K11252;K11252	GO:0000786//nucleosome;GO:0005634//nucleus;GO:0005694//chromosome	GO:0003677//DNA binding;GO:0046982//protein heterodimerization activity	-
ENSOART00000022533	ENSOART00000001527;ENSOART00000001576;ENSOART00000014290;ENSOART00000020152;ENSOART00000022533;ENSOART00000022535	8.00836e-36	1.04877e+06	1.41057e+06	1.05942e+06	1.2582e+06	1.21832e+06	919678	1.18679e+06	1.08516e+06	954882	-	histone H2B type 2-E-like [Source:NCBI gene;Acc:101121643]	Human Diseases;Human Diseases;Human Diseases	Cancers;Substance dependence;Immune diseases	ko05203//Viral carcinogenesis;ko05034//Alcoholism;ko05322//Systemic lupus erythematosus	K11252;K11252;K11252	GO:0000786//nucleosome;GO:0005634//nucleus;GO:0005694//chromosome	GO:0003677//DNA binding;GO:0046982//protein heterodimerization activity	-
ENSOART00000022535	ENSOART00000001527;ENSOART00000001576;ENSOART00000014290;ENSOART00000020152;ENSOART00000022533;ENSOART00000022535	8.00836e-36	1.04877e+06	1.41057e+06	1.05942e+06	1.2582e+06	1.21832e+06	919678	1.18679e+06	1.08516e+06	954882	-	-	Human Diseases;Human Diseases;Human Diseases	Cancers;Substance dependence;Immune diseases	ko05203//Viral carcinogenesis;ko05034//Alcoholism;ko05322//Systemic lupus erythematosus	K11252;K11252;K11252	GO:0000786//nucleosome;GO:0005634//nucleus;GO:0005694//chromosome	GO:0003677//DNA binding;GO:0046982//protein heterodimerization activity	-
ENSOART00000001531	ENSOART00000001531	1.39718e-17	143754	189929	138328	156783	119828	134708	134425	169773	114962	RPL28	ribosomal protein L28 [Source:NCBI gene;Acc:101120598]	Genetic Information Processing	Translation	ko03010//Ribosome	K02903	GO:0005622//intracellular;GO:0005840//ribosome	GO:0003735//structural constituent of ribosome	GO:0006412//translation
ENSOART00000001565	ENSOART00000001565;ENSOART00000021583	0.000124532	Filtered	Filtered	8109	8050.89	Filtered	Filtered	Filtered	Filtered	Filtered	GFPT2	glutamine-fructose-6-phosphate transaminase 2 [Source:NCBI gene;Acc:101120570]	Metabolism;Human Diseases;Metabolism;Metabolism	Global and overview maps;Endocrine and metabolic diseases;Amino acid metabolism;Carbohydrate metabolism	ko01100//Metabolic pathways;ko04931//Insulin resistance;ko00250//Alanine, aspartate and glutamate metabolism;ko00520//Amino sugar and nucleotide sugar metabolism	K00820;K00820;K00820;K00820	-	GO:0004360//glutamine-fructose-6-phosphate transaminase (isomerizing) activity;GO:0097367//carbohydrate derivative binding	GO:1901135//carbohydrate derivative metabolic process;GO:1901137//carbohydrate derivative biosynthetic process;GO:1990830//cellular response to leukemia inhibitory factor
ENSOART00000021583	ENSOART00000001565;ENSOART00000021583	0.000124532	Filtered	Filtered	8109	8050.89	Filtered	Filtered	Filtered	Filtered	Filtered	GFPT1	glutamine--fructose-6-phosphate transaminase 1 [Source:NCBI gene;Acc:101116643]	Metabolism;Human Diseases;Metabolism;Metabolism	Global and overview maps;Endocrine and metabolic diseases;Amino acid metabolism;Carbohydrate metabolism	ko01100//Metabolic pathways;ko04931//Insulin resistance;ko00250//Alanine, aspartate and glutamate metabolism;ko00520//Amino sugar and nucleotide sugar metabolism	K00820;K00820;K00820;K00820	-	GO:0004360//glutamine-fructose-6-phosphate transaminase (isomerizing) activity;GO:0097367//carbohydrate derivative binding	GO:0032922//circadian regulation of gene expression;GO:1901135//carbohydrate derivative metabolic process;GO:1901137//carbohydrate derivative biosynthetic process
ENSOART00000001582	ENSOART00000001582;ENSOART00000011071	1.52936e-53	942142	1352395	1.31701e+06	603699	517535	639321	898434	569268	742256	-	-	-	-	-	-	-	GO:0009055//electron carrier activity;GO:0050660//flavin adenine dinucleotide binding	GO:0022900//electron transport chain
ENSOART00000011071	ENSOART00000001582;ENSOART00000011071	1.52936e-53	942142	1352395	1.31701e+06	603699	517535	639321	898434	569268	742256	-	-	-	-	-	-	-	GO:0009055//electron carrier activity;GO:0050660//flavin adenine dinucleotide binding	GO:0022900//electron transport chain
ENSOART00000001590	ENSOART00000001590;ENSOART00000008575	1.40942e-28	384457	367964	397112	546353	589357	420594	397090	514840	510480	GATAD2B	GATA zinc finger domain containing 2B [Source:NCBI gene;Acc:101106983]	-	-	-	-	GO:0005654//nucleoplasm	GO:0008270//zinc ion binding;GO:0043565//sequence-specific DNA binding;GO:0046872//metal ion binding	GO:0000122//negative regulation of transcription from RNA polymerase II promoter;GO:0006355//regulation of transcription, DNA-templated
ENSOART00000008575	ENSOART00000001590;ENSOART00000008575	1.40942e-28	384457	367964	397112	546353	589357	420594	397090	514840	510480	GATAD2A	GATA zinc finger domain containing 2A [Source:NCBI gene;Acc:101105075]	-	-	-	-	GO:0005634//nucleus;GO:0005654//nucleoplasm;GO:0016581//NuRD complex	GO:0030674//protein binding, bridging	GO:0000122//negative regulation of transcription from RNA polymerase II promoter;GO:0045892//negative regulation of transcription, DNA-templated
ENSOART00000001609	ENSOART00000001609	1.86705e-32	4092201	4.09176e+06	4721121	3.70829e+06	4759283	3990386	4460060	4317483	4.19305e+06	HIVEP2	human immunodeficiency virus type I enhancer binding protein 2 [Source:NCBI gene;Acc:101101994]	-	-	-	-	GO:0005654//nucleoplasm	GO:0003676//nucleic acid binding	-
ENSOART00000001612	ENSOART00000001612	4.06849e-48	470493	550287	541528	573143	290767	350039	442918	226793	372121	COQ8A	coenzyme Q8A [Source:NCBI gene;Acc:101114037]	-	-	-	-	GO:0005739//mitochondrion	GO:0016301//kinase activity;GO:0043531//ADP binding	GO:0006744//ubiquinone biosynthetic process;GO:0016310//phosphorylation
ENSOART00000001613	ENSOART00000001613	3.4249e-54	1.47262e+06	1.50269e+06	1.37372e+06	1.37571e+06	859142	1.11428e+06	971790	803309	747508	DLST	dihydrolipoamide S-succinyltransferase [Source:NCBI gene;Acc:101108658]	Metabolism;Metabolism;Metabolism;Metabolism;Metabolism	Global and overview maps;Global and overview maps;Carbohydrate metabolism;Amino acid metabolism;Amino acid metabolism	ko01100//Metabolic pathways;ko01200//Carbon metabolism;ko00020//Citrate cycle (TCA cycle);ko00380//Tryptophan metabolism;ko00310//Lysine degradation	K00658;K00658;K00658;K00658;K00658	GO:0005634//nucleus;GO:0005739//mitochondrion;GO:0045252//oxoglutarate dehydrogenase complex	GO:0004149//dihydrolipoyllysine-residue succinyltransferase activity;GO:0016746//transferase activity, transferring acyl groups	GO:0006099//tricarboxylic acid cycle
ENSOART00000001619	ENSOART00000001619	1.04672e-10	51128.8	271538	145508	216667	139325	33322.4	172989	160252	99625.1	STAT3	signal transducer and activator of transcription 3 [Source:NCBI gene;Acc:100294659]	Human Diseases;Human Diseases;Human Diseases;Human Diseases;Cellular Processes;Environmental Information Processing;Human Diseases;Human Diseases;Human Diseases;Human Diseases;Organismal Systems;Environmental Information Processing;Human Diseases;Human Diseases;Human Diseases;Organismal Systems;Human Diseases;Human Diseases;Human Diseases;Organismal Systems;Human Diseases;Organismal Systems;Organ…	Cancers;Cancers;Cancers;Infectious diseases;Cell growth and death;Signal transduction;Infectious diseases;Infectious diseases;Cancers;Endocrine and metabolic diseases;Immune system;Signal transduction;Infectious diseases;Infectious diseases;Endocrine and metabolic diseases;Endocrine system;Infectious diseases;Infectious diseases;Cancer: overview;Endocrine system;Drug resistance;Immune system;Endo…	ko05200//Pathways in cancer;ko05203//Viral carcinogenesis;ko05205//Proteoglycans in cancer;ko05163//Human cytomegalovirus infection;ko04217//Necroptosis;ko04066//HIF-1 signaling pathway;ko05169//Epstein-Barr virus infection;ko05167//Kaposi sarcoma-associated herpesvirus infection;ko05206//MicroRNAs in cancer;ko04931//Insulin resistance;ko04062//Chemokine signaling pathway;ko04068//FoxO signaling …	K04692;K04692;K04692;K04692;K04692;K04692;K04692;K04692;K04692;K04692;K04692;K04692;K04692;K04692;K04692;K04692;K04692;K04692;K04692;K04692;K04692;K04692;K04692;K04692;K04692;K04692;K04692;K04692;K04692	GO:0000790//nuclear chromatin;GO:0005634//nucleus;GO:0005654//nucleoplasm;GO:0005667//transcription factor complex;GO:0005737//cytoplasm;GO:0005829//cytosol;GO:0005886//plasma membrane;GO:0090575//RNA polymerase II transcription factor complex	GO:0000978//RNA polymerase II core promoter proximal region sequence-specific DNA binding;GO:0000981//RNA polymerase II transcription factor activity, sequence-specific DNA binding;GO:0001103//RNA polymerase II repressing transcription factor binding;GO:0001228//transcriptional activator activity, RNA polymerase II transcription regulatory region sequence-specific binding;GO:0003677//DNA binding;…	GO:0001659//temperature homeostasis;GO:0001754//eye photoreceptor cell differentiation;GO:0006355//regulation of transcription, DNA-templated;GO:0006366//transcription from RNA polymerase II promoter;GO:0006606//protein import into nucleus;GO:0006954//inflammatory response;GO:0007165//signal transduction;GO:0008283//cell proliferation;GO:0008285//negative regulation of cell proliferation;GO:00105…
ENSOART00000001624	ENSOART00000001624	1.02396e-32	52965.9	74453.1	38038.7	28924.8	30321.5	45560.9	1411257	32811.5	16481.7	COL1A2	collagen type I alpha 2 chain [Source:NCBI gene;Acc:443512]	Environmental Information Processing;Cellular Processes;Human Diseases;Human Diseases;Organismal Systems;Human Diseases;Organismal Systems;Environmental Information Processing;Human Diseases;Organismal Systems	Signal transduction;Cellular community - eukaryotes;Infectious diseases;Cancers;Immune system;Infectious diseases;Endocrine system;Signaling molecules and interaction;Endocrine and metabolic diseases;Digestive system	ko04151//PI3K-Akt signaling pathway;ko04510//Focal adhesion;ko05165//Human papillomavirus infection;ko05205//Proteoglycans in cancer;ko04611//Platelet activation;ko05146//Amoebiasis;ko04926//Relaxin signaling pathway;ko04512//ECM-receptor interaction;ko04933//AGE-RAGE signaling pathway in diabetic complications;ko04974//Protein digestion and absorption	K06236;K06236;K06236;K06236;K06236;K06236;K06236;K06236;K06236;K06236	GO:0005581//collagen trimer;GO:0005584//collagen type I trimer;GO:0005615//extracellular space;GO:0005783//endoplasmic reticulum	GO:0002020//protease binding;GO:0005201//extracellular matrix structural constituent;GO:0030674//protein binding, bridging;GO:0042802//identical protein binding;GO:0046332//SMAD binding;GO:0048407//platelet-derived growth factor binding	GO:0001501//skeletal system development;GO:0001568//blood vessel development;GO:0007179//transforming growth factor beta receptor signaling pathway;GO:0007266//Rho protein signal transduction;GO:0008217//regulation of blood pressure;GO:0030199//collagen fibril organization;GO:0030282//bone mineralization;GO:0032963//collagen metabolic process;GO:0043589//skin morphogenesis;GO:0070208//protein het…
ENSOART00000001644	ENSOART00000001644	9.43376e-45	359969	333614	334945	219038	236998	345546	348140	348579	369223	EDF1	endothelial differentiation related factor 1 [Source:HGNC Symbol;Acc:HGNC:3164]	-	-	-	-	GO:0005634//nucleus;GO:0005730//nucleolus;GO:0005737//cytoplasm;GO:0005829//cytosol	GO:0001094//TFIID-class transcription factor binding;GO:0003677//DNA binding;GO:0003713//transcription coactivator activity;GO:0043565//sequence-specific DNA binding	GO:0043388//positive regulation of DNA binding;GO:1903508//positive regulation of nucleic acid-templated transcription
ENSOART00000001650	ENSOART00000001650	1.41902e-06	424763	483064	411869	588650	794923	608766	585592	449494	566767	ITIH1	inter-alpha-trypsin inhibitor heavy chain 1 [Source:NCBI gene;Acc:101109489]	-	-	-	-	-	GO:0004867//serine-type endopeptidase inhibitor activity	GO:0010951//negative regulation of endopeptidase activity;GO:0030212//hyaluronan metabolic process
ENSOART00000001656	ENSOART00000001656	1.77023e-33	120403	299443	171970	199089	191033	221156	137701	114423	171042	RIPK1	biphenyl hydrolase like [Source:NCBI gene;Acc:101109920]	-	-	-	-	-	-	-
ENSOART00000001669	ENSOART00000001669	0.000660232	15396.3	20857.5	36782.4	17823.7	Filtered	Filtered	45755.2	32103.1	Filtered	-	-	-	-	-	-	-	GO:0005509//calcium ion binding;GO:0005515//protein binding	GO:0030198//extracellular matrix organization
ENSOART00000001683	ENSOART00000001683	0.0035092	Filtered	Filtered	3163794	Filtered	8.09397e+06	Filtered	Filtered	4632916	Filtered	EIF2B2	eukaryotic translation initiation factor 2B subunit beta [Source:NCBI gene;Acc:101108921]	Genetic Information Processing;Human Diseases	Translation;Infectious diseases	ko03013//RNA transport;ko05168//Herpes simplex infection	K03754;K03754	GO:0005737//cytoplasm;GO:0005851//eukaryotic translation initiation factor 2B complex	GO:0003743//translation initiation factor activity;GO:0005085//guanyl-nucleotide exchange factor activity;GO:0005524//ATP binding;GO:0005525//GTP binding	GO:0001541//ovarian follicle development;GO:0006413//translational initiation;GO:0007417//central nervous system development;GO:0014003//oligodendrocyte development;GO:0042552//myelination;GO:0044237//cellular metabolic process;GO:0050852//T cell receptor signaling pathway
ENSOART00000001685	ENSOART00000001685	9.97753e-05	107212	155815	188074	164918	118979	156460	130553	117799	150295	RCN2	reticulocalbin 2 [Source:NCBI gene;Acc:101116682]	-	-	-	-	GO:0005730//nucleolus;GO:0005783//endoplasmic reticulum	GO:0005509//calcium ion binding	-
ENSOART00000001686	ENSOART00000001686	5.70073e-22	262002	225901	173444	290192	247845	285207	210251	248699	308961	AIMP2	aminoacyl tRNA synthetase complex interacting multifunctional protein 2 [Source:NCBI gene;Acc:100302342]	-	-	-	-	GO:0005634//nucleus;GO:0005829//cytosol;GO:0017101//aminoacyl-tRNA synthetase multienzyme complex	GO:0032947//protein complex scaffold	GO:0008285//negative regulation of cell proliferation;GO:0031398//positive regulation of protein ubiquitination;GO:0060510//Type II pneumocyte differentiation;GO:0065003//macromolecular complex assembly;GO:1903632//positive regulation of aminoacyl-tRNA ligase activity
ENSOART00000001687	ENSOART00000001687	3.65203e-11	102470	243551	889.122	76411.8	39297.2	59886	38534.7	32905.1	64193.4	-	complement C4-A-like [Source:NCBI gene;Acc:101123159]	Human Diseases;Organismal Systems;Human Diseases;Human Diseases	Immune diseases;Immune system;Infectious diseases;Infectious diseases	ko05322//Systemic lupus erythematosus;ko04610//Complement and coagulation cascades;ko05133//Pertussis;ko05150//Staphylococcus aureus infection	K03989;K03989;K03989;K03989	GO:0005615//extracellular space	GO:0004866//endopeptidase inhibitor activity	GO:0010951//negative regulation of endopeptidase activity
ENSOART00000001692	ENSOART00000001692	1.63095e-51	282804	234647	245922	192386	363042	288785	352485	356674	286012	MYLK2	myosin light chain kinase 2 [Source:NCBI gene;Acc:101111897]	Cellular Processes;Cellular Processes;Organismal Systems;Environmental Information Processing;Environmental Information Processing;Environmental Information Processing;Organismal Systems;Organismal Systems;Organismal Systems	Cellular community - eukaryotes;Cell motility;Endocrine system;Signal transduction;Signal transduction;Signal transduction;Immune system;Circulatory system;Digestive system	ko04510//Focal adhesion;ko04810//Regulation of actin cytoskeleton;ko04921//Oxytocin signaling pathway;ko04020//Calcium signaling pathway;ko04371//Apelin signaling pathway;ko04022//cGMP - PKG signaling pathway;ko04611//Platelet activation;ko04270//Vascular smooth muscle contraction;ko04971//Gastric acid secretion	K00907;K00907;K00907;K00907;K00907;K00907;K00907;K00907;K00907	GO:0005634//nucleus;GO:0005737//cytoplasm	GO:0004672//protein kinase activity;GO:0004687//myosin light chain kinase activity;GO:0005524//ATP binding	GO:0006468//protein phosphorylation;GO:0006941//striated muscle contraction;GO:0007274//neuromuscular synaptic transmission;GO:0010628//positive regulation of gene expression;GO:0014816//skeletal muscle satellite cell differentiation;GO:0018107//peptidyl-threonine phosphorylation;GO:0032971//regulation of muscle filament sliding;GO:0035914//skeletal muscle cell differentiation;GO:0046777//protein…
ENSOART00000001693	ENSOART00000001693;ENSOART00000001695	9.79344e-36	371640	582372	635530	231880	304483	267454	286651	418535	358112	SEC31A	SEC31 homolog A, COPII coat complex component [Source:NCBI gene;Acc:101115370]	Genetic Information Processing	Folding, sorting and degradation	ko04141//Protein processing in endoplasmic reticulum	K14005	GO:0000139//Golgi membrane;GO:0005737//cytoplasm;GO:0005783//endoplasmic reticulum;GO:0005829//cytosol;GO:0030120//vesicle coat;GO:0030127//COPII vesicle coat;GO:0030134//ER to Golgi transport vesicle;GO:0043231//intracellular membrane-bounded organelle;GO:0048471//perinuclear region of cytoplasm;GO:0070971//endoplasmic reticulum exit site	GO:0005515//protein binding;GO:0048306//calcium-dependent protein binding	GO:0006888//ER to Golgi vesicle-mediated transport;GO:0051592//response to calcium ion;GO:0090110//cargo loading into COPII-coated vesicle
ENSOART00000001695	ENSOART00000001693;ENSOART00000001695	9.79344e-36	371640	582372	635530	231880	304483	267454	286651	418535	358112	SEC31A	SEC31 homolog A, COPII coat complex component [Source:NCBI gene;Acc:101115370]	Genetic Information Processing	Folding, sorting and degradation	ko04141//Protein processing in endoplasmic reticulum	K14005	GO:0005737//cytoplasm	GO:0005515//protein binding	GO:0006888//ER to Golgi vesicle-mediated transport
ENSOART00000001726	ENSOART00000001726	1.03968e-65	741238	1.1858e+06	1.3804e+06	649780	629610	523223	1.08019e+06	432240	706032	FABP3	fatty acid binding protein 3 [Source:NCBI gene;Acc:100913166]	Organismal Systems	Endocrine system	ko03320//PPAR signaling pathway	K08752	GO:0005615//extracellular space;GO:0005623//cell	GO:0008092//cytoskeletal protein binding;GO:0008289//lipid binding;GO:0036041//long-chain fatty acid binding;GO:0070538//oleic acid binding	GO:0015909//long-chain fatty acid transport;GO:0032365//intracellular lipid transport;GO:0042632//cholesterol homeostasis;GO:0046320//regulation of fatty acid oxidation;GO:0055091//phospholipid homeostasis;GO:2001245//regulation of phosphatidylcholine biosynthetic process
ENSOART00000001730	ENSOART00000001730	9.83226e-41	488883	634989	470205	363593	276086	302294	458888	335635	352440	-	translocase of inner mitochondrial membrane 8A [Source:NCBI gene;Acc:101105475]	-	-	-	-	GO:0005739//mitochondrion;GO:0005758//mitochondrial intermembrane space	GO:0046872//metal ion binding	GO:0015031//protein transport;GO:0072321//chaperone-mediated protein transport
ENSOART00000001731	ENSOART00000001731	6.95336e-26	38176.8	50158.1	42777.7	70503.8	57819.7	54497.5	48424.8	22058.2	55123.1	HSPBP1	HSPA (Hsp70) binding protein 1 [Source:NCBI gene;Acc:101121446]	Genetic Information Processing	Folding, sorting and degradation	ko04141//Protein processing in endoplasmic reticulum	K09562	-	GO:0031625//ubiquitin protein ligase binding	GO:0031398//positive regulation of protein ubiquitination;GO:0032436//positive regulation of proteasomal ubiquitin-dependent protein catabolic process
ENSOART00000001740	ENSOART00000001740	1.19461e-57	619122	606006	543090	549102	426876	423605	375120	454109	351039	SLC25A12	solute carrier family 25 member 12 [Source:NCBI gene;Acc:101115186]	-	-	-	-	GO:0005739//mitochondrion;GO:0016020//membrane;GO:0016021//integral component of membrane	GO:0005313//L-glutamate transmembrane transporter activity;GO:0005509//calcium ion binding;GO:0015183//L-aspartate transmembrane transporter activity;GO:0022857//transmembrane transporter activity;GO:0042802//identical protein binding	GO:0015810//aspartate transport;GO:0015813//L-glutamate transport;GO:0043490//malate-aspartate shuttle;GO:0051592//response to calcium ion;GO:0055085//transmembrane transport;GO:0070778//L-aspartate transport
ENSOART00000001750	ENSOART00000001750	2.67483e-21	224150	248544	214451	210596	109960	170036	287889	106167	195301	MYH10	myosin heavy chain 10 [Source:NCBI gene;Acc:101108844]	Human Diseases;Cellular Processes	Infectious diseases;Cellular community - eukaryotes	ko05132//Salmonella infection;ko04530//Tight junction	K10352;K10352	GO:0001725//stress fiber;GO:0005737//cytoplasm;GO:0005819//spindle;GO:0005829//cytosol;GO:0005844//polysome;GO:0005886//plasma membrane;GO:0005903//brush border;GO:0005938//cell cortex;GO:0016459//myosin complex;GO:0016460//myosin II complex;GO:0030424//axon;GO:0030426//growth cone;GO:0030496//midbody;GO:0031594//neuromuscular junction;GO:0032154//cleavage furrow;GO:0042641//actomyosin;GO:0043005…	GO:0000146//microfilament motor activity;GO:0000166//nucleotide binding;GO:0003774//motor activity;GO:0003779//actin binding;GO:0005515//protein binding;GO:0005524//ATP binding;GO:0016887//ATPase activity;GO:0030898//actin-dependent ATPase activity;GO:0035613//RNA stem-loop binding;GO:0043531//ADP binding;GO:0048027//mRNA 5'-UTR binding;GO:0051015//actin filament binding	GO:0000281//mitotic cytokinesis;GO:0001701//in utero embryonic development;GO:0001764//neuron migration;GO:0001778//plasma membrane repair;GO:0003279//cardiac septum development;GO:0006887//exocytosis;GO:0006930//substrate-dependent cell migration, cell extension;GO:0007097//nuclear migration;GO:0007409//axonogenesis;GO:0007411//axon guidance;GO:0007420//brain development;GO:0007507//heart develo…
ENSOART00000001754	ENSOART00000001754	2.02408e-05	77742.4	140649	115037	91796.7	168641	169736	112554	101890	101241	MLH3	mutL homolog 3 [Source:NCBI gene;Acc:101109183]	Genetic Information Processing	Replication and repair	ko03430//Mismatch repair	K08739	GO:0016020//membrane;GO:0016021//integral component of membrane	GO:0003998//acylphosphatase activity;GO:0016787//hydrolase activity	-
ENSOART00000001760	ENSOART00000001760	3.93433e-19	62573.4	95355.1	80586.1	87449.9	68781.3	96907.5	79510.1	61420.8	74387.4	STIM1	stromal interaction molecule 1 [Source:NCBI gene;Acc:101116424]	Environmental Information Processing;Organismal Systems	Signal transduction;Immune system	ko04020//Calcium signaling pathway;ko04611//Platelet activation	K16059;K16059	GO:0005783//endoplasmic reticulum;GO:0016020//membrane;GO:0016021//integral component of membrane;GO:0030176//integral component of endoplasmic reticulum membrane;GO:0032991//macromolecular complex	GO:0005246//calcium channel regulator activity;GO:0005515//protein binding;GO:0042802//identical protein binding	GO:0002115//store-operated calcium entry;GO:0006812//cation transport;GO:0014902//myotube differentiation;GO:0032237//activation of store-operated calcium channel activity;GO:0051924//regulation of calcium ion transport
ENSOART00000001763	ENSOART00000001763	3.21393e-06	Filtered	72440.8	137018	Filtered	13564.8	26917.4	Filtered	Filtered	Filtered	FMOD	fibromodulin [Source:NCBI gene;Acc:101111037]	Environmental Information Processing	Signal transduction	ko04350//TGF-beta signaling pathway	K08121	-	GO:0005515//protein binding	GO:0030199//collagen fibril organization
ENSOART00000001775	ENSOART00000001775	0.00285942	1.24335	Filtered	Filtered	2.07979	Filtered	Filtered	21309.9	Filtered	Filtered	LYNX1	Ly6/neurotoxin 1 [Source:NCBI gene;Acc:101119226]	-	-	-	-	GO:0005886//plasma membrane;GO:0016020//membrane;GO:0016021//integral component of membrane	GO:0008200//ion channel inhibitor activity;GO:0030548//acetylcholine receptor regulator activity;GO:0030550//acetylcholine receptor inhibitor activity;GO:0033130//acetylcholine receptor binding	GO:0007271//synaptic transmission, cholinergic;GO:0099601//regulation of neurotransmitter receptor activity;GO:2000272//negative regulation of receptor activity
ENSOART00000001784	ENSOART00000001784	0.00229444	7722.56	Filtered	Filtered	Filtered	Filtered	1.04283	Filtered	Filtered	Filtered	PPP6R1	protein phosphatase 6 regulatory subunit 1 [Source:NCBI gene;Acc:101121797]	-	-	-	-	GO:0005829//cytosol	GO:0017048//Rho GTPase binding;GO:0019903//protein phosphatase binding	GO:0043666//regulation of phosphoprotein phosphatase activity
ENSOART00000001787	ENSOART00000001787	5.52674e-47	287853	617987	1.19834e+06	197976	212730	390370	217681	381818	302395	PRELP	proline and arginine rich end leucine rich repeat protein [Source:NCBI gene;Acc:101111470]	-	-	-	-	-	GO:0005201//extracellular matrix structural constituent;GO:0005515//protein binding	GO:0007569//cell aging
ENSOART00000001817	ENSOART00000001817	0.00859236	Filtered	75724.6	Filtered	Filtered	Filtered	Filtered	14840.1	Filtered	Filtered	ARL3	ADP ribosylation factor like GTPase 3 [Source:NCBI gene;Acc:100302311]	-	-	-	-	GO:0005634//nucleus;GO:0005794//Golgi apparatus;GO:0005813//centrosome;GO:0005876//spindle microtubule;GO:0005881//cytoplasmic microtubule;GO:0005929//cilium;GO:0005930//axoneme;GO:0030496//midbody;GO:0032391//photoreceptor connecting cilium;GO:0035869//ciliary transition zone;GO:0036064//ciliary basal body	GO:0000166//nucleotide binding;GO:0000287//magnesium ion binding;GO:0003924//GTPase activity;GO:0005525//GTP binding;GO:0008017//microtubule binding;GO:0019003//GDP binding;GO:0032794//GTPase activating protein binding	GO:0000281//mitotic cytokinesis;GO:0001822//kidney development;GO:0006892//post-Golgi vesicle-mediated transport;GO:0006893//Golgi to plasma membrane transport;GO:0007224//smoothened signaling pathway;GO:0007264//small GTPase mediated signal transduction;GO:0042073//intraciliary transport;GO:0042461//photoreceptor cell development;GO:0060271//cilium morphogenesis;GO:0061512//protein localization …
ENSOART00000001830	ENSOART00000001830	6.10572e-56	973161	981087	951486	808270	942342	942782	854096	971736	1.02979e+06	PRDX1	peroxiredoxin 1 [Source:NCBI gene;Acc:101120966]	Human Diseases;Cellular Processes	Infectious diseases;Transport and catabolism	ko05146//Amoebiasis;ko04146//Peroxisome	K13279;K13279	GO:0005634//nucleus;GO:0005737//cytoplasm	GO:0004601//peroxidase activity;GO:0008379//thioredoxin peroxidase activity;GO:0016209//antioxidant activity;GO:0016491//oxidoreductase activity;GO:0042802//identical protein binding;GO:0051920//peroxiredoxin activity	GO:0000302//response to reactive oxygen species;GO:0006979//response to oxidative stress;GO:0008283//cell proliferation;GO:0019430//removal of superoxide radicals;GO:0030101//natural killer cell activation;GO:0032872//regulation of stress-activated MAPK cascade;GO:0034101//erythrocyte homeostasis;GO:0042267//natural killer cell mediated cytotoxicity;GO:0042744//hydrogen peroxide catabolic process…
ENSOART00000001848	ENSOART00000001848	5.87177e-66	1.55929e+06	1.78146e+06	1.9838e+06	1.50614e+06	1.01454e+06	1230065	1.20909e+06	1.1466e+06	896026	GOT2	glutamic-oxaloacetic transaminase 2 [Source:NCBI gene;Acc:443093]	Metabolism;Metabolism;Metabolism;Metabolism;Metabolism;Metabolism;Metabolism;Metabolism;Metabolism;Organismal Systems;Metabolism;Metabolism	Global and overview maps;Global and overview maps;Global and overview maps;Amino acid metabolism;Amino acid metabolism;Amino acid metabolism;Amino acid metabolism;Global and overview maps;Amino acid metabolism;Digestive system;Amino acid metabolism;Amino acid metabolism	ko01100//Metabolic pathways;ko01200//Carbon metabolism;ko01230//Biosynthesis of amino acids;ko00250//Alanine, aspartate and glutamate metabolism;ko00330//Arginine and proline metabolism;ko00270//Cysteine and methionine metabolism;ko00350//Tyrosine metabolism;ko01210//2-Oxocarboxylic acid metabolism;ko00220//Arginine biosynthesis;ko04975//Fat digestion and absorption;ko00360//Phenylalanine metabol…	K14455;K14455;K14455;K14455;K14455;K14455;K14455;K14455;K14455;K14455;K14455;K14455	GO:0005739//mitochondrion;GO:0005886//plasma membrane	GO:0003824//catalytic activity;GO:0004069//L-aspartate:2-oxoglutarate aminotransferase activity;GO:0008483//transaminase activity;GO:0016740//transferase activity;GO:0030170//pyridoxal phosphate binding	GO:0006107//oxaloacetate metabolic process;GO:0006520//cellular amino acid metabolic process;GO:0006532//aspartate biosynthetic process;GO:0006533//aspartate catabolic process;GO:0009058//biosynthetic process;GO:0015908//fatty acid transport;GO:0019550//glutamate catabolic process to aspartate;GO:0019551//glutamate catabolic process to 2-oxoglutarate;GO:0045471//response to ethanol
ENSOART00000001852	ENSOART00000001852	2.33597e-14	210649	216014	197971	183280	142282	202227	167929	179754	239959	-	glucosamine-6-phosphate deaminase 1 [Source:NCBI gene;Acc:101108912]	Metabolism;Metabolism	Global and overview maps;Carbohydrate metabolism	ko01100//Metabolic pathways;ko00520//Amino sugar and nucleotide sugar metabolism	K02564;K02564	GO:0005737//cytoplasm	GO:0004342//glucosamine-6-phosphate deaminase activity;GO:0016787//hydrolase activity	GO:0005975//carbohydrate metabolic process;GO:0006044//N-acetylglucosamine metabolic process
ENSOART00000001868	ENSOART00000001868	5.51177e-07	70763	107342	71592	75639.2	77001.6	82716	59097.2	19217.4	58876.1	HSPA12B	heat shock protein family A (Hsp70) member 12B [Source:NCBI gene;Acc:101121442]	-	-	-	-	-	-	-
ENSOART00000001869	ENSOART00000001869	2.42957e-09	357695	36024.9	18141.8	47047.6	32246.6	18327.9	24474.2	33313.3	27216.2	-	-	Human Diseases;Human Diseases;Cellular Processes;Cellular Processes;Human Diseases	Neurodegenerative diseases;Neurodegenerative diseases;Transport and catabolism;Cellular community - eukaryotes;Infectious diseases	ko05010//Alzheimer disease;ko05016//Huntington disease;ko04145//Phagosome;ko04540//Gap junction;ko05130//Pathogenic Escherichia coli infection	K07375;K07375;K07375;K07375;K07375	GO:0005874//microtubule	GO:0000166//nucleotide binding;GO:0003924//GTPase activity;GO:0005200//structural constituent of cytoskeleton;GO:0005525//GTP binding	GO:0007010//cytoskeleton organization;GO:0007017//microtubule-based process
ENSOART00000001886	ENSOART00000001886	1.62112e-34	83922.6	169175	236086	116932	166981	151746	68234.6	117558	84261.4	NQO2	N-ribosyldihydronicotinamide:quinone reductase 2 [Source:HGNC Symbol;Acc:HGNC:7856]	-	-	-	-	GO:0005654//nucleoplasm;GO:0005829//cytosol	GO:0001512//dihydronicotinamide riboside quinone reductase activity;GO:0008270//zinc ion binding;GO:0009055//electron carrier activity;GO:0016491//oxidoreductase activity;GO:0016661//oxidoreductase activity, acting on other nitrogenous compounds as donors;GO:0031404//chloride ion binding;GO:0042803//protein homodimerization activity;GO:0071949//FAD binding;GO:1904408//melatonin binding	GO:0022900//electron transport chain;GO:0055114//oxidation-reduction process
ENSOART00000001888	ENSOART00000001888	5.65565e-20	35537.4	86313.4	Filtered	89508.2	34821.5	73413.1	26670.5	58542	55006.6	-	complement C4 [Source:NCBI gene;Acc:101123419]	Human Diseases;Organismal Systems;Human Diseases;Human Diseases	Immune diseases;Immune system;Infectious diseases;Infectious diseases	ko05322//Systemic lupus erythematosus;ko04610//Complement and coagulation cascades;ko05133//Pertussis;ko05150//Staphylococcus aureus infection	K03989;K03989;K03989;K03989	GO:0005576//extracellular region;GO:0005615//extracellular space	-	-
ENSOART00000001891	ENSOART00000001891	0.00201548	314202	225586	18534.7	3686.06	9773.53	196821	44686.9	43461.4	Filtered	NEK9	NIMA related kinase 9 [Source:NCBI gene;Acc:101107968]	-	-	-	-	-	GO:0004672//protein kinase activity;GO:0005524//ATP binding	GO:0006468//protein phosphorylation
ENSOART00000001895	ENSOART00000001895	2.84551e-09	93205.7	128495	111959	97090.4	80634.8	72709.4	100792	62879.9	78133.8	NEK9	NIMA related kinase 9 [Source:NCBI gene;Acc:101107968]	Human Diseases	Infectious diseases	ko05130//Pathogenic Escherichia coli infection	K20352	GO:0005789//endoplasmic reticulum membrane;GO:0016020//membrane;GO:0016021//integral component of membrane	-	-
ENSOART00000001908	ENSOART00000001908	5.36397e-18	70351.6	77486.2	92346.4	78471.8	62597.9	69697.9	56750.6	50505.6	49592.2	AFG3L2	AFG3 like matrix AAA peptidase subunit 2 [Source:NCBI gene;Acc:101108875]	Human Diseases	Neurodegenerative disease	ko05017//Spinocerebellar ataxia	K08956	GO:0005739//mitochondrion;GO:0005743//mitochondrial inner membrane;GO:0005745//m-AAA complex;GO:0016020//membrane;GO:0016021//integral component of membrane	GO:0004222//metalloendopeptidase activity;GO:0005524//ATP binding;GO:0008237//metallopeptidase activity;GO:0008270//zinc ion binding	GO:0006508//proteolysis;GO:0007005//mitochondrion organization;GO:0007409//axonogenesis;GO:0007528//neuromuscular junction development;GO:0008053//mitochondrial fusion;GO:0016485//protein processing;GO:0016540//protein autoprocessing;GO:0021675//nerve development;GO:0034982//mitochondrial protein processing;GO:0036444//calcium ion transmembrane import into mitochondrion;GO:0040014//regulation of …
ENSOART00000001921	ENSOART00000001921	1.31579e-54	955651	970961	801949	813028	519554	589215	760317	596382	595254	PRDX3	peroxiredoxin 3 [Source:NCBI gene;Acc:101106731]	-	-	-	-	GO:0005737//cytoplasm;GO:0005739//mitochondrion;GO:0005769//early endosome;GO:0005829//cytosol;GO:0032991//macromolecular complex	GO:0008022//protein C-terminus binding;GO:0008379//thioredoxin peroxidase activity;GO:0016209//antioxidant activity;GO:0016491//oxidoreductase activity;GO:0019900//kinase binding;GO:0019901//protein kinase binding;GO:0042802//identical protein binding;GO:0043027//cysteine-type endopeptidase inhibitor activity involved in apoptotic process;GO:0051920//peroxiredoxin activity	GO:0001893//maternal placenta development;GO:0006915//apoptotic process;GO:0006979//response to oxidative stress;GO:0007005//mitochondrion organization;GO:0008284//positive regulation of cell proliferation;GO:0018171//peptidyl-cysteine oxidation;GO:0030099//myeloid cell differentiation;GO:0032496//response to lipopolysaccharide;GO:0033673//negative regulation of kinase activity;GO:0034599//cellul…
ENSOART00000001922	ENSOART00000001922	1.02949e-05	Filtered	19167.1	23259.9	15844.9	8429.19	Filtered	Filtered	Filtered	12382.4	STX11	syntaxin 11 [Source:NCBI gene;Acc:101119909]	Genetic Information Processing	Folding, sorting and degradation	ko04130//SNARE interactions in vesicular transport	K08487	GO:0005794//Golgi apparatus;GO:0016020//membrane	GO:0005484//SNAP receptor activity	GO:0006886//intracellular protein transport;GO:0016192//vesicle-mediated transport;GO:0061025//membrane fusion
ENSOART00000001929	ENSOART00000001929	5.87489e-29	166876	231616	152415	152135	126097	142953	146095	147638	141926	AKR1A1	aldo-keto reductase family 1 member A1 [Source:NCBI gene;Acc:101121637]	Metabolism;Metabolism;Metabolism;Metabolism	Global and overview maps;Carbohydrate metabolism;Lipid metabolism;Carbohydrate metabolism	ko01100//Metabolic pathways;ko00010//Glycolysis / Gluconeogenesis;ko00561//Glycerolipid metabolism;ko00040//Pentose and glucuronate interconversions	K00002;K00002;K00002;K00002	GO:0005829//cytosol;GO:0016324//apical plasma membrane;GO:0045202//synapse	GO:0004032//alditol:NADP+ 1-oxidoreductase activity;GO:0016491//oxidoreductase activity;GO:0047939//L-glucuronate reductase activity;GO:0047941//glucuronolactone reductase activity	GO:0019853//L-ascorbic acid biosynthetic process;GO:0042840//D-glucuronate catabolic process;GO:0044597//daunorubicin metabolic process;GO:0044598//doxorubicin metabolic process;GO:0046185//aldehyde catabolic process;GO:0055114//oxidation-reduction process
ENSOART00000001958	ENSOART00000001958	9.86859e-69	1.15706e+06	2.11875e+06	2693228	1.10282e+06	723737	875414	2.02096e+06	637838	1.01169e+06	TNNT1	troponin T1, slow skeletal type [Source:NCBI gene;Acc:101122212]	-	-	-	-	GO:0005861//troponin complex	GO:0005523//tropomyosin binding	GO:0003009//skeletal muscle contraction;GO:0006937//regulation of muscle contraction;GO:0014883//transition between fast and slow fiber;GO:0045932//negative regulation of muscle contraction
ENSOART00000001971	ENSOART00000001971	5.66654e-51	1.08369e+06	1.31036e+06	1.01829e+06	1.16503e+06	924514	1.01765e+06	1.01729e+06	909238	994938	CAVIN1	caveolae associated protein 1 [Source:HGNC Symbol;Acc:HGNC:9688]	-	-	-	-	GO:0005634//nucleus;GO:0005737//cytoplasm;GO:0005739//mitochondrion;GO:0005783//endoplasmic reticulum;GO:0005886//plasma membrane;GO:0005901//caveola;GO:0032991//macromolecular complex;GO:0043231//intracellular membrane-bounded organelle;GO:0045121//membrane raft	GO:0042134//rRNA primary transcript binding;GO:0042802//identical protein binding	GO:0006361//transcription initiation from RNA polymerase I promoter;GO:0006363//termination of RNA polymerase I transcription;GO:0009303//rRNA transcription;GO:0009306//protein secretion;GO:2000147//positive regulation of cell motility
ENSOART00000001984	ENSOART00000001984	8.81245e-61	859178	755635	916181	633681	484853	631993	960962	380903	590386	TPM3	tropomyosin 3 [Source:NCBI gene;Acc:101108973]	Human Diseases;Organismal Systems;Organismal Systems;Human Diseases;Human Diseases;Human Diseases	Cancers;Circulatory system;Circulatory system;Cardiovascular diseases;Cardiovascular diseases;Cancers	ko05200//Pathways in cancer;ko04261//Adrenergic signaling in cardiomyocytes;ko04260//Cardiac muscle contraction;ko05410//Hypertrophic cardiomyopathy (HCM);ko05414//Dilated cardiomyopathy (DCM);ko05216//Thyroid cancer	K09290;K09290;K09290;K09290;K09290;K09290	-	-	-
ENSOART00000001993	ENSOART00000001993	3.49701e-30	271601	298536	235020	243699	248438	212772	189044	229936	248421	GNB1	G protein subunit beta 1 [Source:NCBI gene;Acc:101104166]	Human Diseases;Human Diseases;Environmental Information Processing;Organismal Systems;Human Diseases;Human Diseases;Environmental Information Processing;Organismal Systems;Human Diseases;Environmental Information Processing;Organismal Systems;Organismal Systems;Organismal Systems;Organismal Systems;Organismal Systems;Organismal Systems;Organismal Systems;Human Diseases;Organismal Systems;Organism…	Cancers;Substance dependence;Signal transduction;Nervous system;Infectious disease: viral;Infectious diseases;Signal transduction;Nervous system;Infectious diseases;Signal transduction;Immune system;Endocrine system;Nervous system;Environmental adaptation;Nervous system;Nervous system;Nervous system;Substance dependence;Sensory system;Sensory system	ko05200//Pathways in cancer;ko05034//Alcoholism;ko04151//PI3K-Akt signaling pathway;ko04723//Retrograde endocannabinoid signaling;ko05170//Human immunodeficiency virus 1 infection;ko05163//Human cytomegalovirus infection;ko04371//Apelin signaling pathway;ko04728//Dopaminergic synapse;ko05167//Kaposi sarcoma-associated herpesvirus infection;ko04014//Ras signaling pathway;ko04062//Chemokine signali…	K04536;K04536;K04536;K04536;K04536;K04536;K04536;K04536;K04536;K04536;K04536;K04536;K04536;K04536;K04536;K04536;K04536;K04536;K04536;K04536	-	GO:0005515//protein binding	GO:0007165//signal transduction
ENSOART00000002011	ENSOART00000002011	2.67315e-43	401088	335992	547676	322411	355496	356288	489733	618976	494955	HSPB8	heat shock protein family B (small) member 8 [Source:NCBI gene;Acc:101108164]	-	-	-	-	GO:0005634//nucleus;GO:0005737//cytoplasm;GO:0005829//cytosol	GO:0042802//identical protein binding;GO:0042803//protein homodimerization activity	GO:0034620//cellular response to unfolded protein
ENSOART00000002014	ENSOART00000002014	0.00194251	72636.2	43731.2	52330.2	46070.7	39157.9	58059	41623.4	Filtered	138858	-	-	Genetic Information Processing	Replication and repair	ko03410//Base excision repair	K10771	GO:0005622//intracellular;GO:0005634//nucleus;GO:0005737//cytoplasm;GO:0005739//mitochondrion	GO:0003677//DNA binding;GO:0004518//nuclease activity;GO:0004519//endonuclease activity;GO:0016787//hydrolase activity;GO:0016829//lyase activity;GO:0046872//metal ion binding	GO:0006281//DNA repair;GO:0006974//cellular response to DNA damage stimulus;GO:0090305//nucleic acid phosphodiester bond hydrolysis
ENSOART00000002029	ENSOART00000002029	5.12943e-37	285862	344536	365514	357149	275474	306343	239109	274945	293390	UTRN	utrophin [Source:NCBI gene;Acc:101120168]	-	-	-	-	GO:0005654//nucleoplasm;GO:0005737//cytoplasm;GO:0005856//cytoskeleton;GO:0005886//plasma membrane;GO:0016010//dystrophin-associated glycoprotein complex;GO:0016020//membrane;GO:0030054//cell junction;GO:0030175//filopodium;GO:0031527//filopodium membrane;GO:0031594//neuromuscular junction;GO:0032991//macromolecular complex;GO:0042383//sarcolemma;GO:0045202//synapse;GO:0045211//postsynaptic membr…	GO:0003779//actin binding;GO:0005178//integrin binding;GO:0005515//protein binding;GO:0008270//zinc ion binding;GO:0017166//vinculin binding;GO:0019901//protein kinase binding;GO:0046872//metal ion binding	GO:0001954//positive regulation of cell-matrix adhesion
ENSOART00000002030	ENSOART00000002030;ENSOART00000002033	6.45639e-05	101157	128781	142933	180082	220828	37367.4	121300	108019	71941.5	DYNC1I2	dynein cytoplasmic 1 intermediate chain 2 [Source:NCBI gene;Acc:101115433]	Human Diseases;Cellular Processes;Organismal Systems	Infectious diseases;Transport and catabolism;Excretory system	ko05132//Salmonella infection;ko04145//Phagosome;ko04962//Vasopressin-regulated water reabsorption	K10415;K10415;K10415	GO:0005813//centrosome;GO:0005868//cytoplasmic dynein complex;GO:0005874//microtubule;GO:0031982//vesicle	GO:0005515//protein binding	GO:0007018//microtubule-based movement
ENSOART00000002033	ENSOART00000002030;ENSOART00000002033	6.45639e-05	101157	128781	142933	180082	220828	37367.4	121300	108019	71941.5	DYNC1I2	dynein cytoplasmic 1 intermediate chain 2 [Source:NCBI gene;Acc:101115433]	Human Diseases;Cellular Processes;Organismal Systems	Infectious diseases;Transport and catabolism;Excretory system	ko05132//Salmonella infection;ko04145//Phagosome;ko04962//Vasopressin-regulated water reabsorption	K10415;K10415;K10415	GO:0005868//cytoplasmic dynein complex	GO:0005515//protein binding	GO:0007018//microtubule-based movement
ENSOART00000002032	ENSOART00000002032	4.33772e-55	231682	184210	174242	222731	291446	245069	164781	252327	259482	PPP1R3A	protein phosphatase 1 regulatory subunit 3A [Source:NCBI gene;Acc:101110321]	Organismal Systems;Human Diseases	Endocrine system;Endocrine and metabolic diseases	ko04910//Insulin signaling pathway;ko04931//Insulin resistance	K07189;K07189	GO:0016020//membrane;GO:0016021//integral component of membrane	GO:0005515//protein binding	-
ENSOART00000002036	ENSOART00000002036	3.81092e-12	66352.7	29612.6	55177.1	23986	19716.3	32592.4	25452.2	32913.4	35803.9	PSMG2	proteasome assembly chaperone 2 [Source:NCBI gene;Acc:654332]	-	-	-	-	GO:0005634//nucleus	-	GO:0007094//mitotic spindle assembly checkpoint;GO:0043066//negative regulation of apoptotic process;GO:0043248//proteasome assembly;GO:0051726//regulation of cell cycle
ENSOART00000002049	ENSOART00000002049;ENSOART00000005632	1.30321e-32	258334	73209.5	116806	341101	154217	205209	171066	293376	175616	-	-	Metabolism;Organismal Systems;Metabolism	Global and overview maps;Environmental adaptation;Energy metabolism	ko01100//Metabolic pathways;ko04714//Thermogenesis;ko00190//Oxidative phosphorylation	K02260;K02260;K02260	GO:0005758//mitochondrial intermembrane space	GO:0005507//copper ion binding;GO:0016531//copper chaperone activity	GO:0006825//copper ion transport
ENSOART00000005632	ENSOART00000002049;ENSOART00000005632	1.30321e-32	258334	73209.5	116806	341101	154217	205209	171066	293376	175616	-	cytochrome c oxidase copper chaperone [Source:NCBI gene;Acc:101107153]	Metabolism;Organismal Systems;Metabolism	Global and overview maps;Environmental adaptation;Energy metabolism	ko01100//Metabolic pathways;ko04714//Thermogenesis;ko00190//Oxidative phosphorylation	K02260;K02260;K02260	GO:0005758//mitochondrial intermembrane space	GO:0005507//copper ion binding;GO:0016531//copper chaperone activity	GO:0006825//copper ion transport
ENSOART00000002052	ENSOART00000002052	1.11177e-05	34173.5	28294	33629.4	6285.5	11324.9	55362.5	48554.1	18138.7	52053.3	PITPNB	phosphatidylinositol transfer protein beta [Source:NCBI gene;Acc:101119423]	-	-	-	-	GO:0005622//intracellular	GO:0005548//phospholipid transporter activity;GO:0008525//phosphatidylcholine transporter activity;GO:0008526//phosphatidylinositol transporter activity;GO:0031210//phosphatidylcholine binding;GO:0035091//phosphatidylinositol binding	GO:0015914//phospholipid transport
ENSOART00000002065	ENSOART00000002065;ENSOART00000003847;ENSOART00000003851;ENSOART00000012852	0.00417512	Filtered	Filtered	Filtered	Filtered	Filtered	Filtered	Filtered	Filtered	3310.94	CYTH3	cytohesin 3 [Source:NCBI gene;Acc:101105381]	Human Diseases;Cellular Processes;Environmental Information Processing	Infectious diseases;Transport and catabolism;Signal transduction	ko05132//Salmonella infection;ko04144//Endocytosis;ko04072//Phospholipase D signaling pathway	K18441;K18441;K18441	GO:0001726//ruffle;GO:0005654//nucleoplasm;GO:0005737//cytoplasm;GO:0005829//cytosol;GO:0005886//plasma membrane;GO:0005912//adherens junction;GO:0005923//bicellular tight junction;GO:0031234//extrinsic component of cytoplasmic side of plasma membrane	GO:0005086//ARF guanyl-nucleotide exchange factor activity;GO:0005547//phosphatidylinositol-3,4,5-trisphosphate binding	GO:0032012//regulation of ARF protein signal transduction;GO:0045785//positive regulation of cell adhesion;GO:0048193//Golgi vesicle transport;GO:0090162//establishment of epithelial cell polarity
ENSOART00000003847	ENSOART00000002065;ENSOART00000003847;ENSOART00000003851;ENSOART00000012852	0.00417512	Filtered	Filtered	Filtered	Filtered	Filtered	Filtered	Filtered	Filtered	3310.94	CYTH1	cytohesin 1 [Source:NCBI gene;Acc:101112995]	Human Diseases;Cellular Processes;Environmental Information Processing	Infectious diseases;Transport and catabolism;Signal transduction	ko05132//Salmonella infection;ko04144//Endocytosis;ko04072//Phospholipase D signaling pathway	K18441;K18441;K18441	GO:0005737//cytoplasm;GO:0005886//plasma membrane	GO:0005086//ARF guanyl-nucleotide exchange factor activity	GO:0030155//regulation of cell adhesion;GO:0032012//regulation of ARF protein signal transduction
ENSOART00000003851	ENSOART00000002065;ENSOART00000003847;ENSOART00000003851;ENSOART00000012852	0.00417512	Filtered	Filtered	Filtered	Filtered	Filtered	Filtered	Filtered	Filtered	3310.94	CYTH1	cytohesin 1 [Source:NCBI gene;Acc:101112995]	Human Diseases;Cellular Processes;Environmental Information Processing	Infectious diseases;Transport and catabolism;Signal transduction	ko05132//Salmonella infection;ko04144//Endocytosis;ko04072//Phospholipase D signaling pathway	K18441;K18441;K18441	-	GO:0005086//ARF guanyl-nucleotide exchange factor activity	GO:0032012//regulation of ARF protein signal transduction
ENSOART00000012852	ENSOART00000002065;ENSOART00000003847;ENSOART00000003851;ENSOART00000012852	0.00417512	Filtered	Filtered	Filtered	Filtered	Filtered	Filtered	Filtered	Filtered	3310.94	CYTH2	cytohesin 2 [Source:NCBI gene;Acc:100216436]	Human Diseases;Cellular Processes;Environmental Information Processing	Infectious diseases;Transport and catabolism;Signal transduction	ko05132//Salmonella infection;ko04144//Endocytosis;ko04072//Phospholipase D signaling pathway	K18441;K18441;K18441	-	GO:0005086//ARF guanyl-nucleotide exchange factor activity	GO:0032012//regulation of ARF protein signal transduction
ENSOART00000002073	ENSOART00000002073	3.08953e-33	167282	153252	152922	148149	167817	176384	124946	176991	164599	COPS3	COP9 signalosome subunit 3 [Source:NCBI gene;Acc:101121690]	-	-	-	-	GO:0005634//nucleus;GO:0005654//nucleoplasm;GO:0005737//cytoplasm;GO:0005829//cytosol;GO:0008180//COP9 signalosome	-	GO:0000338//protein deneddylation;GO:0001701//in utero embryonic development
ENSOART00000002093	ENSOART00000002093	4.24938e-29	445299	217155	274602	293787	288891	241579	361146	50401.5	164822	-	serpin B6 [Source:NCBI gene;Acc:101110458]	Human Diseases	Infectious diseases	ko05146//Amoebiasis	K13963	GO:0005615//extracellular space	-	-
ENSOART00000002107	ENSOART00000002107	3.75719e-34	107283	205350	190681	159521	176835	207306	131035	225606	157168	EPM2A	EPM2A, laforin glucan phosphatase [Source:HGNC Symbol;Acc:HGNC:3413]	-	-	-	-	GO:0005634//nucleus;GO:0005654//nucleoplasm;GO:0005737//cytoplasm;GO:0005829//cytosol;GO:0005844//polysome;GO:0030425//dendrite;GO:0043204//perikaryon;GO:0098554//cytoplasmic side of endoplasmic reticulum membrane;GO:0098556//cytoplasmic side of rough endoplasmic reticulum membrane	GO:0004721//phosphoprotein phosphatase activity;GO:0004722//protein serine/threonine phosphatase activity;GO:0004725//protein tyrosine phosphatase activity;GO:0008138//protein tyrosine/serine/threonine phosphatase activity;GO:0016787//hydrolase activity;GO:0016791//phosphatase activity;GO:0019203//carbohydrate phosphatase activity;GO:0030246//carbohydrate binding;GO:0030247//polysaccharide bindin…	GO:0000045//autophagosome assembly;GO:0001558//regulation of cell growth;GO:0001932//regulation of protein phosphorylation;GO:0005977//glycogen metabolic process;GO:0005978//glycogen biosynthetic process;GO:0006470//protein dephosphorylation;GO:0006816//calcium ion transport;GO:0006914//autophagy;GO:0007005//mitochondrion organization;GO:0007399//nervous system development;GO:0010468//regulation …
ENSOART00000002115	ENSOART00000002115	4.49053e-10	35897.6	110257	194285	44823.6	53723.3	119986	198785	45503.7	37961.2	MFAP5	microfibril associated protein 5 [Source:NCBI gene;Acc:101102052]	-	-	-	-	GO:0001527//microfibril;GO:0031012//extracellular matrix	-	GO:0060216//definitive hemopoiesis;GO:0097435//fibril organization
ENSOART00000002134	ENSOART00000002134	3.58495e-45	108945	107271	126618	88422.8	97906.5	118451	144546	89306.2	128888	KPNA4	karyopherin subunit alpha 4 [Source:NCBI gene;Acc:101105546]	Human Diseases	Infectious diseases	ko05132//Salmonella infection	K23583	GO:0005634//nucleus;GO:0005737//cytoplasm;GO:0031965//nuclear membrane	GO:0005515//protein binding;GO:0008565//protein transporter activity;GO:0061608//nuclear import signal receptor activity	GO:0006606//protein import into nucleus;GO:0015031//protein transport;GO:0042542//response to hydrogen peroxide
ENSOART00000002165	ENSOART00000002165	0.00709661	127868	887210	595639	22503.8	Filtered	110936	Filtered	277209	Filtered	ARPC5	actin related protein 2/3 complex subunit 5 [Source:NCBI gene;Acc:101106701]	Human Diseases;Cellular Processes;Cellular Processes;Human Diseases;Organismal Systems	Infectious diseases;Transport and catabolism;Cell motility;Infectious diseases;Immune system	ko05132//Salmonella infection;ko04144//Endocytosis;ko04810//Regulation of actin cytoskeleton;ko05100//Bacterial invasion of epithelial cells;ko04666//Fc gamma R-mediated phagocytosis	K05754;K05754;K05754;K05754;K05754	GO:0005856//cytoskeleton;GO:0005885//Arp2/3 protein complex;GO:0015629//actin cytoskeleton;GO:0030027//lamellipodium	GO:0005200//structural constituent of cytoskeleton;GO:0051015//actin filament binding	GO:0016477//cell migration;GO:0030833//regulation of actin filament polymerization;GO:0034314//Arp2/3 complex-mediated actin nucleation
ENSOART00000002175	ENSOART00000002175	1.82994e-40	350739	317605	295449	365013	325595	312321	300707	272645	288816	RAC1	Rac family small GTPase 1 [Source:NCBI gene;Acc:100101233]	Human Diseases;Human Diseases;Human Diseases;Human Diseases;Environmental Information Processing;Cellular Processes;Human Diseases;Cellular Processes;Cellular Processes;Environmental Information Processing;Cellular Processes;Human Diseases;Human Diseases;Human Diseases;Human Diseases;Environmental Information Processing;Organismal Systems;Human Diseases;Environmental Information Processing;Enviro…	Cancers;Infectious diseases;Endocrine and metabolic diseases;Cancers;Signal transduction;Cellular community - eukaryotes;Cancers;Cell motility;Cellular community - eukaryotes;Signal transduction;Transport and catabolism;Infectious disease: viral;Infectious diseases;Cardiovascular diseases;Infectious diseases;Signal transduction;Development;Infectious diseases;Signal transduction;Signal transducti…	ko05200//Pathways in cancer;ko05132//Salmonella infection;ko04932//Non-alcoholic fatty liver disease (NAFLD);ko05203//Viral carcinogenesis;ko04151//PI3K-Akt signaling pathway;ko04510//Focal adhesion;ko05205//Proteoglycans in cancer;ko04810//Regulation of actin cytoskeleton;ko04530//Tight junction;ko04010//MAPK signaling pathway;ko04145//Phagosome;ko05170//Human immunodeficiency virus 1 infection;…	K04392;K04392;K04392;K04392;K04392;K04392;K04392;K04392;K04392;K04392;K04392;K04392;K04392;K04392;K04392;K04392;K04392;K04392;K04392;K04392;K04392;K04392;K04392;K04392;K04392;K04392;K04392;K04392;K04392;K04392;K04392;K04392;K04392;K04392;K04392;K04392;K04392;K04392;K04392;K04392;K04392;K04392;K04392	GO:0005622//intracellular;GO:0005737//cytoplasm;GO:0005802//trans-Golgi network;GO:0005884//actin filament;GO:0005886//plasma membrane;GO:0030027//lamellipodium;GO:0032587//ruffle membrane;GO:0036464//cytoplasmic ribonucleoprotein granule;GO:0043197//dendritic spine;GO:0055038//recycling endosome membrane;GO:0098794//postsynapse	GO:0000166//nucleotide binding;GO:0003924//GTPase activity;GO:0005525//GTP binding;GO:0019899//enzyme binding;GO:0019901//protein kinase binding;GO:0031996//thioesterase binding;GO:0044877//macromolecular complex binding	GO:0001934//positive regulation of protein phosphorylation;GO:0007264//small GTPase mediated signal transduction;GO:0008361//regulation of cell size;GO:0010591//regulation of lamellipodium assembly;GO:0010592//positive regulation of lamellipodium assembly;GO:0010811//positive regulation of cell-substrate adhesion;GO:0030032//lamellipodium assembly;GO:0030036//actin cytoskeleton organization;GO:00…
ENSOART00000002183	ENSOART00000002183	5.47124e-19	139320	138034	133114	139063	140824	155857	114790	130380	149616	COPS4	COP9 signalosome subunit 4 [Source:NCBI gene;Acc:101117334]	-	-	-	-	GO:0005737//cytoplasm;GO:0008180//COP9 signalosome	-	-
ENSOART00000002191	ENSOART00000002191	1.51141e-06	48665.4	72987.2	60321.8	77278.8	65211.2	51726.1	90365.2	37191.2	52413.4	WARS	tryptophanyl-tRNA synthetase [Source:NCBI gene;Acc:101123073]	Genetic Information Processing	Translation	ko00970//Aminoacyl-tRNA biosynthesis	K01867	GO:0005634//nucleus;GO:0005829//cytosol;GO:0032991//macromolecular complex	GO:0000166//nucleotide binding;GO:0004812//aminoacyl-tRNA ligase activity;GO:0004830//tryptophan-tRNA ligase activity;GO:0005524//ATP binding;GO:0016874//ligase activity;GO:0019210//kinase inhibitor activity;GO:0019901//protein kinase binding;GO:0019904//protein domain specific binding;GO:0042803//protein homodimerization activity	GO:0001933//negative regulation of protein phosphorylation;GO:0006412//translation;GO:0006418//tRNA aminoacylation for protein translation;GO:0006436//tryptophanyl-tRNA aminoacylation;GO:0006469//negative regulation of protein kinase activity;GO:0010628//positive regulation of gene expression;GO:0010835//regulation of protein ADP-ribosylation;GO:0031334//positive regulation of protein complex ass…
ENSOART00000002209	ENSOART00000002209	0.000149809	118282	200396	120099	82571.6	135188	69096	196413	81930	125934	EFEMP1	EGF containing fibulin extracellular matrix protein 1 [Source:NCBI gene;Acc:101120648]	-	-	-	-	GO:0005615//extracellular space	GO:0005006//epidermal growth factor-activated receptor activity;GO:0005154//epidermal growth factor receptor binding;GO:0005509//calcium ion binding	GO:0006355//regulation of transcription, DNA-templated;GO:0007173//epidermal growth factor receptor signaling pathway;GO:0018108//peptidyl-tyrosine phosphorylation;GO:0032331//negative regulation of chondrocyte differentiation;GO:0043010//camera-type eye development;GO:0048048//embryonic eye morphogenesis;GO:0048050//post-embryonic eye morphogenesis
ENSOART00000002231	ENSOART00000002231	0.000108746	Filtered	37107.6	Filtered	73570.3	Filtered	Filtered	Filtered	Filtered	Filtered	CEP192	centrosomal protein 192 [Source:NCBI gene;Acc:101107490]	-	-	-	-	GO:0000242//pericentriolar material;GO:0005737//cytoplasm;GO:0005813//centrosome;GO:0005829//cytosol	GO:0005515//protein binding;GO:0019902//phosphatase binding	GO:0009617//response to bacterium;GO:0010923//negative regulation of phosphatase activity;GO:0051298//centrosome duplication;GO:0071539//protein localization to centrosome;GO:0090222//centrosome-templated microtubule nucleation;GO:0090307//mitotic spindle assembly
ENSOART00000002233	ENSOART00000002233;ENSOART00000002234	1.73351e-23	145612	224484	210582	162289	70461.8	112876	105489	97617.2	86137.5	APOOL	apolipoprotein O like [Source:NCBI gene;Acc:101123352]	-	-	-	-	GO:0005739//mitochondrion;GO:0005743//mitochondrial inner membrane;GO:0061617//MICOS complex	-	GO:0042407//cristae formation
ENSOART00000002234	ENSOART00000002233;ENSOART00000002234	1.73351e-23	145612	224484	210582	162289	70461.8	112876	105489	97617.2	86137.5	APOOL	apolipoprotein O like [Source:NCBI gene;Acc:101123352]	-	-	-	-	GO:0005739//mitochondrion;GO:0005743//mitochondrial inner membrane;GO:0061617//MICOS complex	-	GO:0042407//cristae formation
ENSOART00000002240	ENSOART00000002240	2.82404e-10	11852.9	10118	16419.2	11169.5	13675.8	4974.58	14417.7	16378.1	7144.61	USP9X	ubiquitin specific peptidase 9 X-linked [Source:NCBI gene;Acc:101104124]	-	-	-	-	GO:0005737//cytoplasm;GO:0005829//cytosol;GO:0030426//growth cone	GO:0036459//thiol-dependent ubiquitinyl hydrolase activity;GO:0070410//co-SMAD binding;GO:1990380//Lys48-specific deubiquitinase activity	GO:0001764//neuron migration;GO:0006511//ubiquitin-dependent protein catabolic process;GO:0007179//transforming growth factor beta receptor signaling pathway;GO:0016579//protein deubiquitination;GO:0030509//BMP signaling pathway;GO:0042752//regulation of circadian rhythm;GO:0048675//axon extension;GO:0050821//protein stabilization;GO:0071108//protein K48-linked deubiquitination;GO:0071947//protei…
ENSOART00000002301	ENSOART00000002301	1.31279e-32	34832.2	37923.3	31105.8	32302.5	24180.5	26316	28371	26576.4	26363.6	CAND1	cullin associated and neddylation dissociated 1 [Source:NCBI gene;Acc:101107775]	-	-	-	-	GO:0000151//ubiquitin ligase complex;GO:0005634//nucleus;GO:0005654//nucleoplasm;GO:0005737//cytoplasm;GO:0005794//Golgi apparatus;GO:0005829//cytosol;GO:0031461//cullin-RING ubiquitin ligase complex	-	GO:0010265//SCF complex assembly;GO:0016567//protein ubiquitination;GO:0030154//cell differentiation;GO:0043086//negative regulation of catalytic activity
ENSOART00000002308	ENSOART00000002308	4.68847e-74	948175	859684	834950	958170	1.14991e+06	981682	880053	1.05118e+06	1.02471e+06	ATP2A1	ATPase sarcoplasmic/endoplasmic reticulum Ca2+ transporting 1 [Source:NCBI gene;Acc:101111766]	Human Diseases;Organismal Systems;Environmental Information Processing;Organismal Systems;Human Diseases;Human Diseases;Environmental Information Processing;Environmental Information Processing;Organismal Systems;Human Diseases;Organismal Systems;Human Diseases	Neurodegenerative diseases;Circulatory system;Signal transduction;Circulatory system;Cardiovascular diseases;Cardiovascular diseases;Signal transduction;Signal transduction;Endocrine system;Cardiovascular diseases;Digestive system;Neurodegenerative disease	ko05010//Alzheimer disease;ko04261//Adrenergic signaling in cardiomyocytes;ko04020//Calcium signaling pathway;ko04260//Cardiac muscle contraction;ko05410//Hypertrophic cardiomyopathy (HCM);ko05414//Dilated cardiomyopathy (DCM);ko04024//cAMP signaling pathway;ko04022//cGMP - PKG signaling pathway;ko04919//Thyroid hormone signaling pathway;ko05412//Arrhythmogenic right ventricular cardiomyopathy (A…	K05853;K05853;K05853;K05853;K05853;K05853;K05853;K05853;K05853;K05853;K05853;K05853	GO:0005783//endoplasmic reticulum;GO:0016020//membrane;GO:0016021//integral component of membrane;GO:0033017//sarcoplasmic reticulum membrane	GO:0000166//nucleotide binding;GO:0005388//calcium-transporting ATPase activity;GO:0005524//ATP binding;GO:0016787//hydrolase activity	GO:0006811//ion transport;GO:0006816//calcium ion transport;GO:0070588//calcium ion transmembrane transport
ENSOART00000002315	ENSOART00000002315	8.84751e-16	Filtered	179402	Filtered	Filtered	Filtered	181893	84984.7	Filtered	Filtered	COL5A1	collagen type V alpha 1 chain [Source:NCBI gene;Acc:101107777]	Organismal Systems	Digestive system	ko04974//Protein digestion and absorption	K19721	GO:0005581//collagen trimer;GO:0005588//collagen type V trimer;GO:0005604//basement membrane;GO:0031012//extracellular matrix	GO:0005201//extracellular matrix structural constituent;GO:0008201//heparin binding;GO:0043394//proteoglycan binding;GO:0048407//platelet-derived growth factor binding	GO:0001568//blood vessel development;GO:0003007//heart morphogenesis;GO:0007155//cell adhesion;GO:0016477//cell migration;GO:0030199//collagen fibril organization;GO:0032964//collagen biosynthetic process;GO:0035313//wound healing, spreading of epidermal cells;GO:0035989//tendon development;GO:0043588//skin development;GO:0045112//integrin biosynthetic process;GO:0048592//eye morphogenesis;GO:005…
ENSOART00000002316	ENSOART00000002316	1.11133e-18	128296	128043	102397	127565	84958.7	83140.1	104916	83627.2	125977	C11orf54	chromosome 21 open reading frame, human C11orf54 [Source:NCBI gene;Acc:101118909]	-	-	-	-	GO:0005634//nucleus;GO:0005654//nucleoplasm;GO:0016604//nuclear body	GO:0008270//zinc ion binding;GO:0016788//hydrolase activity, acting on ester bonds	-
ENSOART00000002319	ENSOART00000002319;ENSOART00000002321	6.3446e-06	40688.1	37652	23449.1	18686.2	19855.6	23334.9	11366.8	32277.1	20981.7	DYNC1LI2	dynein cytoplasmic 1 light intermediate chain 2 [Source:NCBI gene;Acc:101108246]	Human Diseases;Cellular Processes;Organismal Systems	Infectious diseases;Transport and catabolism;Excretory system	ko05132//Salmonella infection;ko04145//Phagosome;ko04962//Vasopressin-regulated water reabsorption	K10416;K10416;K10416	GO:0005813//centrosome;GO:0005868//cytoplasmic dynein complex	GO:0003777//microtubule motor activity	GO:0000226//microtubule cytoskeleton organization;GO:0007018//microtubule-based movement;GO:0051642//centrosome localization
ENSOART00000002321	ENSOART00000002319;ENSOART00000002321	6.3446e-06	40688.1	37652	23449.1	18686.2	19855.6	23334.9	11366.8	32277.1	20981.7	DYNC1LI2	dynein cytoplasmic 1 light intermediate chain 2 [Source:NCBI gene;Acc:101108246]	Human Diseases;Cellular Processes;Organismal Systems	Infectious diseases;Transport and catabolism;Excretory system	ko05132//Salmonella infection;ko04145//Phagosome;ko04962//Vasopressin-regulated water reabsorption	K10416;K10416;K10416	GO:0005868//cytoplasmic dynein complex	GO:0003777//microtubule motor activity	GO:0007018//microtubule-based movement
ENSOART00000002330	ENSOART00000002330	1.22358e-05	71695.9	12064.7	7236.89	43959.8	27558.4	20531.5	1412.23	16612	7521.98	SND1	staphylococcal nuclease and tudor domain containing 1 [Source:NCBI gene;Acc:101103642]	Human Diseases	Cancers	ko05203//Viral carcinogenesis	K15979	GO:0005634//nucleus;GO:0005737//cytoplasm;GO:0005829//cytosol;GO:0016442//RISC complex;GO:0097433//dense body	GO:0003676//nucleic acid binding;GO:0003723//RNA binding;GO:0004518//nuclease activity;GO:0004519//endonuclease activity;GO:0004521//endoribonuclease activity	GO:0010564//regulation of cell cycle process;GO:0010587//miRNA catabolic process;GO:0031047//gene silencing by RNA;GO:0090305//nucleic acid phosphodiester bond hydrolysis;GO:0090502//RNA phosphodiester bond hydrolysis, endonucleolytic
ENSOART00000002341	ENSOART00000002341	2.41401e-05	244099	71761.3	82978.4	96579.1	110167	91666.2	68377.4	72307.2	85737.5	-	eukaryotic translation initiation factor 4A3 [Source:NCBI gene;Acc:101121437]	Genetic Information Processing;Genetic Information Processing;Genetic Information Processing	Translation;Transcription;Translation	ko03013//RNA transport;ko03040//Spliceosome;ko03015//mRNA surveillance pathway	K13025;K13025;K13025	-	GO:0000166//nucleotide binding;GO:0003676//nucleic acid binding;GO:0004386//helicase activity;GO:0005524//ATP binding;GO:0016787//hydrolase activity	-
ENSOART00000002342	ENSOART00000002342	1.94072e-07	14308	27887.7	7707.05	Filtered	2287.94	Filtered	Filtered	19359.2	7864.71	-	HIG1 hypoxia inducible domain family member 2A [Source:NCBI gene;Acc:101117073]	-	-	-	-	GO:0016020//membrane;GO:0016021//integral component of membrane	-	GO:0097250//mitochondrial respiratory chain supercomplex assembly
ENSOART00000002344	ENSOART00000002344	6.69123e-05	77434.3	103648	102500	47640	103228	101905	126387	52024.2	66764.2	PNPT1	polyribonucleotide nucleotidyltransferase 1 [Source:NCBI gene;Acc:101120906]	Genetic Information Processing	Folding, sorting and degradation	ko03018//RNA degradation	K00962	GO:0005737//cytoplasm;GO:0005739//mitochondrion;GO:0005758//mitochondrial intermembrane space;GO:0005829//cytosol;GO:0045025//mitochondrial degradosome	GO:0000175//3'-5'-exoribonuclease activity;GO:0003676//nucleic acid binding;GO:0003723//RNA binding;GO:0004654//polyribonucleotide nucleotidyltransferase activity;GO:0008266//poly(U) RNA binding;GO:0034046//poly(G) binding;GO:0035198//miRNA binding	GO:0000957//mitochondrial RNA catabolic process;GO:0000958//mitochondrial mRNA catabolic process;GO:0000962//positive regulation of mitochondrial RNA catabolic process;GO:0000964//mitochondrial RNA 5'-end processing;GO:0000965//mitochondrial RNA 3'-end processing;GO:0006396//RNA processing;GO:0006401//RNA catabolic process;GO:0006402//mRNA catabolic process;GO:0034599//cellular response to oxidat…
ENSOART00000002350	ENSOART00000002350	1.06957e-13	44064.9	42859.1	28938.8	35276.3	40700.3	35703.4	32206	25716.7	29992.6	UBAP2L	ubiquitin associated protein 2 like [Source:NCBI gene;Acc:101110012]	-	-	-	-	GO:0005671//Ada2/Gcn5/Ada3 transcription activator complex;GO:0031519//PcG protein complex	GO:0005515//protein binding	GO:0007339//binding of sperm to zona pellucida;GO:0061484//hematopoietic stem cell homeostasis
ENSOART00000002357	ENSOART00000002357	5.05582e-05	81682.3	46361.2	10083.9	56865.1	47120.4	Filtered	Filtered	46014.2	25515.5	FAM210A	family with sequence similarity 210 member A [Source:NCBI gene;Acc:101110197]	-	-	-	-	GO:0005737//cytoplasm;GO:0005739//mitochondrion;GO:0016020//membrane;GO:0016021//integral component of membrane	-	-
ENSOART00000002380	ENSOART00000002380	0.000446577	Filtered	329072	317070	327583	302202	258946	248969	210669	306281	CLTB	clathrin light chain B [Source:NCBI gene;Acc:101117328]	Human Diseases;Cellular Processes;Human Diseases;Organismal Systems;Cellular Processes;Organismal Systems	Neurodegenerative diseases;Transport and catabolism;Infectious diseases;Excretory system;Transport and catabolism;Nervous system	ko05016//Huntington disease;ko04144//Endocytosis;ko05100//Bacterial invasion of epithelial cells;ko04961//Endocrine and other factor-regulated calcium reabsorption;ko04142//Lysosome;ko04721//Synaptic vesicle cycle	K04645;K04645;K04645;K04645;K04645;K04645	GO:0005802//trans-Golgi network;GO:0005829//cytosol;GO:0005886//plasma membrane;GO:0005905//coated pit;GO:0016020//membrane;GO:0030130//clathrin coat of trans-Golgi network vesicle;GO:0030132//clathrin coat of coated pit;GO:0030659//cytoplasmic vesicle membrane;GO:0031410//cytoplasmic vesicle;GO:0043231//intracellular membrane-bounded organelle;GO:0060170//ciliary membrane	GO:0005198//structural molecule activity	GO:0006886//intracellular protein transport;GO:0016192//vesicle-mediated transport
ENSOART00000002387	ENSOART00000002387	8.89617e-07	Filtered	Filtered	10490.2	12774.8	10595.8	16280.6	Filtered	Filtered	9988.61	-	-	-	-	-	-	GO:0044666//MLL3/4 complex;GO:0048188//Set1C/COMPASS complex	-	-
ENSOART00000002418	ENSOART00000002418;ENSOART00000002421	0.000242502	53097.3	100630	92599.4	109864	61415.4	110588	30254.2	34407.4	71105.6	GORASP2	golgi reassembly stacking protein 2 [Source:NCBI gene;Acc:101117138]	-	-	-	-	GO:0000139//Golgi membrane;GO:0005789//endoplasmic reticulum membrane;GO:0005794//Golgi apparatus	GO:0005515//protein binding	GO:0006996//organelle organization;GO:0034976//response to endoplasmic reticulum stress;GO:0070925//organelle assembly
ENSOART00000002421	ENSOART00000002418;ENSOART00000002421	0.000242502	53097.3	100630	92599.4	109864	61415.4	110588	30254.2	34407.4	71105.6	GORASP2	golgi reassembly stacking protein 2 [Source:NCBI gene;Acc:101117138]	-	-	-	-	-	GO:0005515//protein binding	-
ENSOART00000002443	ENSOART00000002443	1.169e-15	163597	160913	147259	92803.9	70482.2	81976.9	121235	78209.8	79037	TRAP1	TNF receptor associated protein 1 [Source:NCBI gene;Acc:101123343]	-	-	-	-	GO:0005654//nucleoplasm;GO:0005739//mitochondrion;GO:0005743//mitochondrial inner membrane;GO:0005759//mitochondrial matrix	GO:0005524//ATP binding;GO:0019901//protein kinase binding;GO:0051082//unfolded protein binding	GO:0006457//protein folding;GO:0009386//translational attenuation;GO:1901856//negative regulation of cellular respiration
ENSOART00000002448	ENSOART00000002448	5.64156e-05	2781.92	11003.2	4955.46	15103.4	1454.08	12692.4	2315.85	2086.37	1347.45	COASY	Coenzyme A synthase [Source:NCBI gene;Acc:101102655]	Metabolism;Metabolism	Global and overview maps;Metabolism of cofactors and vitamins	ko01100//Metabolic pathways;ko00770//Pantothenate and CoA biosynthesis	K02318;K02318	GO:0005654//nucleoplasm;GO:0005759//mitochondrial matrix;GO:0005829//cytosol	GO:0004140//dephospho-CoA kinase activity;GO:0004595//pantetheine-phosphate adenylyltransferase activity;GO:0005524//ATP binding	GO:0015937//coenzyme A biosynthetic process;GO:0016310//phosphorylation
ENSOART00000002477	ENSOART00000002477	0.00114843	Filtered	229775	Filtered	Filtered	Filtered	Filtered	Filtered	Filtered	Filtered	RETN	Ovis aries resistin (RETN), mRNA. [Source:RefSeq mRNA;Acc:NM_001306111]	-	-	-	-	GO:0005576//extracellular region;GO:0005615//extracellular space	GO:0005179//hormone activity	GO:0010469//regulation of receptor activity
ENSOART00000002479	ENSOART00000002479	1.64108e-08	31341	41095.3	41744.1	74536	48284.7	18954.9	109972	29662.7	71028.1	GAA	glucosidase alpha, acid [Source:NCBI gene;Acc:101121692]	Metabolism;Cellular Processes;Metabolism;Metabolism	Global and overview maps;Transport and catabolism;Carbohydrate metabolism;Carbohydrate metabolism	ko01100//Metabolic pathways;ko04142//Lysosome;ko00500//Starch and sucrose metabolism;ko00052//Galactose metabolism	K12316;K12316;K12316;K12316	GO:0005764//lysosome;GO:0016020//membrane	GO:0003824//catalytic activity;GO:0004553//hydrolase activity, hydrolyzing O-glycosyl compounds;GO:0004558//alpha-1,4-glucosidase activity;GO:0016787//hydrolase activity;GO:0016798//hydrolase activity, acting on glycosyl bonds;GO:0030246//carbohydrate binding	GO:0002026//regulation of the force of heart contraction;GO:0002086//diaphragm contraction;GO:0003007//heart morphogenesis;GO:0005975//carbohydrate metabolic process;GO:0005977//glycogen metabolic process;GO:0005980//glycogen catabolic process;GO:0006941//striated muscle contraction;GO:0007040//lysosome organization;GO:0007626//locomotory behavior;GO:0008152//metabolic process;GO:0009888//tissue …
ENSOART00000002481	ENSOART00000002481	4.30564e-28	239261	208101	174115	231097	286321	250455	236986	189731	257780	NAP1L4	nucleosome assembly protein 1 like 4 [Source:NCBI gene;Acc:101102274]	-	-	-	-	GO:0005634//nucleus;GO:0005737//cytoplasm	GO:0031491//nucleosome binding	GO:0006334//nucleosome assembly
ENSOART00000002496	ENSOART00000002496	0.000495079	70248.9	78364.6	89082.6	113462	110515	140207	60438.7	71434.4	109404	NAE1	NEDD8 activating enzyme E1 subunit 1 [Source:NCBI gene;Acc:101108941]	Human Diseases	Neurodegenerative diseases	ko05010//Alzheimer disease	K04532	GO:0032991//macromolecular complex	GO:0008641//small protein activating enzyme activity;GO:0019781//NEDD8 activating enzyme activity;GO:0031625//ubiquitin protein ligase binding;GO:0046982//protein heterodimerization activity	GO:0033314//mitotic DNA replication checkpoint;GO:0042981//regulation of apoptotic process;GO:0043523//regulation of neuron apoptotic process;GO:0045116//protein neddylation;GO:0051402//neuron apoptotic process
ENSOART00000002499	ENSOART00000002499	2.60021e-38	185111	297792	161209	61844.4	244831	155478	59609.6	176805	190556	SERPINB1	serpin family B member 1 [Source:NCBI gene;Acc:101110712]	-	-	-	-	GO:0005615//extracellular space	GO:0004867//serine-type endopeptidase inhibitor activity	GO:0010951//negative regulation of endopeptidase activity
ENSOART00000002509	ENSOART00000002509;ENSOART00000014289	0.000744773	Filtered	1.47919e+06	Filtered	Filtered	Filtered	Filtered	1.64849e+06	Filtered	Filtered	-	-	Genetic Information Processing	Transcription	ko03040//Spliceosome	K12897	-	GO:0003676//nucleic acid binding;GO:0003723//RNA binding	-
ENSOART00000014289	ENSOART00000002509;ENSOART00000014289	0.000744773	Filtered	1.47919e+06	Filtered	Filtered	Filtered	Filtered	1.64849e+06	Filtered	Filtered	TRA2A	transformer 2 alpha homolog [Source:NCBI gene;Acc:100171398]	Genetic Information Processing	Transcription	ko03040//Spliceosome	K12897	-	GO:0003676//nucleic acid binding;GO:0003723//RNA binding	-
ENSOART00000002539	ENSOART00000002539	2.02016e-17	24507.5	28895.9	23777	26911.2	18648.2	19260.6	24839.9	19433.5	21591.4	MECR	mitochondrial trans-2-enoyl-CoA reductase [Source:NCBI gene;Acc:101121831]	Metabolism;Metabolism;Metabolism;Metabolism	Global and overview maps;Global and overview maps;Lipid metabolism;Lipid metabolism	ko01100//Metabolic pathways;ko01212//Fatty acid metabolism;ko00061//Fatty acid biosynthesis;ko00062//Fatty acid elongation	K07512;K07512;K07512;K07512	GO:0005739//mitochondrion	GO:0016491//oxidoreductase activity;GO:0019166//trans-2-enoyl-CoA reductase (NADPH) activity	GO:0006631//fatty acid metabolic process;GO:0055114//oxidation-reduction process
ENSOART00000002556	ENSOART00000002556	4.02788e-50	554291	707915	675642	473225	325730	397084	484585	335545	368343	TUFM	Tu translation elongation factor, mitochondrial [Source:NCBI gene;Acc:101121740]	-	-	-	-	GO:0005622//intracellular;GO:0005739//mitochondrion;GO:0042645//mitochondrial nucleoid	GO:0000166//nucleotide binding;GO:0003746//translation elongation factor activity;GO:0003924//GTPase activity;GO:0005525//GTP binding	GO:0006414//translational elongation
ENSOART00000002611	ENSOART00000002611	3.48843e-05	16714	19352.7	27628.8	16227.1	22491.2	30643.3	16582.3	3139.26	17579	-	Ski2 like RNA helicase [Source:NCBI gene;Acc:101114145]	Genetic Information Processing	Folding, sorting and degradation	ko03018//RNA degradation	K12599	-	GO:0003676//nucleic acid binding;GO:0003723//RNA binding;GO:0003724//RNA helicase activity;GO:0005524//ATP binding	GO:0006401//RNA catabolic process
ENSOART00000002622	ENSOART00000002622	1.4146e-19	125265	172347	60517.3	111047	130026	181244	82441.8	83428.8	162070	APOA4	apolipoprotein A4 [Source:HGNC Symbol;Acc:HGNC:602]	Organismal Systems;Organismal Systems;Organismal Systems	Digestive system;Digestive system;Digestive system	ko04979//Cholesterol metabolism;ko04975//Fat digestion and absorption;ko04977//Vitamin digestion and absorption	K08760;K08760;K08760	GO:0005576//extracellular region;GO:0005615//extracellular space;GO:0009986//cell surface;GO:0034361//very-low-density lipoprotein particle;GO:0034364//high-density lipoprotein particle;GO:0042627//chylomicron	GO:0005507//copper ion binding;GO:0008289//lipid binding;GO:0016209//antioxidant activity;GO:0017127//cholesterol transporter activity;GO:0031210//phosphatidylcholine binding;GO:0042802//identical protein binding;GO:0042803//protein homodimerization activity;GO:0060228//phosphatidylcholine-sterol O-acyltransferase activator activity	GO:0002227//innate immune response in mucosa;GO:0006869//lipid transport;GO:0006982//response to lipid hydroperoxide;GO:0007159//leukocyte cell-cell adhesion;GO:0008203//cholesterol metabolic process;GO:0010873//positive regulation of cholesterol esterification;GO:0010898//positive regulation of triglyceride catabolic process;GO:0016042//lipid catabolic process;GO:0019430//removal of superoxide r…
ENSOART00000002625	ENSOART00000002625	5.59023e-33	160206	147819	118422	237113	153680	143366	193131	127729	86302	DHRS7B	dehydrogenase/reductase 7B [Source:NCBI gene;Acc:101114453]	-	-	-	-	GO:0016020//membrane;GO:0016021//integral component of membrane	GO:0016491//oxidoreductase activity	GO:0055114//oxidation-reduction process
ENSOART00000002626	ENSOART00000002626	4.23082e-05	131511	100864	129442	108481	69064.4	69356	88019.4	48520.1	58741	GFM1	G elongation factor mitochondrial 1 [Source:NCBI gene;Acc:101119786]	-	-	-	-	GO:0005622//intracellular;GO:0005739//mitochondrion	GO:0000166//nucleotide binding;GO:0003746//translation elongation factor activity;GO:0003924//GTPase activity;GO:0005525//GTP binding	GO:0006412//translation;GO:0006414//translational elongation;GO:0070125//mitochondrial translational elongation
ENSOART00000002627	ENSOART00000002627;ENSOART00000002630	2.97486e-33	246987	322566	459811	257939	222232	306446	216635	205913	167666	GSTZ1	glutathione S-transferase zeta 1 [Source:NCBI gene;Acc:101113936]	Metabolism;Metabolism	Global and overview maps;Amino acid metabolism	ko01100//Metabolic pathways;ko00350//Tyrosine metabolism	K01800;K01800	GO:0005737//cytoplasm	GO:0003824//catalytic activity;GO:0005515//protein binding	GO:0009072//aromatic amino acid family metabolic process
ENSOART00000002630	ENSOART00000002627;ENSOART00000002630	2.97486e-33	246987	322566	459811	257939	222232	306446	216635	205913	167666	GSTZ1	glutathione S-transferase zeta 1 [Source:NCBI gene;Acc:101113936]	Metabolism;Metabolism	Global and overview maps;Amino acid metabolism	ko01100//Metabolic pathways;ko00350//Tyrosine metabolism	K01800;K01800	GO:0005737//cytoplasm;GO:0005739//mitochondrion	GO:0003824//catalytic activity;GO:0005515//protein binding	GO:0009072//aromatic amino acid family metabolic process
ENSOART00000002632	ENSOART00000002632	7.62124e-05	13060.1	17552.6	23431	16670.1	13757.2	11161.2	12181.2	4728.46	10172.2	MAN2C1	mannosidase alpha class 2C member 1 [Source:NCBI gene;Acc:101118225]	Metabolism	Glycan biosynthesis and metabolism	ko00511//Other glycan degradation	K01191	GO:0005654//nucleoplasm	GO:0003824//catalytic activity;GO:0004559//alpha-mannosidase activity;GO:0030246//carbohydrate binding	GO:0005975//carbohydrate metabolic process;GO:0006013//mannose metabolic process
ENSOART00000002644	ENSOART00000002644	4.62953e-39	101131	74661.4	97861	82576.8	105950	97161.9	101747	119222	108164	DDX3X	DEAD-box helicase 3 X-linked [Source:NCBI gene;Acc:101104719]	Human Diseases;Human Diseases;Organismal Systems	Cancers;Infectious diseases;Immune system	ko05203//Viral carcinogenesis;ko05161//Hepatitis B;ko04622//RIG-I-like receptor signaling pathway	K11594;K11594;K11594	GO:0005634//nucleus;GO:0005737//cytoplasm;GO:0005829//cytosol;GO:0005852//eukaryotic translation initiation factor 3 complex;GO:0010494//cytoplasmic stress granule;GO:0022627//cytosolic small ribosomal subunit	GO:0000166//nucleotide binding;GO:0003676//nucleic acid binding;GO:0003677//DNA binding;GO:0003723//RNA binding;GO:0003924//GTPase activity;GO:0004003//ATP-dependent DNA helicase activity;GO:0004004//ATP-dependent RNA helicase activity;GO:0004386//helicase activity;GO:0005524//ATP binding;GO:0008134//transcription factor binding;GO:0008143//poly(A) binding;GO:0008190//eukaryotic initiation factor…	GO:0006413//translational initiation;GO:0007059//chromosome segregation;GO:0008625//extrinsic apoptotic signaling pathway via death domain receptors;GO:0009615//response to virus;GO:0010501//RNA secondary structure unwinding;GO:0010628//positive regulation of gene expression;GO:0016055//Wnt signaling pathway;GO:0017148//negative regulation of translation;GO:0030307//positive regulation of cell gr…
ENSOART00000002663	ENSOART00000002663	1.37066e-34	297089	299297	238858	273426	236082	271585	268909	269946	275570	RPSA	ribosomal protein SA [Source:NCBI gene;Acc:100125628]	Genetic Information Processing	Translation	ko03010//Ribosome	K02998	GO:0005622//intracellular;GO:0005634//nucleus;GO:0005737//cytoplasm;GO:0005840//ribosome;GO:0015935//small ribosomal subunit;GO:0045202//synapse	GO:0003735//structural constituent of ribosome;GO:0043236//laminin binding	GO:0006412//translation
ENSOART00000002691	ENSOART00000002691	2.74628e-20	22689.5	51473	70304.4	37807.1	47738.4	28292.2	52631.6	102598	97292.8	RRAD	RRAD, Ras related glycolysis inhibitor and calcium channel regulator [Source:NCBI gene;Acc:101105434]	-	-	-	-	GO:0016020//membrane	GO:0000166//nucleotide binding;GO:0003924//GTPase activity;GO:0005525//GTP binding	GO:0007165//signal transduction;GO:1901841//regulation of high voltage-gated calcium channel activity;GO:1901842//negative regulation of high voltage-gated calcium channel activity
ENSOART00000002726	ENSOART00000002726	0.0012327	180203	89298.6	Filtered	14317.4	18186.3	Filtered	Filtered	28902.3	Filtered	APOC3	apolipoprotein C3 [Source:NCBI gene;Acc:101117273]	Organismal Systems;Organismal Systems	Endocrine system;Digestive system	ko03320//PPAR signaling pathway;ko04979//Cholesterol metabolism	K08759;K08759	GO:0005576//extracellular region;GO:0005615//extracellular space;GO:0034361//very-low-density lipoprotein particle;GO:0034363//intermediate-density lipoprotein particle;GO:0034366//spherical high-density lipoprotein particle;GO:0042627//chylomicron	GO:0005543//phospholipid binding;GO:0008289//lipid binding;GO:0030234//enzyme regulator activity;GO:0055102//lipase inhibitor activity;GO:0070653//high-density lipoprotein particle receptor binding	GO:0006641//triglyceride metabolic process;GO:0006869//lipid transport;GO:0007186//G-protein coupled receptor signaling pathway;GO:0010897//negative regulation of triglyceride catabolic process;GO:0010903//negative regulation of very-low-density lipoprotein particle remodeling;GO:0010916//negative regulation of very-low-density lipoprotein particle clearance;GO:0010987//negative regulation of hig…
ENSOART00000002731	ENSOART00000002731	9.11196e-37	208591	209341	251755	128931	118631	130075	137802	111210	101348	TMEM11	transmembrane protein 11 [Source:NCBI gene;Acc:101122706]	-	-	-	-	GO:0005739//mitochondrion;GO:0031305//integral component of mitochondrial inner membrane	-	GO:0007005//mitochondrion organization
ENSOART00000002761	ENSOART00000002761;ENSOART00000002762	1.21946e-09	50256.6	72183.8	27336.3	52179.5	73420.7	48287.4	36438.2	73647	87648.8	EPB41	erythrocyte membrane protein band 4.1 [Source:NCBI gene;Acc:101122082]	-	-	-	-	GO:0005829//cytosol;GO:0005856//cytoskeleton;GO:0005886//plasma membrane;GO:0016020//membrane;GO:0016323//basolateral plasma membrane;GO:0030054//cell junction;GO:0030863//cortical cytoskeleton;GO:0032991//macromolecular complex;GO:0099738//cell cortex region	GO:0003779//actin binding;GO:0005198//structural molecule activity;GO:0005545//1-phosphatidylinositol binding;GO:0008022//protein C-terminus binding;GO:0008092//cytoskeletal protein binding;GO:0047485//protein N-terminus binding;GO:0051219//phosphoprotein binding	GO:0008360//regulation of cell shape;GO:0030866//cortical actin cytoskeleton organization;GO:0032092//positive regulation of protein binding;GO:0051924//regulation of calcium ion transport;GO:1904478//regulation of intestinal absorption;GO:1904778//positive regulation of protein localization to cell cortex
ENSOART00000002762	ENSOART00000002761;ENSOART00000002762	1.21946e-09	50256.6	72183.8	27336.3	52179.5	73420.7	48287.4	36438.2	73647	87648.8	EPB41	erythrocyte membrane protein band 4.1 [Source:NCBI gene;Acc:101122082]	-	-	-	-	GO:0005856//cytoskeleton	GO:0003779//actin binding;GO:0005198//structural molecule activity;GO:0008092//cytoskeletal protein binding	GO:0030866//cortical actin cytoskeleton organization
ENSOART00000002765	ENSOART00000002765;ENSOART00000017283;ENSOART00000018815;ENSOART00000021941	1.04818e-47	599567	585913	679451	711113	666001	689900	1.0666e+06	506055	530939	-	ubiquitin-conjugating enzyme E2 D3 [Source:NCBI gene;Acc:101111026]	Genetic Information Processing;Genetic Information Processing;Human Diseases;Environmental Information Processing;Organismal Systems	Folding, sorting and degradation;Folding, sorting and degradation;Infectious diseases;Signal transduction;Immune system	ko04141//Protein processing in endoplasmic reticulum;ko04120//Ubiquitin mediated proteolysis;ko05131//Shigellosis;ko04013//MAPK signaling pathway - fly;ko04624//Toll and Imd signaling pathway	K06689;K06689;K06689;K06689;K06689	-	GO:0000166//nucleotide binding;GO:0005524//ATP binding;GO:0016740//transferase activity	-
ENSOART00000017283	ENSOART00000002765;ENSOART00000017283;ENSOART00000018815;ENSOART00000021941	1.04818e-47	599567	585913	679451	711113	666001	689900	1.0666e+06	506055	530939	-	ubiquitin-conjugating enzyme E2 D3 [Source:NCBI gene;Acc:101104471]	Genetic Information Processing;Genetic Information Processing;Human Diseases;Environmental Information Processing;Organismal Systems	Folding, sorting and degradation;Folding, sorting and degradation;Infectious diseases;Signal transduction;Immune system	ko04141//Protein processing in endoplasmic reticulum;ko04120//Ubiquitin mediated proteolysis;ko05131//Shigellosis;ko04013//MAPK signaling pathway - fly;ko04624//Toll and Imd signaling pathway	K06689;K06689;K06689;K06689;K06689	-	GO:0000166//nucleotide binding;GO:0005524//ATP binding;GO:0016740//transferase activity	-
ENSOART00000018815	ENSOART00000002765;ENSOART00000017283;ENSOART00000018815;ENSOART00000021941	1.04818e-47	599567	585913	679451	711113	666001	689900	1.0666e+06	506055	530939	-	ubiquitin conjugating enzyme E2 D2 [Source:NCBI gene;Acc:780459]	Genetic Information Processing;Genetic Information Processing	Folding, sorting and degradation;Folding, sorting and degradation	ko04141//Protein processing in endoplasmic reticulum;ko04120//Ubiquitin mediated proteolysis	K06689;K06689	-	GO:0000166//nucleotide binding;GO:0005524//ATP binding;GO:0016740//transferase activity	-
ENSOART00000021941	ENSOART00000002765;ENSOART00000017283;ENSOART00000018815;ENSOART00000021941	1.04818e-47	599567	585913	679451	711113	666001	689900	1.0666e+06	506055	530939	-	ubiquitin-conjugating enzyme E2 D3 [Source:NCBI gene;Acc:101104157]	Genetic Information Processing;Genetic Information Processing;Human Diseases;Environmental Information Processing;Organismal Systems	Folding, sorting and degradation;Folding, sorting and degradation;Infectious diseases;Signal transduction;Immune system	ko04141//Protein processing in endoplasmic reticulum;ko04120//Ubiquitin mediated proteolysis;ko05131//Shigellosis;ko04013//MAPK signaling pathway - fly;ko04624//Toll and Imd signaling pathway	K06689;K06689;K06689;K06689;K06689	-	GO:0000166//nucleotide binding;GO:0005524//ATP binding;GO:0016740//transferase activity	-
ENSOART00000002782	ENSOART00000002782	6.72631e-09	75046.2	68522.6	53662.7	72401	96930.8	53710	71637.8	81817.7	83155.7	AHSA1	activator of HSP90 ATPase activity 1 [Source:NCBI gene;Acc:101115128]	-	-	-	-	GO:0005829//cytosol	GO:0001671//ATPase activator activity;GO:0051087//chaperone binding;GO:0051879//Hsp90 protein binding	GO:0032781//positive regulation of ATPase activity
ENSOART00000002803	ENSOART00000002803	2.85744e-47	656286	854384	432570	762788	368557	639609	295290	420208	701844	APOA1	apolipoprotein A1 [Source:HGNC Symbol;Acc:HGNC:600]	Organismal Systems;Organismal Systems;Human Diseases;Organismal Systems;Organismal Systems	Endocrine system;Digestive system;Infectious diseases;Digestive system;Digestive system	ko03320//PPAR signaling pathway;ko04979//Cholesterol metabolism;ko05143//African trypanosomiasis;ko04975//Fat digestion and absorption;ko04977//Vitamin digestion and absorption	K08757;K08757;K08757;K08757;K08757	GO:0005576//extracellular region;GO:0005615//extracellular space;GO:0030139//endocytic vesicle;GO:0031410//cytoplasmic vesicle;GO:0034361//very-low-density lipoprotein particle;GO:0034364//high-density lipoprotein particle;GO:0034366//spherical high-density lipoprotein particle	GO:0001540//beta-amyloid binding;GO:0005102//receptor binding;GO:0005319//lipid transporter activity;GO:0005543//phospholipid binding;GO:0008035//high-density lipoprotein particle binding;GO:0008289//lipid binding;GO:0015485//cholesterol binding;GO:0017127//cholesterol transporter activity;GO:0019899//enzyme binding;GO:0031072//heat shock protein binding;GO:0034190//apolipoprotein receptor bindin…	GO:0001932//regulation of protein phosphorylation;GO:0001935//endothelial cell proliferation;GO:0002740//negative regulation of cytokine secretion involved in immune response;GO:0006644//phospholipid metabolic process;GO:0006656//phosphatidylcholine biosynthetic process;GO:0006695//cholesterol biosynthetic process;GO:0006869//lipid transport;GO:0007186//G-protein coupled receptor signaling pathwa…
ENSOART00000002825	ENSOART00000002825	1.52218e-06	47877.9	71758.2	60588.1	32829.9	23148.1	23013.8	59646.9	39671.2	37403	-	-	-	-	-	-	GO:0005739//mitochondrion	-	GO:0065003//macromolecular complex assembly
ENSOART00000002828	ENSOART00000002828	1.37321e-23	98088.6	130528	112849	94268.9	95371.8	75949	132526	57062.3	78028.1	MAP2K3	mitogen-activated protein kinase kinase 3 [Source:NCBI gene;Acc:101122959]	Organismal Systems;Human Diseases;Environmental Information Processing;Human Diseases;Human Diseases;Cellular Processes;Environmental Information Processing;Human Diseases;Organismal Systems;Human Diseases;Organismal Systems;Human Diseases;Human Diseases;Organismal Systems;Human Diseases;Organismal Systems;Organismal Systems;Environmental Information Processing	Environmental adaptation;Infectious diseases;Signal transduction;Infectious disease: viral;Infectious diseases;Cell growth and death;Signal transduction;Infectious diseases;Endocrine system;Infectious disease: bacterial;Endocrine system;Infectious diseases;Cancer: overview;Sensory system;Neurodegenerative diseases;Immune system;Immune system;Signal transduction	ko04714//Thermogenesis;ko05132//Salmonella infection;ko04010//MAPK signaling pathway;ko05170//Human immunodeficiency virus 1 infection;ko05169//Epstein-Barr virus infection;ko04218//Cellular senescence;ko04015//Rap1 signaling pathway;ko05161//Hepatitis B;ko04912//GnRH signaling pathway;ko05135//Yersinia infection;ko04935//Growth hormone synthesis, secretion and action;ko05145//Toxoplasmosis;ko052…	K04432;K04432;K04432;K04432;K04432;K04432;K04432;K04432;K04432;K04432;K04432;K04432;K04432;K04432;K04432;K04432;K04432;K04432	-	GO:0000166//nucleotide binding;GO:0004672//protein kinase activity;GO:0004674//protein serine/threonine kinase activity;GO:0004708//MAP kinase kinase activity;GO:0005524//ATP binding;GO:0019901//protein kinase binding	GO:0000165//MAPK cascade;GO:0000187//activation of MAPK activity;GO:0006468//protein phosphorylation;GO:0006954//inflammatory response;GO:0035924//cellular response to vascular endothelial growth factor stimulus;GO:0038066//p38MAPK cascade;GO:0042035//regulation of cytokine biosynthetic process;GO:0043536//positive regulation of blood vessel endothelial cell migration;GO:0045860//positive regulat…
ENSOART00000002843	ENSOART00000002843	1.49008e-61	1.10143e+06	1.15122e+06	889152	950177	906489	968060	918264	1096671	1.02032e+06	RPS27A	ribosomal protein S27a [Source:NCBI gene;Acc:100135694]	Genetic Information Processing	Translation	ko03010//Ribosome	K02977	GO:0005840//ribosome;GO:0022627//cytosolic small ribosomal subunit	GO:0003735//structural constituent of ribosome;GO:0005515//protein binding	GO:0006412//translation
ENSOART00000002857	ENSOART00000002857	0.000613294	73843.4	142376	98299.8	84001	48020.4	50627	85225.1	61118.1	78497.6	SLIRP	SRA stem-loop interacting RNA binding protein [Source:NCBI gene;Acc:100270716]	-	-	-	-	-	GO:0003676//nucleic acid binding;GO:0003723//RNA binding	-
ENSOART00000002867	ENSOART00000002867	1.59336e-39	136887	144734	140232	149873	123127	130282	269990	124514	194209	MAP4	microtubule associated protein 4 [Source:NCBI gene;Acc:101113439]	-	-	-	-	GO:0005737//cytoplasm;GO:0005829//cytosol;GO:0005856//cytoskeleton;GO:0005874//microtubule;GO:0005886//plasma membrane;GO:0005930//axoneme;GO:0014069//postsynaptic density;GO:0015630//microtubule cytoskeleton;GO:0072686//mitotic spindle	GO:0008017//microtubule binding;GO:0015631//tubulin binding	GO:0000226//microtubule cytoskeleton organization;GO:0007052//mitotic spindle organization;GO:0051012//microtubule sliding;GO:0051294//establishment of spindle orientation;GO:0051301//cell division;GO:1902856//negative regulation of nonmotile primary cilium assembly
ENSOART00000002872	ENSOART00000002872	0.000932815	33228.6	112803	212426	72063.9	34994.3	59246.7	44744.5	71025.2	35560.5	ACAD9	acyl-CoA dehydrogenase family member 9 [Source:NCBI gene;Acc:101111495]	-	-	-	-	GO:0005634//nucleus;GO:0005739//mitochondrion;GO:0030425//dendrite;GO:0031966//mitochondrial membrane	GO:0003995//acyl-CoA dehydrogenase activity;GO:0004466//long-chain-acyl-CoA dehydrogenase activity;GO:0016491//oxidoreductase activity;GO:0016627//oxidoreductase activity, acting on the CH-CH group of donors;GO:0050660//flavin adenine dinucleotide binding;GO:0070991//medium-chain-acyl-CoA dehydrogenase activity	GO:0001676//long-chain fatty acid metabolic process;GO:0032981//mitochondrial respiratory chain complex I assembly;GO:0051791//medium-chain fatty acid metabolic process;GO:0055114//oxidation-reduction process
ENSOART00000002893	ENSOART00000002893	7.36613e-05	Filtered	Filtered	Filtered	Filtered	Filtered	Filtered	Filtered	Filtered	Filtered	CBFB	core-binding factor subunit beta [Source:NCBI gene;Acc:101106455]	-	-	-	-	GO:0005634//nucleus	GO:0003713//transcription coactivator activity;GO:0043565//sequence-specific DNA binding	GO:0000122//negative regulation of transcription from RNA polymerase II promoter;GO:0000209//protein polyubiquitination;GO:0001503//ossification;GO:0001649//osteoblast differentiation;GO:0030098//lymphocyte differentiation;GO:0030099//myeloid cell differentiation;GO:0043371//negative regulation of CD4-positive, alpha-beta T cell differentiation;GO:0043378//positive regulation of CD8-positive, alp…
ENSOART00000002903	ENSOART00000002903	4.94452e-11	182785	216782	178356	171424	205254	190661	174167	215003	238254	SQSTM1	sequestosome 1 [Source:NCBI gene;Acc:100135450]	Cellular Processes;Human Diseases;Cellular Processes;Cellular Processes;Cellular Processes;Organismal Systems	Cell growth and death;Cardiovascular diseases;Cell growth and death;Transport and catabolism;Transport and catabolism;Development	ko04217//Necroptosis;ko05418//Fluid shear stress and atherosclerosis;ko04218//Cellular senescence;ko04140//Autophagy - animal;ko04137//Mitophagy - animal;ko04380//Osteoclast differentiation	K14381;K14381;K14381;K14381;K14381;K14381	GO:0000407//pre-autophagosomal structure;GO:0000932//cytoplasmic mRNA processing body;GO:0005737//cytoplasm;GO:0005776//autophagosome;GO:0005829//cytosol;GO:0016234//inclusion body;GO:0016235//aggresome;GO:0016605//PML body;GO:0043231//intracellular membrane-bounded organelle;GO:0044753//amphisome;GO:0044754//autolysosome;GO:0097225//sperm midpiece	GO:0005080//protein kinase C binding;GO:0005515//protein binding;GO:0008270//zinc ion binding;GO:0019899//enzyme binding;GO:0019901//protein kinase binding;GO:0031625//ubiquitin protein ligase binding;GO:0035255//ionotropic glutamate receptor binding;GO:0042169//SH2 domain binding;GO:0042802//identical protein binding;GO:0043130//ubiquitin binding;GO:0046872//metal ion binding;GO:0070530//K63-lin…	GO:0000122//negative regulation of transcription from RNA polymerase II promoter;GO:0000423//macromitophagy;GO:0006914//autophagy;GO:0007032//endosome organization;GO:0016236//macroautophagy;GO:0035973//aggrephagy;GO:0043122//regulation of I-kappaB kinase/NF-kappaB signaling;GO:0044130//negative regulation of growth of symbiont in host;GO:0061635//regulation of protein complex stability;GO:009878…
ENSOART00000002904	ENSOART00000002904;ENSOART00000002906	2.41807e-05	540390	238575	215564	218087	254447	265089	231212	238078	183838	TIAL1	TIA1 cytotoxic granule associated RNA binding protein like 1 [Source:NCBI gene;Acc:101107918]	-	-	-	-	GO:0005634//nucleus;GO:0005737//cytoplasm;GO:0010494//cytoplasmic stress granule	GO:0003676//nucleic acid binding;GO:0003677//DNA binding;GO:0003723//RNA binding;GO:0017091//AU-rich element binding	GO:0007281//germ cell development;GO:0008284//positive regulation of cell proliferation;GO:0017145//stem cell division
ENSOART00000002906	ENSOART00000002904;ENSOART00000002906	2.41807e-05	540390	238575	215564	218087	254447	265089	231212	238078	183838	TIAL1	TIA1 cytotoxic granule associated RNA binding protein like 1 [Source:NCBI gene;Acc:101107918]	-	-	-	-	-	GO:0003676//nucleic acid binding;GO:0003677//DNA binding;GO:0003723//RNA binding	-
ENSOART00000002908	ENSOART00000002908;ENSOART00000004021;ENSOART00000004022;ENSOART00000013487;ENSOART00000013489	1.28685e-05	86462	118816	103547	88329.5	93231.4	76482.8	91577.1	89836.6	112850	MBNL2	muscleblind like splicing regulator 2 [Source:HGNC Symbol;Acc:HGNC:16746]	-	-	-	-	GO:0005654//nucleoplasm	GO:0046872//metal ion binding	GO:0000381//regulation of alternative mRNA splicing, via spliceosome;GO:0043484//regulation of RNA splicing
ENSOART00000004021	ENSOART00000002908;ENSOART00000004021;ENSOART00000004022;ENSOART00000013487;ENSOART00000013489	1.28685e-05	86462	118816	103547	88329.5	93231.4	76482.8	91577.1	89836.6	112850	MBNL1	muscleblind like splicing regulator 1 [Source:NCBI gene;Acc:101114918]	-	-	-	-	GO:0005634//nucleus;GO:0005654//nucleoplasm;GO:0005737//cytoplasm;GO:0005829//cytosol;GO:0010494//cytoplasmic stress granule	GO:0003723//RNA binding;GO:0003725//double-stranded RNA binding;GO:0046872//metal ion binding	GO:0008380//RNA splicing;GO:0043484//regulation of RNA splicing
ENSOART00000004022	ENSOART00000002908;ENSOART00000004021;ENSOART00000004022;ENSOART00000013487;ENSOART00000013489	1.28685e-05	86462	118816	103547	88329.5	93231.4	76482.8	91577.1	89836.6	112850	MBNL1	muscleblind like splicing regulator 1 [Source:NCBI gene;Acc:101114918]	-	-	-	-	-	GO:0046872//metal ion binding	-
ENSOART00000013487	ENSOART00000002908;ENSOART00000004021;ENSOART00000004022;ENSOART00000013487;ENSOART00000013489	1.28685e-05	86462	118816	103547	88329.5	93231.4	76482.8	91577.1	89836.6	112850	MBNL3	muscleblind like splicing regulator 3 [Source:NCBI gene;Acc:101110821]	-	-	-	-	-	GO:0046872//metal ion binding	-
ENSOART00000013489	ENSOART00000002908;ENSOART00000004021;ENSOART00000004022;ENSOART00000013487;ENSOART00000013489	1.28685e-05	86462	118816	103547	88329.5	93231.4	76482.8	91577.1	89836.6	112850	MBNL3	muscleblind like splicing regulator 3 [Source:NCBI gene;Acc:101110821]	-	-	-	-	-	GO:0046872//metal ion binding	GO:0043484//regulation of RNA splicing;GO:0045662//negative regulation of myoblast differentiation
ENSOART00000002940	ENSOART00000002940	2.16232e-05	72669.2	171379	93462.1	126333	87509.6	79623.1	81417.1	91037.8	88472.4	ANK1	ankyrin 1 [Source:NCBI gene;Acc:101121569]	Human Diseases	Cancers	ko05205//Proteoglycans in cancer	K10380	GO:0005737//cytoplasm;GO:0005886//plasma membrane;GO:0009898//cytoplasmic side of plasma membrane;GO:0014731//spectrin-associated cytoskeleton	GO:0005515//protein binding;GO:0008093//cytoskeletal adaptor activity;GO:0019899//enzyme binding;GO:0019903//protein phosphatase binding;GO:0030507//spectrin binding;GO:0051117//ATPase binding	GO:0006888//ER to Golgi vesicle-mediated transport;GO:0007165//signal transduction;GO:0072659//protein localization to plasma membrane
ENSOART00000002980	ENSOART00000002980	2.01644e-26	185169	290634	175924	255815	179166	196802	220935	151276	186749	-	ribosomal protein S9 [Source:NCBI gene;Acc:101102330]	Genetic Information Processing	Translation	ko03010//Ribosome	K02997	GO:0005622//intracellular;GO:0005840//ribosome;GO:0015935//small ribosomal subunit	GO:0003723//RNA binding;GO:0003735//structural constituent of ribosome;GO:0019843//rRNA binding	GO:0006412//translation
ENSOART00000002981	ENSOART00000002981	6.34604e-36	209055	290002	274027	207980	235320	291618	224619	238973	275317	-	-	-	-	-	-	GO:0005739//mitochondrion;GO:0016528//sarcoplasm	GO:0005102//receptor binding;GO:0005123//death receptor binding;GO:0005509//calcium ion binding;GO:0035877//death effector domain binding;GO:0042802//identical protein binding;GO:0043027//cysteine-type endopeptidase inhibitor activity involved in apoptotic process;GO:0089720//caspase binding	GO:0001666//response to hypoxia;GO:0001974//blood vessel remodeling;GO:0002931//response to ischemia;GO:0006376//mRNA splice site selection;GO:0010468//regulation of gene expression;GO:0010659//cardiac muscle cell apoptotic process;GO:0010664//negative regulation of striated muscle cell apoptotic process;GO:0010667//negative regulation of cardiac muscle cell apoptotic process;GO:0010804//negative…
ENSOART00000003028	ENSOART00000003028;ENSOART00000005777;ENSOART00000008553	4.46866e-09	97479.8	110043	66625.1	110935	100326	103512	138197	110144	80318.6	-	60S ribosomal protein L34 pseudogene [Source:NCBI gene;Acc:101113502]	Genetic Information Processing	Translation	ko03010//Ribosome	K02915	GO:0005622//intracellular;GO:0005840//ribosome	GO:0003735//structural constituent of ribosome	GO:0006412//translation
ENSOART00000005777	ENSOART00000003028;ENSOART00000005777;ENSOART00000008553	4.46866e-09	97479.8	110043	66625.1	110935	100326	103512	138197	110144	80318.6	-	-	Genetic Information Processing	Translation	ko03010//Ribosome	K02915	GO:0005622//intracellular;GO:0005840//ribosome	GO:0003735//structural constituent of ribosome	GO:0006412//translation
ENSOART00000008553	ENSOART00000003028;ENSOART00000005777;ENSOART00000008553	4.46866e-09	97479.8	110043	66625.1	110935	100326	103512	138197	110144	80318.6	-	ribosomal protein L34 [Source:NCBI gene;Acc:780467]	Genetic Information Processing	Translation	ko03010//Ribosome	K02915	GO:0005622//intracellular;GO:0005840//ribosome	GO:0003735//structural constituent of ribosome	GO:0006412//translation
ENSOART00000003042	ENSOART00000003042	2.5713e-06	40684.4	27220.5	17909.5	35928.6	38041.9	31951.5	14010.1	42493.3	35435.6	UBR3	ubiquitin protein ligase E3 component n-recognin 3 [Source:NCBI gene;Acc:101107938]	-	-	-	-	-	GO:0004842//ubiquitin-protein transferase activity;GO:0008270//zinc ion binding;GO:0061630//ubiquitin protein ligase activity	GO:0001701//in utero embryonic development;GO:0001967//suckling behavior;GO:0006511//ubiquitin-dependent protein catabolic process;GO:0007608//sensory perception of smell;GO:0009792//embryo development ending in birth or egg hatching;GO:0016567//protein ubiquitination;GO:0042048//olfactory behavior;GO:0071596//ubiquitin-dependent protein catabolic process via the N-end rule pathway
ENSOART00000003044	ENSOART00000003044	3.70731e-58	1.04137e+06	1.40711e+06	1.25749e+06	1.05145e+06	653180	884079	796325	674909	665164	COX5A	cytochrome c oxidase subunit 5A [Source:HGNC Symbol;Acc:HGNC:2267]	Metabolism;Human Diseases;Organismal Systems;Human Diseases;Human Diseases;Metabolism;Human Diseases;Organismal Systems	Global and overview maps;Neurodegenerative diseases;Environmental adaptation;Neurodegenerative diseases;Neurodegenerative diseases;Energy metabolism;Endocrine and metabolic diseases;Circulatory system	ko01100//Metabolic pathways;ko05010//Alzheimer disease;ko04714//Thermogenesis;ko05016//Huntington disease;ko05012//Parkinson disease;ko00190//Oxidative phosphorylation;ko04932//Non-alcoholic fatty liver disease (NAFLD);ko04260//Cardiac muscle contraction	K02264;K02264;K02264;K02264;K02264;K02264;K02264;K02264	GO:0005739//mitochondrion;GO:0005743//mitochondrial inner membrane;GO:0005751//mitochondrial respiratory chain complex IV	GO:0004129//cytochrome-c oxidase activity	GO:0022900//electron transport chain;GO:1902600//hydrogen ion transmembrane transport
ENSOART00000003048	ENSOART00000003048	5.5544e-24	127051	150314	147232	154052	119937	112955	296221	131325	206662	-	-	-	-	-	-	-	-	-
ENSOART00000003078	ENSOART00000003078	1.38757e-54	142870	145519	149307	142756	140740	126597	147725	139357	116996	IPO5	importin 5 [Source:NCBI gene;Acc:101109716]	-	-	-	-	GO:0005634//nucleus;GO:0005737//cytoplasm	GO:0005515//protein binding;GO:0008536//Ran GTPase binding;GO:0008565//protein transporter activity	GO:0006606//protein import into nucleus;GO:0006607//NLS-bearing protein import into nucleus;GO:0006610//ribosomal protein import into nucleus;GO:0006886//intracellular protein transport;GO:0042307//positive regulation of protein import into nucleus;GO:0071230//cellular response to amino acid stimulus
ENSOART00000003094	ENSOART00000003094	8.60291e-07	113016	130833	117973	152241	86297.3	54892	86988.4	39923.1	99892	-	ecto-ADP-ribosyltransferase 5 [Source:NCBI gene;Acc:101117960]	-	-	-	-	-	GO:0003956//NAD(P)+-protein-arginine ADP-ribosyltransferase activity;GO:0016740//transferase activity;GO:0016757//transferase activity, transferring glycosyl groups	GO:0006471//protein ADP-ribosylation
ENSOART00000003102	ENSOART00000003102	1.5781e-34	128021	128464	129563	150778	169695	138442	141258	176913	151024	FHOD1	formin homology 2 domain containing 1 [Source:NCBI gene;Acc:101107464]	Human Diseases	Infectious diseases	ko05132//Salmonella infection	K23938	GO:0001725//stress fiber;GO:0005634//nucleus;GO:0005829//cytosol;GO:0014704//intercalated disc	GO:0019904//protein domain specific binding;GO:0042802//identical protein binding;GO:0043621//protein self-association	GO:0007097//nuclear migration;GO:0045944//positive regulation of transcription from RNA polymerase II promoter;GO:0051492//regulation of stress fiber assembly;GO:0051496//positive regulation of stress fiber assembly;GO:0051660//establishment of centrosome localization
ENSOART00000003114	ENSOART00000003114;ENSOART00000003115	0.00159851	6498.48	14170.8	Filtered	Filtered	Filtered	79190.1	23023.4	Filtered	Filtered	ATL3	atlastin GTPase 3 [Source:NCBI gene;Acc:101120873]	-	-	-	-	GO:0016020//membrane;GO:0016021//integral component of membrane	GO:0000166//nucleotide binding;GO:0003924//GTPase activity;GO:0005525//GTP binding	-
ENSOART00000003115	ENSOART00000003114;ENSOART00000003115	0.00159851	6498.48	14170.8	Filtered	Filtered	Filtered	79190.1	23023.4	Filtered	Filtered	ATL3	atlastin GTPase 3 [Source:NCBI gene;Acc:101120873]	-	-	-	-	GO:0005783//endoplasmic reticulum;GO:0016020//membrane;GO:0016021//integral component of membrane;GO:0071782//endoplasmic reticulum tubular network;GO:0098826//endoplasmic reticulum tubular network membrane	GO:0000166//nucleotide binding;GO:0003924//GTPase activity;GO:0005525//GTP binding;GO:0042802//identical protein binding	GO:0007029//endoplasmic reticulum organization;GO:0007030//Golgi organization;GO:0051260//protein homooligomerization;GO:1903373//positive regulation of endoplasmic reticulum tubular network organization
ENSOART00000003130	ENSOART00000003130	5.3658e-51	366545	401583	389123	341545	375364	416522	330406	331383	450024	PCMT1	protein-L-isoaspartate (D-aspartate) O-methyltransferase [Source:NCBI gene;Acc:101104502]	-	-	-	-	GO:0005829//cytosol	GO:0004719//protein-L-isoaspartate (D-aspartate) O-methyltransferase activity;GO:0008168//methyltransferase activity;GO:0016740//transferase activity	GO:0006464//cellular protein modification process;GO:0006479//protein methylation;GO:0032259//methylation
ENSOART00000003133	ENSOART00000003133	5.64271e-17	63165.4	79288.6	67876.4	72316.1	78057.5	74797.5	77586	59756.3	84935.7	-	eukaryotic translation initiation factor 3 subunit C [Source:NCBI gene;Acc:101112694]	Genetic Information Processing	Translation	ko03013//RNA transport	K03252	GO:0005737//cytoplasm;GO:0005852//eukaryotic translation initiation factor 3 complex;GO:0016282//eukaryotic 43S preinitiation complex;GO:0033290//eukaryotic 48S preinitiation complex;GO:0071541//eukaryotic translation initiation factor 3 complex, eIF3m	GO:0003723//RNA binding;GO:0003743//translation initiation factor activity;GO:0031369//translation initiation factor binding	GO:0001732//formation of cytoplasmic translation initiation complex;GO:0002183//cytoplasmic translational initiation;GO:0006412//translation;GO:0006413//translational initiation
ENSOART00000003137	ENSOART00000003137	6.04414e-48	1.34268e+06	1.34979e+06	1.24479e+06	1.37901e+06	1582834	1.23915e+06	1.42984e+06	1.48285e+06	1786317	RTN4	reticulon 4 [Source:HGNC Symbol;Acc:HGNC:14085]	Human Diseases	Neurodegenerative diseases	ko05010//Alzheimer disease	K20720	GO:0005635//nuclear envelope;GO:0005783//endoplasmic reticulum;GO:0005789//endoplasmic reticulum membrane;GO:0014069//postsynaptic density;GO:0016020//membrane;GO:0016021//integral component of membrane;GO:0030176//integral component of endoplasmic reticulum membrane;GO:0042995//cell projection;GO:0043025//neuronal cell body;GO:0071782//endoplasmic reticulum tubular network;GO:0098826//endoplasmi…	GO:0031625//ubiquitin protein ligase binding	GO:0001825//blastocyst formation;GO:0007399//nervous system development;GO:0007413//axonal fasciculation;GO:0010634//positive regulation of epithelial cell migration;GO:0021801//cerebral cortex radial glia guided migration;GO:0030308//negative regulation of cell growth;GO:0030517//negative regulation of axon extension;GO:0033601//positive regulation of mammary gland epithelial cell proliferation;…
ENSOART00000003151	ENSOART00000003151	0.000265953	101546	142280	64353.5	60319.6	61525.8	53595.9	68575.4	45029	49867.1	SSB	Sjogren syndrome antigen B [Source:NCBI gene;Acc:101118333]	Human Diseases	Immune diseases	ko05322//Systemic lupus erythematosus	K11090	GO:0005634//nucleus;GO:0005737//cytoplasm;GO:1990904//ribonucleoprotein complex	GO:0000049//tRNA binding;GO:0003676//nucleic acid binding;GO:0003723//RNA binding;GO:0008266//poly(U) RNA binding;GO:1990825//sequence-specific mRNA binding	GO:0001682//tRNA 5'-leader removal;GO:0006396//RNA processing;GO:0006409//tRNA export from nucleus;GO:0008033//tRNA processing;GO:0042780//tRNA 3'-end processing;GO:0071045//nuclear histone mRNA catabolic process;GO:0075522//IRES-dependent viral translational initiation;GO:1903608//protein localization to cytoplasmic stress granule
ENSOART00000003154	ENSOART00000003154	0.00190113	7399.79	18076.5	Filtered	47759.2	Filtered	26274.5	Filtered	35810.7	28388.3	PON1	paraoxonase 1 [Source:NCBI gene;Acc:101116983]	-	-	-	-	GO:0005576//extracellular region;GO:0005615//extracellular space;GO:0034364//high-density lipoprotein particle;GO:0034366//spherical high-density lipoprotein particle	GO:0004063//aryldialkylphosphatase activity;GO:0004064//arylesterase activity;GO:0005509//calcium ion binding;GO:0005543//phospholipid binding;GO:0042803//protein homodimerization activity	GO:0008203//cholesterol metabolic process;GO:0009636//response to toxic substance;GO:0010875//positive regulation of cholesterol efflux;GO:0016311//dephosphorylation;GO:0019439//aromatic compound catabolic process;GO:0032411//positive regulation of transporter activity;GO:0046395//carboxylic acid catabolic process;GO:0046434//organophosphate catabolic process;GO:0046470//phosphatidylcholine metab…
ENSOART00000003158	ENSOART00000003158	1.98735e-73	2.07356e+06	2587447	1998205	1.87846e+06	1.21953e+06	1428693	1.60054e+06	1.35652e+06	1.20224e+06	ATP5F1A	ATP synthase F1 subunit alpha [Source:NCBI gene;Acc:101111413]	Metabolism;Human Diseases;Organismal Systems;Human Diseases;Human Diseases;Metabolism	Global and overview maps;Neurodegenerative diseases;Environmental adaptation;Neurodegenerative diseases;Neurodegenerative diseases;Energy metabolism	ko01100//Metabolic pathways;ko05010//Alzheimer disease;ko04714//Thermogenesis;ko05016//Huntington disease;ko05012//Parkinson disease;ko00190//Oxidative phosphorylation	K02132;K02132;K02132;K02132;K02132;K02132	GO:0005739//mitochondrion;GO:0005743//mitochondrial inner membrane;GO:0005753//mitochondrial proton-transporting ATP synthase complex;GO:0005886//plasma membrane;GO:0008180//COP9 signalosome;GO:0016020//membrane;GO:0045259//proton-transporting ATP synthase complex;GO:0045261//proton-transporting ATP synthase complex, catalytic core F(1)	GO:0000166//nucleotide binding;GO:0005524//ATP binding;GO:0016887//ATPase activity;GO:0032559//adenyl ribonucleotide binding;GO:0042288//MHC class I protein binding;GO:0043532//angiostatin binding;GO:0046933//proton-transporting ATP synthase activity, rotational mechanism	GO:0001937//negative regulation of endothelial cell proliferation;GO:0006629//lipid metabolic process;GO:0006754//ATP biosynthetic process;GO:0006811//ion transport;GO:0015986//ATP synthesis coupled proton transport;GO:0043536//positive regulation of blood vessel endothelial cell migration;GO:0046034//ATP metabolic process;GO:1902600//hydrogen ion transmembrane transport
ENSOART00000003161	ENSOART00000003161	7.38416e-53	475874	429697	376925	460666	640949	519643	503143	757057	504237	MPI	mannose phosphate isomerase [Source:NCBI gene;Acc:101107901]	Metabolism;Metabolism;Metabolism	Global and overview maps;Carbohydrate metabolism;Carbohydrate metabolism	ko01100//Metabolic pathways;ko00051//Fructose and mannose metabolism;ko00520//Amino sugar and nucleotide sugar metabolism	K01809;K01809;K01809	-	GO:0004476//mannose-6-phosphate isomerase activity;GO:0008270//zinc ion binding;GO:0016853//isomerase activity	GO:0005975//carbohydrate metabolic process;GO:0009298//GDP-mannose biosynthetic process;GO:0061611//mannose to fructose-6-phosphate metabolic process
ENSOART00000003187	ENSOART00000003187	1.62162e-09	82027.4	100052	45102.7	72495.4	72041.3	65245	93708.2	67372.3	100711	RCC1	regulator of chromosome condensation 1 [Source:NCBI gene;Acc:101102961]	-	-	-	-	GO:0000785//chromatin;GO:0000790//nuclear chromatin;GO:0000794//condensed nuclear chromosome;GO:0005634//nucleus;GO:0005654//nucleoplasm;GO:0005737//cytoplasm;GO:0031965//nuclear membrane;GO:0032991//macromolecular complex	GO:0003682//chromatin binding;GO:0005087//Ran guanyl-nucleotide exchange factor activity;GO:0008536//Ran GTPase binding;GO:0031491//nucleosome binding;GO:0031492//nucleosomal DNA binding;GO:0042393//histone binding;GO:0043199//sulfate binding;GO:0046982//protein heterodimerization activity	GO:0000082//G1/S transition of mitotic cell cycle;GO:0007052//mitotic spindle organization;GO:0007059//chromosome segregation;GO:0007088//regulation of mitotic nuclear division;GO:0051225//spindle assembly;GO:0051290//protein heterotetramerization
ENSOART00000003193	ENSOART00000003193	4.94279e-40	154106	229851	187979	230956	141992	163256	185104	137175	158950	MSRB3	methionine sulfoxide reductase B3 [Source:NCBI gene;Acc:101108734]	-	-	-	-	GO:0005739//mitochondrion;GO:0005783//endoplasmic reticulum	GO:0008270//zinc ion binding;GO:0016491//oxidoreductase activity;GO:0016671//oxidoreductase activity, acting on a sulfur group of donors, disulfide as acceptor;GO:0033743//peptide-methionine (R)-S-oxide reductase activity;GO:0046872//metal ion binding	GO:0006979//response to oxidative stress;GO:0030091//protein repair;GO:0055114//oxidation-reduction process
ENSOART00000003194	ENSOART00000003194	6.58612e-06	88470.4	81557.9	227527	52330.9	159133	113446	107991	30659.6	99755.5	-	-	-	-	-	-	GO:0005737//cytoplasm	-	GO:0042325//regulation of phosphorylation
ENSOART00000003203	ENSOART00000003203	4.51805e-26	93588.3	149962	85797.2	157860	124033	137093	89576.2	109502	159203	-	complement factor B [Source:NCBI gene;Acc:101115072]	Organismal Systems;Human Diseases	Immune system;Infectious diseases	ko04610//Complement and coagulation cascades;ko05150//Staphylococcus aureus infection	K01335;K01335	-	GO:0004252//serine-type endopeptidase activity;GO:0008233//peptidase activity;GO:0008236//serine-type peptidase activity;GO:0016787//hydrolase activity	GO:0006508//proteolysis
ENSOART00000003207	ENSOART00000003207	1.63952e-27	94394.4	123027	37143.7	111698	29311.2	47307.2	33208.4	45995.1	27691.5	FSCN1	fascin actin-bundling protein 1 [Source:HGNC Symbol;Acc:HGNC:11148]	Human Diseases	Cancers	ko05206//MicroRNAs in cancer	K23551	GO:0001725//stress fiber;GO:0001726//ruffle;GO:0002102//podosome;GO:0005737//cytoplasm;GO:0005829//cytosol;GO:0005856//cytoskeleton;GO:0005902//microvillus;GO:0005911//cell-cell junction;GO:0015629//actin cytoskeleton;GO:0030027//lamellipodium;GO:0030175//filopodium;GO:0030426//growth cone;GO:0031253//cell projection membrane;GO:0044393//microspike;GO:0071437//invadopodium	GO:0003779//actin binding;GO:0008144//drug binding;GO:0030674//protein binding, bridging;GO:0051015//actin filament binding	GO:0007015//actin filament organization;GO:0007043//cell-cell junction assembly;GO:0010592//positive regulation of lamellipodium assembly;GO:0016477//cell migration;GO:0030035//microspike assembly;GO:0030036//actin cytoskeleton organization;GO:0032534//regulation of microvillus assembly;GO:0032956//regulation of actin cytoskeleton organization;GO:0035089//establishment of apical/basal cell polari…
ENSOART00000003212	ENSOART00000003212	1.72404e-36	255611	458549	638864	249908	263842	259681	464145	213526	246612	TPPP3	tubulin polymerization promoting protein family member 3 [Source:NCBI gene;Acc:101113519]	-	-	-	-	GO:0048471//perinuclear region of cytoplasm;GO:0097427//microtubule bundle	GO:0015631//tubulin binding	GO:0001578//microtubule bundle formation;GO:0046785//microtubule polymerization
ENSOART00000003215	ENSOART00000003215	2.90097e-61	2.15812e+06	1.97877e+06	1.9225e+06	1.84119e+06	1.84207e+06	1755192	2.09647e+06	2.04444e+06	2.19824e+06	-	phosphatidylethanolamine binding protein 1 [Source:NCBI gene;Acc:101108954]	-	-	-	-	-	-	-
ENSOART00000003265	ENSOART00000003265;ENSOART00000003267	0.00852422	Filtered	71295.6	18756.1	Filtered	Filtered	11349	104254	Filtered	Filtered	NT5C2	5'-nucleotidase, cytosolic II [Source:NCBI gene;Acc:101110104]	Metabolism;Metabolism;Metabolism;Metabolism	Global and overview maps;Nucleotide metabolism;Metabolism of cofactors and vitamins;Nucleotide metabolism	ko01100//Metabolic pathways;ko00230//Purine metabolism;ko00760//Nicotinate and nicotinamide metabolism;ko00240//Pyrimidine metabolism	K01081;K01081;K01081;K01081	-	GO:0046872//metal ion binding	-
ENSOART00000003267	ENSOART00000003265;ENSOART00000003267	0.00852422	Filtered	71295.6	18756.1	Filtered	Filtered	11349	104254	Filtered	Filtered	NT5C2	5'-nucleotidase, cytosolic II [Source:NCBI gene;Acc:101110104]	Metabolism;Metabolism;Metabolism;Metabolism	Global and overview maps;Nucleotide metabolism;Metabolism of cofactors and vitamins;Nucleotide metabolism	ko01100//Metabolic pathways;ko00230//Purine metabolism;ko00760//Nicotinate and nicotinamide metabolism;ko00240//Pyrimidine metabolism	K01081;K01081;K01081;K01081	-	GO:0046872//metal ion binding	-
ENSOART00000003274	ENSOART00000003274	0.000191842	61646.2	20940.2	87789.2	55662.6	21228.6	Filtered	35627.1	28964.8	16276.3	ATP5IF1	ATPase inhibitor, mitochondrial [Source:NCBI gene;Acc:101110916]	-	-	-	-	GO:0005739//mitochondrion;GO:0009986//cell surface	GO:0019899//enzyme binding;GO:0042030//ATPase inhibitor activity;GO:0043532//angiostatin binding;GO:0051117//ATPase binding	GO:0001937//negative regulation of endothelial cell proliferation;GO:0006783//heme biosynthetic process;GO:0030218//erythrocyte differentiation;GO:0032780//negative regulation of ATPase activity;GO:0051346//negative regulation of hydrolase activity;GO:0051882//mitochondrial depolarization;GO:1903052//positive regulation of proteolysis involved in cellular protein catabolic process;GO:1903214//reg…
ENSOART00000003275	ENSOART00000003275	9.17985e-29	679249	856026	879951	690803	501871	121006	389369	881820	33410.4	ACTB	actin beta [Source:NCBI gene;Acc:443052]	Organismal Systems;Human Diseases;Cellular Processes;Human Diseases;Cellular Processes;Cellular Processes;Cellular Processes;Organismal Systems;Human Diseases;Human Diseases;Human Diseases;Human Diseases;Organismal Systems;Environmental Information Processing;Cellular Processes;Organismal Systems;Human Diseases;Organismal Systems;Human Diseases;Human Diseases;Human Diseases;Human Diseases;Organis…	Environmental adaptation;Infectious diseases;Cellular community - eukaryotes;Cancers;Cell motility;Cellular community - eukaryotes;Transport and catabolism;Endocrine system;Cardiovascular diseases;Cardiovascular diseases;Cardiovascular diseases;Cancers;Immune system;Signal transduction;Cell growth and death;Immune system;Infectious diseases;Endocrine system;Infectious diseases;Cardiovascular dise…	ko04714//Thermogenesis;ko05132//Salmonella infection;ko04510//Focal adhesion;ko05205//Proteoglycans in cancer;ko04810//Regulation of actin cytoskeleton;ko04530//Tight junction;ko04145//Phagosome;ko04921//Oxytocin signaling pathway;ko05418//Fluid shear stress and atherosclerosis;ko05410//Hypertrophic cardiomyopathy (HCM);ko05414//Dilated cardiomyopathy (DCM);ko05225//Hepatocellular carcinoma;ko046…	K05692;K05692;K05692;K05692;K05692;K05692;K05692;K05692;K05692;K05692;K05692;K05692;K05692;K05692;K05692;K05692;K05692;K05692;K05692;K05692;K05692;K05692;K05692;K05692;K05692	GO:0005634//nucleus;GO:0005737//cytoplasm;GO:0005829//cytosol;GO:0005856//cytoskeleton;GO:0005886//plasma membrane;GO:0015629//actin cytoskeleton;GO:0030863//cortical cytoskeleton;GO:0032991//macromolecular complex;GO:0035267//NuA4 histone acetyltransferase complex;GO:0036464//cytoplasmic ribonucleoprotein granule;GO:0044305//calyx of Held;GO:1990904//ribonucleoprotein complex	GO:0000166//nucleotide binding;GO:0005524//ATP binding;GO:0019894//kinesin binding;GO:0019901//protein kinase binding;GO:0030957//Tat protein binding;GO:0042802//identical protein binding;GO:0050998//nitric-oxide synthase binding	GO:0022898//regulation of transmembrane transporter activity;GO:0032091//negative regulation of protein binding;GO:0048488//synaptic vesicle endocytosis;GO:0048870//cell motility;GO:0051621//regulation of norepinephrine uptake;GO:0072749//cellular response to cytochalasin B;GO:1903076//regulation of protein localization to plasma membrane
ENSOART00000003280	ENSOART00000003280	1.32015e-50	629286	612201	624337	565959	486699	641480	403984	563672	506994	NME1-NME2	nucleoside diphosphate kinase A 1 [Source:NCBI gene;Acc:101102072]	Metabolism;Metabolism;Metabolism;Metabolism	Global and overview maps;Nucleotide metabolism;Xenobiotics biodegradation and metabolism;Nucleotide metabolism	ko01100//Metabolic pathways;ko00230//Purine metabolism;ko00983//Drug metabolism - other enzymes;ko00240//Pyrimidine metabolism	K00940;K00940;K00940;K00940	-	GO:0000166//nucleotide binding;GO:0004550//nucleoside diphosphate kinase activity;GO:0005524//ATP binding;GO:0016301//kinase activity;GO:0016740//transferase activity	GO:0006165//nucleoside diphosphate phosphorylation;GO:0006183//GTP biosynthetic process;GO:0006228//UTP biosynthetic process;GO:0006241//CTP biosynthetic process;GO:0016310//phosphorylation
ENSOART00000003281	ENSOART00000003281;ENSOART00000003282	1.5182e-49	330010	343089	435768	315781	304736	321869	394837	282575	448958	BAG3	BCL2 associated athanogene 3 [Source:NCBI gene;Acc:101108530]	-	-	-	-	GO:0005634//nucleus;GO:0005737//cytoplasm;GO:0005829//cytosol;GO:0005886//plasma membrane;GO:0030018//Z disc	GO:0000774//adenyl-nucleotide exchange factor activity;GO:0005515//protein binding;GO:0044877//macromolecular complex binding;GO:0051087//chaperone binding	GO:0008625//extrinsic apoptotic signaling pathway via death domain receptors;GO:0010664//negative regulation of striated muscle cell apoptotic process;GO:0034605//cellular response to heat;GO:0034620//cellular response to unfolded protein;GO:0042307//positive regulation of protein import into nucleus;GO:0046716//muscle cell cellular homeostasis;GO:0046827//positive regulation of protein export fr…
ENSOART00000003282	ENSOART00000003281;ENSOART00000003282	1.5182e-49	330010	343089	435768	315781	304736	321869	394837	282575	448958	BAG3	BCL2 associated athanogene 3 [Source:NCBI gene;Acc:101108530]	-	-	-	-	-	GO:0005515//protein binding;GO:0051087//chaperone binding	-
ENSOART00000003298	ENSOART00000003298	1.60234e-32	191079	125509	190846	197811	149620	119683	143031	204822	259185	PON3	paraoxonase 3 [Source:NCBI gene;Acc:100337686]	-	-	-	-	-	GO:0004064//arylesterase activity;GO:0042803//protein homodimerization activity	GO:0019439//aromatic compound catabolic process;GO:0032929//negative regulation of superoxide anion generation;GO:0046395//carboxylic acid catabolic process
ENSOART00000003299	ENSOART00000003299	6.60593e-86	1.78215e+06	1.82441e+06	1771048	1.76235e+06	1.99317e+06	1462867	1.63026e+06	1.94258e+06	1.82023e+06	ACTA1	actin, alpha 1, skeletal muscle [Source:NCBI gene;Acc:101107662]	-	-	-	-	GO:0001725//stress fiber;GO:0005737//cytoplasm;GO:0005865//striated muscle thin filament;GO:0005884//actin filament;GO:0015629//actin cytoskeleton;GO:0030017//sarcomere;GO:0030027//lamellipodium;GO:0030175//filopodium;GO:0044297//cell body	GO:0000166//nucleotide binding;GO:0005524//ATP binding	GO:0010628//positive regulation of gene expression;GO:0030240//skeletal muscle thin filament assembly;GO:0048741//skeletal muscle fiber development;GO:0090131//mesenchyme migration
ENSOART00000003301	ENSOART00000003301	2.71636e-11	192824	231945	176422	131184	92531	112263	184653	104727	144042	TFAM	transcription factor A, mitochondrial [Source:NCBI gene;Acc:101122161]	Human Diseases;Environmental Information Processing	Neurodegenerative diseases;Signal transduction	ko05016//Huntington disease;ko04371//Apelin signaling pathway	K11830;K11830	GO:0005634//nucleus;GO:0005739//mitochondrion;GO:0005759//mitochondrial matrix;GO:0032991//macromolecular complex;GO:0042645//mitochondrial nucleoid	GO:0001018//mitochondrial RNA polymerase regulatory region DNA binding;GO:0003677//DNA binding;GO:0003682//chromatin binding;GO:0003700//transcription factor activity, sequence-specific DNA binding;GO:0008301//DNA binding, bending;GO:0043565//sequence-specific DNA binding	GO:0006390//transcription from mitochondrial promoter;GO:0006391//transcription initiation from mitochondrial promoter;GO:0045893//positive regulation of transcription, DNA-templated
ENSOART00000003308	ENSOART00000003308	3.54455e-17	33023.4	35282	8765.14	17443.8	28981.1	25068.5	16986.3	20742.6	42188	AGT	angiotensinogen [Source:NCBI gene;Acc:101119440]	Human Diseases;Organismal Systems;Human Diseases;Human Diseases;Human Diseases;Environmental Information Processing;Human Diseases;Organismal Systems;Human Diseases;Organismal Systems;Organismal Systems;Environmental Information Processing;Organismal Systems;Organismal Systems	Cancers;Circulatory system;Cardiovascular diseases;Cardiovascular diseases;Endocrine and metabolic diseases;Signal transduction;Endocrine and metabolic diseases;Circulatory system;Endocrine and metabolic diseases;Endocrine system;Endocrine system;Signaling molecules and interaction;Endocrine system;Endocrine system	ko05200//Pathways in cancer;ko04261//Adrenergic signaling in cardiomyocytes;ko05410//Hypertrophic cardiomyopathy (HCM);ko05414//Dilated cardiomyopathy (DCM);ko04931//Insulin resistance;ko04072//Phospholipase D signaling pathway;ko04934//Cushing syndrome;ko04270//Vascular smooth muscle contraction;ko04933//AGE-RAGE signaling pathway in diabetic complications;ko04925//Aldosterone synthesis and secr…	K09821;K09821;K09821;K09821;K09821;K09821;K09821;K09821;K09821;K09821;K09821;K09821;K09821;K09821	GO:0005615//extracellular space	GO:0031702//type 1 angiotensin receptor binding;GO:0031703//type 2 angiotensin receptor binding	GO:0001822//kidney development;GO:0003014//renal system process;GO:0003081//regulation of systemic arterial blood pressure by renin-angiotensin;GO:0007186//G-protein coupled receptor signaling pathway;GO:0008217//regulation of blood pressure;GO:0010536//positive regulation of activation of Janus kinase activity;GO:0010595//positive regulation of endothelial cell migration;GO:0010873//positive reg…
ENSOART00000003316	ENSOART00000003316	0.000590993	Filtered	47701.2	45209.7	44005.1	Filtered	Filtered	44928.6	Filtered	Filtered	GPAT3	glycerol-3-phosphate acyltransferase 3 [Source:NCBI gene;Acc:101119394]	Metabolism;Metabolism;Metabolism	Global and overview maps;Lipid metabolism;Lipid metabolism	ko01100//Metabolic pathways;ko00561//Glycerolipid metabolism;ko00564//Glycerophospholipid metabolism	K13506;K13506;K13506	GO:0005783//endoplasmic reticulum;GO:0005789//endoplasmic reticulum membrane;GO:0016020//membrane;GO:0016021//integral component of membrane	GO:0004366//glycerol-3-phosphate O-acyltransferase activity;GO:0016746//transferase activity, transferring acyl groups	GO:0019432//triglyceride biosynthetic process;GO:0032006//regulation of TOR signaling
ENSOART00000003318	ENSOART00000003318	8.52626e-15	130167	92468.8	128225	174203	109763	116898	106502	88100.3	138160	CALU	calumenin [Source:NCBI gene;Acc:101111450]	-	-	-	-	GO:0005783//endoplasmic reticulum	GO:0005509//calcium ion binding	-
ENSOART00000003335	ENSOART00000003335	1.12196e-61	1193814	1136862	1.17747e+06	1234536	1.27616e+06	1.33384e+06	1.27396e+06	1.06754e+06	1.28675e+06	SRL	sarcalumenin [Source:HGNC Symbol;Acc:HGNC:11295]	-	-	-	-	-	GO:0005525//GTP binding	GO:0002115//store-operated calcium entry;GO:0014873//response to muscle activity involved in regulation of muscle adaptation
ENSOART00000003337	ENSOART00000003337	4.32854e-42	672423	814845	731502	724137	505488	580086	518894	517284	499936	NDUFA3	NADH:ubiquinone oxidoreductase subunit A3 [Source:NCBI gene;Acc:101103257]	Metabolism;Human Diseases;Organismal Systems;Human Diseases;Human Diseases;Metabolism;Human Diseases;Organismal Systems	Global and overview maps;Neurodegenerative diseases;Environmental adaptation;Neurodegenerative diseases;Neurodegenerative diseases;Energy metabolism;Endocrine and metabolic diseases;Nervous system	ko01100//Metabolic pathways;ko05010//Alzheimer disease;ko04714//Thermogenesis;ko05016//Huntington disease;ko05012//Parkinson disease;ko00190//Oxidative phosphorylation;ko04932//Non-alcoholic fatty liver disease (NAFLD);ko04723//Retrograde endocannabinoid signaling	K03947;K03947;K03947;K03947;K03947;K03947;K03947;K03947	GO:0005743//mitochondrial inner membrane;GO:0005747//mitochondrial respiratory chain complex I;GO:0016020//membrane;GO:0016021//integral component of membrane	-	GO:0032981//mitochondrial respiratory chain complex I assembly
ENSOART00000003346	ENSOART00000003346	1.02949e-26	2.19734e+06	2.22981e+06	1.65808e+06	2.11845e+06	1.74291e+06	2.16205e+06	1.59337e+06	1.74948e+06	2.63553e+06	RTN3	reticulon 3 [Source:NCBI gene;Acc:100170398]	Human Diseases	Neurodegenerative diseases	ko05010//Alzheimer disease	K20723	GO:0005783//endoplasmic reticulum;GO:0005789//endoplasmic reticulum membrane;GO:0016020//membrane;GO:0016021//integral component of membrane;GO:0045202//synapse	-	GO:0071786//endoplasmic reticulum tubular network organization;GO:0071787//endoplasmic reticulum tubular network assembly
ENSOART00000003358	ENSOART00000003358	2.79331e-33	77399.4	74583.1	80624.2	61160.8	66781.4	69300.6	88275.5	63674.5	58414.9	DYNC1H1	dynein cytoplasmic 1 heavy chain 1 [Source:NCBI gene;Acc:101102427]	Human Diseases;Cellular Processes;Organismal Systems	Infectious diseases;Transport and catabolism;Excretory system	ko05132//Salmonella infection;ko04145//Phagosome;ko04962//Vasopressin-regulated water reabsorption	K10413;K10413;K10413	GO:0005737//cytoplasm;GO:0005813//centrosome;GO:0005868//cytoplasmic dynein complex;GO:0005874//microtubule;GO:0030175//filopodium;GO:0030286//dynein complex	GO:0003777//microtubule motor activity;GO:0005524//ATP binding;GO:0008569//ATP-dependent microtubule motor activity, minus-end-directed;GO:0051959//dynein light intermediate chain binding	GO:0007018//microtubule-based movement;GO:0032388//positive regulation of intracellular transport;GO:0033962//cytoplasmic mRNA processing body assembly;GO:0034063//stress granule assembly;GO:0051293//establishment of spindle localization;GO:0060236//regulation of mitotic spindle organization;GO:0090235//regulation of metaphase plate congression
ENSOART00000003370	ENSOART00000003370	3.54048e-24	76495.6	77840	63113	69424.4	54060.5	32276.1	32728.3	31945.6	31940.8	TIMM44	translocase of inner mitochondrial membrane 44 [Source:NCBI gene;Acc:101103567]	-	-	-	-	GO:0005739//mitochondrion;GO:0005743//mitochondrial inner membrane;GO:0005759//mitochondrial matrix;GO:0016020//membrane	GO:0051087//chaperone binding	GO:0015031//protein transport;GO:0030150//protein import into mitochondrial matrix
ENSOART00000003377	ENSOART00000003377;ENSOART00000003378	0.00444409	Filtered	Filtered	Filtered	Filtered	Filtered	1.40866	Filtered	Filtered	1.56197	AKAP12	A-kinase anchoring protein 12 [Source:HGNC Symbol;Acc:HGNC:370]	-	-	-	-	GO:0005829//cytosol;GO:0005886//plasma membrane	GO:0008179//adenylate cyclase binding;GO:0051018//protein kinase A binding	GO:0006605//protein targeting;GO:0007165//signal transduction;GO:0007193//adenylate cyclase-inhibiting G-protein coupled receptor signaling pathway;GO:0010738//regulation of protein kinase A signaling;GO:0010739//positive regulation of protein kinase A signaling;GO:0090036//regulation of protein kinase C signaling
ENSOART00000003378	ENSOART00000003377;ENSOART00000003378	0.00444409	Filtered	Filtered	Filtered	Filtered	Filtered	1.40866	Filtered	Filtered	1.56197	AKAP12	A-kinase anchoring protein 12 [Source:HGNC Symbol;Acc:HGNC:370]	-	-	-	-	GO:0005623//cell	GO:0051018//protein kinase A binding	GO:0006605//protein targeting;GO:0007165//signal transduction;GO:0010739//positive regulation of protein kinase A signaling;GO:0090036//regulation of protein kinase C signaling
ENSOART00000003393	ENSOART00000003393	3.71308e-30	85694.5	88834.8	85909.4	94936.6	95455.4	70021.7	112275	77211.4	140093	PBXIP1	pre-B-cell leukemia transcription factor-interacting protein 1 [Source:NCBI gene;Acc:101104627]	-	-	-	-	-	GO:0003714//transcription corepressor activity	GO:0030154//cell differentiation;GO:0045892//negative regulation of transcription, DNA-templated
ENSOART00000003419	ENSOART00000003419;ENSOART00000003422	0.0025958	822728	Filtered	547812	955634	1.63122e+06	828627	Filtered	1.8804e+06	1.58745e+06	GMPS	guanine monophosphate synthase [Source:NCBI gene;Acc:101111850]	Metabolism;Metabolism;Metabolism	Global and overview maps;Nucleotide metabolism;Xenobiotics biodegradation and metabolism	ko01100//Metabolic pathways;ko00230//Purine metabolism;ko00983//Drug metabolism - other enzymes	K01951;K01951;K01951	-	GO:0000166//nucleotide binding;GO:0003922//GMP synthase (glutamine-hydrolyzing) activity;GO:0005524//ATP binding;GO:0016462//pyrophosphatase activity	GO:0006164//purine nucleotide biosynthetic process;GO:0006177//GMP biosynthetic process;GO:0006541//glutamine metabolic process
ENSOART00000003422	ENSOART00000003419;ENSOART00000003422	0.0025958	822728	Filtered	547812	955634	1.63122e+06	828627	Filtered	1.8804e+06	1.58745e+06	GMPS	guanine monophosphate synthase [Source:NCBI gene;Acc:101111850]	Metabolism;Metabolism;Metabolism	Global and overview maps;Nucleotide metabolism;Xenobiotics biodegradation and metabolism	ko01100//Metabolic pathways;ko00230//Purine metabolism;ko00983//Drug metabolism - other enzymes	K01951;K01951;K01951	GO:0005829//cytosol	GO:0000166//nucleotide binding;GO:0003922//GMP synthase (glutamine-hydrolyzing) activity;GO:0005524//ATP binding;GO:0016462//pyrophosphatase activity	GO:0006164//purine nucleotide biosynthetic process;GO:0006177//GMP biosynthetic process;GO:0006541//glutamine metabolic process
ENSOART00000003438	ENSOART00000003438	0.00225687	Filtered	Filtered	Filtered	Filtered	Filtered	59393.7	44164.8	23127.8	Filtered	ELAVL1	ELAV like RNA binding protein 1 [Source:NCBI gene;Acc:100307040]	Environmental Information Processing;Organismal Systems	Signal transduction;Immune system	ko04152//AMPK signaling pathway;ko04657//IL-17 signaling pathway	K13088;K13088	GO:0005634//nucleus;GO:0005654//nucleoplasm;GO:0005737//cytoplasm;GO:0005829//cytosol;GO:0010494//cytoplasmic stress granule;GO:0098794//postsynapse;GO:1990904//ribonucleoprotein complex	GO:0003676//nucleic acid binding;GO:0003723//RNA binding;GO:0003725//double-stranded RNA binding;GO:0003729//mRNA binding;GO:0003730//mRNA 3'-UTR binding;GO:0017091//AU-rich element binding;GO:0019901//protein kinase binding;GO:0035198//miRNA binding;GO:0035925//mRNA 3'-UTR AU-rich region binding;GO:0042803//protein homodimerization activity	GO:0045727//positive regulation of translation;GO:0048255//mRNA stabilization;GO:0051260//protein homooligomerization;GO:0060965//negative regulation of gene silencing by miRNA;GO:0070935//3'-UTR-mediated mRNA stabilization;GO:2000036//regulation of stem cell population maintenance
ENSOART00000003440	ENSOART00000003440;ENSOART00000008222	2.95562e-05	1.15255e+06	160016	132143	151466	275365	1.55127e+06	Filtered	159166	254800	EML6	EMAP like 6 [Source:NCBI gene;Acc:101101879]	-	-	-	-	-	GO:0005515//protein binding	-
ENSOART00000008222	ENSOART00000003440;ENSOART00000008222	2.95562e-05	1.15255e+06	160016	132143	151466	275365	1.55127e+06	Filtered	159166	254800	EML4	EMAP like 4 [Source:NCBI gene;Acc:101115950]	Human Diseases;Human Diseases;Human Diseases	Cancers;Cancer: overview;Cancers	ko05200//Pathways in cancer;ko05235//PD-L1 expression and PD-1 checkpoint pathway in cancer;ko05223//Non-small cell lung cancer	K15420;K15420;K15420	-	GO:0005515//protein binding	-
ENSOART00000003457	ENSOART00000003457	8.18694e-32	166080	176187	162045	165515	141811	144449	139277	116763	159938	CANX	calnexin [Source:NCBI gene;Acc:101122273]	Genetic Information Processing;Cellular Processes;Human Diseases;Organismal Systems;Organismal Systems	Folding, sorting and degradation;Transport and catabolism;Infectious diseases;Immune system;Endocrine system	ko04141//Protein processing in endoplasmic reticulum;ko04145//Phagosome;ko05166//HTLV-I infection;ko04612//Antigen processing and presentation;ko04918//Thyroid hormone synthesis	K08054;K08054;K08054;K08054;K08054	GO:0005783//endoplasmic reticulum;GO:0005789//endoplasmic reticulum membrane;GO:0016020//membrane;GO:0016021//integral component of membrane;GO:0044233//ER-mitochondrion membrane contact site;GO:0044322//endoplasmic reticulum quality control compartment;GO:0098793//presynapse	GO:0005509//calcium ion binding;GO:0005515//protein binding;GO:0051082//unfolded protein binding	GO:0006457//protein folding;GO:0048488//synaptic vesicle endocytosis;GO:0072583//clathrin-mediated endocytosis
ENSOART00000003458	ENSOART00000003458	6.13457e-07	396151	510120	690735	485806	554440	357867	475356	394479	625637	CD81	CD81 molecule [Source:NCBI gene;Acc:100147790]	Human Diseases;Organismal Systems;Human Diseases	Infectious diseases;Immune system;Infectious diseases	ko05160//Hepatitis C;ko04662//B cell receptor signaling pathway;ko05144//Malaria	K06508;K06508;K06508	GO:0001772//immunological synapse;GO:0005886//plasma membrane;GO:0005887//integral component of plasma membrane;GO:0016020//membrane;GO:0016021//integral component of membrane;GO:0016323//basolateral plasma membrane;GO:0031982//vesicle;GO:0070062//extracellular exosome;GO:0097197//tetraspanin-enriched microdomain	GO:0001618//virus receptor activity;GO:0005178//integrin binding;GO:0015485//cholesterol binding;GO:0042289//MHC class II protein binding;GO:1990459//transferrin receptor binding	GO:0000187//activation of MAPK activity;GO:0001771//immunological synapse formation;GO:0002455//humoral immune response mediated by circulating immunoglobulin;GO:0002863//positive regulation of inflammatory response to antigenic stimulus;GO:0008104//protein localization;GO:0008284//positive regulation of cell proliferation;GO:0014905//myoblast fusion involved in skeletal muscle regeneration;GO:00…
ENSOART00000003472	ENSOART00000003472	6.27317e-46	718101	822058	721936	790885	829284	780772	858258	730746	789549	NUTF2	nuclear transport factor 2 [Source:NCBI gene;Acc:101116165]	-	-	-	-	GO:0005654//nucleoplasm;GO:0005829//cytosol	GO:0008536//Ran GTPase binding;GO:0017056//structural constituent of nuclear pore;GO:0042802//identical protein binding	GO:0006606//protein import into nucleus;GO:0006611//protein export from nucleus
ENSOART00000003479	ENSOART00000003479	1.54531e-12	41660.8	55488.7	55249.8	40043	55413.4	77266	69664.6	47795.6	57457.6	CHORDC1	cysteine and histidine rich domain containing 1 [Source:NCBI gene;Acc:101108786]	-	-	-	-	-	GO:0005524//ATP binding;GO:0008270//zinc ion binding;GO:0043531//ADP binding;GO:0051879//Hsp90 protein binding	GO:0010824//regulation of centrosome duplication;GO:0061077//chaperone-mediated protein folding;GO:1900034//regulation of cellular response to heat;GO:2000299//negative regulation of Rho-dependent protein serine/threonine kinase activity
ENSOART00000003483	ENSOART00000003483	3.16168e-05	60670.2	73030.6	53127.1	66239.2	47259.5	48455.3	65005.2	27997.1	34483.8	ATAD3A	ATPase family, AAA domain containing 3A [Source:NCBI gene;Acc:101105090]	-	-	-	-	GO:0005739//mitochondrion	GO:0005524//ATP binding	GO:0001558//regulation of cell growth;GO:0007005//mitochondrion organization;GO:0043066//negative regulation of apoptotic process
ENSOART00000003505	ENSOART00000003505	3.18034e-05	40082.1	40953.9	32834	33764.7	48447.5	33688.4	33950.1	25101.4	27177.5	ARMT1	acidic residue methyltransferase 1 [Source:HGNC Symbol;Acc:HGNC:17872]	-	-	-	-	-	GO:0008757//S-adenosylmethionine-dependent methyltransferase activity;GO:0019899//enzyme binding;GO:0051998//protein carboxyl O-methyltransferase activity	GO:0006479//protein methylation;GO:0032259//methylation;GO:2001020//regulation of response to DNA damage stimulus
ENSOART00000003509	ENSOART00000003509	1.7833e-08	291849	353726	115491	126453	160823	157692	69231.3	131834	142073	RBP4	retinol binding protein 4 [Source:NCBI gene;Acc:101105458]	-	-	-	-	GO:0005576//extracellular region;GO:0005615//extracellular space	GO:0005501//retinoid binding;GO:0019841//retinol binding;GO:0034632//retinol transporter activity	GO:0001654//eye development;GO:0006094//gluconeogenesis;GO:0030277//maintenance of gastrointestinal epithelium;GO:0032024//positive regulation of insulin secretion;GO:0032526//response to retinoic acid;GO:0034633//retinol transport;GO:0042572//retinol metabolic process;GO:0042593//glucose homeostasis
ENSOART00000003519	ENSOART00000003519	0.000594719	Filtered	Filtered	9271.02	23302.7	31118.5	Filtered	Filtered	17393.9	Filtered	PSMB10	proteasome subunit beta 10 [Source:NCBI gene;Acc:101116929]	Genetic Information Processing	Folding, sorting and degradation	ko03050//Proteasome	K02733	GO:0000502//proteasome complex;GO:0005634//nucleus;GO:0005737//cytoplasm;GO:0005839//proteasome core complex;GO:1990111//spermatoproteasome complex	GO:0004175//endopeptidase activity;GO:0004298//threonine-type endopeptidase activity;GO:0008233//peptidase activity;GO:0016787//hydrolase activity	GO:0000902//cell morphogenesis;GO:0002376//immune system process;GO:0006508//proteolysis;GO:0042098//T cell proliferation;GO:0051603//proteolysis involved in cellular protein catabolic process
ENSOART00000003542	ENSOART00000003542	1.57988e-05	15732.7	1819.27	Filtered	Filtered	Filtered	13150.4	12604.1	4211.42	12086.1	FAM129A	family with sequence similarity 129 member A [Source:NCBI gene;Acc:101122713]	-	-	-	-	GO:0005737//cytoplasm;GO:0005829//cytosol;GO:0005886//plasma membrane	-	GO:0001933//negative regulation of protein phosphorylation;GO:0001934//positive regulation of protein phosphorylation;GO:0034976//response to endoplasmic reticulum stress;GO:0045727//positive regulation of translation
ENSOART00000003571	ENSOART00000003571	2.75091e-20	173027	361969	445263	173486	100960	132758	101675	245437	44158.1	MAOB	monoamine oxidase B [Source:NCBI gene;Acc:101106659]	Metabolism;Human Diseases;Organismal Systems;Human Diseases;Metabolism;Metabolism;Organismal Systems;Metabolism;Metabolism;Metabolism;Metabolism;Human Diseases;Metabolism	Global and overview maps;Substance dependence;Nervous system;Substance dependence;Xenobiotics biodegradation and metabolism;Amino acid metabolism;Nervous system;Amino acid metabolism;Amino acid metabolism;Amino acid metabolism;Amino acid metabolism;Substance dependence;Amino acid metabolism	ko01100//Metabolic pathways;ko05034//Alcoholism;ko04728//Dopaminergic synapse;ko05031//Amphetamine addiction;ko00982//Drug metabolism - cytochrome P450;ko00330//Arginine and proline metabolism;ko04726//Serotonergic synapse;ko00380//Tryptophan metabolism;ko00260//Glycine, serine and threonine metabolism;ko00350//Tyrosine metabolism;ko00340//Histidine metabolism;ko05030//Cocaine addiction;ko00360//…	K00274;K00274;K00274;K00274;K00274;K00274;K00274;K00274;K00274;K00274;K00274;K00274;K00274	GO:0016020//membrane;GO:0016021//integral component of membrane	GO:0016491//oxidoreductase activity	GO:0055114//oxidation-reduction process
ENSOART00000003580	ENSOART00000003580;ENSOART00000003587	3.07553e-06	161392	93862.9	85351	92050	80040.2	96876.1	88294.4	73468.6	104699	DNAJA3	DnaJ heat shock protein family (Hsp40) member A3 [Source:NCBI gene;Acc:101123174]	Human Diseases	Cancers	ko05203//Viral carcinogenesis	K09504	GO:0005634//nucleus;GO:0005739//mitochondrion;GO:0005759//mitochondrial matrix;GO:0005829//cytosol;GO:0005884//actin filament;GO:0019897//extrinsic component of plasma membrane;GO:0031594//neuromuscular junction;GO:0042645//mitochondrial nucleoid;GO:0043231//intracellular membrane-bounded organelle;GO:0045211//postsynaptic membrane	GO:0005524//ATP binding;GO:0030695//GTPase regulator activity;GO:0031072//heat shock protein binding;GO:0046872//metal ion binding;GO:0051082//unfolded protein binding	GO:0000122//negative regulation of transcription from RNA polymerase II promoter;GO:0006264//mitochondrial DNA replication;GO:0006457//protein folding;GO:0006915//apoptotic process;GO:0006924//activation-induced cell death of T cells;GO:0007005//mitochondrion organization;GO:0007264//small GTPase mediated signal transduction;GO:0007528//neuromuscular junction development;GO:0007569//cell aging;GO…
ENSOART00000003587	ENSOART00000003580;ENSOART00000003587	3.07553e-06	161392	93862.9	85351	92050	80040.2	96876.1	88294.4	73468.6	104699	DNAJA3	DnaJ heat shock protein family (Hsp40) member A3 [Source:NCBI gene;Acc:101123174]	Human Diseases	Cancers	ko05203//Viral carcinogenesis	K09504	-	GO:0005524//ATP binding;GO:0031072//heat shock protein binding;GO:0046872//metal ion binding;GO:0051082//unfolded protein binding	GO:0006457//protein folding;GO:0009408//response to heat
ENSOART00000003582	ENSOART00000003582	6.60867e-25	186314	169549	181936	262665	188831	185445	231637	166216	158660	DHRS7C	dehydrogenase/reductase 7C [Source:NCBI gene;Acc:101110775]	-	-	-	-	GO:0014801//longitudinal sarcoplasmic reticulum;GO:0033017//sarcoplasmic reticulum membrane	GO:0004745//retinol dehydrogenase activity;GO:0016491//oxidoreductase activity	GO:0010880//regulation of release of sequestered calcium ion into cytosol by sarcoplasmic reticulum;GO:0055114//oxidation-reduction process
ENSOART00000003589	ENSOART00000003589	0.000949791	Filtered	10911.8	8738.87	25623.5	10860.3	Filtered	Filtered	11895.9	Filtered	FLAD1	flavin adenine dinucleotide synthetase 1 [Source:NCBI gene;Acc:101114227]	Metabolism;Metabolism	Global and overview maps;Metabolism of cofactors and vitamins	ko01100//Metabolic pathways;ko00740//Riboflavin metabolism	K00953;K00953	GO:0005829//cytosol;GO:0005886//plasma membrane	GO:0000166//nucleotide binding;GO:0003824//catalytic activity;GO:0003919//FMN adenylyltransferase activity;GO:0005524//ATP binding;GO:0016740//transferase activity;GO:0016779//nucleotidyltransferase activity	GO:0006747//FAD biosynthetic process
ENSOART00000003626	ENSOART00000003626	3.171e-12	83314.4	72761.7	87565.1	74363.9	58672.9	182381	71709.1	57932.8	60779.3	NTPCR	nucleoside-triphosphatase, cancer-related [Source:NCBI gene;Acc:101112698]	Metabolism;Metabolism;Metabolism	Global and overview maps;Nucleotide metabolism;Metabolism of cofactors and vitamins	ko01100//Metabolic pathways;ko00230//Purine metabolism;ko00730//Thiamine metabolism	K06928;K06928;K06928	-	GO:0098519//nucleotide phosphatase activity, acting on free nucleotides	GO:0016311//dephosphorylation
ENSOART00000003653	ENSOART00000003653	5.6669e-09	114198	218940	57696.9	57240	46439.7	89756.6	38840	41660	60573.9	-	sulfotransferase 1A1 [Source:NCBI gene;Acc:101114075]	Human Diseases	Cancers	ko05204//Chemical carcinogenesis	K01014	-	GO:0008146//sulfotransferase activity;GO:0016740//transferase activity	-
ENSOART00000003655	ENSOART00000003655	6.10478e-34	227154	207382	196796	215931	180083	164640	189807	213879	218939	HNRNPH1	heterogeneous nuclear ribonucleoprotein H1 [Source:NCBI gene;Acc:101122518]	-	-	-	-	GO:0005634//nucleus;GO:0005654//nucleoplasm;GO:0005829//cytosol;GO:0071013//catalytic step 2 spliceosome	GO:0003676//nucleic acid binding;GO:0003723//RNA binding	GO:0043484//regulation of RNA splicing
ENSOART00000003671	ENSOART00000003671	1.86966e-63	1.15408e+06	1.11698e+06	1.06586e+06	1.03666e+06	924950	1.03148e+06	1.22839e+06	1.03266e+06	863978	FLNC	filamin C [Source:NCBI gene;Acc:101104655]	Human Diseases;Cellular Processes;Human Diseases;Environmental Information Processing	Infectious diseases;Cellular community - eukaryotes;Cancers;Signal transduction	ko05132//Salmonella infection;ko04510//Focal adhesion;ko05205//Proteoglycans in cancer;ko04010//MAPK signaling pathway	K04437;K04437;K04437;K04437	GO:0005737//cytoplasm;GO:0005829//cytosol;GO:0005886//plasma membrane;GO:0042383//sarcolemma	GO:0003779//actin binding;GO:0005515//protein binding;GO:0008092//cytoskeletal protein binding;GO:0030506//ankyrin binding;GO:0051015//actin filament binding	GO:0048747//muscle fiber development
ENSOART00000003674	ENSOART00000003674	4.34353e-40	909628	893143	754484	760571	559449	636620	647359	521074	511028	C1QBP	complement C1q binding protein [Source:NCBI gene;Acc:101106021]	-	-	-	-	GO:0005634//nucleus;GO:0005739//mitochondrion;GO:0005759//mitochondrial matrix;GO:0005829//cytosol;GO:0005886//plasma membrane;GO:0009986//cell surface;GO:0016020//membrane	GO:0001849//complement component C1q binding;GO:0003714//transcription corepressor activity;GO:0005540//hyaluronic acid binding;GO:0008134//transcription factor binding;GO:0030984//kininogen binding	GO:0000122//negative regulation of transcription from RNA polymerase II promoter;GO:0014065//phosphatidylinositol 3-kinase signaling;GO:0030449//regulation of complement activation;GO:0032689//negative regulation of interferon-gamma production;GO:0032695//negative regulation of interleukin-12 production;GO:0039534//negative regulation of MDA-5 signaling pathway;GO:0039536//negative regulation of …
ENSOART00000003677	ENSOART00000003677	0.000458426	Filtered	Filtered	9947.62	Filtered	Filtered	8341.28	5578.39	Filtered	Filtered	ASB4	ankyrin repeat and SOCS box containing 4 [Source:NCBI gene;Acc:101117496]	-	-	-	-	GO:0031462//Cul2-RING ubiquitin ligase complex;GO:0031466//Cul5-RING ubiquitin ligase complex	GO:0004842//ubiquitin-protein transferase activity;GO:0005515//protein binding;GO:0019899//enzyme binding;GO:0031625//ubiquitin protein ligase binding;GO:0061630//ubiquitin protein ligase activity	GO:0016567//protein ubiquitination;GO:0035556//intracellular signal transduction;GO:0051865//protein autoubiquitination;GO:2001214//positive regulation of vasculogenesis
ENSOART00000003681	ENSOART00000003681	3.88656e-60	720248	702975	943415	717623	757473	758000	854754	832221	868417	KLHL41	kelch like family member 41 [Source:NCBI gene;Acc:101120303]	-	-	-	-	GO:0005634//nucleus;GO:0005737//cytoplasm;GO:0005789//endoplasmic reticulum membrane;GO:0005829//cytosol;GO:0005856//cytoskeleton;GO:0005886//plasma membrane;GO:0031430//M band;GO:0031463//Cul3-RING ubiquitin ligase complex;GO:0033017//sarcoplasmic reticulum membrane	GO:0005515//protein binding	GO:0016567//protein ubiquitination;GO:0030239//myofibril assembly;GO:0035914//skeletal muscle cell differentiation;GO:0045214//sarcomere organization;GO:0045661//regulation of myoblast differentiation;GO:0048741//skeletal muscle fiber development;GO:2000291//regulation of myoblast proliferation;GO:2001014//regulation of skeletal muscle cell differentiation
ENSOART00000003683	ENSOART00000003683	2.38309e-58	2674019	3445293	3.00199e+06	2.2036e+06	2.0652e+06	2.10435e+06	2535463	1705191	1.99893e+06	-	voltage dependent anion channel 3 [Source:NCBI gene;Acc:101118850]	Human Diseases;Human Diseases;Human Diseases;Human Diseases;Cellular Processes;Environmental Information Processing;Cellular Processes;Human Diseases;Environmental Information Processing;Human Diseases;Organismal Systems;Cellular Processes;Organismal Systems	Neurodegenerative diseases;Neurodegenerative diseases;Neurodegenerative diseases;Cancers;Cell growth and death;Signal transduction;Cell growth and death;Infectious diseases;Signal transduction;Infectious diseases;Immune system;Cell growth and death;Digestive system	ko05010//Alzheimer disease;ko05016//Huntington disease;ko05012//Parkinson disease;ko05203//Viral carcinogenesis;ko04217//Necroptosis;ko04020//Calcium signaling pathway;ko04218//Cellular senescence;ko05166//HTLV-I infection;ko04022//cGMP - PKG signaling pathway;ko05161//Hepatitis B;ko04621//NOD-like receptor signaling pathway;ko04216//Ferroptosis;ko04979//Cholesterol metabolism	K15041;K15041;K15041;K15041;K15041;K15041;K15041;K15041;K15041;K15041;K15041;K15041;K15041	GO:0005739//mitochondrion;GO:0005741//mitochondrial outer membrane	GO:0008308//voltage-gated anion channel activity	GO:0015698//inorganic anion transport;GO:0055085//transmembrane transport;GO:0098656//anion transmembrane transport;GO:1902017//regulation of cilium assembly
ENSOART00000003705	ENSOART00000003705;ENSOART00000009044;ENSOART00000009047	3.93371e-05	73476.6	75845.2	68779	Filtered	86416.8	155941	139064	72134.7	Filtered	-	-	Human Diseases;Genetic Information Processing	Immune diseases;Transcription	ko05322//Systemic lupus erythematosus;ko03040//Spliceosome	K11087;K11087	GO:0005634//nucleus;GO:0005737//cytoplasm;GO:0005829//cytosol	-	GO:0000387//spliceosomal snRNP assembly;GO:0006396//RNA processing;GO:0006397//mRNA processing;GO:0008380//RNA splicing
ENSOART00000009044	ENSOART00000003705;ENSOART00000009044;ENSOART00000009047	3.93371e-05	73476.6	75845.2	68779	Filtered	86416.8	155941	139064	72134.7	Filtered	MIB1	mindbomb E3 ubiquitin protein ligase 1 [Source:NCBI gene;Acc:101122068]	-	-	-	-	GO:0005813//centrosome;GO:0031410//cytoplasmic vesicle	GO:0004842//ubiquitin-protein transferase activity;GO:0005515//protein binding;GO:0008270//zinc ion binding;GO:0046872//metal ion binding	GO:0000387//spliceosomal snRNP assembly;GO:0001568//blood vessel development;GO:0001701//in utero embryonic development;GO:0001756//somitogenesis;GO:0001841//neural tube formation;GO:0001947//heart looping;GO:0007219//Notch signaling pathway;GO:0007507//heart development;GO:0016567//protein ubiquitination;GO:0045665//negative regulation of neuron differentiation;GO:0045807//positive regulation of…
ENSOART00000009047	ENSOART00000003705;ENSOART00000009044;ENSOART00000009047	3.93371e-05	73476.6	75845.2	68779	Filtered	86416.8	155941	139064	72134.7	Filtered	MIB1	mindbomb E3 ubiquitin protein ligase 1 [Source:NCBI gene;Acc:101122068]	Human Diseases;Genetic Information Processing	Immune diseases;Transcription	ko05322//Systemic lupus erythematosus;ko03040//Spliceosome	K11087;K11087	GO:0005634//nucleus;GO:0005737//cytoplasm;GO:0005829//cytosol	-	GO:0000387//spliceosomal snRNP assembly;GO:0006396//RNA processing;GO:0006397//mRNA processing;GO:0008380//RNA splicing
ENSOART00000003712	ENSOART00000003712	1.8102e-12	161500	144574	67785.3	105355	75378.2	95540.4	101594	59039.4	43630.2	-	cytochrome c oxidase assembly factor 6 homolog [Source:NCBI gene;Acc:101113195]	Organismal Systems	Environmental adaptation	ko04714//Thermogenesis	K18179	GO:0005739//mitochondrion	-	-
ENSOART00000003717	ENSOART00000003717	6.00482e-18	258696	242547	215161	228698	187171	200904	134149	180181	116371	LAP3	leucine aminopeptidase 3 [Source:NCBI gene;Acc:101120750]	Metabolism;Metabolism;Metabolism	Global and overview maps;Metabolism of other amino acids;Amino acid metabolism	ko01100//Metabolic pathways;ko00480//Glutathione metabolism;ko00330//Arginine and proline metabolism	K11142;K11142;K11142	GO:0005622//intracellular;GO:0005654//nucleoplasm;GO:0005737//cytoplasm;GO:0005829//cytosol;GO:0030496//midbody	GO:0004177//aminopeptidase activity;GO:0008235//metalloexopeptidase activity;GO:0030145//manganese ion binding	GO:0006508//proteolysis;GO:0019538//protein metabolic process
ENSOART00000003731	ENSOART00000003731	1.76817e-08	77804.8	101197	103648	89317.1	68222.4	91969.4	151222	123824	60115	VWA1	von Willebrand factor A domain containing 1 [Source:HGNC Symbol;Acc:HGNC:30910]	-	-	-	-	GO:0005576//extracellular region;GO:0005604//basement membrane;GO:0005614//interstitial matrix;GO:0031012//extracellular matrix	GO:0005515//protein binding;GO:0042802//identical protein binding	GO:0030198//extracellular matrix organization;GO:0048266//behavioral response to pain
ENSOART00000003734	ENSOART00000003734	1.95485e-28	91767.8	74505.8	79649.3	109726	67954.4	91266.1	102164	80744.9	90148.8	PSMC1	proteasome 26S subunit, ATPase 1 [Source:NCBI gene;Acc:101120165]	Human Diseases;Human Diseases;Human Diseases;Genetic Information Processing	Cancers;Infectious diseases;Infectious diseases;Folding, sorting and degradation	ko05203//Viral carcinogenesis;ko05165//Human papillomavirus infection;ko05169//Epstein-Barr virus infection;ko03050//Proteasome	K03062;K03062;K03062;K03062	GO:0000502//proteasome complex;GO:0005654//nucleoplasm;GO:0005737//cytoplasm;GO:0005829//cytosol;GO:0005838//proteasome regulatory particle;GO:0022624//proteasome accessory complex	GO:0000166//nucleotide binding;GO:0005524//ATP binding;GO:0016787//hydrolase activity;GO:0036402//proteasome-activating ATPase activity	GO:0030163//protein catabolic process;GO:1901215//negative regulation of neuron death;GO:1901800//positive regulation of proteasomal protein catabolic process
ENSOART00000003742	ENSOART00000003742	9.49702e-35	835843	569677	605691	671823	617416	588161	468956	604212	550238	FUNDC2	FUN14 domain containing 2 [Source:NCBI gene;Acc:101104126]	-	-	-	-	GO:0005739//mitochondrion	-	-
ENSOART00000003752	ENSOART00000003752	3.44094e-07	242083	124430	101669	116201	131533	87914.5	115146	127152	127829	NMRAL1	NmrA like redox sensor 1 [Source:NCBI gene;Acc:101102028]	-	-	-	-	GO:0005634//nucleus	GO:0042802//identical protein binding	-
ENSOART00000003765	ENSOART00000003765;ENSOART00000003768	0.000290809	76210	85994.1	28470.5	12056.7	2166.81	12907.5	18091.7	14953.9	18493.4	HMOX2	heme oxygenase 2 [Source:NCBI gene;Acc:101102279]	Metabolism;Metabolism;Organismal Systems	Global and overview maps;Metabolism of cofactors and vitamins;Digestive system	ko01100//Metabolic pathways;ko00860//Porphyrin and chlorophyll metabolism;ko04978//Mineral absorption	K21418;K21418;K21418	GO:0016020//membrane;GO:0016021//integral component of membrane	GO:0004392//heme oxygenase (decyclizing) activity	GO:0006788//heme oxidation;GO:0055114//oxidation-reduction process
ENSOART00000003768	ENSOART00000003765;ENSOART00000003768	0.000290809	76210	85994.1	28470.5	12056.7	2166.81	12907.5	18091.7	14953.9	18493.4	HMOX2	heme oxygenase 2 [Source:NCBI gene;Acc:101102279]	Metabolism;Metabolism;Organismal Systems	Global and overview maps;Metabolism of cofactors and vitamins;Digestive system	ko01100//Metabolic pathways;ko00860//Porphyrin and chlorophyll metabolism;ko04978//Mineral absorption	K21418;K21418;K21418	GO:0016020//membrane;GO:0016021//integral component of membrane	GO:0004392//heme oxygenase (decyclizing) activity	GO:0006788//heme oxidation;GO:0055114//oxidation-reduction process
ENSOART00000003778	ENSOART00000003778;ENSOART00000005467;ENSOART00000008824;ENSOART00000015321;ENSOART00000015597;ENSOART00000021280	9.27713e-19	190266	118266	114727	318350	162668	179427	340917	152628	87153	RPL23A	ribosomal protein L23a [Source:NCBI gene;Acc:100415774]	Genetic Information Processing	Translation	ko03010//Ribosome	K02893	GO:0005622//intracellular;GO:0005634//nucleus;GO:0005840//ribosome	GO:0003674//molecular_function;GO:0003735//structural constituent of ribosome;GO:1904841//TORC2 complex binding	GO:0006412//translation;GO:0008150//biological_process
ENSOART00000005467	ENSOART00000003778;ENSOART00000005467;ENSOART00000008824;ENSOART00000015321;ENSOART00000015597;ENSOART00000021280	9.27713e-19	190266	118266	114727	318350	162668	179427	340917	152628	87153	-	-	Genetic Information Processing	Translation	ko03010//Ribosome	K02893	GO:0005622//intracellular;GO:0005634//nucleus;GO:0005840//ribosome	GO:0003674//molecular_function;GO:0003735//structural constituent of ribosome;GO:1904841//TORC2 complex binding	GO:0006412//translation;GO:0008150//biological_process
ENSOART00000008824	ENSOART00000003778;ENSOART00000005467;ENSOART00000008824;ENSOART00000015321;ENSOART00000015597;ENSOART00000021280	9.27713e-19	190266	118266	114727	318350	162668	179427	340917	152628	87153	-	60S ribosomal protein L23a [Source:NCBI gene;Acc:101123112]	Genetic Information Processing	Translation	ko03010//Ribosome	K02893	GO:0005622//intracellular;GO:0005634//nucleus;GO:0005840//ribosome	GO:0003674//molecular_function;GO:0003735//structural constituent of ribosome;GO:1904841//TORC2 complex binding	GO:0006412//translation;GO:0008150//biological_process
ENSOART00000015321	ENSOART00000003778;ENSOART00000005467;ENSOART00000008824;ENSOART00000015321;ENSOART00000015597;ENSOART00000021280	9.27713e-19	190266	118266	114727	318350	162668	179427	340917	152628	87153	-	-	Genetic Information Processing	Translation	ko03010//Ribosome	K02893	GO:0005622//intracellular;GO:0005634//nucleus;GO:0005840//ribosome	GO:0003674//molecular_function;GO:0003735//structural constituent of ribosome;GO:1904841//TORC2 complex binding	GO:0006412//translation;GO:0008150//biological_process
ENSOART00000015597	ENSOART00000003778;ENSOART00000005467;ENSOART00000008824;ENSOART00000015321;ENSOART00000015597;ENSOART00000021280	9.27713e-19	190266	118266	114727	318350	162668	179427	340917	152628	87153	-	-	Genetic Information Processing	Translation	ko03010//Ribosome	K02893	GO:0005622//intracellular;GO:0005840//ribosome	GO:0003735//structural constituent of ribosome	GO:0006412//translation
ENSOART00000021280	ENSOART00000003778;ENSOART00000005467;ENSOART00000008824;ENSOART00000015321;ENSOART00000015597;ENSOART00000021280	9.27713e-19	190266	118266	114727	318350	162668	179427	340917	152628	87153	-	-	Genetic Information Processing	Translation	ko03010//Ribosome	K02893	GO:0005622//intracellular;GO:0005840//ribosome	GO:0003735//structural constituent of ribosome	GO:0006412//translation
ENSOART00000003782	ENSOART00000003782	3.84722e-18	66698.8	69504.1	53373.9	79255.9	61384.1	54685.7	66137.7	53817.5	67051.8	-	-	-	-	-	-	GO:0016020//membrane;GO:0016021//integral component of membrane	-	-
ENSOART00000003794	ENSOART00000003794	2.03414e-39	114533	153998	161474	121396	81489	92758.8	81427	92020	96472.6	SPTBN1	spectrin beta, non-erythrocytic 1 [Source:NCBI gene;Acc:101102133]	-	-	-	-	GO:0005634//nucleus;GO:0005730//nucleolus;GO:0005737//cytoplasm;GO:0005856//cytoskeleton;GO:0005886//plasma membrane;GO:0008091//spectrin;GO:0014069//postsynaptic density;GO:0016020//membrane;GO:0030673//axolemma;GO:0030863//cortical cytoskeleton;GO:0031430//M band;GO:0032437//cuticular plate	GO:0003779//actin binding;GO:0005200//structural constituent of cytoskeleton;GO:0005515//protein binding;GO:0005543//phospholipid binding;GO:0030506//ankyrin binding;GO:0051020//GTPase binding	GO:0000281//mitotic cytokinesis;GO:0007009//plasma membrane organization;GO:0007010//cytoskeleton organization;GO:0007182//common-partner SMAD protein phosphorylation;GO:0043001//Golgi to plasma membrane protein transport;GO:0051693//actin filament capping;GO:0060390//regulation of SMAD protein import into nucleus;GO:0071709//membrane assembly;GO:0072659//protein localization to plasma membrane;G…
ENSOART00000003803	ENSOART00000003803	0.00017756	Filtered	Filtered	Filtered	Filtered	23935.2	41056.5	Filtered	22507.2	Filtered	-	tubulin folding cofactor E [Source:NCBI gene;Acc:101114670]	-	-	-	-	-	GO:0005515//protein binding	GO:0000226//microtubule cytoskeleton organization;GO:0007409//axonogenesis;GO:0008344//adult locomotory behavior;GO:0009791//post-embryonic development;GO:0014889//muscle atrophy;GO:0048589//developmental growth;GO:0048936//peripheral nervous system neuron axonogenesis
ENSOART00000003809	ENSOART00000003809	4.23842e-61	195456	340180	303706	205443	126605	121986	230677	319744	187696	PDK4	pyruvate dehydrogenase kinase 4 [Source:NCBI gene;Acc:101117752]	-	-	-	-	-	GO:0004672//protein kinase activity;GO:0005524//ATP binding	GO:0006468//protein phosphorylation;GO:0006885//regulation of pH;GO:0008286//insulin receptor signaling pathway;GO:0009267//cellular response to starvation;GO:0010510//regulation of acetyl-CoA biosynthetic process from pyruvate;GO:0010565//regulation of cellular ketone metabolic process;GO:0010906//regulation of glucose metabolic process;GO:0042304//regulation of fatty acid biosynthetic process;G…
ENSOART00000003825	ENSOART00000003825	1.53675e-29	59581.9	90444.1	73759.2	82510.6	68868.3	69279.4	55293.6	45677.2	59718.9	RAB1B	RAB1B, member RAS oncogene family [Source:NCBI gene;Acc:101104947]	Human Diseases	Infectious diseases	ko05134//Legionellosis	K07875	-	GO:0003924//GTPase activity;GO:0005525//GTP binding	-
ENSOART00000003828	ENSOART00000003828	8.02304e-39	72068.3	87397.5	108687	79063	81435.5	97159.7	81012.2	72558.4	93241.8	SNTB2	syntrophin beta 2 [Source:HGNC Symbol;Acc:HGNC:11169]	-	-	-	-	GO:0005737//cytoplasm;GO:0032991//macromolecular complex;GO:0045202//synapse	GO:0005198//structural molecule activity	-
ENSOART00000003838	ENSOART00000003838	8.23251e-07	33544.7	42843.9	38972.8	34410.7	33634.3	23418.4	40510.4	24362.2	28327.1	-	-	Cellular Processes;Cellular Processes	Transport and catabolism;Cell growth and death	ko04144//Endocytosis;ko04217//Necroptosis	K12196;K12196	-	GO:0000166//nucleotide binding;GO:0005524//ATP binding	-
ENSOART00000003846	ENSOART00000003846	3.79714e-33	263424	332209	324932	332597	363620	343568	236016	187248	244396	HDHD2	haloacid dehalogenase like hydrolase domain containing 2 [Source:NCBI gene;Acc:101113642]	-	-	-	-	-	GO:0019899//enzyme binding	-
ENSOART00000003881	ENSOART00000003881	3.2842e-16	30647.6	70548.1	49533.5	43934.1	30445.5	20669.8	48505.3	33549.4	38806.9	CYB5B	cytochrome b5 type B [Source:NCBI gene;Acc:101121621]	-	-	-	-	GO:0016020//membrane;GO:0016021//integral component of membrane	GO:0020037//heme binding;GO:0046872//metal ion binding	-
ENSOART00000003882	ENSOART00000003882	1.88612e-16	49795.8	78025.8	54351.6	55446.3	56369.4	65992.1	67416.1	52441.8	30315.1	CNBP	CCHC-type zinc finger nucleic acid binding protein [Source:NCBI gene;Acc:101106550]	-	-	-	-	GO:0005634//nucleus;GO:0005783//endoplasmic reticulum;GO:0005829//cytosol	GO:0000977//RNA polymerase II regulatory region sequence-specific DNA binding;GO:0001227//transcriptional repressor activity, RNA polymerase II transcription regulatory region sequence-specific binding;GO:0003676//nucleic acid binding;GO:0008270//zinc ion binding	GO:0000122//negative regulation of transcription from RNA polymerase II promoter;GO:0008284//positive regulation of cell proliferation;GO:0045893//positive regulation of transcription, DNA-templated;GO:0045944//positive regulation of transcription from RNA polymerase II promoter
ENSOART00000003891	ENSOART00000003891	1.89089e-05	62232.3	93834.3	93825.2	81174.1	66314.3	75359.6	105302	53147.8	117180	CMPK1	cytidine/uridine monophosphate kinase 1 [Source:NCBI gene;Acc:101106892]	Metabolism;Metabolism;Metabolism	Global and overview maps;Xenobiotics biodegradation and metabolism;Nucleotide metabolism	ko01100//Metabolic pathways;ko00983//Drug metabolism - other enzymes;ko00240//Pyrimidine metabolism	K13800;K13800;K13800	GO:0005634//nucleus;GO:0005730//nucleolus;GO:0005737//cytoplasm	GO:0000166//nucleotide binding;GO:0004127//cytidylate kinase activity;GO:0004550//nucleoside diphosphate kinase activity;GO:0005524//ATP binding;GO:0009041//uridylate kinase activity;GO:0016301//kinase activity;GO:0016740//transferase activity;GO:0019205//nucleobase-containing compound kinase activity	GO:0006139//nucleobase-containing compound metabolic process;GO:0006165//nucleoside diphosphate phosphorylation;GO:0006207//'de novo' pyrimidine nucleobase biosynthetic process;GO:0006221//pyrimidine nucleotide biosynthetic process;GO:0009142//nucleoside triphosphate biosynthetic process;GO:0016310//phosphorylation;GO:0046940//nucleoside monophosphate phosphorylation
ENSOART00000003904	ENSOART00000003904	2.57293e-06	316720	406546	261695	498216	329822	213469	192687	229790	357975	HOOK3	hook microtubule tethering protein 3 [Source:NCBI gene;Acc:101123347]	-	-	-	-	GO:0000242//pericentriolar material;GO:0005737//cytoplasm;GO:0005801//cis-Golgi network;GO:0005813//centrosome;GO:0005829//cytosol;GO:0030897//HOPS complex;GO:0034451//centriolar satellite;GO:0070695//FHF complex	GO:0005515//protein binding;GO:0008017//microtubule binding;GO:0034452//dynactin binding;GO:0042802//identical protein binding;GO:0045503//dynein light chain binding;GO:0045505//dynein intermediate chain binding	GO:0007032//endosome organization;GO:0007040//lysosome organization;GO:0008333//endosome to lysosome transport;GO:0022027//interkinetic nuclear migration;GO:0031122//cytoplasmic microtubule organization;GO:0034454//microtubule anchoring at centrosome;GO:0045022//early endosome to late endosome transport;GO:0050768//negative regulation of neurogenesis;GO:0051645//Golgi localization;GO:0071539//pro…
ENSOART00000003906	ENSOART00000003906	2.82282e-05	96450.6	196689	97143.4	149849	105980	57692	81976.2	114867	151599	-	-	-	-	-	-	-	-	-
ENSOART00000003907	ENSOART00000003907	2.43774e-57	277174	327248	413707	269688	298177	437206	301135	322835	371981	-	-	Metabolism;Metabolism	Global and overview maps;Carbohydrate metabolism	ko01100//Metabolic pathways;ko00620//Pyruvate metabolism	K01512;K01512	-	GO:0003998//acylphosphatase activity;GO:0016787//hydrolase activity	-
ENSOART00000003909	ENSOART00000003909	1.23149e-47	233877	203348	671492	111418	196499	196239	247066	208597	269108	NQO1	NAD(P)H quinone dehydrogenase 1 [Source:NCBI gene;Acc:101121876]	Metabolism;Human Diseases;Human Diseases;Human Diseases;Metabolism	Global and overview maps;Cancers;Cardiovascular diseases;Cancers;Metabolism of cofactors and vitamins	ko01100//Metabolic pathways;ko05200//Pathways in cancer;ko05418//Fluid shear stress and atherosclerosis;ko05225//Hepatocellular carcinoma;ko00130//Ubiquinone and other terpenoid-quinone biosynthesis	K00355;K00355;K00355;K00355;K00355	GO:0005829//cytosol	GO:0003955//NAD(P)H dehydrogenase (quinone) activity;GO:0042802//identical protein binding	GO:0006979//response to oxidative stress;GO:0043086//negative regulation of catalytic activity;GO:0055114//oxidation-reduction process
ENSOART00000003910	ENSOART00000003910	7.08652e-42	411121	373151	304922	288640	332542	364463	340243	368440	352969	NID1	nidogen 1 [Source:NCBI gene;Acc:101117471]	-	-	-	-	GO:0005604//basement membrane;GO:0031012//extracellular matrix;GO:0071944//cell periphery	GO:0005509//calcium ion binding;GO:0005518//collagen binding;GO:0043236//laminin binding;GO:0043237//laminin-1 binding;GO:0043394//proteoglycan binding;GO:0050840//extracellular matrix binding	GO:0007160//cell-matrix adhesion;GO:0010811//positive regulation of cell-substrate adhesion;GO:0030198//extracellular matrix organization;GO:0032836//glomerular basement membrane development
ENSOART00000003920	ENSOART00000003920	1.40432e-11	95059.8	156325	301872	15146.1	46369	69842.9	131680	62211.8	54567.4	DPYSL3	dihydropyrimidinase like 3 [Source:NCBI gene;Acc:101114775]	-	-	-	-	GO:0005737//cytoplasm	GO:0016787//hydrolase activity;GO:0016810//hydrolase activity, acting on carbon-nitrogen (but not peptide) bonds;GO:0031005//filamin binding	GO:0010975//regulation of neuron projection development;GO:0030334//regulation of cell migration;GO:0048678//response to axon injury;GO:0051017//actin filament bundle assembly;GO:0051491//positive regulation of filopodium assembly
ENSOART00000003922	ENSOART00000003922	5.83138e-14	90573.9	126629	128654	108411	86945.5	117965	73783.8	99132.1	101826	PAFAH1B2	platelet activating factor acetylhydrolase 1b catalytic subunit 2 [Source:NCBI gene;Acc:101118047]	Metabolism;Metabolism	Global and overview maps;Lipid metabolism	ko01100//Metabolic pathways;ko00565//Ether lipid metabolism	K16795;K16795	GO:0001650//fibrillar center;GO:0005730//nucleolus;GO:0005737//cytoplasm;GO:0005829//cytosol;GO:0005886//plasma membrane	-	GO:0007283//spermatogenesis;GO:0016239//positive regulation of macroautophagy
ENSOART00000003937	ENSOART00000003937	0.000437351	17649.9	22087.2	15090.4	30364.9	28393.3	14934.4	14132.7	17557.1	16598	NUMA1	nuclear mitotic apparatus protein 1 [Source:NCBI gene;Acc:101119246]	-	-	-	-	GO:0000139//Golgi membrane;GO:0000922//spindle pole;GO:0005634//nucleus;GO:0005654//nucleoplasm;GO:0005813//centrosome;GO:0005829//cytosol;GO:0005876//spindle microtubule;GO:0005938//cell cortex;GO:0016363//nuclear matrix;GO:0019897//extrinsic component of plasma membrane;GO:0031616//spindle pole centrosome;GO:0032991//macromolecular complex;GO:0035371//microtubule plus-end;GO:0036449//microtubul…	GO:0008017//microtubule binding;GO:0008022//protein C-terminus binding;GO:0015631//tubulin binding;GO:0019904//protein domain specific binding;GO:0035091//phosphatidylinositol binding;GO:0044877//macromolecular complex binding;GO:0051010//microtubule plus-end binding;GO:0051011//microtubule minus-end binding;GO:0070840//dynein complex binding	GO:0000132//establishment of mitotic spindle orientation;GO:0001578//microtubule bundle formation;GO:0030513//positive regulation of BMP signaling pathway;GO:0030953//astral microtubule organization;GO:0031116//positive regulation of microtubule polymerization;GO:0032388//positive regulation of intracellular transport;GO:0045618//positive regulation of keratinocyte differentiation;GO:0051798//pos…
ENSOART00000003942	ENSOART00000003942;ENSOART00000010625;ENSOART00000013701;ENSOART00000016001	3.63073e-05	80755.4	58709.5	85038	Filtered	70622.9	67800.1	46926.4	47644.5	29045.1	WWP2	WW domain containing E3 ubiquitin protein ligase 2 [Source:NCBI gene;Acc:101122376]	Genetic Information Processing	Folding, sorting and degradation	ko04120//Ubiquitin mediated proteolysis	K05630	GO:0005576//extracellular region;GO:0005634//nucleus;GO:0005737//cytoplasm	GO:0001085//RNA polymerase II transcription factor binding;GO:0004842//ubiquitin-protein transferase activity;GO:0005515//protein binding;GO:0008134//transcription factor binding;GO:0016740//transferase activity;GO:0061630//ubiquitin protein ligase activity	GO:0000122//negative regulation of transcription from RNA polymerase II promoter;GO:0006511//ubiquitin-dependent protein catabolic process;GO:0006858//extracellular transport;GO:0010629//negative regulation of gene expression;GO:0016567//protein ubiquitination;GO:0032410//negative regulation of transporter activity;GO:0034765//regulation of ion transmembrane transport;GO:0042391//regulation of me…
ENSOART00000010625	ENSOART00000003942;ENSOART00000010625;ENSOART00000013701;ENSOART00000016001	3.63073e-05	80755.4	58709.5	85038	Filtered	70622.9	67800.1	46926.4	47644.5	29045.1	ITCH	itchy E3 ubiquitin protein ligase [Source:NCBI gene;Acc:101118041]	Cellular Processes;Human Diseases;Genetic Information Processing;Environmental Information Processing	Transport and catabolism;Endocrine and metabolic diseases;Folding, sorting and degradation;Signal transduction	ko04144//Endocytosis;ko04932//Non-alcoholic fatty liver disease (NAFLD);ko04120//Ubiquitin mediated proteolysis;ko04668//TNF signaling pathway	K05632;K05632;K05632;K05632	GO:0005634//nucleus;GO:0005654//nucleoplasm;GO:0005737//cytoplasm;GO:0005769//early endosome;GO:0005886//plasma membrane;GO:0005938//cell cortex;GO:0016020//membrane;GO:0031410//cytoplasmic vesicle;GO:0032991//macromolecular complex;GO:0043231//intracellular membrane-bounded organelle	GO:0004842//ubiquitin-protein transferase activity;GO:0005515//protein binding;GO:0016740//transferase activity;GO:0016874//ligase activity;GO:0043021//ribonucleoprotein complex binding;GO:0044389//ubiquitin-like protein ligase binding;GO:0045236//CXCR chemokine receptor binding;GO:0061630//ubiquitin protein ligase activity;GO:1990763//arrestin family protein binding	GO:0000209//protein polyubiquitination;GO:0002669//positive regulation of T cell anergy;GO:0006511//ubiquitin-dependent protein catabolic process;GO:0016567//protein ubiquitination;GO:0032088//negative regulation of NF-kappaB transcription factor activity;GO:0035519//protein K29-linked ubiquitination;GO:0043066//negative regulation of apoptotic process;GO:0045732//positive regulation of protein c…
ENSOART00000013701	ENSOART00000003942;ENSOART00000010625;ENSOART00000013701;ENSOART00000016001	3.63073e-05	80755.4	58709.5	85038	Filtered	70622.9	67800.1	46926.4	47644.5	29045.1	-	WW domain containing E3 ubiquitin protein ligase 1 [Source:NCBI gene;Acc:101117426]	Cellular Processes;Genetic Information Processing	Transport and catabolism;Folding, sorting and degradation	ko04144//Endocytosis;ko04120//Ubiquitin mediated proteolysis	K05633;K05633	-	GO:0004842//ubiquitin-protein transferase activity;GO:0005515//protein binding;GO:0016740//transferase activity;GO:0061630//ubiquitin protein ligase activity	GO:0006511//ubiquitin-dependent protein catabolic process;GO:0016567//protein ubiquitination
ENSOART00000016001	ENSOART00000003942;ENSOART00000010625;ENSOART00000013701;ENSOART00000016001	3.63073e-05	80755.4	58709.5	85038	Filtered	70622.9	67800.1	46926.4	47644.5	29045.1	-	-	Cellular Processes;Genetic Information Processing	Transport and catabolism;Folding, sorting and degradation	ko04144//Endocytosis;ko04120//Ubiquitin mediated proteolysis	K05633;K05633	-	GO:0004842//ubiquitin-protein transferase activity;GO:0005515//protein binding;GO:0016740//transferase activity;GO:0061630//ubiquitin protein ligase activity	GO:0006511//ubiquitin-dependent protein catabolic process;GO:0016567//protein ubiquitination
ENSOART00000003950	ENSOART00000003950	1.0941e-21	239254	301141	264464	277704	229028	280575	211088	174368	275946	EIF3J	eukaryotic translation initiation factor 3 subunit J [Source:NCBI gene;Acc:101116236]	Genetic Information Processing	Translation	ko03013//RNA transport	K03245	GO:0005737//cytoplasm;GO:0005829//cytosol;GO:0005852//eukaryotic translation initiation factor 3 complex;GO:0016282//eukaryotic 43S preinitiation complex;GO:0033290//eukaryotic 48S preinitiation complex	GO:0003743//translation initiation factor activity	GO:0001732//formation of cytoplasmic translation initiation complex;GO:0002183//cytoplasmic translational initiation;GO:0006412//translation;GO:0006413//translational initiation
ENSOART00000003951	ENSOART00000003951	5.25483e-24	101053	110804	76562.5	83788	95270.1	97632.6	78331.4	109675	111738	PSMD7	proteasome 26S subunit, non-ATPase 7 [Source:NCBI gene;Acc:101122881]	Human Diseases;Genetic Information Processing	Infectious diseases;Folding, sorting and degradation	ko05169//Epstein-Barr virus infection;ko03050//Proteasome	K03038;K03038	GO:0000502//proteasome complex;GO:0005654//nucleoplasm;GO:0005838//proteasome regulatory particle	GO:0005515//protein binding;GO:0042803//protein homodimerization activity	-
ENSOART00000003975	ENSOART00000003975	5.37951e-08	54550.5	64771.3	59106.6	50221.3	70250.9	60327.1	67283.4	55433	79195	-	ATP binding cassette subfamily F member 2 [Source:NCBI gene;Acc:101103804]	Human Diseases	Infectious diseases	ko05130//Pathogenic Escherichia coli infection	K06185	-	GO:0000166//nucleotide binding;GO:0005524//ATP binding;GO:0016887//ATPase activity	-
ENSOART00000003985	ENSOART00000003985	2.12917e-17	135353	75942.9	98471.7	69006.7	100170	115984	83538.6	82911.5	96990.5	VBP1	VHL binding protein 1 [Source:NCBI gene;Acc:101105054]	-	-	-	-	GO:0005829//cytosol;GO:0016272//prefoldin complex;GO:0043231//intracellular membrane-bounded organelle	-	GO:0006457//protein folding
ENSOART00000003986	ENSOART00000003986	1.31554e-40	117107	112454	99403.1	114380	123263	132880	158353	119530	116466	JPH2	junctophilin 2 [Source:HGNC Symbol;Acc:HGNC:14202]	-	-	-	-	GO:0016020//membrane;GO:0016021//integral component of membrane;GO:0016529//sarcoplasmic reticulum;GO:0030018//Z disc;GO:0030314//junctional membrane complex	GO:0001786//phosphatidylserine binding;GO:0005546//phosphatidylinositol-4,5-bisphosphate binding;GO:0005547//phosphatidylinositol-3,4,5-trisphosphate binding;GO:0010314//phosphatidylinositol-5-phosphate binding;GO:0015278//calcium-release channel activity;GO:0032266//phosphatidylinositol-3-phosphate binding;GO:0070273//phosphatidylinositol-4-phosphate binding;GO:0070300//phosphatidic acid binding…	GO:0007204//positive regulation of cytosolic calcium ion concentration;GO:0051209//release of sequestered calcium ion into cytosol;GO:0055024//regulation of cardiac muscle tissue development;GO:0055074//calcium ion homeostasis;GO:0060316//positive regulation of ryanodine-sensitive calcium-release channel activity
ENSOART00000003990	ENSOART00000003990	1.69582e-11	103330	87938.7	72302.4	108901	85406.1	87111.9	125235	91466	71181.9	-	ribosomal protein L7a [Source:NCBI gene;Acc:101110132]	Genetic Information Processing	Translation	ko03010//Ribosome	K02936	GO:1990904//ribonucleoprotein complex	-	GO:0042254//ribosome biogenesis
ENSOART00000003999	ENSOART00000003999	1.60198e-42	673554	869295	836463	748120	462528	533015	472353	442845	405438	-	NADH:ubiquinone oxidoreductase subunit A7 [Source:NCBI gene;Acc:101103062]	Metabolism;Human Diseases;Organismal Systems;Human Diseases;Human Diseases;Metabolism;Human Diseases;Organismal Systems	Global and overview maps;Neurodegenerative diseases;Environmental adaptation;Neurodegenerative diseases;Neurodegenerative diseases;Energy metabolism;Endocrine and metabolic diseases;Nervous system	ko01100//Metabolic pathways;ko05010//Alzheimer disease;ko04714//Thermogenesis;ko05016//Huntington disease;ko05012//Parkinson disease;ko00190//Oxidative phosphorylation;ko04932//Non-alcoholic fatty liver disease (NAFLD);ko04723//Retrograde endocannabinoid signaling	K03951;K03951;K03951;K03951;K03951;K03951;K03951;K03951	GO:0005743//mitochondrial inner membrane	GO:0008137//NADH dehydrogenase (ubiquinone) activity	GO:0042773//ATP synthesis coupled electron transport
ENSOART00000004003	ENSOART00000004003	2.23646e-20	533434	201574	132380	382069	312168	284568	214801	204654	254475	-	uncharacterized LOC101103316 [Source:NCBI gene;Acc:101103316]	Genetic Information Processing	Translation	ko03010//Ribosome	K02979	GO:0005622//intracellular;GO:0005840//ribosome	GO:0003735//structural constituent of ribosome	GO:0006412//translation
ENSOART00000004016	ENSOART00000004016	1.28356e-05	31227.4	29413.8	33369	29950.5	17106	30355.8	19922.4	34789.8	17112.6	FNTA	farnesyltransferase, CAAX box, alpha [Source:NCBI gene;Acc:100302086]	Metabolism	Metabolism of terpenoids and polyketides	ko00900//Terpenoid backbone biosynthesis	K05955	GO:0005875//microtubule associated complex;GO:0005886//plasma membrane;GO:0005953//CAAX-protein geranylgeranyltransferase complex;GO:0005965//protein farnesyltransferase complex	GO:0004660//protein farnesyltransferase activity;GO:0004661//protein geranylgeranyltransferase activity;GO:0004663//Rab geranylgeranyltransferase activity;GO:0008017//microtubule binding;GO:0008318//protein prenyltransferase activity;GO:0030548//acetylcholine receptor regulator activity;GO:0030971//receptor tyrosine kinase binding;GO:0043014//alpha-tubulin binding	GO:0007528//neuromuscular junction development;GO:0018342//protein prenylation;GO:0018343//protein farnesylation;GO:0018344//protein geranylgeranylation;GO:0045213//neurotransmitter receptor metabolic process;GO:0071340//skeletal muscle acetylcholine-gated channel clustering;GO:0090044//positive regulation of tubulin deacetylation;GO:0090045//positive regulation of deacetylase activity;GO:0099601…
ENSOART00000004030	ENSOART00000004030	7.16398e-46	283477	361983	397887	370572	328019	353677	428845	484392	364784	KLHL40	kelch like family member 40 [Source:NCBI gene;Acc:101119589]	-	-	-	-	-	GO:0005515//protein binding	GO:0031397//negative regulation of protein ubiquitination;GO:0048741//skeletal muscle fiber development
ENSOART00000004036	ENSOART00000004036	2.94366e-66	1.65447e+06	2176435	2499787	1.74699e+06	1.62494e+06	1.59218e+06	1.72706e+06	1.57801e+06	1.63343e+06	ACTN2	actinin alpha 2 [Source:NCBI gene;Acc:101116372]	Human Diseases	Cardiovascular diseases	ko05412//Arrhythmogenic right ventricular cardiomyopathy (ARVC)	K21073	GO:0005886//plasma membrane;GO:0005925//focal adhesion;GO:0030017//sarcomere;GO:0030018//Z disc;GO:0030175//filopodium	GO:0003779//actin binding;GO:0005509//calcium ion binding;GO:0005515//protein binding;GO:0005546//phosphatidylinositol-4,5-bisphosphate binding;GO:0008092//cytoskeletal protein binding;GO:0019904//protein domain specific binding;GO:0030274//LIM domain binding;GO:0030374//ligand-dependent nuclear receptor transcription coactivator activity;GO:0030375//thyroid hormone receptor coactivator activity;…	GO:0006936//muscle contraction;GO:0030035//microspike assembly;GO:0042391//regulation of membrane potential;GO:0043267//negative regulation of potassium ion transport;GO:0043268//positive regulation of potassium ion transport;GO:0045214//sarcomere organization;GO:0048041//focal adhesion assembly;GO:0051289//protein homotetramerization;GO:0051695//actin filament uncapping;GO:0055013//cardiac muscl…
ENSOART00000004037	ENSOART00000004037	8.21655e-14	126233	168990	170429	141333	135154	110306	134315	178843	136047	MAPK3	mitogen-activated protein kinase 3 [Source:NCBI gene;Acc:101123008]	Human Diseases;Human Diseases;Human Diseases;Human Diseases;Human Diseases;Environmental Information Processing;Cellular Processes;Human Diseases;Human Diseases;Cellular Processes;Organismal Systems;Environmental Information Processing;Organismal Systems;Human Diseases;Organismal Systems;Organismal Systems;Human Diseases;Environmental Information Processing;Environmental Information Processing;En…	Neurodegenerative diseases;Cancers;Infectious diseases;Cancers;Substance dependence;Signal transduction;Cellular community - eukaryotes;Infectious diseases;Cancers;Cell motility;Endocrine system;Signal transduction;Nervous system;Infectious disease: viral;Endocrine system;Circulatory system;Infectious diseases;Signal transduction;Signal transduction;Signal transduction;Signal transduction;Cancers…	ko05010//Alzheimer disease;ko05200//Pathways in cancer;ko05132//Salmonella infection;ko05203//Viral carcinogenesis;ko05034//Alcoholism;ko04151//PI3K-Akt signaling pathway;ko04510//Focal adhesion;ko05165//Human papillomavirus infection;ko05205//Proteoglycans in cancer;ko04810//Regulation of actin cytoskeleton;ko04910//Insulin signaling pathway;ko04010//MAPK signaling pathway;ko04723//Retrograde en…	K04371;K04371;K04371;K04371;K04371;K04371;K04371;K04371;K04371;K04371;K04371;K04371;K04371;K04371;K04371;K04371;K04371;K04371;K04371;K04371;K04371;K04371;K04371;K04371;K04371;K04371;K04371;K04371;K04371;K04371;K04371;K04371;K04371;K04371;K04371;K04371;K04371;K04371;K04371;K04371;K04371;K04371;K04371;K04371;K04371;K04371;K04371;K04371;K04371;K04371;K04371;K04371;K04371;K04371;K04371;K04371;K04371;…	GO:0005634//nucleus;GO:0005635//nuclear envelope;GO:0005737//cytoplasm;GO:0005829//cytosol;GO:0031143//pseudopodium	GO:0000166//nucleotide binding;GO:0001784//phosphotyrosine binding;GO:0004672//protein kinase activity;GO:0004674//protein serine/threonine kinase activity;GO:0004707//MAP kinase activity;GO:0004708//MAP kinase kinase activity;GO:0005524//ATP binding;GO:0016301//kinase activity;GO:0016740//transferase activity;GO:0019902//phosphatase binding;GO:0042802//identical protein binding	GO:0000187//activation of MAPK activity;GO:0001934//positive regulation of protein phosphorylation;GO:0002741//positive regulation of cytokine secretion involved in immune response;GO:0006351//transcription, DNA-templated;GO:0006468//protein phosphorylation;GO:0006974//cellular response to DNA damage stimulus;GO:0006975//DNA damage induced protein phosphorylation;GO:0009887//organ morphogenesis;G…
ENSOART00000004073	ENSOART00000004073	4.39687e-31	6575.58	75979.3	Filtered	14451.7	1.38652e+06	56032.1	1.55222e+06	530410	58219.1	-	haptoglobin [Source:NCBI gene;Acc:101102413]	-	-	-	-	GO:0005576//extracellular region	GO:0004252//serine-type endopeptidase activity;GO:0030492//hemoglobin binding	GO:0006508//proteolysis;GO:0007219//Notch signaling pathway;GO:0009617//response to bacterium
ENSOART00000004074	ENSOART00000004074	1.15636e-18	128682	126833	103174	114965	134484	108524	135513	95357.4	140058	-	peptidylprolyl isomerase D [Source:NCBI gene;Acc:101106462]	Human Diseases;Cellular Processes;Cellular Processes	Neurodegenerative diseases;Cell growth and death;Cell growth and death	ko05010//Alzheimer disease;ko04217//Necroptosis;ko04218//Cellular senescence	K05864;K05864;K05864	-	GO:0003755//peptidyl-prolyl cis-trans isomerase activity;GO:0005515//protein binding	GO:0000413//protein peptidyl-prolyl isomerization;GO:0006457//protein folding
ENSOART00000004079	ENSOART00000004079	0.000552722	133048	106022	155748	74482.5	124051	65887.4	37405.7	170079	143394	COPG1	coatomer protein complex subunit gamma 2 [Source:NCBI gene;Acc:780773]	-	-	-	-	GO:0000139//Golgi membrane;GO:0005737//cytoplasm;GO:0005794//Golgi apparatus;GO:0016020//membrane;GO:0030117//membrane coat;GO:0030126//COPI vesicle coat;GO:0030663//COPI-coated vesicle membrane;GO:0031410//cytoplasmic vesicle	GO:0005198//structural molecule activity	GO:0006886//intracellular protein transport;GO:0015031//protein transport;GO:0016192//vesicle-mediated transport
ENSOART00000004080	ENSOART00000004080	3.27354e-50	147644	156239	160060	156222	171230	162052	220475	184809	175070	HHATL	hedgehog acyltransferase like [Source:NCBI gene;Acc:101117452]	-	-	-	-	GO:0016020//membrane;GO:0016021//integral component of membrane	-	GO:0060262//negative regulation of N-terminal protein palmitoylation
ENSOART00000004094	ENSOART00000004094	0.000983456	105636	348126	77639.5	201429	148163	92932.6	37110.4	109101	94529.3	AGO2	argonaute RISC catalytic component 2 [Source:NCBI gene;Acc:101119144]	Organismal Systems	Development and regeneration	ko04361//Axon regeneration	K11593	GO:0000932//cytoplasmic mRNA processing body;GO:0005634//nucleus;GO:0005654//nucleoplasm;GO:0005737//cytoplasm;GO:0005829//cytosol;GO:0005844//polysome;GO:0005845//mRNA cap binding complex;GO:0016442//RISC complex;GO:0030054//cell junction;GO:0030425//dendrite;GO:0035068//micro-ribonucleoprotein complex;GO:0070062//extracellular exosome;GO:0070578//RISC-loading complex;GO:1990904//ribonucleoprote…	GO:0000340//RNA 7-methylguanosine cap binding;GO:0000993//RNA polymerase II core binding;GO:0001047//core promoter binding;GO:0003676//nucleic acid binding;GO:0003723//RNA binding;GO:0003725//double-stranded RNA binding;GO:0003727//single-stranded RNA binding;GO:0003729//mRNA binding;GO:0004518//nuclease activity;GO:0004519//endonuclease activity;GO:0004521//endoribonuclease activity;GO:0005515//…	GO:0006355//regulation of transcription, DNA-templated;GO:0006417//regulation of translation;GO:0009791//post-embryonic development;GO:0010501//RNA secondary structure unwinding;GO:0010586//miRNA metabolic process;GO:0010628//positive regulation of gene expression;GO:0031047//gene silencing by RNA;GO:0031054//pre-miRNA processing;GO:0035087//siRNA loading onto RISC involved in RNA interference;GO…
ENSOART00000004110	ENSOART00000004110	1.75458e-20	423090	264464	101496	164282	240557	245.349	13398.2	66064.9	58983.5	B2M	beta-2-microglobulin [Source:NCBI gene;Acc:443295]	Human Diseases;Human Diseases;Human Diseases;Human Diseases;Human Diseases;Organismal Systems	Infectious disease: viral;Infectious diseases;Infectious diseases;Infectious diseases;Infectious diseases;Immune system	ko05170//Human immunodeficiency virus 1 infection;ko05163//Human cytomegalovirus infection;ko05169//Epstein-Barr virus infection;ko05166//HTLV-I infection;ko05168//Herpes simplex infection;ko04612//Antigen processing and presentation	K08055;K08055;K08055;K08055;K08055;K08055	GO:0005576//extracellular region;GO:0005794//Golgi apparatus;GO:0005829//cytosol;GO:0005886//plasma membrane;GO:0009897//external side of plasma membrane;GO:0042612//MHC class I protein complex;GO:0042824//MHC class I peptide loading complex;GO:1990712//HFE-transferrin receptor complex	GO:0042802//identical protein binding	GO:0001916//positive regulation of T cell mediated cytotoxicity;GO:0002237//response to molecule of bacterial origin;GO:0002376//immune system process;GO:0002474//antigen processing and presentation of peptide antigen via MHC class I;GO:0002481//antigen processing and presentation of exogenous protein antigen via MHC class Ib, TAP-dependent;GO:0002726//positive regulation of T cell cytokine produ…
ENSOART00000004126	ENSOART00000004126	6.02368e-46	233481	216566	191374	209462	175969	252475	186819	173979	211022	RAB11B	RAB11B, member RAS oncogene family [Source:NCBI gene;Acc:101103562]	Cellular Processes;Environmental Information Processing;Human Diseases;Organismal Systems	Transport and catabolism;Signal transduction;Infectious diseases;Excretory system	ko04144//Endocytosis;ko04152//AMPK signaling pathway;ko05164//Influenza A;ko04962//Vasopressin-regulated water reabsorption	K07905;K07905;K07905;K07905	GO:0005737//cytoplasm;GO:0045335//phagocytic vesicle;GO:0055037//recycling endosome;GO:0055038//recycling endosome membrane	GO:0003924//GTPase activity;GO:0005525//GTP binding;GO:0019003//GDP binding;GO:0031489//myosin V binding	GO:0001881//receptor recycling;GO:0032402//melanosome transport;GO:0033572//transferrin transport;GO:0035773//insulin secretion involved in cellular response to glucose stimulus;GO:0044070//regulation of anion transport;GO:0045054//constitutive secretory pathway;GO:0045055//regulated exocytosis;GO:0071468//cellular response to acidic pH;GO:0090150//establishment of protein localization to membran…
ENSOART00000004127	ENSOART00000004127	1.3827e-09	50704.6	34888.1	71475.9	46147.9	22283.2	28111.7	35552.8	43846.5	9658.28	SCCPDH	saccharopine dehydrogenase (putative) [Source:NCBI gene;Acc:101115141]	-	-	-	-	GO:0005811//lipid particle;GO:0016020//membrane;GO:0016021//integral component of membrane;GO:0030496//midbody	GO:0016491//oxidoreductase activity	GO:0055114//oxidation-reduction process
ENSOART00000004131	ENSOART00000004131	0.00371784	Filtered	Filtered	Filtered	Filtered	Filtered	Filtered	106783	Filtered	127149	IST1	IST1, ESCRT-III associated factor [Source:NCBI gene;Acc:101102921]	Cellular Processes	Transport and catabolism	ko04144//Endocytosis	K19476	GO:0000785//chromatin;GO:0005793//endoplasmic reticulum-Golgi intermediate compartment;GO:0005813//centrosome;GO:0005829//cytosol;GO:0030496//midbody;GO:0043231//intracellular membrane-bounded organelle;GO:0090543//Flemming body	GO:0019904//protein domain specific binding;GO:0044877//macromolecular complex binding;GO:0090541//MIT domain binding	GO:0008104//protein localization;GO:0009838//abscission;GO:0015031//protein transport;GO:0019076//viral release from host cell;GO:0045184//establishment of protein localization;GO:0045862//positive regulation of proteolysis;GO:0046745//viral capsid secondary envelopment;GO:0048672//positive regulation of collateral sprouting;GO:0051301//cell division;GO:0061640//cytoskeleton-dependent cytokinesis
ENSOART00000004161	ENSOART00000004161;ENSOART00000013039;ENSOART00000013093;ENSOART00000021688	3.15004e-26	189768	205480	178100	217626	190253	147838	171422	180465	187590	-	60S ribosomal protein L10a pseudogene [Source:NCBI gene;Acc:101112102]	Genetic Information Processing	Translation	ko03010//Ribosome	K02865	GO:0005840//ribosome;GO:0015934//large ribosomal subunit	GO:0003723//RNA binding;GO:0003735//structural constituent of ribosome	GO:0006412//translation
ENSOART00000013039	ENSOART00000004161;ENSOART00000013039;ENSOART00000013093;ENSOART00000021688	3.15004e-26	189768	205480	178100	217626	190253	147838	171422	180465	187590	-	60S ribosomal protein L10a [Source:NCBI gene;Acc:101118057]	Genetic Information Processing	Translation	ko03010//Ribosome	K02865	GO:0005840//ribosome;GO:0015934//large ribosomal subunit	GO:0003723//RNA binding;GO:0003735//structural constituent of ribosome	GO:0006412//translation
ENSOART00000013093	ENSOART00000004161;ENSOART00000013039;ENSOART00000013093;ENSOART00000021688	3.15004e-26	189768	205480	178100	217626	190253	147838	171422	180465	187590	-	-	Genetic Information Processing	Translation	ko03010//Ribosome	K02865	GO:0005840//ribosome;GO:0015934//large ribosomal subunit	GO:0003723//RNA binding;GO:0003735//structural constituent of ribosome	GO:0006412//translation
ENSOART00000021688	ENSOART00000004161;ENSOART00000013039;ENSOART00000013093;ENSOART00000021688	3.15004e-26	189768	205480	178100	217626	190253	147838	171422	180465	187590	-	60S ribosomal protein L10a-like [Source:NCBI gene;Acc:101108801]	Genetic Information Processing	Translation	ko03010//Ribosome	K02865	GO:0005840//ribosome;GO:0015934//large ribosomal subunit	GO:0003723//RNA binding;GO:0003735//structural constituent of ribosome	GO:0006412//translation
ENSOART00000004172	ENSOART00000004172	3.9895e-41	156180	267084	64764.6	206784	173939	174572	159267	93732.2	142349	A1BG	alpha-1-B glycoprotein [Source:NCBI gene;Acc:101119665]	-	-	-	-	GO:0005576//extracellular region	-	-
ENSOART00000004184	ENSOART00000004184	3.13289e-21	57818.1	41147.5	Filtered	73858	50552	76732.1	Filtered	28730.8	52324.8	FITM2	fat storage inducing transmembrane protein 2 [Source:NCBI gene;Acc:101108768]	-	-	-	-	GO:0005789//endoplasmic reticulum membrane;GO:0016020//membrane;GO:0016021//integral component of membrane;GO:0030176//integral component of endoplasmic reticulum membrane	-	GO:0007010//cytoskeleton organization;GO:0010866//regulation of triglyceride biosynthetic process;GO:0010890//positive regulation of sequestering of triglyceride;GO:0019915//lipid storage;GO:0022604//regulation of cell morphogenesis;GO:0030730//sequestering of triglyceride;GO:0034389//lipid particle organization;GO:0035356//cellular triglyceride homeostasis
ENSOART00000004185	ENSOART00000004185	2.92238e-34	83940.5	93451.2	70187.2	86515.6	74671.1	86476.1	71246.2	73854.9	83004.1	RPS5	ribosomal protein S5 [Source:NCBI gene;Acc:101111994]	Genetic Information Processing	Translation	ko03010//Ribosome	K02989	GO:0005840//ribosome;GO:0015935//small ribosomal subunit;GO:0022627//cytosolic small ribosomal subunit;GO:1990904//ribonucleoprotein complex	GO:0003723//RNA binding;GO:0003729//mRNA binding;GO:0003735//structural constituent of ribosome	GO:0006412//translation;GO:0006450//regulation of translational fidelity
ENSOART00000004190	ENSOART00000004190	1.46335e-74	782247	746034	632654	929200	1.00169e+06	1.08253e+06	748719	1.09248e+06	1041864	TNNI2	troponin I2, fast skeletal type [Source:NCBI gene;Acc:101121135]	-	-	-	-	GO:0005634//nucleus;GO:0005861//troponin complex	GO:0003779//actin binding;GO:0031014//troponin T binding	GO:0003009//skeletal muscle contraction;GO:0045893//positive regulation of transcription, DNA-templated
ENSOART00000004204	ENSOART00000004204	1.07174e-13	239225	252647	52416.7	117815	87015.2	126296	78784.7	142764	113743	AOC2	amine oxidase, copper containing 2 [Source:NCBI gene;Acc:101106783]	Metabolism;Metabolism;Metabolism;Metabolism;Metabolism	Global and overview maps;Metabolism of other amino acids;Amino acid metabolism;Amino acid metabolism;Amino acid metabolism	ko01100//Metabolic pathways;ko00410//beta-Alanine metabolism;ko00260//Glycine, serine and threonine metabolism;ko00350//Tyrosine metabolism;ko00360//Phenylalanine metabolism	K00276;K00276;K00276;K00276;K00276	-	GO:0005507//copper ion binding;GO:0008131//primary amine oxidase activity;GO:0016491//oxidoreductase activity;GO:0046872//metal ion binding;GO:0048038//quinone binding	GO:0007601//visual perception;GO:0009308//amine metabolic process;GO:0055114//oxidation-reduction process
ENSOART00000004226	ENSOART00000004226	1.10581e-11	52496.6	67980.8	43519.3	31120.6	15028.3	34418.1	88404.9	84161.1	93517.4	PTRH2	peptidyl-tRNA hydrolase 2 [Source:NCBI gene;Acc:101105169]	-	-	-	-	GO:0005739//mitochondrion;GO:0016020//membrane;GO:0016021//integral component of membrane	GO:0004045//aminoacyl-tRNA hydrolase activity	-
ENSOART00000004236	ENSOART00000004236	9.92786e-05	30152.9	29344.5	18312	24595.6	28694.2	29389.7	31466.1	19449	14246.2	LAMTOR1	late endosomal/lysosomal adaptor, MAPK and MTOR activator 1 [Source:NCBI gene;Acc:101119502]	Environmental Information Processing	Signal transduction	ko04150//mTOR signaling pathway	K20397	GO:0005764//lysosome;GO:0031902//late endosome membrane;GO:0045121//membrane raft;GO:0071986//Ragulator complex	GO:0005085//guanyl-nucleotide exchange factor activity;GO:0032947//protein complex scaffold;GO:0051020//GTPase binding	GO:0001558//regulation of cell growth;GO:0001919//regulation of receptor recycling;GO:0007032//endosome organization;GO:0007040//lysosome organization;GO:0010872//regulation of cholesterol esterification;GO:0010874//regulation of cholesterol efflux;GO:0016197//endosomal transport;GO:0032008//positive regulation of TOR signaling;GO:0032418//lysosome localization;GO:0034613//cellular protein locali…
ENSOART00000004239	ENSOART00000004239;ENSOART00000015424;ENSOART00000019021	1.92599e-14	Filtered	Filtered	51988.9	77602.3	41106.9	44945.9	43071.8	50119.4	28777.3	-	HIG1 hypoxia inducible domain family member 1A [Source:NCBI gene;Acc:101117970]	-	-	-	-	GO:0016020//membrane;GO:0016021//integral component of membrane	-	-
ENSOART00000015424	ENSOART00000004239;ENSOART00000015424;ENSOART00000019021	1.92599e-14	Filtered	Filtered	51988.9	77602.3	41106.9	44945.9	43071.8	50119.4	28777.3	-	HIG1 domain family member 1A, mitochondrial [Source:NCBI gene;Acc:101118736]	-	-	-	-	GO:0016020//membrane;GO:0016021//integral component of membrane	-	-
ENSOART00000019021	ENSOART00000004239;ENSOART00000015424;ENSOART00000019021	1.92599e-14	Filtered	Filtered	51988.9	77602.3	41106.9	44945.9	43071.8	50119.4	28777.3	-	HIG1 domain family member 1A, mitochondrial [Source:NCBI gene;Acc:105615767]	-	-	-	-	GO:0016020//membrane;GO:0016021//integral component of membrane	-	-
ENSOART00000004244	ENSOART00000004244	1.14349e-51	431702	442576	426937	409433	423431	391348	563900	433617	561311	HSP90AA1	heat shock protein 90 alpha family class A member 1 [Source:NCBI gene;Acc:100127209]	Human Diseases;Human Diseases;Genetic Information Processing;Environmental Information Processing;Cellular Processes;Human Diseases;Organismal Systems;Organismal Systems;Organismal Systems;Human Diseases;Organismal Systems;Organismal Systems;Organismal Systems	Cancers;Infectious diseases;Folding, sorting and degradation;Signal transduction;Cell growth and death;Cardiovascular diseases;Endocrine system;Immune system;Immune system;Cancers;Immune system;Endocrine system;Immune system	ko05200//Pathways in cancer;ko05132//Salmonella infection;ko04141//Protein processing in endoplasmic reticulum;ko04151//PI3K-Akt signaling pathway;ko04217//Necroptosis;ko05418//Fluid shear stress and atherosclerosis;ko04915//Estrogen signaling pathway;ko04621//NOD-like receptor signaling pathway;ko04612//Antigen processing and presentation;ko05215//Prostate cancer;ko04659//Th17 cell differentiati…	K04079;K04079;K04079;K04079;K04079;K04079;K04079;K04079;K04079;K04079;K04079;K04079;K04079	GO:0005634//nucleus;GO:0005737//cytoplasm;GO:0005829//cytosol;GO:0032991//macromolecular complex;GO:0043025//neuronal cell body;GO:0044294//dendritic growth cone;GO:0044295//axonal growth cone;GO:0048471//perinuclear region of cytoplasm	GO:0005524//ATP binding;GO:0016887//ATPase activity;GO:0030235//nitric-oxide synthase regulator activity;GO:0030911//TPR domain binding;GO:0031625//ubiquitin protein ligase binding;GO:0042802//identical protein binding;GO:0042803//protein homodimerization activity;GO:0042826//histone deacetylase binding;GO:0048156//tau protein binding;GO:0051020//GTPase binding;GO:0051082//unfolded protein bindin…	GO:0001934//positive regulation of protein phosphorylation;GO:0006457//protein folding;GO:0007004//telomere maintenance via telomerase;GO:0009408//response to heat;GO:0009409//response to cold;GO:0021955//central nervous system neuron axonogenesis;GO:0030010//establishment of cell polarity;GO:0031396//regulation of protein ubiquitination;GO:0032273//positive regulation of protein polymerization;G…
ENSOART00000004252	ENSOART00000004252	8.89654e-25	151228	138487	148416	87757.4	91215.3	64838.8	97202.4	87776	68935	MTX1	metaxin 1 [Source:HGNC Symbol;Acc:HGNC:7504]	-	-	-	-	GO:0001401//mitochondrial sorting and assembly machinery complex	-	-
ENSOART00000004253	ENSOART00000004253	1.07685e-17	100014	105051	85538.2	95959	59991.9	64026.5	105013	69337.9	98806.7	NUDC	nuclear distribution C, dynein complex regulator [Source:NCBI gene;Acc:101109337]	-	-	-	-	GO:0005737//cytoplasm;GO:0005829//cytosol	-	-
ENSOART00000004276	ENSOART00000004276	4.72615e-21	140417	258818	139696	153455	137329	174029	233697	139378	219355	-	-	Human Diseases;Cellular Processes;Cellular Processes;Organismal Systems;Environmental Information Processing;Cellular Processes	Infectious diseases;Transport and catabolism;Cell growth and death;Endocrine system;Signal transduction;Transport and catabolism	ko05152//Tuberculosis;ko04140//Autophagy - animal;ko04210//Apoptosis;ko04915//Estrogen signaling pathway;ko04071//Sphingolipid signaling pathway;ko04142//Lysosome	K01379;K01379;K01379;K01379;K01379;K01379	-	GO:0004190//aspartic-type endopeptidase activity	GO:0006508//proteolysis
ENSOART00000004278	ENSOART00000004278	0.00716452	Filtered	Filtered	34665.7	42587.7	Filtered	Filtered	Filtered	Filtered	30462.4	GBA	glucosylceramidase beta [Source:NCBI gene;Acc:101117379]	Metabolism;Cellular Processes;Metabolism;Metabolism	Global and overview maps;Transport and catabolism;Lipid metabolism;Glycan biosynthesis and metabolism	ko01100//Metabolic pathways;ko04142//Lysosome;ko00600//Sphingolipid metabolism;ko00511//Other glycan degradation	K01201;K01201;K01201;K01201	GO:0005615//extracellular space;GO:0005764//lysosome;GO:0005765//lysosomal membrane;GO:0005783//endoplasmic reticulum;GO:0005794//Golgi apparatus;GO:0005802//trans-Golgi network;GO:0043202//lysosomal lumen	GO:0004348//glucosylceramidase activity;GO:0005102//receptor binding;GO:0005124//scavenger receptor binding;GO:0016787//hydrolase activity;GO:0016798//hydrolase activity, acting on glycosyl bonds;GO:0046527//glucosyltransferase activity;GO:0050295//steryl-beta-glucosidase activity	GO:0006629//lipid metabolic process;GO:0006665//sphingolipid metabolic process;GO:0006680//glucosylceramide catabolic process;GO:0006914//autophagy;GO:0007040//lysosome organization;GO:0008152//metabolic process;GO:0008203//cholesterol metabolic process;GO:0009267//cellular response to starvation;GO:0023021//termination of signal transduction;GO:0030259//lipid glycosylation;GO:0032006//regulation…
ENSOART00000004300	ENSOART00000004300;ENSOART00000012276	0.00267436	153195	Filtered	Filtered	Filtered	Filtered	45268.4	93502.6	Filtered	Filtered	-	60S ribosomal protein L13 [Source:NCBI gene;Acc:101113344]	Genetic Information Processing	Translation	ko03010//Ribosome	K02873	GO:0005622//intracellular;GO:0005840//ribosome	GO:0003735//structural constituent of ribosome	GO:0006412//translation
ENSOART00000012276	ENSOART00000004300;ENSOART00000012276	0.00267436	153195	Filtered	Filtered	Filtered	Filtered	45268.4	93502.6	Filtered	Filtered	-	-	Genetic Information Processing	Translation	ko03010//Ribosome	K02873	GO:0005622//intracellular;GO:0005840//ribosome	GO:0003735//structural constituent of ribosome	GO:0006412//translation
ENSOART00000004308	ENSOART00000004308;ENSOART00000005057;ENSOART00000005075;ENSOART00000010621	1.7445e-28	128819	113980	108886	153599	116244	140969	158660	118551	115521	-	-	Genetic Information Processing	Translation	ko03010//Ribosome	K02934	GO:0005622//intracellular;GO:0005840//ribosome	GO:0003735//structural constituent of ribosome	GO:0006412//translation
ENSOART00000005057	ENSOART00000004308;ENSOART00000005057;ENSOART00000005075;ENSOART00000010621	1.7445e-28	128819	113980	108886	153599	116244	140969	158660	118551	115521	-	60S ribosomal protein L6 pseudogene [Source:NCBI gene;Acc:101123326]	Genetic Information Processing	Translation	ko03010//Ribosome	K02934	GO:0005622//intracellular;GO:0005840//ribosome	GO:0003735//structural constituent of ribosome	GO:0006412//translation
ENSOART00000005075	ENSOART00000004308;ENSOART00000005057;ENSOART00000005075;ENSOART00000010621	1.7445e-28	128819	113980	108886	153599	116244	140969	158660	118551	115521	-	60S ribosomal protein L6 [Source:NCBI gene;Acc:101109212]	Genetic Information Processing	Translation	ko03010//Ribosome	K02934	GO:0005622//intracellular;GO:0005840//ribosome	GO:0003735//structural constituent of ribosome	GO:0006412//translation
ENSOART00000010621	ENSOART00000004308;ENSOART00000005057;ENSOART00000005075;ENSOART00000010621	1.7445e-28	128819	113980	108886	153599	116244	140969	158660	118551	115521	-	ribosomal protein L6 [Source:NCBI gene;Acc:100135440]	Genetic Information Processing	Translation	ko03010//Ribosome	K02934	GO:0005622//intracellular;GO:0005840//ribosome	GO:0003735//structural constituent of ribosome	GO:0006412//translation
ENSOART00000004310	ENSOART00000004310;ENSOART00000004311	4.48906e-09	132239	137394	124763	146388	112290	112696	93530	104605	100390	HNRNPM	heterogeneous nuclear ribonucleoprotein M [Source:NCBI gene;Acc:101104061]	Genetic Information Processing	Transcription	ko03040//Spliceosome	K12887	GO:0005654//nucleoplasm;GO:0005681//spliceosomal complex;GO:0016363//nuclear matrix;GO:0042382//paraspeckles;GO:0071013//catalytic step 2 spliceosome	GO:0003676//nucleic acid binding;GO:0003723//RNA binding;GO:0019904//protein domain specific binding	GO:0000380//alternative mRNA splicing, via spliceosome;GO:0000398//mRNA splicing, via spliceosome
ENSOART00000004311	ENSOART00000004310;ENSOART00000004311	4.48906e-09	132239	137394	124763	146388	112290	112696	93530	104605	100390	HNRNPM	heterogeneous nuclear ribonucleoprotein M [Source:NCBI gene;Acc:101104061]	Genetic Information Processing	Transcription	ko03040//Spliceosome	K12887	-	GO:0003676//nucleic acid binding;GO:0003723//RNA binding	GO:0000398//mRNA splicing, via spliceosome
ENSOART00000004329	ENSOART00000004329	0.00078415	Filtered	49281.9	63033.3	23212.1	Filtered	Filtered	48497.7	Filtered	9520.81	CHMP2A	charged multivesicular body protein 2A [Source:NCBI gene;Acc:101112505]	Cellular Processes;Cellular Processes	Transport and catabolism;Cell growth and death	ko04144//Endocytosis;ko04217//Necroptosis	K12191;K12191	GO:0000785//chromatin;GO:0000815//ESCRT III complex;GO:0005635//nuclear envelope;GO:0030117//membrane coat	GO:0019904//protein domain specific binding;GO:0031210//phosphatidylcholine binding	GO:0006997//nucleus organization;GO:0007034//vacuolar transport;GO:0007080//mitotic metaphase plate congression;GO:0010324//membrane invagination;GO:0010458//exit from mitosis;GO:0010824//regulation of centrosome duplication;GO:0031468//nuclear envelope reassembly;GO:0039702//viral budding via host ESCRT complex;GO:0045184//establishment of protein localization;GO:0050792//regulation of viral pro…
ENSOART00000004332	ENSOART00000004332	1.11754e-29	348287	167446	187794	175777	191281	76284.6	80393	79496.3	162309	SEC23IP	SEC23 interacting protein [Source:NCBI gene;Acc:101109056]	-	-	-	-	GO:0005794//Golgi apparatus;GO:0043231//intracellular membrane-bounded organelle	GO:0005515//protein binding;GO:0046872//metal ion binding	GO:0006888//ER to Golgi vesicle-mediated transport
ENSOART00000004341	ENSOART00000004341	2.75109e-05	152342	107368	73853.3	87115	152367	101880	83107.6	131095	134466	-	-	-	-	-	-	-	GO:0003676//nucleic acid binding;GO:0003723//RNA binding	-
ENSOART00000004344	ENSOART00000004344	1.24993e-06	57418.8	4855.63	57495.9	Filtered	36519.2	28312.2	60377.1	37122.9	76751.3	CTSC	cathepsin C [Source:NCBI gene;Acc:101112686]	Cellular Processes;Cellular Processes	Cell growth and death;Transport and catabolism	ko04210//Apoptosis;ko04142//Lysosome	K01275;K01275	GO:0005654//nucleoplasm;GO:0005737//cytoplasm;GO:0005813//centrosome;GO:0043231//intracellular membrane-bounded organelle	GO:0004252//serine-type endopeptidase activity;GO:0008233//peptidase activity;GO:0008234//cysteine-type peptidase activity;GO:0016505//peptidase activator activity involved in apoptotic process;GO:0016787//hydrolase activity	GO:0001913//T cell mediated cytotoxicity;GO:0006508//proteolysis;GO:0006915//apoptotic process;GO:0031642//negative regulation of myelination;GO:1903980//positive regulation of microglial cell activation;GO:2001235//positive regulation of apoptotic signaling pathway
ENSOART00000004347	ENSOART00000004347	4.76123e-15	152272	165409	148267	147832	150556	135310	142140	146577	145517	RAB7A	RAB7A, member RAS oncogene family [Source:NCBI gene;Acc:100145880]	Human Diseases;Cellular Processes;Cellular Processes;Human Diseases;Cellular Processes;Human Diseases;Cellular Processes	Infectious diseases;Transport and catabolism;Transport and catabolism;Infectious diseases;Transport and catabolism;Infectious diseases;Transport and catabolism	ko05132//Salmonella infection;ko04144//Endocytosis;ko04145//Phagosome;ko05152//Tuberculosis;ko04140//Autophagy - animal;ko05146//Amoebiasis;ko04137//Mitophagy - animal	K07897;K07897;K07897;K07897;K07897;K07897;K07897	GO:0005737//cytoplasm;GO:0005764//lysosome;GO:0005768//endosome;GO:0005770//late endosome;GO:0005794//Golgi apparatus;GO:0005811//lipid particle;GO:0005829//cytosol;GO:0010008//endosome membrane;GO:0030904//retromer complex;GO:0031902//late endosome membrane;GO:0032419//extrinsic component of lysosome membrane;GO:0034045//pre-autophagosomal structure membrane;GO:0045335//phagocytic vesicle	GO:0003924//GTPase activity;GO:0005525//GTP binding;GO:0019003//GDP binding	GO:0000045//autophagosome assembly;GO:0006622//protein targeting to lysosome;GO:0007174//epidermal growth factor catabolic process;GO:0008333//endosome to lysosome transport;GO:0019076//viral release from host cell;GO:0022615//protein to membrane docking;GO:0042147//retrograde transport, endosome to Golgi;GO:0045022//early endosome to late endosome transport;GO:0045732//positive regulation of pro…
ENSOART00000004362	ENSOART00000004362	1.45627e-10	292011	274477	254930	222405	272509	251933	255895	211343	288088	-	ubiquitin conjugating enzyme E2 M [Source:NCBI gene;Acc:101121449]	Genetic Information Processing	Folding, sorting and degradation	ko04120//Ubiquitin mediated proteolysis	K10579	-	GO:0000166//nucleotide binding;GO:0005524//ATP binding;GO:0016740//transferase activity	-
ENSOART00000004373	ENSOART00000004373	6.4132e-33	202065	426746	122314	212014	130397	198537	112561	136745	132144	-	primary amine oxidase, lung isozyme [Source:NCBI gene;Acc:101113086]	Metabolism;Metabolism;Metabolism;Metabolism;Metabolism	Global and overview maps;Metabolism of other amino acids;Amino acid metabolism;Amino acid metabolism;Amino acid metabolism	ko01100//Metabolic pathways;ko00410//beta-Alanine metabolism;ko00260//Glycine, serine and threonine metabolism;ko00350//Tyrosine metabolism;ko00360//Phenylalanine metabolism	K00276;K00276;K00276;K00276;K00276	-	GO:0005507//copper ion binding;GO:0008131//primary amine oxidase activity;GO:0016491//oxidoreductase activity;GO:0046872//metal ion binding;GO:0048038//quinone binding	GO:0009308//amine metabolic process;GO:0055114//oxidation-reduction process
ENSOART00000004379	ENSOART00000004379;ENSOART00000004383	0.00207748	4105.47	9242.96	17705.9	32235.6	Filtered	72.9516	111579	Filtered	Filtered	TNPO3	transportin 3 [Source:NCBI gene;Acc:101113231]	-	-	-	-	GO:0005634//nucleus	-	-
ENSOART00000004383	ENSOART00000004379;ENSOART00000004383	0.00207748	4105.47	9242.96	17705.9	32235.6	Filtered	72.9516	111579	Filtered	Filtered	TNPO3	transportin 3 [Source:NCBI gene;Acc:101113231]	-	-	-	-	GO:0005634//nucleus;GO:0043231//intracellular membrane-bounded organelle	GO:0042802//identical protein binding	GO:0006606//protein import into nucleus
ENSOART00000004392	ENSOART00000004392	1.11667e-22	74137	147701	76028.1	101942	76139.2	85407.2	46979.2	57139	103500	F2	coagulation factor II, thrombin [Source:NCBI gene;Acc:100307041]	Human Diseases;Cellular Processes;Organismal Systems;Organismal Systems;Environmental Information Processing;Environmental Information Processing	Cancers;Cell motility;Immune system;Immune system;Signal transduction;Signaling molecules and interaction	ko05200//Pathways in cancer;ko04810//Regulation of actin cytoskeleton;ko04610//Complement and coagulation cascades;ko04611//Platelet activation;ko04072//Phospholipase D signaling pathway;ko04080//Neuroactive ligand-receptor interaction	K01313;K01313;K01313;K01313;K01313;K01313	GO:0005576//extracellular region;GO:0005615//extracellular space;GO:0009897//external side of plasma membrane	GO:0001530//lipopolysaccharide binding;GO:0004252//serine-type endopeptidase activity;GO:0005102//receptor binding;GO:0005509//calcium ion binding;GO:0008201//heparin binding;GO:0008233//peptidase activity;GO:0008236//serine-type peptidase activity;GO:0016787//hydrolase activity;GO:0070053//thrombospondin receptor activity	GO:0001934//positive regulation of protein phosphorylation;GO:0006508//proteolysis;GO:0007166//cell surface receptor signaling pathway;GO:0007596//blood coagulation;GO:0008284//positive regulation of cell proliferation;GO:0008360//regulation of cell shape;GO:0009611//response to wounding;GO:0010468//regulation of gene expression;GO:0014068//positive regulation of phosphatidylinositol 3-kinase sig…
ENSOART00000004396	ENSOART00000004396	6.94119e-44	408884	523795	460744	392988	277571	337323	357669	301616	244766	ETFDH	electron transfer flavoprotein dehydrogenase [Source:NCBI gene;Acc:101106714]	-	-	-	-	GO:0031305//integral component of mitochondrial inner membrane;GO:0031966//mitochondrial membrane	GO:0004174//electron-transferring-flavoprotein dehydrogenase activity;GO:0009055//electron carrier activity;GO:0016491//oxidoreductase activity;GO:0048038//quinone binding;GO:0048039//ubiquinone binding;GO:0051539//4 iron, 4 sulfur cluster binding	GO:0006979//response to oxidative stress;GO:0022900//electron transport chain;GO:0022904//respiratory electron transport chain;GO:0033539//fatty acid beta-oxidation using acyl-CoA dehydrogenase
ENSOART00000004399	ENSOART00000004399	3.46053e-50	650473	922715	921156	545304	424432	503145	457713	416738	489679	ACAA2	acetyl-CoA acyltransferase 2 [Source:NCBI gene;Acc:101111925]	Metabolism;Metabolism;Metabolism;Metabolism;Metabolism	Global and overview maps;Amino acid metabolism;Lipid metabolism;Global and overview maps;Lipid metabolism	ko01100//Metabolic pathways;ko00280//Valine, leucine and isoleucine degradation;ko00071//Fatty acid degradation;ko01212//Fatty acid metabolism;ko00062//Fatty acid elongation	K07508;K07508;K07508;K07508;K07508	GO:0005739//mitochondrion	GO:0003824//catalytic activity;GO:0016740//transferase activity;GO:0016746//transferase activity, transferring acyl groups;GO:0016747//transferase activity, transferring acyl groups other than amino-acyl groups	GO:0071456//cellular response to hypoxia;GO:1901029//negative regulation of mitochondrial outer membrane permeabilization involved in apoptotic signaling pathway;GO:1902109//negative regulation of mitochondrial membrane permeability involved in apoptotic process
ENSOART00000004407	ENSOART00000004407	0.00214483	23102.7	13734	19203.6	18144.4	14145.9	22024.3	11143.4	13675.1	18344.7	DVL1	dishevelled segment polarity protein 1 [Source:NCBI gene;Acc:101104259]	Human Diseases;Human Diseases;Human Diseases;Environmental Information Processing;Human Diseases;Environmental Information Processing;Human Diseases;Organismal Systems;Environmental Information Processing;Human Diseases;Cellular Processes;Human Diseases;Environmental Information Processing;Human Diseases	Neurodegenerative diseases;Cancers;Infectious diseases;Signal transduction;Cancers;Signal transduction;Endocrine and metabolic diseases;Endocrine system;Signal transduction;Cancers;Cellular community - eukaryotes;Cancers;Signal transduction;Cancers	ko05010//Alzheimer disease;ko05200//Pathways in cancer;ko05165//Human papillomavirus infection;ko04150//mTOR signaling pathway;ko05225//Hepatocellular carcinoma;ko04310//Wnt signaling pathway;ko04934//Cushing syndrome;ko04916//Melanogenesis;ko04390//Hippo signaling pathway;ko05226//Gastric cancer;ko04550//Signaling pathways regulating pluripotency of stem cells;ko05224//Breast cancer;ko04330//Not…	K02353;K02353;K02353;K02353;K02353;K02353;K02353;K02353;K02353;K02353;K02353;K02353;K02353;K02353	GO:0005737//cytoplasm;GO:0005886//plasma membrane;GO:0014069//postsynaptic density;GO:0015630//microtubule cytoskeleton;GO:0016328//lateral plasma membrane;GO:0030136//clathrin-coated vesicle;GO:0030424//axon;GO:0030426//growth cone;GO:0031410//cytoplasmic vesicle;GO:0043005//neuron projection;GO:0045202//synapse;GO:0098793//presynapse;GO:1990909//Wnt signalosome	GO:0005109//frizzled binding;GO:0005515//protein binding;GO:0008013//beta-catenin binding;GO:0019899//enzyme binding;GO:0019901//protein kinase binding;GO:0042802//identical protein binding	GO:0001505//regulation of neurotransmitter levels;GO:0001932//regulation of protein phosphorylation;GO:0001933//negative regulation of protein phosphorylation;GO:0001934//positive regulation of protein phosphorylation;GO:0006366//transcription from RNA polymerase II promoter;GO:0006469//negative regulation of protein kinase activity;GO:0007269//neurotransmitter secretion;GO:0007409//axonogenesis;…
ENSOART00000004410	ENSOART00000004410	0.000811408	383402	284480	325984	Filtered	Filtered	274879	Filtered	Filtered	Filtered	-	chromosome 14 open reading frame, human C19orf12 [Source:NCBI gene;Acc:101106870]	-	-	-	-	-	-	-
ENSOART00000004425	ENSOART00000004425	6.1655e-17	43844.4	60561.6	57308.1	63603.4	21375.6	56324.1	52286.3	48681.1	49214	AP1B1	adaptor related protein complex 1 subunit beta 1 [Source:NCBI gene;Acc:101121713]	Human Diseases;Cellular Processes	Infectious disease: viral;Transport and catabolism	ko05170//Human immunodeficiency virus 1 infection;ko04142//Lysosome	K12392;K12392	GO:0005737//cytoplasm;GO:0005794//Golgi apparatus;GO:0005829//cytosol;GO:0016020//membrane;GO:0030117//membrane coat;GO:0043231//intracellular membrane-bounded organelle	GO:0005515//protein binding;GO:0019901//protein kinase binding;GO:0030276//clathrin binding	GO:0006886//intracellular protein transport;GO:0007368//determination of left/right symmetry;GO:0007507//heart development;GO:0015031//protein transport;GO:0016192//vesicle-mediated transport
ENSOART00000004442	ENSOART00000004442	9.03404e-06	225936	241785	245531	258289	177760	192081	224451	236490	247049	NUB1	negative regulator of ubiquitin like proteins 1 [Source:NCBI gene;Acc:101104058]	-	-	-	-	GO:0005634//nucleus;GO:0005730//nucleolus;GO:0005829//cytosol	GO:0005515//protein binding	-
ENSOART00000004451	ENSOART00000004451	2.0658e-12	66461.4	69881.5	60501.4	78279.7	62818.4	81687.1	43402.4	77601.8	83272.1	-	-	Metabolism;Genetic Information Processing;Metabolism;Metabolism	Global and overview maps;Folding, sorting and degradation;Glycan biosynthesis and metabolism;Glycan biosynthesis and metabolism	ko01100//Metabolic pathways;ko04141//Protein processing in endoplasmic reticulum;ko00510//N-Glycan biosynthesis;ko00513//Various types of N-glycan biosynthesis	K12666;K12666;K12666;K12666	GO:0005783//endoplasmic reticulum;GO:0005789//endoplasmic reticulum membrane;GO:0016021//integral component of membrane	GO:0004579//dolichyl-diphosphooligosaccharide-protein glycotransferase activity	GO:0006486//protein glycosylation
ENSOART00000004456	ENSOART00000004456	0.00269619	Filtered	14499	42081.7	Filtered	Filtered	Filtered	69852.7	Filtered	Filtered	ANO10	anoctamin 10 [Source:NCBI gene;Acc:101118480]	-	-	-	-	GO:0005886//plasma membrane;GO:0016020//membrane;GO:0016021//integral component of membrane	GO:0005227//calcium activated cation channel activity;GO:0005229//intracellular calcium activated chloride channel activity	GO:0006812//cation transport;GO:0006821//chloride transport;GO:0034220//ion transmembrane transport
ENSOART00000004466	ENSOART00000004466	0.00018145	79002.7	79497.6	28287.1	67452.3	72756.6	92257	52069.1	112487	Filtered	TXNL4A	thioredoxin like 4A [Source:NCBI gene;Acc:101122651]	Genetic Information Processing	Transcription	ko03040//Spliceosome	K12859	GO:0005634//nucleus;GO:0005829//cytosol;GO:0031965//nuclear membrane;GO:0046540//U4/U6 x U5 tri-snRNP complex;GO:0071005//U2-type precatalytic spliceosome	-	GO:0000398//mRNA splicing, via spliceosome
ENSOART00000004469	ENSOART00000004469	0.00651514	32752.5	71932.8	58835.2	Filtered	Filtered	7684.13	77964.4	Filtered	Filtered	LACTB2	lactamase beta 2 [Source:NCBI gene;Acc:101104760]	-	-	-	-	GO:0005759//mitochondrial matrix	GO:0003727//single-stranded RNA binding;GO:0004521//endoribonuclease activity;GO:0008270//zinc ion binding	GO:0090502//RNA phosphodiester bond hydrolysis, endonucleolytic
ENSOART00000004472	ENSOART00000004472;ENSOART00000006189;ENSOART00000006191	3.07723e-19	270807	340659	275855	352506	289541	346845	336846	325732	272187	-	60S ribosomal protein L7 pseudogene [Source:NCBI gene;Acc:101110647]	Genetic Information Processing	Translation	ko03010//Ribosome	K02937	-	-	-
ENSOART00000006189	ENSOART00000004472;ENSOART00000006189;ENSOART00000006191	3.07723e-19	270807	340659	275855	352506	289541	346845	336846	325732	272187	-	ribosomal protein L7 [Source:NCBI gene;Acc:101106854]	Genetic Information Processing	Translation	ko03010//Ribosome	K02937	-	-	-
ENSOART00000006191	ENSOART00000004472;ENSOART00000006189;ENSOART00000006191	3.07723e-19	270807	340659	275855	352506	289541	346845	336846	325732	272187	-	ribosomal protein L7 [Source:NCBI gene;Acc:101106854]	Genetic Information Processing	Translation	ko03010//Ribosome	K02937	-	-	-
ENSOART00000004475	ENSOART00000004475	1.30932e-05	93984.2	142556	73114.9	24804.6	62968.1	59004.5	44014.2	32578.1	37831.4	OXSM	3-oxoacyl-ACP synthase, mitochondrial [Source:NCBI gene;Acc:101121911]	Metabolism;Metabolism;Metabolism;Metabolism	Global and overview maps;Global and overview maps;Lipid metabolism;Metabolism of cofactors and vitamins	ko01100//Metabolic pathways;ko01212//Fatty acid metabolism;ko00061//Fatty acid biosynthesis;ko00780//Biotin metabolism	K09458;K09458;K09458;K09458	GO:0005739//mitochondrion;GO:0005829//cytosol	GO:0003824//catalytic activity;GO:0004315//3-oxoacyl-[acyl-carrier-protein] synthase activity;GO:0016740//transferase activity;GO:0016746//transferase activity, transferring acyl groups;GO:0016747//transferase activity, transferring acyl groups other than amino-acyl groups	GO:0006633//fatty acid biosynthetic process;GO:0006637//acyl-CoA metabolic process;GO:0051790//short-chain fatty acid biosynthetic process;GO:0051792//medium-chain fatty acid biosynthetic process
ENSOART00000004494	ENSOART00000004494;ENSOART00000018939;ENSOART00000022917	3.64968e-11	137464	145891	94413	156506	91645.3	133538	80581.8	112421	132546	-	-	-	-	-	-	-	GO:0003676//nucleic acid binding	-
ENSOART00000018939	ENSOART00000004494;ENSOART00000018939;ENSOART00000022917	3.64968e-11	137464	145891	94413	156506	91645.3	133538	80581.8	112421	132546	-	nucleophosmin [Source:NCBI gene;Acc:101102605]	-	-	-	-	-	GO:0003676//nucleic acid binding	-
ENSOART00000022917	ENSOART00000004494;ENSOART00000018939;ENSOART00000022917	3.64968e-11	137464	145891	94413	156506	91645.3	133538	80581.8	112421	132546	-	nucleophosmin [Source:NCBI gene;Acc:101113241]	-	-	-	-	-	GO:0003676//nucleic acid binding	-
ENSOART00000004497	ENSOART00000004497	0.0050414	Filtered	6507.51	Filtered	Filtered	Filtered	Filtered	Filtered	Filtered	Filtered	DDRGK1	DDRGK domain containing 1 [Source:NCBI gene;Acc:101122540]	-	-	-	-	GO:0005730//nucleolus;GO:0005783//endoplasmic reticulum;GO:0005789//endoplasmic reticulum membrane;GO:0016020//membrane;GO:0016021//integral component of membrane	GO:0001103//RNA polymerase II repressing transcription factor binding;GO:0044389//ubiquitin-like protein ligase binding	GO:0008284//positive regulation of cell proliferation;GO:0010628//positive regulation of gene expression;GO:0010629//negative regulation of gene expression;GO:0030335//positive regulation of cell migration;GO:0032435//negative regulation of proteasomal ubiquitin-dependent protein catabolic process;GO:0032436//positive regulation of proteasomal ubiquitin-dependent protein catabolic process;GO:0033…
ENSOART00000004506	ENSOART00000004506	1.1589e-60	2.05757e+06	1.70814e+06	1.62089e+06	2.01739e+06	2.26994e+06	2.19776e+06	1.66937e+06	2.37235e+06	2.2208e+06	-	aldolase, fructose-bisphosphate A [Source:NCBI gene;Acc:443085]	Metabolism;Metabolism;Environmental Information Processing;Metabolism;Metabolism;Metabolism;Metabolism	Global and overview maps;Global and overview maps;Signal transduction;Carbohydrate metabolism;Global and overview maps;Carbohydrate metabolism;Carbohydrate metabolism	ko01100//Metabolic pathways;ko01200//Carbon metabolism;ko04066//HIF-1 signaling pathway;ko00010//Glycolysis / Gluconeogenesis;ko01230//Biosynthesis of amino acids;ko00051//Fructose and mannose metabolism;ko00030//Pentose phosphate pathway	K01623;K01623;K01623;K01623;K01623;K01623;K01623	-	GO:0003824//catalytic activity;GO:0004332//fructose-bisphosphate aldolase activity;GO:0016829//lyase activity	GO:0006096//glycolytic process
ENSOART00000004522	ENSOART00000004522	1.44696e-25	54872.3	71779.2	75119.5	42537.1	38331.9	46797.7	75303.3	38250.8	51877.4	PMPCA	peptidase, mitochondrial processing alpha subunit [Source:NCBI gene;Acc:101115782]	-	-	-	-	GO:0005739//mitochondrion;GO:0005743//mitochondrial inner membrane	GO:0003824//catalytic activity;GO:0004222//metalloendopeptidase activity;GO:0046872//metal ion binding	GO:0006508//proteolysis;GO:0006627//protein processing involved in protein targeting to mitochondrion
ENSOART00000004538	ENSOART00000004538	5.23547e-28	140624	108774	85235.8	105756	111111	96386.2	99202.4	117753	97868.7	-	alanyl-tRNA editing protein Aarsd1 [Source:NCBI gene;Acc:101107295]	-	-	-	-	-	GO:0000166//nucleotide binding;GO:0003676//nucleic acid binding;GO:0004812//aminoacyl-tRNA ligase activity;GO:0004813//alanine-tRNA ligase activity;GO:0005524//ATP binding	GO:0006419//alanyl-tRNA aminoacylation;GO:0043039//tRNA aminoacylation
ENSOART00000004539	ENSOART00000004539	0.00840727	23135.1	18814.1	Filtered	19424	55727.4	Filtered	Filtered	Filtered	38868.3	-	alanyl-tRNA editing protein Aarsd1 [Source:NCBI gene;Acc:101107295]	-	-	-	-	-	GO:0000166//nucleotide binding;GO:0003676//nucleic acid binding;GO:0004812//aminoacyl-tRNA ligase activity;GO:0004813//alanine-tRNA ligase activity;GO:0005524//ATP binding	GO:0006419//alanyl-tRNA aminoacylation;GO:0043039//tRNA aminoacylation
ENSOART00000004541	ENSOART00000004541	4.57916e-40	815638	236967	298506	138646	117959	316180	185249	260942	152761	TAGLN	transgelin [Source:NCBI gene;Acc:101118555]	-	-	-	-	-	GO:0005515//protein binding;GO:0051015//actin filament binding	GO:0030855//epithelial cell differentiation
ENSOART00000004550	ENSOART00000004550	6.16259e-07	137586	146471	149925	148087	126738	114992	114331	131997	147232	OTUB1	OTU deubiquitinase, ubiquitin aldehyde binding 1 [Source:NCBI gene;Acc:101122063]	-	-	-	-	GO:0005634//nucleus	GO:0004843//thiol-dependent ubiquitin-specific protease activity;GO:0008233//peptidase activity;GO:0008234//cysteine-type peptidase activity;GO:0016787//hydrolase activity;GO:0019784//NEDD8-specific protease activity;GO:0031625//ubiquitin protein ligase binding;GO:0036459//thiol-dependent ubiquitinyl hydrolase activity;GO:0043130//ubiquitin binding	GO:0006508//proteolysis;GO:0006974//cellular response to DNA damage stimulus;GO:0016579//protein deubiquitination;GO:0071108//protein K48-linked deubiquitination;GO:1901315//negative regulation of histone H2A K63-linked ubiquitination;GO:2000780//negative regulation of double-strand break repair
ENSOART00000004552	ENSOART00000004552	6.92805e-42	489597	531962	425751	416295	448595	617659	546815	520768	539221	-	programmed cell death 5 [Source:NCBI gene;Acc:101108153]	-	-	-	-	-	GO:0003677//DNA binding	-
ENSOART00000004601	ENSOART00000004601	0.00116583	14423.7	12216.8	4755.85	13745	38463.7	203.634	Filtered	13394.4	1.11785	CCDC6	coiled-coil domain containing 6 [Source:NCBI gene;Acc:101120801]	Human Diseases;Human Diseases	Cancers;Cancers	ko05200//Pathways in cancer;ko05216//Thyroid cancer	K09288;K09288	GO:0005829//cytosol	-	-
ENSOART00000004602	ENSOART00000004602	0.00896992	Filtered	Filtered	2832.34	Filtered	Filtered	Filtered	Filtered	Filtered	Filtered	CKAP5	cytoskeleton associated protein 5 [Source:NCBI gene;Acc:101115651]	-	-	-	-	GO:0000776//kinetochore;GO:0000922//spindle pole;GO:0000930//gamma-tubulin complex;GO:0005730//nucleolus;GO:0005813//centrosome;GO:0005886//plasma membrane;GO:0032991//macromolecular complex;GO:0035371//microtubule plus-end	-	GO:0007051//spindle organization;GO:0007098//centrosome cycle;GO:0030951//establishment or maintenance of microtubule cytoskeleton polarity
ENSOART00000004635	ENSOART00000004635	7.77682e-06	72579.4	76430	64777.2	86305.8	87281.6	80710.1	73605.7	82789.7	53383.2	ILVBL	ilvB acetolactate synthase like [Source:NCBI gene;Acc:101120571]	-	-	-	-	GO:0016020//membrane;GO:0016021//integral component of membrane	GO:0000287//magnesium ion binding;GO:0003824//catalytic activity;GO:0030976//thiamine pyrophosphate binding	-
ENSOART00000004650	ENSOART00000004650	1.11225e-06	123929	52178.6	42744.6	70813.3	66960.5	76173	51563.2	42159.8	79664.1	-	TAR DNA binding protein [Source:NCBI gene;Acc:101114038]	-	-	-	-	-	GO:0003676//nucleic acid binding;GO:0003723//RNA binding	-
ENSOART00000004652	ENSOART00000004652	3.26091e-34	151634	158479	118621	141864	133006	140892	126449	136150	128689	ANK3	ankyrin 3 [Source:HGNC Symbol;Acc:HGNC:494]	Human Diseases;Organismal Systems	Cancers;Immune system	ko05205//Proteoglycans in cancer;ko04624//Toll and Imd signaling pathway	K10380;K10380	GO:0005886//plasma membrane;GO:0005923//bicellular tight junction;GO:0009925//basal plasma membrane;GO:0016323//basolateral plasma membrane;GO:0016328//lateral plasma membrane;GO:0042383//sarcolemma;GO:0043194//axon initial segment	GO:0005200//structural constituent of cytoskeleton;GO:0005515//protein binding	GO:0000281//mitotic cytokinesis;GO:0007009//plasma membrane organization;GO:0007010//cytoskeleton organization;GO:0007165//signal transduction;GO:0043001//Golgi to plasma membrane protein transport;GO:0045184//establishment of protein localization;GO:0071709//membrane assembly;GO:0072659//protein localization to plasma membrane;GO:0072660//maintenance of protein location in plasma membrane
ENSOART00000004669	ENSOART00000004669	0.000236545	65544.8	69626.6	32754.4	32969	35552.7	46001.7	28768.2	32017.7	55110.2	SNX9	sorting nexin 9 [Source:NCBI gene;Acc:101109101]	Human Diseases	Infectious diseases	ko05132//Salmonella infection	K17923	GO:0005737//cytoplasm;GO:0005802//trans-Golgi network;GO:0005829//cytosol;GO:0005886//plasma membrane;GO:0030136//clathrin-coated vesicle;GO:0030659//cytoplasmic vesicle membrane;GO:0031234//extrinsic component of cytoplasmic side of plasma membrane;GO:0031410//cytoplasmic vesicle;GO:0032437//cuticular plate	GO:0005515//protein binding;GO:0005545//1-phosphatidylinositol binding;GO:0031625//ubiquitin protein ligase binding;GO:0035091//phosphatidylinositol binding;GO:0042802//identical protein binding;GO:0042803//protein homodimerization activity;GO:0071933//Arp2/3 complex binding	GO:0000281//mitotic cytokinesis;GO:0006886//intracellular protein transport;GO:0006897//endocytosis;GO:0006898//receptor-mediated endocytosis;GO:0016197//endosomal transport;GO:0030838//positive regulation of actin filament polymerization;GO:0032461//positive regulation of protein oligomerization;GO:0036089//cleavage furrow formation;GO:0043547//positive regulation of GTPase activity;GO:0045860//…
ENSOART00000004686	ENSOART00000004686	0.00019737	Filtered	36069.2	21134.6	16682.1	38704.3	71593.5	Filtered	26387.1	Filtered	FAF1	Fas associated factor 1 [Source:NCBI gene;Acc:101108967]	Cellular Processes	Cell growth and death	ko04217//Necroptosis	K20703	GO:0005634//nucleus;GO:0005635//nuclear envelope;GO:0005737//cytoplasm;GO:0005829//cytosol;GO:0034098//VCP-NPL4-UFD1 AAA ATPase complex;GO:0048471//perinuclear region of cytoplasm	GO:0005515//protein binding;GO:0019901//protein kinase binding;GO:0019904//protein domain specific binding;GO:0031072//heat shock protein binding;GO:0031625//ubiquitin protein ligase binding;GO:0043130//ubiquitin binding;GO:0051059//NF-kappaB binding	GO:0007253//cytoplasmic sequestering of NF-kappaB;GO:0008219//cell death;GO:0010942//positive regulation of cell death;GO:0030155//regulation of cell adhesion;GO:0031334//positive regulation of protein complex assembly;GO:0042176//regulation of protein catabolic process;GO:0045740//positive regulation of DNA replication;GO:1902043//positive regulation of extrinsic apoptotic signaling pathway via …
ENSOART00000004690	ENSOART00000004690;ENSOART00000008577	7.28552e-46	392703	289302	328283	202092	329866	393564	286127	190482	345870	-	superoxide dismutase [Cu-Zn] [Source:NCBI gene;Acc:101115136]	Human Diseases;Cellular Processes;Organismal Systems;Human Diseases;Human Diseases	Neurodegenerative diseases;Transport and catabolism;Aging;Neurodegenerative diseases;Neurodegenerative diseases	ko05016//Huntington disease;ko04146//Peroxisome;ko04213//Longevity regulating pathway - multiple species;ko05014//Amyotrophic lateral sclerosis (ALS);ko05020//Prion diseases	K04565;K04565;K04565;K04565;K04565	GO:0005634//nucleus;GO:0005737//cytoplasm	GO:0004784//superoxide dismutase activity;GO:0016209//antioxidant activity;GO:0016491//oxidoreductase activity;GO:0046872//metal ion binding	GO:0006801//superoxide metabolic process;GO:0019430//removal of superoxide radicals;GO:0055114//oxidation-reduction process;GO:0072593//reactive oxygen species metabolic process
ENSOART00000008577	ENSOART00000004690;ENSOART00000008577	7.28552e-46	392703	289302	328283	202092	329866	393564	286127	190482	345870	SOD1	superoxide dismutase 1 [Source:NCBI gene;Acc:100270717]	Human Diseases;Cellular Processes;Organismal Systems;Human Diseases;Human Diseases	Neurodegenerative diseases;Transport and catabolism;Aging;Neurodegenerative diseases;Neurodegenerative diseases	ko05016//Huntington disease;ko04146//Peroxisome;ko04213//Longevity regulating pathway - multiple species;ko05014//Amyotrophic lateral sclerosis (ALS);ko05020//Prion diseases	K04565;K04565;K04565;K04565;K04565	GO:0005634//nucleus;GO:0005737//cytoplasm	GO:0004784//superoxide dismutase activity;GO:0016209//antioxidant activity;GO:0016491//oxidoreductase activity;GO:0046872//metal ion binding	GO:0006801//superoxide metabolic process;GO:0019430//removal of superoxide radicals;GO:0055114//oxidation-reduction process;GO:0072593//reactive oxygen species metabolic process
ENSOART00000004695	ENSOART00000004695	7.94257e-45	863737	842496	1.29496e+06	660087	557733	446615	935648	364549	549197	TNNC1	troponin C1, slow skeletal and cardiac type [Source:NCBI gene;Acc:101111132]	Organismal Systems;Environmental Information Processing;Organismal Systems;Human Diseases;Human Diseases	Circulatory system;Signal transduction;Circulatory system;Cardiovascular diseases;Cardiovascular diseases	ko04261//Adrenergic signaling in cardiomyocytes;ko04020//Calcium signaling pathway;ko04260//Cardiac muscle contraction;ko05410//Hypertrophic cardiomyopathy (HCM);ko05414//Dilated cardiomyopathy (DCM)	K05865;K05865;K05865;K05865;K05865	GO:0005861//troponin complex;GO:1990584//cardiac Troponin complex	GO:0005509//calcium ion binding;GO:0031013//troponin I binding;GO:0031014//troponin T binding;GO:0042803//protein homodimerization activity;GO:0048306//calcium-dependent protein binding;GO:0051015//actin filament binding	GO:0006937//regulation of muscle contraction;GO:0014883//transition between fast and slow fiber;GO:0032972//regulation of muscle filament sliding speed;GO:0043462//regulation of ATPase activity;GO:0055010//ventricular cardiac muscle tissue morphogenesis;GO:0060048//cardiac muscle contraction
ENSOART00000004702	ENSOART00000004702	2.27044e-05	56916.6	85581.7	79614.7	57704.4	31756.7	48880.7	25610.7	70326.5	75634.4	ACSF2	acyl-CoA synthetase family member 2 [Source:NCBI gene;Acc:101105582]	-	-	-	-	-	GO:0003824//catalytic activity	-
ENSOART00000004705	ENSOART00000004705	2.20719e-35	282244	359531	352569	265063	341002	264538	287533	493287	204702	-	-	-	-	-	-	-	-	-
ENSOART00000004730	ENSOART00000004730	8.09283e-07	73199	75185.3	52612.5	96365.7	83573.8	68346.9	45273.8	61732.6	88124.1	-	-	Metabolism;Human Diseases;Human Diseases;Metabolism	Global and overview maps;Infectious diseases;Infectious diseases;Metabolism of terpenoids and polyketides	ko01100//Metabolic pathways;ko05166//HTLV-I infection;ko05164//Influenza A;ko00900//Terpenoid backbone biosynthesis	K00787;K00787;K00787;K00787	-	GO:0005515//protein binding	GO:0008299//isoprenoid biosynthetic process
ENSOART00000004734	ENSOART00000004734;ENSOART00000004836;ENSOART00000008646;ENSOART00000011391;ENSOART00000012502;ENSOART00000015356;ENSOART00000015924;ENSOART00000015960;ENSOART00000017514;ENSOART00000017803;ENSOART00000018028;ENSOART00000018126;ENSOART00000019753;ENSOART00000021426	1.60994e-09	166814	157948	52723.4	108480	88583.8	77071.3	103508	64453.3	96658	-	-	Genetic Information Processing	Translation	ko03010//Ribosome	K02880	GO:0005622//intracellular;GO:0005840//ribosome;GO:0015934//large ribosomal subunit	GO:0003735//structural constituent of ribosome	GO:0006412//translation
ENSOART00000004836	ENSOART00000004734;ENSOART00000004836;ENSOART00000008646;ENSOART00000011391;ENSOART00000012502;ENSOART00000015356;ENSOART00000015924;ENSOART00000015960;ENSOART00000017514;ENSOART00000017803;ENSOART00000018028;ENSOART00000018126;ENSOART00000019753;ENSOART00000021426	1.60994e-09	166814	157948	52723.4	108480	88583.8	77071.3	103508	64453.3	96658	-	-	Genetic Information Processing	Translation	ko03010//Ribosome	K02880	GO:0005622//intracellular;GO:0005840//ribosome;GO:0015934//large ribosomal subunit	GO:0003735//structural constituent of ribosome	GO:0006412//translation
ENSOART00000008646	ENSOART00000004734;ENSOART00000004836;ENSOART00000008646;ENSOART00000011391;ENSOART00000012502;ENSOART00000015356;ENSOART00000015924;ENSOART00000015960;ENSOART00000017514;ENSOART00000017803;ENSOART00000018028;ENSOART00000018126;ENSOART00000019753;ENSOART00000021426	1.60994e-09	166814	157948	52723.4	108480	88583.8	77071.3	103508	64453.3	96658	-	-	Genetic Information Processing	Translation	ko03010//Ribosome	K02880	GO:0005622//intracellular;GO:0005840//ribosome;GO:0015934//large ribosomal subunit	GO:0003735//structural constituent of ribosome	GO:0006412//translation
ENSOART00000011391	ENSOART00000004734;ENSOART00000004836;ENSOART00000008646;ENSOART00000011391;ENSOART00000012502;ENSOART00000015356;ENSOART00000015924;ENSOART00000015960;ENSOART00000017514;ENSOART00000017803;ENSOART00000018028;ENSOART00000018126;ENSOART00000019753;ENSOART00000021426	1.60994e-09	166814	157948	52723.4	108480	88583.8	77071.3	103508	64453.3	96658	-	-	Genetic Information Processing	Translation	ko03010//Ribosome	K02880	GO:0005622//intracellular;GO:0005840//ribosome;GO:0015934//large ribosomal subunit	GO:0003735//structural constituent of ribosome	GO:0006412//translation
ENSOART00000012502	ENSOART00000004734;ENSOART00000004836;ENSOART00000008646;ENSOART00000011391;ENSOART00000012502;ENSOART00000015356;ENSOART00000015924;ENSOART00000015960;ENSOART00000017514;ENSOART00000017803;ENSOART00000018028;ENSOART00000018126;ENSOART00000019753;ENSOART00000021426	1.60994e-09	166814	157948	52723.4	108480	88583.8	77071.3	103508	64453.3	96658	-	-	Genetic Information Processing	Translation	ko03010//Ribosome	K02880	GO:0005622//intracellular;GO:0005840//ribosome;GO:0015934//large ribosomal subunit	GO:0003735//structural constituent of ribosome	GO:0006412//translation
ENSOART00000015356	ENSOART00000004734;ENSOART00000004836;ENSOART00000008646;ENSOART00000011391;ENSOART00000012502;ENSOART00000015356;ENSOART00000015924;ENSOART00000015960;ENSOART00000017514;ENSOART00000017803;ENSOART00000018028;ENSOART00000018126;ENSOART00000019753;ENSOART00000021426	1.60994e-09	166814	157948	52723.4	108480	88583.8	77071.3	103508	64453.3	96658	-	60S ribosomal protein L17 [Source:NCBI gene;Acc:780463]	Genetic Information Processing	Translation	ko03010//Ribosome	K02880	GO:0005622//intracellular;GO:0005840//ribosome;GO:0015934//large ribosomal subunit	GO:0003735//structural constituent of ribosome	GO:0006412//translation
ENSOART00000015924	ENSOART00000004734;ENSOART00000004836;ENSOART00000008646;ENSOART00000011391;ENSOART00000012502;ENSOART00000015356;ENSOART00000015924;ENSOART00000015960;ENSOART00000017514;ENSOART00000017803;ENSOART00000018028;ENSOART00000018126;ENSOART00000019753;ENSOART00000021426	1.60994e-09	166814	157948	52723.4	108480	88583.8	77071.3	103508	64453.3	96658	-	-	Genetic Information Processing	Translation	ko03010//Ribosome	K02880	GO:0005622//intracellular;GO:0005840//ribosome;GO:0015934//large ribosomal subunit	GO:0003735//structural constituent of ribosome	GO:0006412//translation
ENSOART00000015960	ENSOART00000004734;ENSOART00000004836;ENSOART00000008646;ENSOART00000011391;ENSOART00000012502;ENSOART00000015356;ENSOART00000015924;ENSOART00000015960;ENSOART00000017514;ENSOART00000017803;ENSOART00000018028;ENSOART00000018126;ENSOART00000019753;ENSOART00000021426	1.60994e-09	166814	157948	52723.4	108480	88583.8	77071.3	103508	64453.3	96658	-	-	Genetic Information Processing	Translation	ko03010//Ribosome	K02880	GO:0005622//intracellular;GO:0005840//ribosome;GO:0015934//large ribosomal subunit	GO:0003735//structural constituent of ribosome	GO:0006412//translation
ENSOART00000017514	ENSOART00000004734;ENSOART00000004836;ENSOART00000008646;ENSOART00000011391;ENSOART00000012502;ENSOART00000015356;ENSOART00000015924;ENSOART00000015960;ENSOART00000017514;ENSOART00000017803;ENSOART00000018028;ENSOART00000018126;ENSOART00000019753;ENSOART00000021426	1.60994e-09	166814	157948	52723.4	108480	88583.8	77071.3	103508	64453.3	96658	-	-	Genetic Information Processing	Translation	ko03010//Ribosome	K02880	GO:0005622//intracellular;GO:0005840//ribosome;GO:0015934//large ribosomal subunit	GO:0003735//structural constituent of ribosome	GO:0006412//translation
ENSOART00000017803	ENSOART00000004734;ENSOART00000004836;ENSOART00000008646;ENSOART00000011391;ENSOART00000012502;ENSOART00000015356;ENSOART00000015924;ENSOART00000015960;ENSOART00000017514;ENSOART00000017803;ENSOART00000018028;ENSOART00000018126;ENSOART00000019753;ENSOART00000021426	1.60994e-09	166814	157948	52723.4	108480	88583.8	77071.3	103508	64453.3	96658	-	60S ribosomal protein L17 [Source:NCBI gene;Acc:106991069]	Genetic Information Processing	Translation	ko03010//Ribosome	K02880	GO:0005622//intracellular;GO:0005840//ribosome;GO:0015934//large ribosomal subunit	GO:0003735//structural constituent of ribosome	GO:0006412//translation
ENSOART00000018028	ENSOART00000004734;ENSOART00000004836;ENSOART00000008646;ENSOART00000011391;ENSOART00000012502;ENSOART00000015356;ENSOART00000015924;ENSOART00000015960;ENSOART00000017514;ENSOART00000017803;ENSOART00000018028;ENSOART00000018126;ENSOART00000019753;ENSOART00000021426	1.60994e-09	166814	157948	52723.4	108480	88583.8	77071.3	103508	64453.3	96658	-	-	Genetic Information Processing	Translation	ko03010//Ribosome	K02880	GO:0005622//intracellular;GO:0005840//ribosome;GO:0015934//large ribosomal subunit	GO:0003735//structural constituent of ribosome	GO:0006412//translation
ENSOART00000018126	ENSOART00000004734;ENSOART00000004836;ENSOART00000008646;ENSOART00000011391;ENSOART00000012502;ENSOART00000015356;ENSOART00000015924;ENSOART00000015960;ENSOART00000017514;ENSOART00000017803;ENSOART00000018028;ENSOART00000018126;ENSOART00000019753;ENSOART00000021426	1.60994e-09	166814	157948	52723.4	108480	88583.8	77071.3	103508	64453.3	96658	-	-	Genetic Information Processing	Translation	ko03010//Ribosome	K02880	GO:0005622//intracellular;GO:0005840//ribosome;GO:0015934//large ribosomal subunit	GO:0003735//structural constituent of ribosome	GO:0006412//translation
ENSOART00000019753	ENSOART00000004734;ENSOART00000004836;ENSOART00000008646;ENSOART00000011391;ENSOART00000012502;ENSOART00000015356;ENSOART00000015924;ENSOART00000015960;ENSOART00000017514;ENSOART00000017803;ENSOART00000018028;ENSOART00000018126;ENSOART00000019753;ENSOART00000021426	1.60994e-09	166814	157948	52723.4	108480	88583.8	77071.3	103508	64453.3	96658	-	-	Genetic Information Processing	Translation	ko03010//Ribosome	K02880	GO:0005622//intracellular;GO:0005840//ribosome;GO:0015934//large ribosomal subunit	GO:0003735//structural constituent of ribosome	GO:0006412//translation
ENSOART00000021426	ENSOART00000004734;ENSOART00000004836;ENSOART00000008646;ENSOART00000011391;ENSOART00000012502;ENSOART00000015356;ENSOART00000015924;ENSOART00000015960;ENSOART00000017514;ENSOART00000017803;ENSOART00000018028;ENSOART00000018126;ENSOART00000019753;ENSOART00000021426	1.60994e-09	166814	157948	52723.4	108480	88583.8	77071.3	103508	64453.3	96658	-	-	Genetic Information Processing	Translation	ko03010//Ribosome	K02880	GO:0005622//intracellular;GO:0005840//ribosome;GO:0015934//large ribosomal subunit	GO:0003735//structural constituent of ribosome	GO:0006412//translation
ENSOART00000004735	ENSOART00000004735	8.22641e-12	43989.2	15728.3	22040.1	5033.73	18975.5	16209.3	8104.16	3581.49	8670.23	CLYBL	citrate lyase beta like [Source:NCBI gene;Acc:101111978]	-	-	-	-	-	GO:0000287//magnesium ion binding;GO:0003824//catalytic activity;GO:0004474//malate synthase activity;GO:0046872//metal ion binding;GO:0047777//(3S)-citramalyl-CoA lyase activity	GO:0070207//protein homotrimerization
ENSOART00000004736	ENSOART00000004736;ENSOART00000018265	0.00754066	Filtered	Filtered	Filtered	Filtered	Filtered	Filtered	Filtered	Filtered	Filtered	-	-	Organismal Systems;Human Diseases	Endocrine system;Infectious diseases	ko04915//Estrogen signaling pathway;ko05150//Staphylococcus aureus infection	K07604;K07604	GO:0005882//intermediate filament	GO:0005198//structural molecule activity	-
ENSOART00000018265	ENSOART00000004736;ENSOART00000018265	0.00754066	Filtered	Filtered	Filtered	Filtered	Filtered	Filtered	Filtered	Filtered	Filtered	-	keratin 18 [Source:NCBI gene;Acc:101108117]	Organismal Systems;Human Diseases	Endocrine system;Infectious diseases	ko04915//Estrogen signaling pathway;ko05150//Staphylococcus aureus infection	K07604;K07604	GO:0005882//intermediate filament	GO:0005198//structural molecule activity	-
ENSOART00000004740	ENSOART00000004740	8.50812e-15	92302.8	90620.1	125501	79154.2	99023.7	87498.4	109216	66012	128026	LMAN2	lectin, mannose binding 2 [Source:NCBI gene;Acc:101122435]	Genetic Information Processing	Folding, sorting and degradation	ko04141//Protein processing in endoplasmic reticulum	K10082	GO:0005615//extracellular space;GO:0005793//endoplasmic reticulum-Golgi intermediate compartment;GO:0005794//Golgi apparatus;GO:0005887//integral component of plasma membrane;GO:0009986//cell surface;GO:0016020//membrane;GO:0016021//integral component of membrane	GO:0005537//mannose binding;GO:0030246//carbohydrate binding;GO:0031072//heat shock protein binding	GO:0006890//retrograde vesicle-mediated transport, Golgi to ER;GO:0050766//positive regulation of phagocytosis
ENSOART00000004744	ENSOART00000004744	8.83079e-27	16661636	18659248	17142872	19905508	14615850	16400520	14938881	17097540	12310511	NEURL1	neuralized E3 ubiquitin protein ligase 1 [Source:NCBI gene;Acc:101113116]	-	-	-	-	GO:0005737//cytoplasm;GO:0005886//plasma membrane;GO:0014069//postsynaptic density;GO:0043197//dendritic spine;GO:0043204//perikaryon;GO:0097440//apical dendrite	GO:0004842//ubiquitin-protein transferase activity;GO:0045183//translation factor activity, non-nucleic acid binding;GO:0061630//ubiquitin protein ligase activity	GO:0006417//regulation of translation;GO:0006513//protein monoubiquitination;GO:0007288//sperm axoneme assembly;GO:0007595//lactation;GO:0008285//negative regulation of cell proliferation;GO:0030317//sperm motility;GO:0043065//positive regulation of apoptotic process;GO:0045741//positive regulation of epidermal growth factor-activated receptor activity;GO:0045746//negative regulation of Notch sig…
ENSOART00000004761	ENSOART00000004761	2.4259e-17	36573.9	4511.43	3692.16	91711.2	42213.9	37846.3	2719.86	91879.7	9024.75	-	myelin basic protein [Source:NCBI gene;Acc:101109407]	-	-	-	-	-	GO:0019911//structural constituent of myelin sheath	-
ENSOART00000004765	ENSOART00000004765	5.4447e-25	131745	119328	98916.8	129155	137562	97960.3	115346	100417	118274	AHCYL2	adenosylhomocysteinase like 2 [Source:NCBI gene;Acc:101114101]	Metabolism;Metabolism	Global and overview maps;Amino acid metabolism	ko01100//Metabolic pathways;ko00270//Cysteine and methionine metabolism	K01251;K01251	GO:0005829//cytosol;GO:0043005//neuron projection;GO:0043231//intracellular membrane-bounded organelle	GO:0004013//adenosylhomocysteinase activity;GO:0016787//hydrolase activity	GO:0006730//one-carbon metabolic process
ENSOART00000004778	ENSOART00000004778	2.33923e-06	83489	169361	92451.8	68566.3	61454.5	112988	118344	33279.8	90453.5	SYPL1	synaptophysin like 1 [Source:NCBI gene;Acc:101105241]	-	-	-	-	GO:0008021//synaptic vesicle;GO:0016020//membrane;GO:0016021//integral component of membrane;GO:0030141//secretory granule	-	-
ENSOART00000004788	ENSOART00000004788	2.00076e-34	122003	175730	228426	186896	175872	174718	148520	152200	193646	HIKESHI	Hikeshi, heat shock protein nuclear import factor [Source:NCBI gene;Acc:101102941]	-	-	-	-	GO:0005634//nucleus;GO:0005737//cytoplasm;GO:0005829//cytosol	GO:0008565//protein transporter activity;GO:0030544//Hsp70 protein binding	GO:0006606//protein import into nucleus;GO:0007030//Golgi organization;GO:0015031//protein transport;GO:0030324//lung development;GO:0034605//cellular response to heat
ENSOART00000004791	ENSOART00000004791	5.04684e-66	1.56748e+06	1.40124e+06	1.48109e+06	1.60588e+06	1.59961e+06	1.77219e+06	1.18328e+06	1.88343e+06	1.6059e+06	-	-	Metabolism;Metabolism;Organismal Systems;Metabolism;Metabolism;Human Diseases;Metabolism	Global and overview maps;Global and overview maps;Endocrine system;Carbohydrate metabolism;Global and overview maps;Cancers;Amino acid metabolism	ko01100//Metabolic pathways;ko01200//Carbon metabolism;ko04922//Glucagon signaling pathway;ko00010//Glycolysis / Gluconeogenesis;ko01230//Biosynthesis of amino acids;ko05230//Central carbon metabolism in cancer;ko00260//Glycine, serine and threonine metabolism	K01834;K01834;K01834;K01834;K01834;K01834;K01834	-	GO:0004619//phosphoglycerate mutase activity;GO:0016868//intramolecular transferase activity, phosphotransferases	GO:0006096//glycolytic process
ENSOART00000004810	ENSOART00000004810;ENSOART00000006434;ENSOART00000006436	0.00070734	161592	372398	148993	230094	153221	187940	84342.8	167258	247525	-	-	-	-	-	-	GO:0005789//endoplasmic reticulum membrane;GO:0016020//membrane;GO:0016021//integral component of membrane	-	-
ENSOART00000006434	ENSOART00000004810;ENSOART00000006434;ENSOART00000006436	0.00070734	161592	372398	148993	230094	153221	187940	84342.8	167258	247525	-	transmembrane emp24 domain-containing protein 9 [Source:NCBI gene;Acc:101102809]	-	-	-	-	GO:0005789//endoplasmic reticulum membrane;GO:0016020//membrane;GO:0016021//integral component of membrane	-	-
ENSOART00000006436	ENSOART00000004810;ENSOART00000006434;ENSOART00000006436	0.00070734	161592	372398	148993	230094	153221	187940	84342.8	167258	247525	-	transmembrane emp24 domain-containing protein 9 [Source:NCBI gene;Acc:101102809]	-	-	-	-	GO:0005789//endoplasmic reticulum membrane;GO:0016020//membrane;GO:0016021//integral component of membrane	-	-
ENSOART00000004823	ENSOART00000004823	7.67667e-20	42051.7	31993.5	70451.6	62983.6	55596.4	33974.5	97342.5	78790.9	40166.3	XIRP2	xin actin binding repeat containing 2 [Source:NCBI gene;Acc:101108995]	-	-	-	-	GO:0001725//stress fiber;GO:0005925//focal adhesion;GO:0030018//Z disc;GO:0030054//cell junction	GO:0003779//actin binding;GO:0046872//metal ion binding;GO:0051015//actin filament binding;GO:0051393//alpha-actinin binding	GO:0003281//ventricular septum development;GO:0007507//heart development;GO:0030036//actin cytoskeleton organization;GO:0045216//cell-cell junction organization;GO:0055008//cardiac muscle tissue morphogenesis
ENSOART00000004825	ENSOART00000004825	1.60482e-06	74851.7	46489.5	54067	50299.1	75776.4	73887.9	71502.1	59566.2	55617.5	-	eukaryotic peptide chain release factor subunit 1 [Source:NCBI gene;Acc:101105644]	Genetic Information Processing	Translation	ko03015//mRNA surveillance pathway	K03265	GO:0005737//cytoplasm	GO:0003747//translation release factor activity	GO:0006415//translational termination
ENSOART00000004830	ENSOART00000004830	1.33113e-08	23854	30555.4	19874.5	13133.5	23922.9	14401.4	34065.5	21911.4	33213.5	LRRC59	leucine rich repeat containing 59 [Source:NCBI gene;Acc:101106343]	-	-	-	-	GO:0005783//endoplasmic reticulum;GO:0042645//mitochondrial nucleoid	GO:0005515//protein binding	-
ENSOART00000004832	ENSOART00000004832	1.50583e-05	119476	133509	103557	80153.2	71634	63428.2	90605.1	76194.1	44127.6	PCCA	propionyl-CoA carboxylase subunit alpha [Source:NCBI gene;Acc:101112991]	Metabolism;Metabolism;Metabolism;Metabolism;Metabolism	Global and overview maps;Global and overview maps;Amino acid metabolism;Carbohydrate metabolism;Carbohydrate metabolism	ko01100//Metabolic pathways;ko01200//Carbon metabolism;ko00280//Valine, leucine and isoleucine degradation;ko00640//Propanoate metabolism;ko00630//Glyoxylate and dicarboxylate metabolism	K01965;K01965;K01965;K01965;K01965	-	GO:0000166//nucleotide binding;GO:0004658//propionyl-CoA carboxylase activity;GO:0005524//ATP binding;GO:0016874//ligase activity;GO:0019899//enzyme binding;GO:0046872//metal ion binding	-
ENSOART00000004834	ENSOART00000004834	2.51962e-26	97099	96040.9	88743.6	91619	84835.4	75763.7	64572	82903.6	99542.8	PEPD	peptidase D [Source:NCBI gene;Acc:101110862]	-	-	-	-	-	GO:0004177//aminopeptidase activity;GO:0016787//hydrolase activity;GO:0030145//manganese ion binding;GO:0046872//metal ion binding	GO:0006508//proteolysis
ENSOART00000004855	ENSOART00000004855	0.00299741	Filtered	Filtered	Filtered	Filtered	Filtered	Filtered	Filtered	55423.9	Filtered	SELENOT	selenoprotein T [Source:NCBI gene;Acc:101119269]	-	-	-	-	GO:0005783//endoplasmic reticulum	-	GO:0009749//response to glucose;GO:0031016//pancreas development;GO:0035773//insulin secretion involved in cellular response to glucose stimulus;GO:0042593//glucose homeostasis;GO:0045454//cell redox homeostasis
ENSOART00000004856	ENSOART00000004856	1.97865e-37	244408	342156	424725	242490	276130	356887	171210	333599	222370	-	-	-	-	-	-	-	-	-
ENSOART00000004860	ENSOART00000004860	2.90933e-56	657537	635125	646791	691866	418838	474904	422993	420973	405295	-	cytochrome b-c1 complex subunit Rieske, mitochondrial [Source:NCBI gene;Acc:101113001]	Metabolism;Human Diseases;Organismal Systems;Human Diseases;Human Diseases;Metabolism;Human Diseases;Organismal Systems	Global and overview maps;Neurodegenerative diseases;Environmental adaptation;Neurodegenerative diseases;Neurodegenerative diseases;Energy metabolism;Endocrine and metabolic diseases;Circulatory system	ko01100//Metabolic pathways;ko05010//Alzheimer disease;ko04714//Thermogenesis;ko05016//Huntington disease;ko05012//Parkinson disease;ko00190//Oxidative phosphorylation;ko04932//Non-alcoholic fatty liver disease (NAFLD);ko04260//Cardiac muscle contraction	K00411;K00411;K00411;K00411;K00411;K00411;K00411;K00411	GO:0005739//mitochondrion;GO:0005743//mitochondrial inner membrane;GO:0016020//membrane;GO:0070469//respiratory chain	GO:0008121//ubiquinol-cytochrome-c reductase activity;GO:0016491//oxidoreductase activity;GO:0016679//oxidoreductase activity, acting on diphenols and related substances as donors;GO:0051537//2 iron, 2 sulfur cluster binding	GO:0022900//electron transport chain;GO:0055114//oxidation-reduction process
ENSOART00000004884	ENSOART00000004884	9.99504e-35	235706	231060	169882	196151	158988	185588	135000	177986	223734	YWHAB	tyrosine 3-monooxygenase/tryptophan 5-monooxygenase activation protein beta [Source:NCBI gene;Acc:101110165]	Human Diseases;Environmental Information Processing;Cellular Processes;Human Diseases;Human Diseases;Environmental Information Processing;Cellular Processes	Cancers;Signal transduction;Cell growth and death;Infectious diseases;Infectious diseases;Signal transduction;Cell growth and death	ko05203//Viral carcinogenesis;ko04151//PI3K-Akt signaling pathway;ko04114//Oocyte meiosis;ko05160//Hepatitis C;ko05161//Hepatitis B;ko04390//Hippo signaling pathway;ko04110//Cell cycle	K16197;K16197;K16197;K16197;K16197;K16197;K16197	GO:0005737//cytoplasm;GO:0005829//cytosol;GO:0048471//perinuclear region of cytoplasm	GO:0019899//enzyme binding;GO:0019904//protein domain specific binding;GO:0042802//identical protein binding;GO:0042826//histone deacetylase binding;GO:0050815//phosphoserine binding;GO:0051219//phosphoprotein binding	GO:0006605//protein targeting;GO:0035308//negative regulation of protein dephosphorylation;GO:0043085//positive regulation of catalytic activity;GO:0045744//negative regulation of G-protein coupled receptor protein signaling pathway;GO:0051220//cytoplasmic sequestering of protein
ENSOART00000004897	ENSOART00000004897	6.77512e-19	109093	87764.2	82186.2	99311.3	100682	87329.8	81559.4	140898	118839	NAMPT	nicotinamide phosphoribosyltransferase [Source:NCBI gene;Acc:780506]	Metabolism;Organismal Systems;Metabolism	Global and overview maps;Immune system;Metabolism of cofactors and vitamins	ko01100//Metabolic pathways;ko04621//NOD-like receptor signaling pathway;ko00760//Nicotinate and nicotinamide metabolism	K03462;K03462;K03462	GO:0005576//extracellular region;GO:0005615//extracellular space;GO:0005634//nucleus;GO:0005737//cytoplasm;GO:0016607//nuclear speck;GO:0030054//cell junction	GO:0003824//catalytic activity;GO:0004514//nicotinate-nucleotide diphosphorylase (carboxylating) activity;GO:0005125//cytokine activity;GO:0016740//transferase activity;GO:0016757//transferase activity, transferring glycosyl groups;GO:0042802//identical protein binding;GO:0047280//nicotinamide phosphoribosyltransferase activity	GO:0007623//circadian rhythm;GO:0009435//NAD biosynthetic process;GO:0010469//regulation of receptor activity;GO:0019363//pyridine nucleotide biosynthetic process;GO:0032922//circadian regulation of gene expression;GO:0045944//positive regulation of transcription from RNA polymerase II promoter;GO:0048511//rhythmic process;GO:0051770//positive regulation of nitric-oxide synthase biosynthetic proc…
ENSOART00000004902	ENSOART00000004902	1.11897e-05	Filtered	29688.4	13671.2	9848.53	Filtered	Filtered	12008.2	Filtered	Filtered	PRKAG2	protein kinase AMP-activated non-catalytic subunit gamma 2 [Source:NCBI gene;Acc:101104483]	Organismal Systems;Human Diseases;Cellular Processes;Organismal Systems;Organismal Systems;Organismal Systems;Human Diseases;Environmental Information Processing;Environmental Information Processing;Human Diseases;Environmental Information Processing;Organismal Systems;Organismal Systems;Organismal Systems;Organismal Systems	Environmental adaptation;Endocrine and metabolic diseases;Cellular community - eukaryotes;Endocrine system;Endocrine system;Endocrine system;Cardiovascular diseases;Signal transduction;Signal transduction;Endocrine and metabolic diseases;Signal transduction;Aging;Aging;Endocrine system;Environmental adaptation	ko04714//Thermogenesis;ko04932//Non-alcoholic fatty liver disease (NAFLD);ko04530//Tight junction;ko04910//Insulin signaling pathway;ko04921//Oxytocin signaling pathway;ko04922//Glucagon signaling pathway;ko05410//Hypertrophic cardiomyopathy (HCM);ko04152//AMPK signaling pathway;ko04371//Apelin signaling pathway;ko04931//Insulin resistance;ko04068//FoxO signaling pathway;ko04213//Longevity regula…	K07200;K07200;K07200;K07200;K07200;K07200;K07200;K07200;K07200;K07200;K07200;K07200;K07200;K07200;K07200	GO:0031588//nucleotide-activated protein kinase complex	GO:0004862//cAMP-dependent protein kinase inhibitor activity;GO:0005524//ATP binding;GO:0008603//cAMP-dependent protein kinase regulator activity;GO:0008607//phosphorylase kinase regulator activity;GO:0019901//protein kinase binding;GO:0030295//protein kinase activator activity;GO:0032559//adenyl ribonucleotide binding;GO:0043531//ADP binding	GO:0005977//glycogen metabolic process;GO:0006110//regulation of glycolytic process;GO:0006469//negative regulation of protein kinase activity;GO:0010800//positive regulation of peptidyl-threonine phosphorylation;GO:0019217//regulation of fatty acid metabolic process;GO:0032147//activation of protein kinase activity;GO:0035556//intracellular signal transduction;GO:0045860//positive regulation of …
ENSOART00000004904	ENSOART00000004904	7.89125e-63	1.534e+06	1.0429e+06	1.2261e+06	1.56961e+06	1.66122e+06	1.63643e+06	1.30734e+06	1.77568e+06	2.04453e+06	GPI	glucose-6-phosphate isomerase [Source:NCBI gene;Acc:101112413]	Metabolism;Metabolism;Metabolism;Metabolism;Metabolism;Metabolism	Global and overview maps;Global and overview maps;Carbohydrate metabolism;Carbohydrate metabolism;Carbohydrate metabolism;Carbohydrate metabolism	ko01100//Metabolic pathways;ko01200//Carbon metabolism;ko00010//Glycolysis / Gluconeogenesis;ko00030//Pentose phosphate pathway;ko00500//Starch and sucrose metabolism;ko00520//Amino sugar and nucleotide sugar metabolism	K01810;K01810;K01810;K01810;K01810;K01810	GO:0005886//plasma membrane;GO:0060170//ciliary membrane	GO:0004347//glucose-6-phosphate isomerase activity;GO:0016853//isomerase activity	GO:0001701//in utero embryonic development;GO:0001707//mesoderm formation;GO:0006094//gluconeogenesis;GO:0006096//glycolytic process;GO:0034101//erythrocyte homeostasis;GO:0042593//glucose homeostasis
ENSOART00000004910	ENSOART00000004910	3.31906e-05	10339.7	8301.53	11259.4	9433.01	6830.96	10227.1	12720.3	13632.1	14059.6	EIF2A	eukaryotic translation initiation factor 2A [Source:NCBI gene;Acc:101119523]	-	-	-	-	GO:0005737//cytoplasm;GO:0005850//eukaryotic translation initiation factor 2 complex	GO:0000049//tRNA binding;GO:0003743//translation initiation factor activity;GO:0005515//protein binding;GO:0043022//ribosome binding	GO:0006412//translation;GO:0006413//translational initiation;GO:0006417//regulation of translation;GO:0006468//protein phosphorylation;GO:0009967//positive regulation of signal transduction;GO:0032933//SREBP signaling pathway;GO:0042255//ribosome assembly
ENSOART00000004922	ENSOART00000004922	3.75792e-47	489688	607883	599224	467554	334713	288250	404912	390234	382547	-	superoxide dismutase 2 [Source:NCBI gene;Acc:780457]	Human Diseases;Environmental Information Processing;Cellular Processes;Organismal Systems;Organismal Systems	Neurodegenerative diseases;Signal transduction;Transport and catabolism;Aging;Aging	ko05016//Huntington disease;ko04068//FoxO signaling pathway;ko04146//Peroxisome;ko04213//Longevity regulating pathway - multiple species;ko04211//Longevity regulating pathway - mammal	K04564;K04564;K04564;K04564;K04564	-	GO:0004784//superoxide dismutase activity;GO:0016491//oxidoreductase activity;GO:0046872//metal ion binding	GO:0006801//superoxide metabolic process;GO:0019430//removal of superoxide radicals;GO:0055114//oxidation-reduction process
ENSOART00000004942	ENSOART00000004942	5.38235e-46	272546	269090	247313	226696	299441	360969	304040	286931	371748	-	stress induced phosphoprotein 1 [Source:NCBI gene;Acc:101122561]	Human Diseases	Neurodegenerative diseases	ko05020//Prion diseases	K09553	-	GO:0005515//protein binding	-
ENSOART00000004946	ENSOART00000004946	8.12947e-06	130894	135969	139884	86149.6	27114.8	65771	22.9472	22849.8	11024.4	VAT1	vesicle amine transport 1 [Source:NCBI gene;Acc:101113608]	-	-	-	-	-	GO:0008270//zinc ion binding;GO:0016491//oxidoreductase activity	GO:0010637//negative regulation of mitochondrial fusion;GO:0055114//oxidation-reduction process
ENSOART00000004951	ENSOART00000004951	2.39117e-05	110998	72904.2	140071	89532.7	110055	35787.3	37872.3	21935.8	63608.4	ME2	malic enzyme 2 [Source:NCBI gene;Acc:101117980]	Metabolism;Metabolism	Global and overview maps;Carbohydrate metabolism	ko01200//Carbon metabolism;ko00620//Pyruvate metabolism	K00027;K00027	GO:0005739//mitochondrion	GO:0004470//malic enzyme activity;GO:0004471//malate dehydrogenase (decarboxylating) (NAD+) activity;GO:0016491//oxidoreductase activity;GO:0046872//metal ion binding;GO:0051287//NAD binding	GO:0055114//oxidation-reduction process;GO:1902031//regulation of NADP metabolic process
ENSOART00000004952	ENSOART00000004952	0.000111936	134459	112947	153097	138534	78662.2	39267.9	54297.1	115429	51196.7	AP2A2	adaptor related protein complex 2 subunit alpha 2 [Source:NCBI gene;Acc:101121898]	Human Diseases;Cellular Processes;Organismal Systems;Organismal Systems	Neurodegenerative diseases;Transport and catabolism;Excretory system;Nervous system	ko05016//Huntington disease;ko04144//Endocytosis;ko04961//Endocrine and other factor-regulated calcium reabsorption;ko04721//Synaptic vesicle cycle	K11824;K11824;K11824;K11824	GO:0005737//cytoplasm;GO:0005905//coated pit;GO:0016020//membrane;GO:0030117//membrane coat;GO:0030122//AP-2 adaptor complex;GO:0030131//clathrin adaptor complex	GO:0035615//clathrin adaptor activity	GO:0006886//intracellular protein transport;GO:0006897//endocytosis;GO:0015031//protein transport;GO:0016192//vesicle-mediated transport;GO:0072583//clathrin-mediated endocytosis
ENSOART00000004957	ENSOART00000004957	1.4718e-16	75710.7	75837.1	62769.5	66623.4	51755.5	106951	74306.3	89579.4	56849	-	-	Genetic Information Processing	Translation	ko03010//Ribosome	K02877	GO:0005622//intracellular;GO:0005840//ribosome	GO:0003735//structural constituent of ribosome	GO:0006412//translation
ENSOART00000004958	ENSOART00000004958	1.99252e-30	139587	136584	136293	128458	145481	129163	142900	138920	166019	TCP1	t-complex 1 [Source:NCBI gene;Acc:100135437]	-	-	-	-	GO:0000242//pericentriolar material;GO:0001669//acrosomal vesicle;GO:0002199//zona pellucida receptor complex;GO:0005720//nuclear heterochromatin;GO:0005737//cytoplasm;GO:0005794//Golgi apparatus;GO:0005813//centrosome;GO:0005815//microtubule organizing center;GO:0005832//chaperonin-containing T-complex;GO:0005874//microtubule;GO:0044297//cell body	GO:0000166//nucleotide binding;GO:0005524//ATP binding;GO:0031625//ubiquitin protein ligase binding;GO:0051082//unfolded protein binding	GO:0006457//protein folding;GO:0007339//binding of sperm to zona pellucida;GO:0032212//positive regulation of telomere maintenance via telomerase;GO:0044053//translocation of peptides or proteins into host cell cytoplasm;GO:0050821//protein stabilization;GO:0051973//positive regulation of telomerase activity;GO:0090666//scaRNA localization to Cajal body;GO:1901998//toxin transport;GO:1904851//pos…
ENSOART00000004964	ENSOART00000004964	2.28568e-45	376501	363159	340726	464461	300424	351084	406057	268840	295654	-	60S ribosomal protein L7a pseudogene [Source:NCBI gene;Acc:101116334]	Genetic Information Processing	Translation	ko03010//Ribosome	K02936	GO:1990904//ribonucleoprotein complex	-	GO:0042254//ribosome biogenesis
ENSOART00000004965	ENSOART00000004965	5.4972e-13	233046	301187	247034	171529	155703	149855	287543	69183.4	119528	ZADH2	zinc binding alcohol dehydrogenase domain containing 2 [Source:NCBI gene;Acc:101110470]	-	-	-	-	GO:0005777//peroxisome	GO:0008270//zinc ion binding;GO:0016491//oxidoreductase activity;GO:0036132//13-prostaglandin reductase activity	GO:0006693//prostaglandin metabolic process;GO:0045599//negative regulation of fat cell differentiation;GO:0055114//oxidation-reduction process
ENSOART00000004969	ENSOART00000004969	2.7003e-05	57237.6	78411.4	33454.1	23349.3	27871.6	26589	29526	34248	21222.6	MRPL18	mitochondrial ribosomal protein L18 [Source:NCBI gene;Acc:101111291]	Genetic Information Processing	Translation	ko03010//Ribosome	K02881	GO:0005622//intracellular;GO:0005739//mitochondrion;GO:0005762//mitochondrial large ribosomal subunit;GO:0005840//ribosome	GO:0003735//structural constituent of ribosome;GO:0008097//5S rRNA binding	GO:0006412//translation;GO:0035928//rRNA import into mitochondrion
ENSOART00000004976	ENSOART00000004976	0.00011084	22267.6	19548.5	8861.15	31117.1	12996.4	7415.28	19099.4	18121	13246.1	USP15	ubiquitin specific peptidase 15 [Source:NCBI gene;Acc:101113139]	Cellular Processes	Transport and catabolism	ko04137//Mitophagy - animal	K21343	GO:0005634//nucleus;GO:0005737//cytoplasm;GO:0005829//cytosol	GO:0003824//catalytic activity;GO:0004197//cysteine-type endopeptidase activity;GO:0004843//thiol-dependent ubiquitin-specific protease activity;GO:0005160//transforming growth factor beta receptor binding;GO:0036459//thiol-dependent ubiquitinyl hydrolase activity;GO:0042802//identical protein binding;GO:0046332//SMAD binding;GO:0061649//ubiquitinated histone binding	GO:0006511//ubiquitin-dependent protein catabolic process;GO:0007179//transforming growth factor beta receptor signaling pathway;GO:0016579//protein deubiquitination;GO:0030509//BMP signaling pathway;GO:0035520//monoubiquitinated protein deubiquitination;GO:0035616//histone H2B conserved C-terminal lysine deubiquitination;GO:0060389//pathway-restricted SMAD protein phosphorylation
[truncated: 2,187 more rows]
